# Supplementary material for: Type 2 diabetes candidate genes, including PAX5, cause impaired insulin secretion in human pancreatic islets
Source: J Clin Invest. 2023 Jan 19;133(4):e163612. doi: 10.1172/JCI163612 (PMC9927941; doi:10.1172/JCI163612)
Supplement: Supplemental table 2 [file jci-133-163612-s016.xlsx]

## Sheet: Sheet A - Main analysis-Islets
Table S2 - Sheet A. Differentially expressed genes (DEGs) in human pancreatic islets from non-diabetic (ND) controls versus individuals with type 2 diabetes (T2D) in the LUDC Islet Case-Control Cohort, validation in published islet T2D case-control cohorts, expression in sorted human α- and β-cells, and association between islet gene expression with HbA1c.
													Differentially expressed in published islet single cell RNAseq case-control studies			Differentially expressed in published islet bulk RNAseq case-control studies				Islet gene expression associated with HbA1c in the
		Gene expression in the LUDC Islet Case-Control Cohort‡					Analysis with BMI included as co-variate	Analysis of only islet preparations with ≥80% purity#	Gene expression in the LUDC sorted α/β-cell cohort				Segerstople et. al	Lawlor et. al	Xin et. al	Bugliani et. al	Gunton et. al	Solimena et. al	Taneera et. al	LUDC islet HbA1c cohort
Gene name	Ensembl gene ID	ND (Mean ± SD)	T2D (Mean ± SD)	log2FoldChange (DESeq2)	p-value	q-value	p-value	p-value	α-cells (Mean ± SD)	β-cells (Mean ± SD)	p-value (α-cells vs β-cells)	q-value (α-cells vs β-cells)	PMID 27667667	PMID 27864352	PMID 27667665	PMID 23246353	PMID 16096055	PMID 29185012	PMID 22768844	Effect size	Standard error	p-value	Full name	gene_type
BARX1*	ENSG00000131668	6.3 ± 5.3	28.8 ± 38.2	1.13657	1.0082e-16	1.94523e-12	8.6e-17	6.55e-11	not expressed	not expressed	n.a.	n.a.								0.77	0.18	1.03e-06	BARX homeobox 1	protein_coding
OPRD1*	ENSG00000116329	353.7 ± 226.5	151.5 ± 98.3	-0.91609	5.98725e-15	5.7759e-11	1.6e-14	1.53e-10	206.2 ± 187.3	1213.4 ± 441.4	7.6e-26	1.3e-24								-0.62	0.12	1.49e-05	opioid receptor delta 1	protein_coding
PCOLCE2*	ENSG00000163710	6.4 ± 5.9	21.3 ± 30.6	0.998713	9.5566e-14	6.14617e-10	1.3e-13	1.63e-05	2.6 ± 4.7	2.6 ± 3	0.9	0.93								0.65	0.14	2.52e-06	procollagen C-endopeptidase enhancer 2	protein_coding
NEFL*	ENSG00000277586	14.5 ± 12.6	48.3 ± 59.0	0.995053	1.98273e-13	9.5637e-10	3.3e-13	3.7e-08	not expressed	11.9 ± 12.4	8.6e-12	6.2e-11								0.32	0.17	0.0478	neurofilament light	protein_coding
GABRA2	ENSG00000151834	26.2 ± 26.8	5.2 ± 6.2	-1.00219	2.75342e-13	1.06249e-09	2.8e-13	6.71e-08	0.7 ± 1.5	51.5 ± 44.1	1.3e-23	2e-22								-0.82	0.18	6.82e-05	gamma-aminobutyric acid type A receptor alpha2 subunit	protein_coding
CPXM2	ENSG00000121898	43.2 ± 33.5	91.7 ± 94.5	0.906336	1.30663e-12	4.20167e-09	2.2e-12	8.75e-07	3.4 ± 6.1	4.8 ± 4	0.17	0.25								0.4	0.13	0.000596	carboxypeptidase X, M14 family member 2	protein_coding
FOXE1	ENSG00000178919	22.0 ± 14.0	8.3 ± 8.6	-0.912691	2.73257e-12	7.53173e-09	3e-12	9.87e-06	1.7 ± 2.7	62 ± 38	1.3e-24	2.1e-23								-0.14	0.15	0.416	forkhead box E1	protein_coding
CHL1*†	ENSG00000134121	292.2 ± 208.2	112.7 ± 83.5	-0.878058	7.1014e-12	1.71268e-08	9e-12	4.2e-08	124.7 ± 130.6	470.7 ± 292	4.5e-12	3.4e-11						X	X	-0.53	0.13	0.000355	cell adhesion molecule L1 like	protein_coding
ELFN1*	ENSG00000225968	9.3 ± 7.1	27.3 ± 17.6	0.891341	1.22535e-11	2.62688e-08	1.3e-11	2.97e-07	not expressed	6.6 ± 10.9	0.0011	0.0029								0.38	0.14	0.00469	extracellular leucine rich repeat and fibronectin type III domain containing 1	protein_coding
GAD1	ENSG00000128683	72.9 ± 45.7	145.1 ± 85.9	0.756543	3.22075e-10	6.21411e-07	6.2e-10	2.64e-06	20.7 ± 12.2	200.7 ± 94.1	4e-38	1.1e-36								0.21	0.11	0.0533	glutamate decarboxylase 1	protein_coding
DKK3	ENSG00000050165	754.7 ± 627.3	1160.5 ± 1138.6	0.758043	6.80497e-10	1.19359e-06	7.3e-10	1.92e-06	28.5 ± 25	143 ± 157.8	4.5e-11	3.1e-10								0.35	0.12	0.00259	dickkopf WNT signaling pathway inhibitor 3	protein_coding
HHATL*†	ENSG00000010282	63.5 ± 42.3	28.9 ± 20.8	-0.803009	7.58795e-10	1.22002e-06	9.2e-10	4.07e-07	7.4 ± 6.6	72.6 ± 29.8	1.6e-21	2.2e-20						X		-0.46	0.14	0.00338	hedgehog acyltransferase like	protein_coding
GRAMD2B†	ENSG00000155324	575.9 ± 113.4	435.2 ± 89.1	-0.334349	1.52606e-09	2.26491e-06	3.2e-09	0.000134	541 ± 98.3	403.5 ± 111	2.1e-05	7.6e-05				X			X	-0.14	0.04	0.00109	GRAM domain containing 2B	protein_coding
HRK†	ENSG00000135116	88.8 ± 96.3	42.2 ± 28.0	-0.766302	2.07192e-09	2.8554e-06	1.1e-09	4.15e-05	70.5 ± 74.5	214.5 ± 132.3	1.5e-12	1.2e-11						X		-0.58	0.14	0.000187	harakiri, BCL2 interacting protein	protein_coding
MARK1	ENSG00000116141	647.4 ± 285.1	471.0 ± 171.5	-0.534867	3.51008e-09	4.5149e-06	5.6e-09	0.000129	929.6 ± 490.5	960.7 ± 349.6	0.47	0.58								-0.24	0.07	0.00215	microtubule affinity regulating kinase 1	protein_coding
PAX5*	ENSG00000196092	20.8 ± 26.4	58.3 ± 67.5	0.802705	4.1982e-09	4.83686e-06	5.8e-09	0.000151	2.2 ± 2.8	42 ± 27.5	4.5e-15	4.2e-14								0.39	0.19	0.0383	paired box 5	protein_coding
SFRP1*	ENSG00000104332	164.6 ± 149.9	414.6 ± 554.8	0.768861	4.26178e-09	4.83686e-06	1.2e-08	0.000539	33.2 ± 109.8	3 ± 3.6	6.9e-05	0.00023								0.37	0.14	0.00385	secreted frizzled related protein 1	protein_coding
PTGDS	ENSG00000107317	103.0 ± 124.7	278.5 ± 268.4	0.7966	5.95936e-09	6.38777e-06	1.3e-08	5.57e-07	3.5 ± 4.6	not expressed	0.032	0.061								0.29	0.17	0.0672	prostaglandin D2 synthase	protein_coding
ARG2†	ENSG00000081181	987 ± 491.2	602.5 ± 241.3	-0.588212	8.0564e-09	8.04374e-06	2.5e-08	4.32e-05	457.3 ± 478.1	1385.6 ± 961.7	3.9e-21	5.3e-20				X		X	X	-0.18	0.09	0.0554	arginase 2	protein_coding
KCNAB2	ENSG00000069424	130.4 ± 60.7	207.3 ± 103.9	0.560605	8.33808e-09	8.04374e-06	1.1e-08	0.00448	330.4 ± 153.6	245.5 ± 94.9	2.5e-05	9e-05								0.1	0.08	0.167	potassium voltage-gated channel subfamily A regulatory beta subunit 2	protein_coding
SERPINE2†	ENSG00000135919	1258.8 ± 373.6	1912.8 ± 729.8	0.47869	1.17059e-08	1.0755e-05	6.9e-08	0.00363	1295.7 ± 218	423.6 ± 185.4	2.2e-27	4.1e-26							X	0.14	0.06	0.0179	serpin family E member 2	protein_coding
SV2B	ENSG00000185518	109.3 ± 59.6	180.4 ± 88.7	0.630712	2.5041e-08	2.1961e-05	1.9e-08	1.94e-05	29.5 ± 11.6	227.8 ± 197.1	1.6e-34	4e-33								0.37	0.12	0.00168	synaptic vesicle glycoprotein 2B	protein_coding
SLC2A2*†	ENSG00000163581	194.8 ± 171.6	66.3 ± 52.5	-0.716425	3.69632e-08	2.99827e-05	5.5e-08	1.47e-06	4.7 ± 7.1	193.9 ± 117.7	1e-24	1.6e-23						X		-0.43	0.13	0.00595	solute carrier family 2 member 2	protein_coding
FAIM2*	ENSG00000135472	32.6 ± 19.0	75.9 ± 95.3	0.712808	3.75093e-08	2.99827e-05	4.5e-08	0.000706	32.9 ± 23.3	7.4 ± 10.4	2.2e-07	1e-06								0.52	0.14	0.000302	Fas apoptotic inhibitory molecule 2	protein_coding
CCL22†	ENSG00000102962	43.1 ± 83.7	120.9 ± 157.8	0.748741	3.88498e-08	2.99827e-05	8.1e-08	2.16e-07	25.5 ± 6.9	24.8 ± 12.7	0.61	0.71							X	0.37	0.19	0.0643	C-C motif chemokine ligand 22	protein_coding
RASSF10	ENSG00000189431	11.9 ± 10.4	5.8 ± 4.3	-0.725416	4.07572e-08	3.0245e-05	6.1e-08	0.000686	16.2 ± 10.8	28.4 ± 10.8	0.0045	0.011								-0.18	0.16	0.28	Ras association domain family member 10	protein_coding
PPP1R1A†	ENSG00000135447	3633.3 ± 1686.3	2270.9 ± 970.9	-0.560502	5.86752e-08	4.19288e-05	1.9e-07	7.47e-05	2837.9 ± 1192.1	3031.7 ± 1003.5	0.38	0.49			X (beta)			X	X	-0.28	0.1	0.00883	protein phosphatase 1 regulatory inhibitor subunit 1A	protein_coding
GLRA1†	ENSG00000145888	141.0 ± 107.0	54.0 ± 43.4	-0.698861	7.79958e-08	5.37447e-05	1.2e-07	2.15e-08	14.3 ± 19.4	461.8 ± 267.2	4.6e-21	6.3e-20			X (beta)				X	-0.35	0.14	0.0217	glycine receptor alpha 1	protein_coding
COLEC12	ENSG00000158270	39.6 ± 22.5	62.0 ± 40.2	0.598547	1.64777e-07	0.000109628	2.7e-07	0.002	76.4 ± 25	83.9 ± 38.7	0.66	0.75								0.22	0.1	0.0218	collectin subfamily member 12	protein_coding
PLA1A†	ENSG00000144837	63.2 ± 35.4	32.1 ± 16.7	-0.594412	1.99401e-07	0.000128241	2.7e-07	8.87e-06	55.9 ± 37.6	93.1 ± 45.8	5.6e-05	0.00019							X	-0.31	0.1	0.00438	phospholipase A1 member A	protein_coding
CAVIN3	ENSG00000170955	77.0 ± 66.8	146.5 ± 146.0	0.671631	2.7797e-07	0.000173005	1e-06	5.92e-05	12.2 ± 10.7	21.5 ± 12	0.00074	0.0021								0.35	0.12	0.00285	caveolae associated protein 3	protein_coding
NHLH2	ENSG00000177551	8.0 ± 8.1	17.7 ± 9.4	0.688193	3.1004e-07	0.000186935	4.5e-07	0.0121	0.9 ± 1.7	9 ± 7.6	9.6e-07	4.1e-06								0.07	0.18	0.726	nescient helix-loop-helix 2	protein_coding
ASCL2†	ENSG00000183734	27.0 ± 23.1	16.4 ± 10.7	-0.647661	3.29791e-07	0.000192818	7.9e-07	0.000572	6.9 ± 5.7	33.6 ± 20.3	2.3e-10	1.5e-09						X		-0.36	0.13	0.0124	achaete-scute family bHLH transcription factor 2	protein_coding
NIPAL4	ENSG00000172548	16.7 ± 20.6	54.4 ± 49.4	0.698342	3.54767e-07	0.00020132	4.6e-07	5.11e-06	1.5 ± 3.6	19.5 ± 28.9	4.4e-09	2.4e-08								0.45	0.2	0.0145	NIPA like domain containing 4	protein_coding
CD300E	ENSG00000186407	4.7 ± 5.5	13.6 ± 17.1	0.695457	3.72419e-07	0.000205298	4e-07	0.00111	not expressed	not expressed	n.a.	n.a.								0.41	0.21	0.0406	CD300e molecule	protein_coding
RBM14-RBM4	ENSG00000248643	39.4 ± 29.3	64.6 ± 124.4	0.653519	4.5309e-07	0.000242831	5.3e-07	4e-05	254.4 ± 64.6	216.9 ± 57.1	0.03	0.059								-0.13	0.1	0.22	RBM14-RBM4 readthrough	protein_coding
BTBD3†	ENSG00000132640	2508.5 ± 832.7	1891.3 ± 474.9	-0.364718	7.15679e-07	0.000373198	3.7e-06	9.85e-05	2624.7 ± 789.8	2754.6 ± 451.9	0.33	0.44				X				-0.12	0.06	0.0398	BTB domain containing 3	protein_coding
F12	ENSG00000131187	20.9 ± 14.6	46.8 ± 34.8	0.626417	9.49942e-07	0.00048232	1.3e-06	9.6e-07	15.2 ± 11.5	24.9 ± 16.1	0.027	0.052								-0.03	0.12	0.853	coagulation factor XII	protein_coding
C11orf87	ENSG00000185742	0.9 ± 1.3	2.7 ± 3.7	0.662983	1.042e-06	0.000507699	8.1e-07	0.135	not expressed	3.1 ± 4	0.0048	0.011								0.79	0.24	0.00133	chromosome 11 open reading frame 87	protein_coding
SLC24A2	ENSG00000155886	42.0 ± 42.2	107.9 ± 112.3	0.668567	1.06266e-06	0.000507699	1.9e-06	0.00145	4.3 ± 3	129.3 ± 142.5	6.4e-35	1.6e-33								0.35	0.2	0.0646	solute carrier family 24 member 2	protein_coding
HS6ST2	ENSG00000171004	184.6 ± 82.9	120.7 ± 54.7	-0.499261	1.08779e-06	0.000507699	5e-06	0.00194	190.2 ± 91.3	132.3 ± 73.5	0.036	0.068								-0.22	0.09	0.0143	heparan sulfate 6-O-sulfotransferase 2	protein_coding
RASGRP1†	ENSG00000172575	310.9 ± 137.1	182.2 ± 89.0	-0.476654	1.10518e-06	0.000507699	4.9e-06	0.00755	247.3 ± 120.4	378.8 ± 171.3	4.7e-06	1.9e-05							X	-0.3	0.08	0.000226	RAS guanyl releasing protein 1	protein_coding
MTCO1P12	ENSG00000237973	90.4 ± 217.6	296.7 ± 1037.7	0.667006	1.14703e-06	0.000514669	1.1e-06	0.0322	53.9 ± 69.2	95.5 ± 199.1	0.062	0.11								-0.07	0.16	0.691	MT-CO1 pseudogene 12	unprocessed_pseudogene
CCL21	ENSG00000137077	12.5 ± 26.5	95.9 ± 489.5	0.630893	1.27711e-06	0.000560012	5.5e-09	0.858	not expressed	not expressed	n.a.	n.a.								0.43	0.27	0.101	C-C motif chemokine ligand 21	protein_coding
HSD17B13	ENSG00000170509	11.2 ± 9.3	19.2 ± 10.1	0.588134	1.38838e-06	0.000595276	1.5e-06	0.00513	15.8 ± 5.4	19.2 ± 3.8	0.15	0.23								0.42	0.12	0.000268	hydroxysteroid 17-beta dehydrogenase 13	protein_coding
NTN1	ENSG00000065320	301.3 ± 139.1	220.3 ± 89.7	-0.482452	1.56278e-06	0.000655484	4.5e-06	0.00236	39.7 ± 23.2	847.9 ± 372.7	1.9e-100	3e-98								-0.27	0.09	0.00287	netrin 1	protein_coding
CD5	ENSG00000110448	52.5 ± 41.8	103.1 ± 61.2	0.610179	1.68584e-06	0.000692055	9.6e-07	0.00162	1.3 ± 2.2	112.8 ± 78.5	2.1e-40	6.5e-39								0.29	0.14	0.0436	CD5 molecule	protein_coding
TSPO	ENSG00000100300	180.8 ± 127.2	264.6 ± 140.9	0.611467	1.79851e-06	0.000722928	1.8e-06	2.25e-05	66.9 ± 34.2	26.1 ± 20.7	4.5e-16	4.6e-15								0.06	0.1	0.589	translocator protein	protein_coding
C1QTNF1	ENSG00000173918	86.6 ± 66.7	185.4 ± 149.7	0.579819	2.10031e-06	0.000827006	3.1e-06	8.36e-06	5.8 ± 11.4	9.1 ± 6.6	0.067	0.12								0.3	0.12	0.00665	C1q and TNF related 1	protein_coding
NEFM†	ENSG00000104722	431.7 ± 424.4	833.8 ± 1403.1	0.602803	2.23058e-06	0.000860735	2.9e-06	0.000213	20 ± 24.6	330.6 ± 214.8	4.3e-46	1.7e-44				X				0.01	0.12	0.947	neurofilament medium	protein_coding
PKIB†	ENSG00000135549	576.0 ± 250.1	455.8 ± 236.7	-0.449008	2.28691e-06	0.000865169	4.2e-06	0.0188	138.5 ± 69.1	390 ± 88.9	1.7e-16	1.8e-15							X	-0.23	0.08	0.00773	cAMP-dependent protein kinase inhibitor beta	protein_coding
CCN5	ENSG00000064205	1.5 ± 2.5	3.9 ± 4.8	0.623108	2.47573e-06	0.00091859	3.7e-06	0.000165	31.8 ± 116.3	2.2 ± 1.2	0.00016	0.00049								0.17	0.29	0.609	cellular communication network factor 5	protein_coding
PRELP	ENSG00000188783	77.6 ± 85.9	188.6 ± 190.2	0.624303	3.00569e-06	0.00109419	7.5e-06	9.13e-06	20.7 ± 30.7	9.8 ± 4	0.025	0.049								0.21	0.16	0.168	proline and arginine rich end leucine rich repeat protein	protein_coding
SLC16A3†	ENSG00000141526	209.6 ± 234.9	572.3 ± 1738.0	0.640013	3.0694e-06	0.00109669	0.051	0.0306	103.3 ± 141.4	122.2 ± 93	0.09	0.15	X (ductal)							-0.02	0.18	0.912	solute carrier family 16 member 3	protein_coding
CAPS	ENSG00000105519	100.6 ± 67.7	145.8 ± 96.3	0.54112	3.31848e-06	0.00116412	5.1e-06	1.13e-05	148.4 ± 51	261 ± 94.2	3.3e-11	2.3e-10								0.05	0.08	0.518	calcyphosine	protein_coding
IAPP†	ENSG00000121351	42179 ± 62110.1	13593.0 ± 28112.4	-0.634079	3.53271e-06	0.00121231	4e-06	0.00716	192.9 ± 279.7	20681 ± 15962.3	2.7e-60	1.7e-58	X (acinar)			X		X		-0.2	0.18	0.336	islet amyloid polypeptide	protein_coding
NOTUM	ENSG00000185269	3.0 ± 4.0	6.5 ± 5.3	0.634114	3.63308e-06	0.00121231	2.8e-06	6.08e-06	3.3 ± 2.5	7.9 ± 5.3	0.0045	0.011								0.09	0.23	0.719	notum, palmitoleoyl-protein carboxylesterase	protein_coding
CLCF1	ENSG00000175505	106.7 ± 53.2	181.6 ± 101.3	0.470738	3.64435e-06	0.00121231	8.8e-06	0.000421	3.5 ± 2.2	3.9 ± 2.2	0.66	0.75								0.19	0.09	0.0267	cardiotrophin like cytokine factor 1	protein_coding
DCX†	ENSG00000077279	98.4 ± 49.5	61.2 ± 39.9	-0.506337	3.94183e-06	0.00126507	7.5e-06	5.57e-05	28.5 ± 34	137 ± 61.7	2.5e-12	1.9e-11						X		-0.24	0.1	0.0354	doublecortin	protein_coding
TAFA5	ENSG00000219438	32.2 ± 32.4	57.6 ± 56.4	0.581635	3.95082e-06	0.00126507	7.4e-06	0.00275	15.6 ± 14.9	10.1 ± 6.3	0.19	0.27								0.05	0.12	0.628	TAFA chemokine like family member 5	protein_coding
KLC3	ENSG00000104892	68.1 ± 44.1	116.5 ± 84.1	0.511336	3.99965e-06	0.00126507	2.1e-06	0.000703	122.1 ± 26.6	39.9 ± 10.4	2.2e-43	7.6e-42								0.18	0.09	0.0566	kinesin light chain 3	protein_coding
ZNF697	ENSG00000143067	660.8 ± 205.3	531.6 ± 142.6	-0.321636	4.09759e-06	0.00127514	1.9e-06	1.49e-05	435.1 ± 179.5	1237.6 ± 341.8	5.1e-32	1.2e-30								-0.11	0.05	0.0365	zinc finger protein 697	protein_coding
DACH2†	ENSG00000126733	134.5 ± 55.4	91.1 ± 37.0	-0.448423	4.27063e-06	0.0013079	1.3e-05	0.00241	31.5 ± 20.4	323.1 ± 124.2	1.5e-45	5.6e-44						X		-0.24	0.09	0.0129	dachshund family transcription factor 2	protein_coding
RRAGD†	ENSG00000025039	2625.3 ± 916.3	2153.2 ± 630.1	-0.354305	4.37977e-06	0.00131285	5.8e-06	0.00187	2618.8 ± 777.2	3969.8 ± 760.3	5.2e-12	3.9e-11				X			X	-0.2	0.07	0.0034	Ras related GTP binding D	protein_coding
ITGB5	ENSG00000082781	1934.9 ± 559.3	2516.9 ± 1013	0.353108	4.42288e-06	0.00131285	1e-05	0.0128	853.4 ± 188.9	131.7 ± 51.6	1.4e-74	1.3e-72								0.17	0.06	0.00232	integrin subunit beta 5	protein_coding
FFAR4†	ENSG00000186188	190.5 ± 114.7	110.4 ± 68.7	-0.533192	4.84354e-06	0.00141593	1.2e-05	0.00606	50.5 ± 66.3	283.5 ± 162.2	2.9e-12	2.2e-11						X	X	-0.32	0.11	0.0154	free fatty acid receptor 4	protein_coding
SIX6	ENSG00000184302	0.8 ± 1.6	3.1 ± 4.0	0.591273	5.13941e-06	0.00148	4.5e-06	0.00101	not expressed	not expressed	n.a.	n.a.											SIX homeobox 6	protein_coding
TFCP2L1	ENSG00000115112	409.3 ± 154.3	303.8 ± 100.9	-0.403269	5.51475e-06	0.00156473	1.3e-05	0.0166	59.2 ± 136	1041.8 ± 356.2	2.3e-24	3.7e-23								-0.21	0.07	0.00814	transcription factor CP2 like 1	protein_coding
TAFA4	ENSG00000163377	20.0 ± 12.1	11.4 ± 8.4	-0.567352	5.70879e-06	0.00159631	1.3e-05	0.00717	12.7 ± 6.1	30.2 ± 12.4	6.4e-08	3.1e-07								-0.34	0.12	0.00759	TAFA chemokine like family member 4	protein_coding
RNF2	ENSG00000121481	588.2 ± 170.5	502.6 ± 114.3	-0.299951	6.39614e-06	0.00176296	1.9e-05	0.00521	251.9 ± 74.6	475 ± 104.4	3.8e-26	6.7e-25								-0.03	0.05	0.58	ring finger protein 2	protein_coding
ASB9†	ENSG00000102048	389.2 ± 259.4	243.5 ± 139.7	-0.529559	6.63042e-06	0.00180179	2e-05	0.00224	15.7 ± 13.2	317.5 ± 197.3	5.6e-58	3.2e-56						X		-0.14	0.12	0.254	ankyrin repeat and SOCS box containing 9	protein_coding
LCK	ENSG00000182866	3.3 ± 3.3	6.9 ± 11.8	0.608344	7.2057e-06	0.00192098	3.3e-06	0.0056	8.8 ± 4.3	4.8 ± 1.9	0.013	0.028								0.08	0.18	0.68	LCK proto-oncogene, Src family tyrosine kinase	protein_coding
CLTRN†	ENSG00000147003	158.8 ± 73.7	109.0 ± 51.5	-0.457172	7.26813e-06	0.00192098	8.8e-06	0.0212	35.2 ± 14.2	72.2 ± 35.6	7.5e-07	3.3e-06					X			-0.13	0.09	0.151	collectrin, amino acid transport regulator	protein_coding
WFIKKN2	ENSG00000173714	1.1 ± 1.5	3.4 ± 4.1	0.611094	7.46484e-06	0.00194631	7.6e-06	not expressed	2.7 ± 2.7	3.9 ± 2.9	0.32	0.42								0.34	0.22	0.128	WAP, follistatin/kazal, immunoglobulin, kunitz and netrin domain containing 2	protein_coding
CA5B	ENSG00000169239	289.0 ± 89.8	215.0 ± 75.2	-0.295634	8.71815e-06	0.00224277	3.9e-06	0.00698	385.4 ± 121.7	359.8 ± 87.6	0.48	0.59								-0.08	0.05	0.121	carbonic anhydrase 5B	protein_coding
MPP1†	ENSG00000130830	564.8 ± 148	449.3 ± 128	-0.274196	8.99308e-06	0.00228306	1.1e-05	0.000342	114.2 ± 32.6	607.1 ± 145.6	1.7e-94	2.3e-92							X	-0.09	0.05	0.0712	membrane palmitoylated protein 1	protein_coding
CST7	ENSG00000077984	1.6 ± 2.1	4.5 ± 6.4	0.606056	9.24446e-06	0.0023164	7.7e-06	0.000634	not expressed	not expressed	n.a.	n.a.								0.24	0.2	0.194	cystatin F	protein_coding
CAMK4	ENSG00000152495	44.4 ± 33.0	72.0 ± 63.1	0.564815	1.01765e-05	0.00250406	1.9e-05	0.0357	13.9 ± 6.9	12.5 ± 6.2	0.68	0.77								0.2	0.13	0.126	calcium/calmodulin dependent protein kinase IV	protein_coding
TAGLN3†	ENSG00000144834	287.8 ± 151.8	192.6 ± 75	-0.476118	1.04991e-05	0.00250406	2.1e-05	0.00255	108.6 ± 30.1	253 ± 60.7	7.3e-23	1.1e-21			X (delta)			X	X	-0.2	0.1	0.0625	transgelin 3	protein_coding
VPS37A	ENSG00000155975	1304.9 ± 277.9	1140.6 ± 161.7	-0.21474	1.05948e-05	0.00250406	3.1e-05	0.00125	1220 ± 219.4	1565.5 ± 291.6	2.2e-08	1.1e-07								-0.1	0.04	0.00961	VPS37A subunit of ESCRT-I	protein_coding
SYBU†	ENSG00000147642	627.5 ± 166.6	526.0 ± 135.1	-0.292257	1.06697e-05	0.00250406	4.3e-05	0.00035	202.3 ± 53.5	736.5 ± 150	1.3e-51	6.3e-50			X (alpha)	X				-0.15	0.05	0.00318	syntabulin	protein_coding
APOD	ENSG00000189058	252.1 ± 278.6	558.6 ± 505	0.594752	1.07501e-05	0.00250406	2.8e-05	1.21e-05	30.6 ± 105.3	11.6 ± 9.5	0.78	0.85								0.44	0.16	0.00316	apolipoprotein D	protein_coding
SOD3	ENSG00000109610	260.6 ± 198.4	488.9 ± 323.3	0.514361	1.07721e-05	0.00250406	1.7e-05	0.000156	13.4 ± 25.8	288.2 ± 400.7	1.3e-51	6.3e-50								0.06	0.11	0.615	superoxide dismutase 3	protein_coding
PTGES†	ENSG00000148344	163.6 ± 162.6	333.0 ± 453.4	0.587722	1.12733e-05	0.00255899	2.2e-05	0.000567	10 ± 8.6	5.6 ± 3.5	0.042	0.078							X	0.26	0.15	0.0849	prostaglandin E synthase	protein_coding
FAM20C	ENSG00000177706	295.5 ± 127.4	433.2 ± 279.2	0.474441	1.12737e-05	0.00255899	1e-05	0.00147	458.7 ± 105.5	322.2 ± 148.7	1.7e-07	8.1e-07								0.2	0.09	0.0125	FAM20C golgi associated secretory pathway kinase	protein_coding
GCNT4	ENSG00000176928	563.0 ± 206.7	386.9 ± 147.9	-0.3795	1.27688e-05	0.00286467	1.6e-05	0.00982	411 ± 120.4	707 ± 252.6	1.4e-08	7.5e-08								-0.16	0.07	0.0251	glucosaminyl (N-acetyl) transferase 4	protein_coding
TSKU	ENSG00000182704	274.0 ± 137.9	381.5 ± 253.6	0.463773	1.32252e-05	0.00290757	2.1e-05	2.65e-06	84.4 ± 61.8	100.9 ± 45.2	0.038	0.071								0.27	0.08	0.000812	tsukushi, small leucine rich proteoglycan	protein_coding
FOXP1	ENSG00000114861	1770.0 ± 937.9	1382.9 ± 634.9	-0.310054	1.32614e-05	0.00290757	3e-05	0.00108	1769.8 ± 439.3	1503.6 ± 349.5	0.0054	0.013								-0.05	0.05	0.303	forkhead box P1	protein_coding
OSR2	ENSG00000164920	12.5 ± 12.3	24.5 ± 34.3	0.591784	1.42796e-05	0.00309563	2.5e-05	0.000957	not expressed	not expressed	n.a.	n.a.								0.43	0.16	0.00144	odd-skipped related transciption factor 2	protein_coding
GPM6A†	ENSG00000150625	379.6 ± 229.5	239.2 ± 117.0	-0.482004	1.50364e-05	0.0032147	3.5e-05	0.00156	14.7 ± 13.6	462.9 ± 193.3	1e-56	5.7e-55						X		-0.21	0.1	0.0765	glycoprotein M6A	protein_coding
UNC5A	ENSG00000113763	54.1 ± 55.3	38.0 ± 30.5	-0.560676	1.53518e-05	0.0032147	2.6e-05	0.000615	5.7 ± 4.7	98.8 ± 48.5	3.7e-45	1.4e-43								-0.33	0.14	0.0204	unc-5 netrin receptor A	protein_coding
SERPINF1	ENSG00000132386	315.3 ± 261.6	622.1 ± 443.8	0.55192	1.54181e-05	0.0032147	4.8e-05	0.000108	40 ± 37.4	24.1 ± 6.6	0.0093	0.021								0.31	0.13	0.0083	serpin family F member 1	protein_coding
PDZD8†	ENSG00000165650	4593.3 ± 1854.1	3791.2 ± 1527.6	-0.30989	1.54953e-05	0.0032147	2.2e-05	0.024	3565.3 ± 1034.2	4922.7 ± 1125.5	3.8e-07	1.7e-06		X (beta)						-0.15	0.05	0.00399	PDZ domain containing 8	protein_coding
KCNG3†	ENSG00000171126	217.8 ± 139.9	157.6 ± 85.4	-0.464525	1.74887e-05	0.00356951	2e-05	0.000549	129.5 ± 67.8	654.8 ± 231.7	1e-91	1.3e-89						X		-0.16	0.1	0.113	potassium voltage-gated channel modifier subfamily G member 3	protein_coding
CHST15	ENSG00000182022	347.8 ± 140.9	492.5 ± 236.9	0.407492	1.75756e-05	0.00356951	3.9e-05	0.000613	12 ± 11.2	7.6 ± 6.6	0.26	0.36								0.22	0.08	0.00564	carbohydrate sulfotransferase 15	protein_coding
RAMP3	ENSG00000122679	15.6 ± 10.8	34.2 ± 30.3	0.564534	1.80619e-05	0.00363007	1.8e-05	0.00648	1.8 ± 5.6	3.4 ± 6	0.25	0.35								0.39	0.14	0.00394	receptor activity modifying protein 3	protein_coding
C1S†	ENSG00000182326	1155.9 ± 739.7	1660.9 ± 1104.3	0.476499	1.84475e-05	0.00366934	5.3e-05	2.07e-05	52.2 ± 68	20.7 ± 7.2	5.6e-05	0.00019		X (ductal)						0.23	0.1	0.0129	complement C1s	protein_coding
CACNG5	ENSG00000075429	13.5 ± 9.0	23.3 ± 12.9	0.539419	2.09414e-05	0.00412289	2.9e-05	1.15e-06	19.4 ± 14.8	42.1 ± 27.4	0.00013	0.0004								0.26	0.14	0.0508	calcium voltage-gated channel auxiliary subunit gamma 5	protein_coding
TBC1D4†	ENSG00000136111	1261.7 ± 435.7	997.2 ± 360.3	-0.348786	2.13093e-05	0.00415295	5.7e-05	0.0132	1051.1 ± 524.8	2458.3 ± 761.3	4.2e-19	5.2e-18							X	-0.19	0.06	0.00448	TBC1 domain family member 4	protein_coding
SCARA5	ENSG00000168079	15.5 ± 22.6	42.5 ± 110.4	0.559305	2.21105e-05	0.00426601	3.2e-05	0.00484	not expressed	not expressed	n.a.	n.a.								0.51	0.25	0.021	scavenger receptor class A member 5	protein_coding
PTGIS	ENSG00000124212	21.0 ± 28.4	43.6 ± 98.3	0.580581	2.26764e-05	0.00433187	4.9e-05	6.83e-07	36 ± 48	25.4 ± 6.5	0.35	0.46								0.5	0.18	0.00565	prostaglandin I2 synthase	protein_coding
G0S2	ENSG00000123689	274.3 ± 280.4	582.4 ± 1375.9	0.57376	2.3662e-05	0.00445999	4.1e-05	0.143	28.5 ± 16.2	19.5 ± 12.8	0.0044	0.01								0.07	0.14	0.583	G0/G1 switch 2	protein_coding
CTSZ	ENSG00000101160	2266.6 ± 918.9	2885.5 ± 1059	0.31545	2.38094e-05	0.00445999	1.3e-05	0.00454	1188.1 ± 439.1	632.9 ± 211.7	5.7e-15	5.3e-14								0.11	0.06	0.0627	cathepsin Z	protein_coding
BEST3†	ENSG00000127325	70.4 ± 46.1	35.5 ± 25.8	-0.528601	2.4645e-05	0.00456263	3.1e-05	0.00351	29.8 ± 25	153.2 ± 76.2	8.8e-40	2.7e-38						X		-0.01	0.13	0.942	bestrophin 3	protein_coding
RAB39A	ENSG00000179331	114.2 ± 45.5	79.3 ± 31.4	-0.390979	2.49991e-05	0.00456263	4.4e-05	0.0032	191.8 ± 42.6	230.3 ± 51.9	0.013	0.027								-0.24	0.08	0.0038	RAB39A, member RAS oncogene family	protein_coding
MYO1G	ENSG00000136286	7.1 ± 5.9	13.9 ± 14.9	0.558665	2.50668e-05	0.00456263	3.9e-05	0.00256	10.5 ± 5.5	10.1 ± 5.3	0.84	0.89								0.18	0.14	0.171	myosin IG	protein_coding
GNLY	ENSG00000115523	1.0 ± 1.6	3.2 ± 4.7	0.531492	2.59321e-05	0.00467602	1.5e-05	0.0289	2.9 ± 2.5	2.7 ± 3.2	0.78	0.85								0.52	0.3	0.0952	granulysin	protein_coding
VASH2†	ENSG00000143494	41.0 ± 22.4	56.9 ± 36.1	0.468072	2.63464e-05	0.00470674	3.5e-05	0.0477	27.9 ± 8.9	17.6 ± 6.2	0.00041	0.0012		X (beta)						0.3	0.1	0.00104	vasohibin 2	protein_coding
NEBL†	ENSG00000078114	1982.6 ± 709.3	1437.4 ± 510.6	-0.351347	2.69185e-05	0.00476482	4e-05	0.00481	2306.2 ± 916.6	3687.9 ± 1487	3.2e-09	1.8e-08				X				-0.13	0.07	0.0637	nebulette	protein_coding
PCDHGB5	ENSG00000276547	185.8 ± 51.6	150.1 ± 35.1	-0.289505	2.74337e-05	0.00481187	4.3e-05	0.00723	142.7 ± 35.1	219.9 ± 41.8	7.7e-09	4.2e-08								-0.09	0.05	0.112	protocadherin gamma subfamily B, 5	protein_coding
GNAL	ENSG00000141404	124.0 ± 59.7	180.7 ± 103.2	0.450845	2.77043e-05	0.00481557	4e-05	0.0391	81.6 ± 38.3	182.7 ± 92.7	1.2e-08	6.3e-08								0.09	0.09	0.297	G protein subunit alpha L	protein_coding
LRRC2	ENSG00000163827	27.1 ± 14.5	17.6 ± 7.6	-0.46127	2.80801e-05	0.00483731	3.2e-05	0.00289	48.6 ± 31.9	65.5 ± 65.9	0.15	0.23								-0.29	0.1	0.00919	leucine rich repeat containing 2	protein_coding
SLC11A1	ENSG00000018280	26.4 ± 23.7	44.9 ± 44.8	0.555189	2.87907e-05	0.00489227	3.8e-05	0.000457	59 ± 24.8	51.3 ± 14.1	0.34	0.45								0.28	0.14	0.0341	solute carrier family 11 member 1	protein_coding
RBBP8	ENSG00000101773	986.5 ± 251.7	894.2 ± 269.8	-0.252008	2.89063e-05	0.00489227	1.9e-05	0.0264	241 ± 67.5	872.5 ± 197.4	3.4e-41	1.1e-39								-0.06	0.05	0.221	RB binding protein 8, endonuclease	protein_coding
UNC5D†	ENSG00000156687	235.9 ± 144.0	126.8 ± 85.6	-0.513785	3.00596e-05	0.00504322	4e-05	0.145	19.4 ± 23	660.3 ± 237.7	1.1e-23	1.7e-22						X	X	-0.38	0.13	0.00834	unc-5 netrin receptor D	protein_coding
ACAN	ENSG00000157766	24.1 ± 37.0	67.2 ± 99.7	0.566286	3.04411e-05	0.00506319	2.4e-05	3.25e-06	14.7 ± 16.1	74.9 ± 79.2	3.6e-14	3.1e-13								0.33	0.23	0.129	aggrecan	protein_coding
WAC†	ENSG00000095787	3933.2 ± 980.4	3677.1 ± 785.9	-0.226784	3.2038e-05	0.00528326	4.4e-05	0.0706	2672.2 ± 1066.8	3170.9 ± 1190.6	0.00045	0.0013				X				-0.08	0.04	0.0461	WW domain containing adaptor with coiled-coil	protein_coding
HCN4	ENSG00000138622	174.5 ± 83.5	124.4 ± 61.9	-0.451637	3.26733e-05	0.00531305	8.1e-05	0.00207	235.3 ± 77.7	210.7 ± 156.3	0.094	0.16								-0.23	0.1	0.0365	hyperpolarization activated cyclic nucleotide gated potassium channel 4	protein_coding
ATP6V1A†	ENSG00000114573	3079.5 ± 782.3	2461.8 ± 614.2	-0.22485	3.27694e-05	0.00531305	2.8e-05	0.0153	1719.1 ± 150	2636.5 ± 501.2	1.8e-14	1.6e-13				X				-0.08	0.04	0.0245	ATPase H+ transporting V1 subunit A	protein_coding
RPL39L	ENSG00000163923	21.9 ± 13.4	36.3 ± 41.3	0.508707	3.38439e-05	0.00544153	0.00019	0.00255	4.2 ± 2.4	7.2 ± 4.1	0.033	0.063								0.16	0.1	0.119	ribosomal protein L39 like	protein_coding
CBLC	ENSG00000142273	88.4 ± 43.5	129.1 ± 58.4	0.414849	3.50282e-05	0.00554996	3.9e-05	0.000106	110.3 ± 33.5	69.2 ± 31.5	0.00019	0.00058								0.04	0.08	0.611	Cbl proto-oncogene C	protein_coding
CST2	ENSG00000170369	16.7 ± 21.8	37.6 ± 47.9	0.566696	3.52663e-05	0.00554996	4.1e-05	0.00461	0.9 ± 2.4	13.8 ± 32.8	1.8e-09	1e-08								0.48	0.2	0.015	cystatin SA	protein_coding
KCNK9	ENSG00000169427	22.8 ± 13.9	40.8 ± 25.9	0.498452	3.53812e-05	0.00554996	4.3e-05	0.000311	23.8 ± 11.9	67.9 ± 50.2	1.5e-07	7.1e-07								0.29	0.12	0.0109	potassium two pore domain channel subfamily K member 9	protein_coding
RHOT1	ENSG00000126858	870.6 ± 141.6	764.2 ± 111.7	-0.180945	3.7525e-05	0.00581286	0.00012	0.0125	656.8 ± 137	727.9 ± 133.3	0.0026	0.0066								-0.06	0.03	0.081	ras homolog family member T1	protein_coding
SLC38A8	ENSG00000166558	15.5 ± 20.2	40.6 ± 39.0	0.5528	3.76597e-05	0.00581286	3.1e-05	0.00127	24.6 ± 24.5	2.2 ± 1.7	4e-16	4e-15								0.37	0.17	0.0239	solute carrier family 38 member 8	protein_coding
CD3E	ENSG00000198851	2.4 ± 2.8	6.3 ± 11.5	0.562546	3.83439e-05	0.00587149	2e-05	0.00458	not expressed	not expressed	n.a.	n.a.								0.2	0.19	0.336	CD3e molecule	protein_coding
SCAI	ENSG00000173611	324.6 ± 134.0	231.9 ± 117.3	-0.318456	4.01194e-05	0.0060759	2.4e-05	0.000205	427.6 ± 110.8	637.7 ± 209.1	2.1e-07	9.5e-07								-0.07	0.06	0.261	suppressor of cancer cell invasion	protein_coding
NKX6-2	ENSG00000148826	5.7 ± 10.2	20.7 ± 35.5	0.538758	4.03087e-05	0.0060759	3.4e-05	3.67e-07	not expressed	13.8 ± 16.2	5.2e-13	4.2e-12								0.17	0.27	0.512	NK6 homeobox 2	protein_coding
SIRPA	ENSG00000198053	515.4 ± 227.2	727.4 ± 370.1	0.367469	4.58582e-05	0.00685882	0.00014	0.00263	66.1 ± 30.1	18.2 ± 9	9.5e-17	1e-15								0.12	0.08	0.0935	signal regulatory protein alpha	protein_coding
TMCC3	ENSG00000057704	811.2 ± 323.2	646.3 ± 226.4	-0.343412	4.70632e-05	0.00698491	0.0001	0.000572	660.8 ± 193.2	867.8 ± 229.5	2.7e-05	9.7e-05								-0.21	0.07	0.00436	transmembrane and coiled-coil domain family 3	protein_coding
COL8A2	ENSG00000171812	15.9 ± 9.5	24.9 ± 12.0	0.465991	4.75812e-05	0.00700787	7.8e-05	0.00147	7.9 ± 11.3	2.9 ± 2.5	0.0075	0.017								0.12	0.11	0.295	collagen type VIII alpha 2 chain	protein_coding
SERPING1	ENSG00000149131	2132.3 ± 1595.5	2769.1 ± 1348.0	0.447767	4.84827e-05	0.00708656	6.4e-05	0.000506	32.2 ± 71.9	10.9 ± 14.6	0.013	0.028								0.13	0.11	0.232	serpin family G member 1	protein_coding
GRIN1	ENSG00000176884	6.0 ± 7.1	12.7 ± 9.7	0.552985	5.00665e-05	0.00724455	5.6e-05	0.0073	17.3 ± 16.8	16.4 ± 15.2	0.93	0.95								0.22	0.19	0.28	glutamate ionotropic receptor NMDA type subunit 1	protein_coding
MIS18BP1	ENSG00000129534	356.1 ± 118.9	285.0 ± 91.2	-0.277875	5.05569e-05	0.00724455	2.4e-05	0.000702	157.6 ± 40.1	507.3 ± 124.6	4.2e-58	2.4e-56								-0.07	0.05	0.156	MIS18 binding protein 1	protein_coding
CH25H	ENSG00000138135	11.2 ± 14.4	27.2 ± 52.7	0.555638	5.07548e-05	0.00724455	0.00013	0.177	4.8 ± 8	2.9 ± 3.9	0.45	0.56								0.32	0.19	0.0445	cholesterol 25-hydroxylase	protein_coding
MRO	ENSG00000134042	29.7 ± 23.3	17.0 ± 11.2	-0.513856	5.17622e-05	0.00724455	0.0001	0.00164	32.5 ± 10.2	52.6 ± 26.7	0.00024	0.00074								-0.19	0.13	0.177	maestro	protein_coding
VMO1	ENSG00000182853	4.7 ± 4.7	9.3 ± 9.7	0.5524	5.18014e-05	0.00724455	5.5e-05	0.00459	3.5 ± 2.6	2.1 ± 1.3	0.13	0.21								0.22	0.16	0.143	vitelline membrane outer layer 1 homolog	protein_coding
FAM20A	ENSG00000108950	77.3 ± 49.2	112.4 ± 63.8	0.48568	5.18165e-05	0.00724455	3.1e-05	0.0714	78.7 ± 37.6	73.4 ± 72.4	0.38	0.49								0.22	0.11	0.0467	FAM20A golgi associated secretory pathway pseudokinase	protein_coding
IGFBP2†	ENSG00000115457	576.9 ± 325.7	885.3 ± 550.4	0.46891	5.45502e-05	0.00754759	0.00011	0.000689	1711.4 ± 802.9	61.5 ± 38	2.2e-72	1.9e-70			X (alpha)					0.22	0.1	0.0305	insulin like growth factor binding protein 2	protein_coding
CEMIP†	ENSG00000103888	393.1 ± 575.7	748.2 ± 1163.6	0.55258	5.47664e-05	0.00754759	7.6e-05	0.0359	41.8 ± 59	18.6 ± 16.9	0.0024	0.0059							X	0.22	0.2	0.243	cell migration inducing hyaluronidase 1	protein_coding
BRIP1	ENSG00000136492	19.3 ± 21.9	8.8 ± 9.8	-0.515776	5.67616e-05	0.00774518	6.6e-05	5.22e-05	34.2 ± 17.3	28.5 ± 11.7	0.25	0.34								-0.1	0.14	0.471	BRCA1 interacting protein C-terminal helicase 1	protein_coding
REN	ENSG00000143839	5.8 ± 15.3	14.5 ± 38.2	0.548907	5.73086e-05	0.00774518	6.2e-05	6.2e-06	1.9 ± 1.7	2.9 ± 5.2	0.59	0.69								0.3	0.23	0.287	renin	protein_coding
FGFBP1	ENSG00000137440	252.4 ± 419.1	577.3 ± 751.8	0.532743	5.74044e-05	0.00774518	5.8e-05	7.25e-05	1.3 ± 2	1.6 ± 1.9	0.73	0.8								0.6	0.19	0.00288	fibroblast growth factor binding protein 1	protein_coding
KCNA1	ENSG00000111262	9.6 ± 14.1	15.0 ± 16.2	0.551199	5.82307e-05	0.0078021	6.1e-05	0.0079	7.7 ± 10.6	14.2 ± 8.7	0.0074	0.017								0.39	0.2	0.0373	potassium voltage-gated channel subfamily A member 1	protein_coding
CYBA	ENSG00000051523	202.4 ± 138.5	298.6 ± 202.9	0.490693	5.9272e-05	0.00782112	3.9e-05	3.44e-05	43.9 ± 28.3	18 ± 14	2.3e-10	1.5e-09								0.12	0.11	0.272	cytochrome b-245 alpha chain	protein_coding
SLC39A4†	ENSG00000147804	65.3 ± 42.0	96.8 ± 47.5	0.472542	5.94223e-05	0.00782112	3.2e-05	8.21e-05	110.8 ± 55.8	59.5 ± 24.6	3.7e-18	4.3e-17		X (beta)						0.01	0.08	0.906	solute carrier family 39 member 4	protein_coding
CFD	ENSG00000197766	34.8 ± 31.9	61.8 ± 44.9	0.50935	5.95887e-05	0.00782112	0.00019	0.0185	46.6 ± 112.6	9.6 ± 5.2	0.00011	0.00034								0.27	0.12	0.0228	complement factor D	protein_coding
CLMP†	ENSG00000166250	260.5 ± 210.3	492.3 ± 395.2	0.485796	6.05045e-05	0.00783644	0.00012	0.000642	19.7 ± 26.4	6.7 ± 4.2	0.00083	0.0023							X	0.19	0.12	0.128	CXADR like membrane protein	protein_coding
PLCXD2	ENSG00000240891	208.2 ± 109.4	139.9 ± 56.4	-0.431875	6.05178e-05	0.00783644	7e-05	0.00996	222 ± 64.7	179.2 ± 64.7	0.0015	0.0038								-0.17	0.09	0.0726	phosphatidylinositol specific phospholipase C X domain containing 2	protein_coding
TMEM150C	ENSG00000249242	466.1 ± 276.9	343.2 ± 170.3	-0.43226	6.13883e-05	0.00789617	3.9e-05	0.00395	49.8 ± 30.6	398.2 ± 148	2.4e-80	2.5e-78								-0.29	0.1	0.00663	transmembrane protein 150C	protein_coding
MNS1	ENSG00000138587	33.1 ± 22.2	23.2 ± 11.5	-0.464633	6.35065e-05	0.00811211	6.9e-05	0.0545	12.8 ± 9.6	17.4 ± 11.4	0.095	0.16								-0.1	0.11	0.337	meiosis specific nuclear structural 1	protein_coding
NEXMIF†	ENSG00000050030	488.2 ± 217.3	342.2 ± 151.7	-0.378421	6.3908e-05	0.00811211	0.00012	0.00399	179.7 ± 54.3	1035.6 ± 201.8	4.2e-103	7.2e-101							X	-0.24	0.08	0.0073	neurite extension and migration factor	protein_coding
IER5L	ENSG00000188483	115.4 ± 107.5	147.6 ± 117.0	0.507536	6.87732e-05	0.00863895	0.0001	0.000314	41.2 ± 32.4	75 ± 43.9	3.2e-06	1.3e-05								-0.02	0.12	0.867	immediate early response 5 like	protein_coding
TENT4B	ENSG00000121274	618.9 ± 128.3	536.8 ± 114.3	-0.212139	6.8954e-05	0.00863895	5e-05	0.0323	521 ± 126.9	592.7 ± 120.1	0.0033	0.0081								-0.08	0.04	0.0511	terminal nucleotidyltransferase 4B	protein_coding
SLC2A5	ENSG00000142583	6.0 ± 10.3	11.8 ± 20.3	0.544553	6.97732e-05	0.00868519	0.00011	0.00568	18.6 ± 7	13.6 ± 5.1	0.045	0.083								0.12	0.21	0.627	solute carrier family 2 member 5	protein_coding
FOXN2	ENSG00000170802	678.3 ± 310.6	530.2 ± 193.5	-0.293333	7.03461e-05	0.00868994	6.3e-05	5.7e-05	486.5 ± 66.9	683.1 ± 124.1	8.9e-12	6.5e-11								-0.1	0.06	0.0844	forkhead box N2	protein_coding
ST8SIA4	ENSG00000113532	120.5 ± 43.5	88.3 ± 26.7	-0.344624	7.07122e-05	0.00868994	0.00014	2.28e-05	51.4 ± 38.7	92 ± 33.4	0.00031	0.00092								-0.12	0.07	0.118	ST8 alpha-N-acetyl-neuraminide alpha-2,8-sialyltransferase 4	protein_coding
RAB33B	ENSG00000172007	503.6 ± 162.8	406.5 ± 107.8	-0.258658	7.12786e-05	0.00870411	3.7e-05	0.0215	367.6 ± 124.5	518.6 ± 88	1.8e-08	9.6e-08								-0.05	0.05	0.303	RAB33B, member RAS oncogene family	protein_coding
CCL19	ENSG00000172724	0.8 ± 2.2	5.6 ± 21.1	0.436745	7.36904e-05	0.00894203	0.0001	not expressed	not expressed	not expressed	n.a.	n.a.											C-C motif chemokine ligand 19	protein_coding
CAPN13†	ENSG00000162949	689.8 ± 392.9	441.1 ± 274.0	-0.461329	7.55779e-05	0.00911376	8.8e-05	0.00086	23.6 ± 27.1	1147.3 ± 293.3	2.2e-78	2.2e-76						X	X	-0.3	0.1	0.00509	calpain 13	protein_coding
SYT1	ENSG00000067715	63.6 ± 38.6	102.7 ± 69.9	0.480453	7.60518e-05	0.00911393	4.7e-05	0.000129	10 ± 15.2	49 ± 33.5	8.1e-08	3.9e-07								0.08	0.12	0.56	synaptotagmin 1	protein_coding
PTH2R	ENSG00000144407	21.0 ± 15.9	10.7 ± 9.9	-0.531616	7.93262e-05	0.00944765	0.0001	0.00491	14.2 ± 18.1	41.2 ± 26.7	0.00014	0.00045								-0.36	0.16	0.0329	parathyroid hormone 2 receptor	protein_coding
ADRA2C	ENSG00000184160	41.9 ± 43.0	82.6 ± 62.3	0.508642	8.08124e-05	0.00956561	9.7e-05	0.000143	1.6 ± 2.6	not expressed	0.28	0.38								0.12	0.14	0.362	adrenoceptor alpha 2C	protein_coding
SAMSN1†	ENSG00000155307	26.1 ± 19.5	40.4 ± 25.1	0.482625	8.48425e-05	0.00998141	0.00015	0.0558	17.6 ± 17.6	10 ± 8.7	0.089	0.15			X (alpha)					0.26	0.12	0.0279	SAM domain, SH3 domain and nuclear localization signals 1	protein_coding
MYOM1	ENSG00000101605	383.4 ± 232.4	547.0 ± 510.7	0.47406	8.56046e-05	0.01001	7.8e-05	0.0748	686.4 ± 545.9	989.5 ± 559.1	0.017	0.036								0.16	0.12	0.162	myomesin 1	protein_coding
EDARADD	ENSG00000186197	661.7 ± 306.7	445.8 ± 141.4	-0.401803	8.72579e-05	0.0101419	0.00021	0.00168	342.2 ± 100.5	1024.7 ± 390.5	4.3e-76	4e-74								-0.23	0.09	0.0165	EDAR associated death domain	protein_coding
SYT14	ENSG00000143469	828.4 ± 406.6	578.1 ± 251.1	-0.396176	8.96012e-05	0.0103172	0.00019	0.000777	1333.5 ± 232.4	2617.8 ± 521.1	7.1e-50	3.1e-48								-0.17	0.09	0.0608	synaptotagmin 14	protein_coding
BTBD10	ENSG00000148925	708.7 ± 139.6	623.7 ± 118.0	-0.157284	8.98354e-05	0.0103172	0.00012	0.00728	404.6 ± 67.1	497.4 ± 80.5	7.6e-08	3.7e-07								-0.02	0.03	0.498	BTB domain containing 10	protein_coding
PAQR3	ENSG00000163291	321.7 ± 102.0	257.1 ± 75.0	-0.293102	9.32631e-05	0.0106474	7.2e-05	0.000348	149.5 ± 52.1	323.5 ± 129.5	3.2e-12	2.4e-11								-0.05	0.06	0.449	progestin and adipoQ receptor family member 3	protein_coding
ABAT†	ENSG00000183044	916.3 ± 355	643.9 ± 190.5	-0.34317	9.58059e-05	0.0108734	0.00037	6.8e-05	907.4 ± 205.9	1061.2 ± 326.3	0.096	0.16				X				-0.06	0.08	0.409	4-aminobutyrate aminotransferase	protein_coding
SSTR5	ENSG00000162009	22.0 ± 17.7	38.2 ± 19.7	0.465395	9.69761e-05	0.0109419	0.00012	0.00729	6.9 ± 4.6	79.6 ± 29.2	1.7e-31	3.8e-30								0.03	0.12	0.825	somatostatin receptor 5	protein_coding
ACBD3†	ENSG00000182827	2068.5 ± 360.0	1852.2 ± 302.4	-0.159902	0.000107165	0.0120212	0.00014	0.123	1127.1 ± 212.5	1166.9 ± 179.8	0.31	0.41				X				-0.02	0.03	0.42	acyl-CoA binding domain containing 3	protein_coding
SIRT1	ENSG00000096717	697.5 ± 171.6	618.3 ± 124.3	-0.235192	0.000108001	0.012045	3.7e-05	0.000109	575.5 ± 143.2	648.3 ± 162.4	0.014	0.029								-0.11	0.05	0.025	sirtuin 1	protein_coding
TMED6	ENSG00000157315	317.4 ± 225.9	183.0 ± 107.3	-0.494023	0.000110642	0.0122686	0.00016	0.0104	46 ± 22.2	210.7 ± 117.7	3.7e-51	1.7e-49								-0.48	0.15	0.0019	transmembrane p24 trafficking protein 6	protein_coding
SOCS1	ENSG00000185338	70.0 ± 62.0	126.7 ± 102.4	0.505275	0.000111979	0.0123458	0.00011	6.71e-05	347.8 ± 194.6	73.7 ± 38.9	3.8e-41	1.2e-39								-0.08	0.15	0.581	suppressor of cytokine signaling 1	protein_coding
ROR2	ENSG00000169071	91.9 ± 57.7	152.1 ± 88.4	0.442145	0.00011499	0.0125373	9.4e-05	0.00242	34.3 ± 34.8	122.7 ± 111.3	7.7e-07	3.3e-06								0.3	0.1	0.00388	receptor tyrosine kinase like orphan receptor 2	protein_coding
CIB1	ENSG00000185043	1251.3 ± 409.7	1644.5 ± 1262.7	0.323304	0.000115015	0.0125373	0.0002	0.000869	519.2 ± 138.8	492.6 ± 156.7	0.3	0.41								0.09	0.05	0.0736	calcium and integrin binding 1	protein_coding
AGO3	ENSG00000126070	866.7 ± 443.5	693.0 ± 299.4	-0.287189	0.000115966	0.0125699	7e-05	0.0108	2151.7 ± 206.5	2233.4 ± 294	0.41	0.52								-0.12	0.06	0.0378	argonaute RISC catalytic component 3	protein_coding
PNMT	ENSG00000141744	9.2 ± 15.8	4.4 ± 5.3	-0.52372	0.000117527	0.0126679	0.00016	0.0142	2.5 ± 2.8	5 ± 4.9	0.072	0.12								-0.78	0.26	0.00719	phenylethanolamine N-methyltransferase	protein_coding
THBS2	ENSG00000186340	1915.1 ± 1496.2	3143.7 ± 3685.9	0.490705	0.000118666	0.0127197	0.00018	0.00102	140.8 ± 241.6	40.7 ± 66.2	0.00037	0.0011								0.22	0.12	0.0435	thrombospondin 2	protein_coding
PLIN3	ENSG00000105355	660.9 ± 179.0	800.0 ± 292.9	0.25318	0.000119425	0.0127303	9.2e-05	0.00772	666.4 ± 182.3	70.2 ± 20.5	1.6e-110	3.3e-108								0.1	0.05	0.0167	perilipin 3	protein_coding
PPP1R13L	ENSG00000104881	226.6 ± 136.1	334.9 ± 299.0	0.457864	0.000128787	0.0136529	0.00014	0.00144	184.5 ± 56.8	227.3 ± 73.3	0.016	0.033								0.1	0.1	0.308	protein phosphatase 1 regulatory subunit 13 like	protein_coding
MFNG	ENSG00000100060	20.1 ± 13.0	28.0 ± 22.8	0.455653	0.000136186	0.0143583	0.00018	0.0331	4.3 ± 3.1	1.1 ± 1.9	0.0033	0.0081								0.25	0.11	0.026	MFNG O-fucosylpeptide 3-beta-N-acetylglucosaminyltransferase	protein_coding
STC2	ENSG00000113739	325.4 ± 262.1	559.3 ± 632.3	0.482648	0.000140837	0.0147393	0.00013	6.2e-06	1440.6 ± 997.4	27 ± 19.3	5.2e-103	8.9e-101								0	0.13	0.976	stanniocalcin 2	protein_coding
S100A10	ENSG00000197747	1544.9 ± 976.5	2430.0 ± 1832.7	0.407163	0.000141327	0.0147393	0.00019	0.000352	158.6 ± 72.7	24.1 ± 16.5	1.6e-42	5.2e-41								0.23	0.1	0.0162	S100 calcium binding protein A10	protein_coding
CFAP161	ENSG00000156206	7.2 ± 9.5	3.4 ± 4.0	-0.520731	0.000142986	0.014762	0.00014	0.000362	10.7 ± 7.3	22.3 ± 14.3	3.8e-05	0.00013								-0.21	0.22	0.357	cilia and flagella associated protein 161	protein_coding
SPON1	ENSG00000262655	807.6 ± 568.7	1299.8 ± 1151.2	0.478295	0.000143076	0.014762	0.00038	0.00526	20.5 ± 24.8	25.7 ± 27.9	0.31	0.42								0.35	0.12	0.000915	spondin 1	protein_coding
ASIC2	ENSG00000108684	11.5 ± 8.7	18.5 ± 15.7	0.497982	0.000151767	0.0155755	0.00018	0.0688	13.7 ± 13.6	26.5 ± 36.4	0.052	0.094								0.27	0.15	0.0563	acid sensing ion channel subunit 2	protein_coding
SFRP4†	ENSG00000106483	92.2 ± 120.1	271.5 ± 382.6	0.51651	0.000155365	0.0158604	0.00014	0.0127	not expressed	not expressed	n.a.	n.a.							X	0.27	0.22	0.232	secreted frizzled related protein 4	protein_coding
TNFSF11	ENSG00000120659	16.7 ± 14.7	25.0 ± 22.5	0.477794	0.000158051	0.0159912	0.00018	0.000978	not expressed	not expressed	n.a.	n.a.								0.22	0.14	0.122	TNF superfamily member 11	protein_coding
SMTN	ENSG00000183963	373 ± 167.6	555.4 ± 475.1	0.411738	0.000158304	0.0159912	0.00027	0.000864	43.3 ± 32.6	17.8 ± 18.6	4.8e-05	0.00016								0.1	0.08	0.171	smoothelin	protein_coding
DIO2	ENSG00000211448	47.8 ± 76.1	104.0 ± 137.3	0.517667	0.000161074	0.0161862	0.00023	0.00166	7.3 ± 17.8	10.7 ± 9.1	0.12	0.18								0.3	0.21	0.141	iodothyronine deiodinase 2	protein_coding
RIPOR2	ENSG00000111913	31.2 ± 20.1	44.5 ± 32.7	0.448138	0.000165924	0.0165872	0.0003	0.799	30.4 ± 19.5	30.8 ± 16.8	0.81	0.87								0.08	0.11	0.47	RHO family interacting cell polarization regulator 2	protein_coding
SBK3	ENSG00000231274	3.0 ± 2.8	5.7 ± 6.5	0.512872	0.000171909	0.0170969	0.0002	0.000769	1.4 ± 1.6	6.8 ± 7.5	0.00028	0.00083								0.24	0.17	0.193	SH3 domain binding kinase family member 3	protein_coding
PPP1R15B†	ENSG00000158615	2115.5 ± 702.3	1988.9 ± 514.3	-0.179509	0.000173081	0.0171072	0.00016	0.0829	1708.6 ± 399.5	1881.8 ± 311.7	0.016	0.033			X (delta)					-0.01	0.04	0.804	protein phosphatase 1 regulatory subunit 15B	protein_coding
AASS	ENSG00000008311	229.6 ± 65.2	168 ± 62.1	-0.272102	0.000173785	0.0171072	0.00034	0.00288	146.7 ± 39	310 ± 55.8	6e-16	6e-15								-0.03	0.05	0.574	aminoadipate-semialdehyde synthase	protein_coding
HSPA7	ENSG00000225217	35.7 ± 156.9	74.0 ± 167.6	0.504912	0.000174843	0.017124	0.045	0.00347	21.1 ± 47.7	34.2 ± 61.8	0.03	0.057								-0.05	0.68	1	heat shock protein family A (Hsp70) member 7	unprocessed_pseudogene
PHLDA2	ENSG00000181649	48.6 ± 48.7	79.0 ± 62.4	0.48277	0.000177665	0.0172284	9.6e-05	7.81e-06	3.9 ± 4.1	7.4 ± 7	0.039	0.073								0.1	0.12	0.398	pleckstrin homology like domain family A member 2	protein_coding
MT1H	ENSG00000205358	17.0 ± 30.3	30.3 ± 36.2	0.508665	0.000177959	0.0172284	0.00021	0.00188	1 ± 1.6	1.8 ± 2.1	0.26	0.36								0.2	0.23	0.36	metallothionein 1H	protein_coding
PRKCH†	ENSG00000027075	502.0 ± 173.8	437.8 ± 110.3	-0.234693	0.000178589	0.0172284	0.00023	0.00325	454.7 ± 108.7	614.1 ± 266.4	0.0016	0.0042				X				-0.08	0.05	0.127	protein kinase C eta	protein_coding
PTPN3†	ENSG00000070159	2136.3 ± 656.6	1742.7 ± 712.9	-0.310456	0.000181586	0.0174304	0.00037	0.023	1868.7 ± 417.6	4540.4 ± 869	1.1e-45	4.1e-44				X				-0.24	0.06	0.000174	protein tyrosine phosphatase non-receptor type 3	protein_coding
CLDN12†	ENSG00000157224	2327.1 ± 570.4	1924.0 ± 466.5	-0.21147	0.000185883	0.0177546	0.00015	0.00705	1037.3 ± 315.7	1748.2 ± 414.7	2.1e-18	2.5e-17	X (acinar)	X (beta)						-0.03	0.04	0.426	claudin 12	protein_coding
PCDH20†	ENSG00000280165	133.4 ± 69.1	93.5 ± 69.7	-0.423472	0.000187111	0.0177839	0.00058	0.00296	262.2 ± 89.8	89.3 ± 65	1.5e-14	1.4e-13						X		-0.39	0.1	0.00092	protocadherin 20	protein_coding
PDHX†	ENSG00000110435	685.1 ± 114.2	608.8 ± 102.7	-0.156184	0.00019161	0.0180882	0.00024	0.0313	576.7 ± 95	499.6 ± 79.7	0.0003	0.00091				X				-0.05	0.03	0.0855	pyruvate dehydrogenase complex component X	protein_coding
TMEM59L	ENSG00000105696	161.7 ± 106.6	264.7 ± 158.6	0.425079	0.000192188	0.0180882	0.00012	0.0744	287.7 ± 148.3	135.1 ± 71.4	3.3e-12	2.5e-11								0.23	0.11	0.0319	transmembrane protein 59 like	protein_coding
MB	ENSG00000198125	13.8 ± 15.7	25.5 ± 62.3	0.502017	0.000196616	0.0182791	0.00044	0.000915	2.9 ± 3.8	11.7 ± 11.1	5.6e-06	2.2e-05								0.34	0.15	0.0437	myoglobin	protein_coding
NUCB1	ENSG00000104805	3249.2 ± 891.1	3949.7 ± 1423.8	0.253951	0.000196932	0.0182791	0.0001	0.0269	3367.3 ± 710.4	1620.3 ± 304.2	4.1e-64	2.8e-62								0.05	0.05	0.269	nucleobindin 1	protein_coding
TOGARAM1†	ENSG00000198718	755.6 ± 318.7	593.4 ± 196.0	-0.28828	0.000197385	0.0182791	0.00079	0.0118	923.7 ± 176.4	1022.9 ± 276.6	0.14	0.22				X				-0.1	0.06	0.0904	TOG array regulator of axonemal microtubules 1	protein_coding
METRNL	ENSG00000176845	109.3 ± 75.9	157.5 ± 88.0	0.439453	0.000198646	0.0182791	0.00019	3.27e-05	20.9 ± 11.5	41.1 ± 32.5	0.0023	0.0057								0.04	0.09	0.692	meteorin like, glial cell differentiation regulator	protein_coding
PERP	ENSG00000112378	5094.2 ± 1441.2	4493.0 ± 1122.2	-0.213612	0.000199757	0.0182791	7.9e-05	0.0343	1165 ± 229.8	3584.3 ± 1100.8	3.3e-38	9.5e-37								-0.08	0.05	0.0918	p53 apoptosis effector related to PMP22	protein_coding
ZNF451	ENSG00000112200	1282.8 ± 569.7	1021.0 ± 347.0	-0.254283	0.000199901	0.0182791	0.00053	0.00854	1899.6 ± 369.7	2123 ± 455.3	0.01	0.022								-0.04	0.05	0.471	zinc finger protein 451	protein_coding
CECR2	ENSG00000099954	58.7 ± 32.4	41.1 ± 24.0	-0.404024	0.000201468	0.0183354	0.00042	0.0832	45 ± 30.6	207.2 ± 88	4.3e-27	8e-26								-0.18	0.09	0.0744	CECR2 histone acetyl-lysine reader	protein_coding
FXR1	ENSG00000114416	2217.0 ± 392.9	1972.0 ± 272.8	-0.137744	0.000205551	0.0185465	0.00015	0.00595	1252.3 ± 293.1	1595.4 ± 352.9	7.6e-07	3.3e-06								-0.04	0.03	0.215	FMR1 autosomal homolog 1	protein_coding
CNEP1R1	ENSG00000205423	268.8 ± 69.0	229.4 ± 54.0	-0.22644	0.000205709	0.0185465	0.00013	0.0146	180.2 ± 34.3	246.7 ± 47	8.7e-07	3.8e-06								-0.02	0.05	0.725	CTD nuclear envelope phosphatase 1 regulatory subunit 1	protein_coding
THSD7A	ENSG00000005108	137.4 ± 91.4	86.8 ± 98.3	-0.465484	0.000207173	0.0185916	0.0002	0.0481	100.8 ± 88.2	444.2 ± 369.4	1.5e-07	6.9e-07								-0.07	0.13	0.633	thrombospondin type 1 domain containing 7A	protein_coding
NUF2	ENSG00000143228	11.5 ± 9.9	5.2 ± 4.8	-0.497529	0.000211887	0.0188623	0.00028	0.015	4.7 ± 3.9	5.8 ± 8.5	0.76	0.83								-0.06	0.17	0.698	NUF2 component of NDC80 kinetochore complex	protein_coding
RGS8	ENSG00000135824	2.5 ± 4.6	6.3 ± 10.9	0.489768	0.000212144	0.0188623	0.00022	0.000212	not expressed	3.9 ± 5.8	0.22	0.32								-0.16	0.29	0.599	regulator of G protein signaling 8	protein_coding
AC129492.3	ENSG00000263620	38.0 ± 38.5	55.8 ± 38.1	0.504743	0.000217021	0.0192074	0.00037	0.0222	34.2 ± 14.8	35 ± 12.6	0.8	0.86								-0.13	0.14	0.334	novel protein	protein_coding
N4BP1	ENSG00000102921	808.4 ± 231.3	751.2 ± 195.8	-0.210908	0.000219437	0.0193325	0.00024	0.0395	717.7 ± 128.9	910 ± 150.8	8.9e-06	3.4e-05								-0.04	0.04	0.325	NEDD4 binding protein 1	protein_coding
SPIRE1	ENSG00000134278	1885.8 ± 657.3	1590.5 ± 603.1	-0.281584	0.0002219	0.0194606	0.00018	0.131	1670.6 ± 945.3	3069.7 ± 1270.6	1e-11	7.2e-11								-0.14	0.06	0.0225	spire type actin nucleation factor 1	protein_coding
KPNA7	ENSG00000185467	21.0 ± 17.5	34.1 ± 28.4	0.471911	0.0002237	0.0195297	0.00026	0.000691	2.1 ± 1.9	1.7 ± 1.5	0.59	0.69								0.25	0.16	0.108	karyopherin subunit alpha 7	protein_coding
IL6	ENSG00000136244	333.1 ± 716.8	851.6 ± 1528.8	0.505606	0.000226684	0.0197011	0.00031	9.7e-07	2.8 ± 3	1.7 ± 2.5	0.38	0.49								0.35	0.21	0.0659	interleukin 6	protein_coding
MAN2B1	ENSG00000104774	892.3 ± 226.0	1061.1 ± 512.6	0.273114	0.00023088	0.0199464	0.0001	0.000545	653.3 ± 109.3	586.8 ± 121	0.079	0.13								0.06	0.05	0.198	mannosidase alpha class 2B member 1	protein_coding
PDE7B	ENSG00000171408	75.9 ± 46.8	94.2 ± 47.4	0.397382	0.000233137	0.0199464	0.00041	0.417	50.1 ± 20.3	63.9 ± 32.9	0.11	0.18								0.18	0.09	0.0377	phosphodiesterase 7B	protein_coding
GPAA1	ENSG00000197858	789.2 ± 328.9	1037.5 ± 412.3	0.329893	0.000233183	0.0199464	0.0002	0.000671	961.2 ± 322.1	739 ± 222.9	6.4e-08	3.1e-07								0.02	0.06	0.73	glycosylphosphatidylinositol anchor attachment 1	protein_coding
VSIR	ENSG00000107738	123.4 ± 95.3	196.1 ± 139.6	0.477932	0.000233642	0.0199464	0.00017	9.59e-05	13.4 ± 24.8	10.8 ± 9.3	0.95	0.97								0.38	0.14	0.00695	V-set immunoregulatory receptor	protein_coding
SYNPO	ENSG00000171992	2763.2 ± 2148.0	3631 ± 2637.2	0.352857	0.000246165	0.0208415	0.00031	0.00024	2117.6 ± 953.4	1202.6 ± 796.2	1.8e-10	1.1e-09								0.13	0.08	0.0748	synaptopodin	protein_coding
PDLIM4†	ENSG00000131435	313.7 ± 213.6	495.2 ± 319.7	0.435425	0.000246287	0.0208415	0.00037	2.68e-05	205.4 ± 95.9	56.4 ± 24.4	6.1e-26	1.1e-24					X		X	0.07	0.09	0.427	PDZ and LIM domain 4	protein_coding
MRGPRF	ENSG00000172935	20.4 ± 18.1	47.6 ± 38.6	0.484805	0.000248137	0.0209063	0.00043	0.00356	not expressed	not expressed	n.a.	n.a.								0.36	0.16	0.0212	MAS related GPR family member F	protein_coding
FBLN1	ENSG00000077942	299.0 ± 275.7	635.6 ± 466.6	0.475045	0.000252473	0.0211117	0.00058	0.00347	113.2 ± 269.9	40.4 ± 11	0.012	0.025								0.21	0.13	0.097	fibulin 1	protein_coding
ISX	ENSG00000175329	3.2 ± 4.5	0.9 ± 1.1	-0.493792	0.000252763	0.0211117	0.00027	0.00721	not expressed	7.2 ± 8.7	1.3e-06	5.3e-06								-0.11	0.26	0.747	intestine specific homeobox	protein_coding
PFKP	ENSG00000067057	1951.1 ± 847.8	2636.8 ± 2476.8	0.372646	0.000258222	0.0214748	0.00033	0.000115	2837.2 ± 1847.7	1335 ± 521.2	1.2e-18	1.4e-17								0.08	0.07	0.271	phosphofructokinase, platelet	protein_coding
NPAS2†	ENSG00000170485	683.9 ± 204.0	873.1 ± 310.0	0.266374	0.000264971	0.0218137	0.00076	6.06e-05	1010.8 ± 416	529.8 ± 138.5	2.1e-30	4.4e-29		X (alpha)						0.06	0.05	0.299	neuronal PAS domain protein 2	protein_coding
RASD2†	ENSG00000100302	109.0 ± 118.2	238.8 ± 213.8	0.459667	0.000265548	0.0218137	0.00036	0.00184	6.9 ± 4.9	27.6 ± 20.4	1.5e-10	9.5e-10							X	0.25	0.13	0.0451	RASD family member 2	protein_coding
LCORL	ENSG00000178177	640.8 ± 198.3	494.0 ± 177.2	-0.257205	0.00026569	0.0218137	0.0007	0.0028	1216.3 ± 274.7	776.7 ± 180.2	6.4e-12	4.7e-11								-0.13	0.05	0.0129	ligand dependent nuclear receptor corepressor like	protein_coding
CMTM7	ENSG00000153551	215.7 ± 105.3	306.2 ± 143.5	0.319183	0.00027277	0.0222149	0.00058	0.019	40.5 ± 13.7	74.2 ± 24.8	7.8e-09	4.2e-08								0.16	0.07	0.02	CKLF like MARVEL transmembrane domain containing 7	protein_coding
HDHD5	ENSG00000069998	355.7 ± 77.5	435.8 ± 139.6	0.212342	0.000272879	0.0222149	0.0004	0.0253	398.1 ± 85.3	328.5 ± 98.1	0.0041	0.0097								0	0.03	0.951	haloacid dehalogenase like hydrolase domain containing 5	protein_coding
HIPK1†	ENSG00000163349	2896.9 ± 811.7	2582.3 ± 666.3	-0.229501	0.000285377	0.0230869	0.0001	0.00676	2169.8 ± 316.1	2798.7 ± 498.8	2.2e-07	1e-06				X				-0.15	0.05	0.00192	homeodomain interacting protein kinase 1	protein_coding
F11†	ENSG00000088926	74.7 ± 38.6	46.0 ± 21.2	-0.397464	0.000285983	0.0230869	0.00067	0.00606	23.1 ± 14.8	28.5 ± 11.9	0.22	0.31		X (beta)						-0.34	0.1	0.00158	coagulation factor XI	protein_coding
STBD1	ENSG00000118804	1107.5 ± 613.0	809.5 ± 292.8	-0.317826	0.000287342	0.0230999	8.1e-05	0.0629	387.9 ± 112.7	780 ± 352.8	9.1e-17	9.5e-16								-0.33	0.07	2.07e-05	starch binding domain 1	protein_coding
LRFN2†	ENSG00000156564	163.1 ± 90.0	104.2 ± 56.7	-0.428771	0.000290135	0.0232277	0.00045	0.00214	8.6 ± 16.3	734.9 ± 187	1.9e-43	6.6e-42							X	-0.24	0.11	0.0391	leucine rich repeat and fibronectin type III domain containing 2	protein_coding
RPRD1A†	ENSG00000141425	1619.3 ± 260.4	1398.6 ± 262.8	-0.168818	0.000291561	0.0232453	0.00035	0.0136	1168.2 ± 120.2	1152.3 ± 156.1	0.65	0.74					X			-0.04	0.04	0.267	regulation of nuclear pre-mRNA domain containing 1A	protein_coding
MTUS2†	ENSG00000132938	737.5 ± 446.5	598.9 ± 277.2	-0.359346	0.000299375	0.0237702	0.00049	0.00045	703.7 ± 180.1	1875.2 ± 456.8	1.2e-63	7.8e-62				X		X		-0.21	0.09	0.0234	microtubule associated scaffold protein 2	protein_coding
NTRK1	ENSG00000198400	9.1 ± 6.6	14.6 ± 7.9	0.474367	0.000303178	0.0239734	0.00034	0.109	2.3 ± 4.1	9.2 ± 9.8	0.0066	0.015								0.17	0.16	0.285	neurotrophic receptor tyrosine kinase 1	protein_coding
TUBB2B	ENSG00000137285	296.1 ± 135.2	236.3 ± 132.0	-0.378009	0.000308233	0.0242737	0.00043	0.0819	21.4 ± 20.3	338.8 ± 100.6	3.9e-51	1.8e-49								-0.12	0.09	0.193	tubulin beta 2B class IIb	protein_coding
CDKN1C	ENSG00000129757	651.1 ± 393.8	981 ± 780.2	0.452416	0.000311397	0.0244231	0.00025	7e-05	355.8 ± 134.7	3756.9 ± 1748.1	1.7e-44	6.3e-43								0.23	0.13	0.0967	cyclin dependent kinase inhibitor 1C	protein_coding
GLB1L2	ENSG00000149328	213 ± 70.4	256.6 ± 71.8	0.257407	0.00031321	0.0244659	0.00025	0.0113	247 ± 67	128.9 ± 37.2	5.8e-21	7.8e-20								0.1	0.06	0.106	galactosidase beta 1 like 2	protein_coding
NSG1†	ENSG00000168824	209.5 ± 102.3	153.4 ± 74.6	-0.377108	0.00031625	0.0245104	0.00061	0.00148	109.2 ± 60.6	153 ± 69.8	0.00076	0.0021						X		-0.16	0.1	0.125	neuronal vesicle trafficking associated 1	protein_coding
COBLL1	ENSG00000082438	1203 ± 381.1	942.5 ± 325.3	-0.257238	0.00031632	0.0245104	0.00081	0.023	1046.2 ± 237.1	1294.9 ± 259.4	0.00021	0.00065								-0.02	0.05	0.741	cordon-bleu WH2 repeat protein like 1	protein_coding
NXPH3	ENSG00000182575	40.1 ± 26.9	69.2 ± 39.6	0.445255	0.000320339	0.0247225	0.00038	0.0476	10.5 ± 10.2	68.5 ± 70.4	4.7e-25	7.9e-24								0.2	0.13	0.136	neurexophilin 3	protein_coding
FSTL4	ENSG00000053108	307.4 ± 165	438.9 ± 234.7	0.410606	0.000325208	0.0249006	0.00026	0.00726	237.1 ± 75.9	473 ± 279.3	2.2e-05	8e-05								0.04	0.1	0.67	follistatin like 4	protein_coding
ARL4C	ENSG00000188042	870.0 ± 335.4	1231.6 ± 473.1	0.315809	0.000325228	0.0249006	0.0011	0.000125	115.1 ± 67.4	513.7 ± 268.8	7.6e-44	2.7e-42								0.14	0.07	0.0418	ADP ribosylation factor like GTPase 4C	protein_coding
CPEB3	ENSG00000107864	329.8 ± 104.1	269.4 ± 75.9	-0.260668	0.000329378	0.0251187	0.00055	0.00351	528.5 ± 183.8	813.9 ± 160.6	1.7e-10	1.1e-09								-0.12	0.06	0.0484	cytoplasmic polyadenylation element binding protein 3	protein_coding
TTYH3	ENSG00000136295	485.8 ± 287.9	633.5 ± 298.3	0.358278	0.000333213	0.0253111	0.00052	0.00164	227.6 ± 61.4	240.8 ± 47.7	0.38	0.49								0.13	0.08	0.0623	tweety family member 3	protein_coding
AMER2	ENSG00000165566	22.0 ± 27.8	11.1 ± 7.9	-0.481604	0.000345749	0.0261603	0.00025	0.000442	11.9 ± 7.8	33.8 ± 31.5	8.5e-06	3.2e-05								-0.16	0.17	0.404	APC membrane recruitment protein 2	protein_coding
SMPDL3A†	ENSG00000172594	466.6 ± 140.9	389.3 ± 135.7	-0.264616	0.000350618	0.0264251	0.00019	0.0192	204.3 ± 44	314 ± 99.5	3.2e-08	1.6e-07				X	X			-0.03	0.05	0.562	sphingomyelin phosphodiesterase acid like 3A	protein_coding
GDAP1	ENSG00000104381	719.2 ± 244.3	614.9 ± 172.2	-0.270332	0.000361298	0.0271241	0.00086	0.00286	784.7 ± 122.3	991.1 ± 142	1.4e-09	8.4e-09								-0.11	0.06	0.0656	ganglioside induced differentiation associated protein 1	protein_coding
SOCS6	ENSG00000170677	1120.7 ± 298.3	979.2 ± 245.0	-0.180036	0.000371197	0.0276813	0.00027	0.0276	912.5 ± 151.3	804.3 ± 204.7	0.0015	0.0038								-0.07	0.04	0.0409	suppressor of cytokine signaling 6	protein_coding
MYRIP	ENSG00000170011	77.3 ± 35.0	54.4 ± 24.9	-0.358518	0.00037159	0.0276813	0.00027	0.00387	32.2 ± 15.6	62 ± 25.4	0.00018	0.00055								-0.1	0.08	0.228	myosin VIIA and Rab interacting protein	protein_coding
NMB	ENSG00000197696	109.1 ± 91.6	176.6 ± 280.3	0.461461	0.000382072	0.0283527	0.00046	3.37e-05	86 ± 30.7	27.4 ± 12.1	5.2e-23	7.9e-22								0.13	0.12	0.273	neuromedin B	protein_coding
ALKBH7	ENSG00000125652	210.8 ± 125.0	268.3 ± 111.1	0.422296	0.000394013	0.0289311	0.00045	0.000547	198.7 ± 88.1	182 ± 56.1	0.57	0.67								0.05	0.08	0.553	alkB homolog 7	protein_coding
SOX18	ENSG00000203883	65.1 ± 60.3	122.1 ± 113.8	0.465004	0.000394253	0.0289311	0.00058	0.00497	not expressed	not expressed	n.a.	n.a.								-0.07	0.13	0.631	SRY-box transcription factor 18	protein_coding
ARPC1B	ENSG00000130429	907.0 ± 416.1	1187 ± 434.2	0.323787	0.000394364	0.0289311	0.00035	0.00177	566.2 ± 135.2	324 ± 98.4	2.6e-21	3.6e-20								0.08	0.06	0.212	actin related protein 2/3 complex subunit 1B	protein_coding
AGTR1	ENSG00000144891	58.9 ± 39.0	44.3 ± 17.4	-0.364928	0.000398932	0.0291001	0.00075	0.074	12.8 ± 17.4	1.3 ± 1.5	1.9e-05	6.8e-05								-0.08	0.09	0.384	angiotensin II receptor type 1	protein_coding
SLAIN2†	ENSG00000109171	1455.9 ± 538.5	1297.0 ± 422.2	-0.232358	0.000399686	0.0291001	0.00052	0.192	705.6 ± 484	999 ± 521.7	1.7e-08	9e-08			X (delta)					-0.04	0.05	0.394	SLAIN motif family member 2	protein_coding
TMEM92	ENSG00000167105	35.1 ± 36.8	52.6 ± 53.3	0.480589	0.000403779	0.0292876	0.00019	9.94e-05	not expressed	not expressed	n.a.	n.a.								0.18	0.19	0.37	transmembrane protein 92	protein_coding
MYCN	ENSG00000134323	12.2 ± 7.7	8.2 ± 4.6	-0.437756	0.000405883	0.02933	0.00027	0.00479	1.5 ± 2.6	5.1 ± 4.2	0.0046	0.011								-0.25	0.13	0.0581	MYCN proto-oncogene, bHLH transcription factor	protein_coding
PTCHD1	ENSG00000165186	17.5 ± 27.9	34.2 ± 38.1	0.484027	0.000411427	0.0295997	0.00039	0.000241	12.8 ± 5.8	35.8 ± 25.2	1.2e-05	4.6e-05								-0.07	0.21	0.775	patched domain containing 1	protein_coding
IFIT5	ENSG00000152778	763.5 ± 210.0	700.1 ± 192.4	-0.188672	0.000412684	0.0295997	0.00033	0.0403	490.3 ± 72.3	513.1 ± 97.4	0.36	0.48								-0.06	0.04	0.134	interferon induced protein with tetratricopeptide repeats 5	protein_coding
PDLIM5	ENSG00000163110	2626.9 ± 864.2	2205.2 ± 480.7	-0.232206	0.000419396	0.0299698	0.00046	0.107	2231.2 ± 581.8	1883.4 ± 871.8	0.026	0.052								-0.03	0.04	0.544	PDZ and LIM domain 5	protein_coding
TGFBR3	ENSG00000069702	2238.8 ± 952.7	1835.2 ± 836.3	-0.338993	0.000421394	0.0300014	0.00037	0.2	106.9 ± 102.1	4492.5 ± 2012.3	8.1e-59	4.8e-57								-0.19	0.08	0.0232	transforming growth factor beta receptor 3	protein_coding
C1R†	ENSG00000159403	1116.0 ± 1014.3	1314.2 ± 768.8	0.40145	0.000427837	0.0303272	0.0011	0.00562	75.2 ± 121.5	28.1 ± 12.1	0.00015	0.00048		X (acinar)						0.22	0.1	0.0267	complement C1r	protein_coding
MST1R	ENSG00000164078	111.0 ± 98.9	188.3 ± 156.0	0.46532	0.000429113	0.0303272	0.00017	3.9e-06	16.3 ± 12	11.9 ± 8.7	0.2	0.29								0.07	0.16	0.674	macrophage stimulating 1 receptor	protein_coding
ACP2	ENSG00000134575	581.1 ± 131.3	696.8 ± 170.6	0.211384	0.000433739	0.0305422	0.00016	0.00787	458.3 ± 118.4	298.8 ± 74.3	5.9e-08	2.9e-07								0.04	0.05	0.376	acid phosphatase 2, lysosomal	protein_coding
SIGIRR	ENSG00000185187	183.0 ± 95.6	244.1 ± 87.2	0.327975	0.000443162	0.0308595	0.00019	0.0098	342.6 ± 118.6	112.4 ± 45.5	1e-65	7.4e-64								-0.08	0.07	0.227	single Ig and TIR domain containing	protein_coding
KCNH8†	ENSG00000183960	34.8 ± 23.1	45.9 ± 31.3	0.399271	0.000443561	0.0308595	0.0006	0.00222	43.8 ± 33.8	27.8 ± 10.8	0.11	0.17						X		0.1	0.1	0.376	potassium voltage-gated channel subfamily H member 8	protein_coding
PLEKHA4	ENSG00000105559	102.3 ± 49.0	140.2 ± 92.5	0.377304	0.000445243	0.0308595	0.00031	0.000641	49.8 ± 22	57.7 ± 29.8	0.4	0.51								0.09	0.08	0.281	pleckstrin homology domain containing A4	protein_coding
SLC47A1	ENSG00000142494	14.2 ± 11.1	18.1 ± 13.8	0.441548	0.00044554	0.0308595	0.00057	0.00591	20 ± 5	15 ± 6.3	0.027	0.054								0.01	0.13	0.965	solute carrier family 47 member 1	protein_coding
SELPLG	ENSG00000110876	6.3 ± 4.4	10.2 ± 10.5	0.436626	0.000446242	0.0308595	0.00043	0.116	3.4 ± 4.5	2.8 ± 2.4	0.8	0.86								0.05	0.12	0.669	selectin P ligand	protein_coding
WIPF3	ENSG00000122574	93.1 ± 37.3	106.1 ± 36.8	0.280224	0.000450245	0.0310251	0.00026	0.128	166.3 ± 54.9	12.7 ± 4.2	2.7e-85	3.1e-83								0.16	0.06	0.0083	WAS/WASL interacting protein family member 3	protein_coding
LATS1	ENSG00000131023	1267.7 ± 394.5	1144.6 ± 328.4	-0.205601	0.000454753	0.0312242	0.00031	0.0177	1361.7 ± 157.1	1508.2 ± 139.1	0.00029	0.00087								-0.04	0.04	0.299	large tumor suppressor kinase 1	protein_coding
SVOP†	ENSG00000166111	510.6 ± 227.5	367.1 ± 114.1	-0.332385	0.000457048	0.0312705	0.0011	0.0014	407.2 ± 123.6	453.1 ± 182.3	0.33	0.44						X		-0.09	0.08	0.326	SV2 related protein	protein_coding
FNDC5†	ENSG00000160097	44.7 ± 24.2	34.0 ± 21.0	-0.408	0.00046196	0.0314216	0.00059	0.00923	28.3 ± 20.8	55 ± 21.2	2.2e-05	7.9e-05						X		-0.16	0.11	0.164	fibronectin type III domain containing 5	protein_coding
PTPRC†	ENSG00000081237	42.3 ± 30.9	61.2 ± 48.9	0.440682	0.000462513	0.0314216	0.00048	0.124	13.2 ± 9.5	7.6 ± 4	0.019	0.038							X	0.27	0.13	0.037	protein tyrosine phosphatase receptor type C	protein_coding
SMOC2	ENSG00000112562	68.7 ± 80.4	174.8 ± 160.4	0.480161	0.000465661	0.0315245	0.00058	0.000685	13.3 ± 32.6	not expressed	8.3e-05	0.00027								0.22	0.21	0.295	SPARC related modular calcium binding 2	protein_coding
IGFBP6	ENSG00000167779	101.1 ± 93.8	174.2 ± 128.0	0.442593	0.000475993	0.0320114	0.0014	8.97e-05	15 ± 11.3	7 ± 3	0.00081	0.0022								0.2	0.12	0.0817	insulin like growth factor binding protein 6	protein_coding
SIGMAR1	ENSG00000147955	452.6 ± 142	525.7 ± 185.3	0.220299	0.000477821	0.0320114	0.00054	0.0342	220.1 ± 42.9	264.2 ± 42.2	5e-05	0.00017								0.11	0.04	0.0135	sigma non-opioid intracellular receptor 1	protein_coding
FZD10	ENSG00000111432	29.4 ± 27.1	57.2 ± 58.1	0.454243	0.000477831	0.0320114	0.00071	0.0011	not expressed	not expressed	n.a.	n.a.								0.43	0.13	0.000569	frizzled class receptor 10	protein_coding
NCF1	ENSG00000158517	3.8 ± 4.8	8.0 ± 21.5	0.477395	0.000485511	0.0324133	0.00035	0.00893	5.9 ± 3.5	6.9 ± 5	0.71	0.79								0.22	0.18	0.241	neutrophil cytosolic factor 1	protein_coding
CTDSP1	ENSG00000144579	702.2 ± 194.5	816.1 ± 240.6	0.238796	0.000487906	0.0324609	0.00061	0.00692	362.9 ± 91.5	397.1 ± 84.9	0.14	0.22								0.04	0.05	0.405	CTD small phosphatase 1	protein_coding
SCYL2	ENSG00000136021	1404.5 ± 320.5	1225 ± 272.2	-0.194006	0.000490459	0.0325186	0.00053	0.238	902.1 ± 230.4	888.8 ± 156.8	0.99	1								-0.05	0.04	0.172	SCY1 like pseudokinase 2	protein_coding
AOC1	ENSG00000002726	17.3 ± 12.2	27.0 ± 14.5	0.434432	0.000497825	0.032894	0.0005	0.0334	30.3 ± 20.6	2.7 ± 2.3	2.7e-15	2.5e-14								0.17	0.13	0.175	amine oxidase copper containing 1	protein_coding
PAQR5	ENSG00000137819	327.1 ± 209.7	452.7 ± 307.6	0.414018	0.000507284	0.0333534	0.00091	0.00332	6.9 ± 6.7	6.2 ± 6.4	0.71	0.79								0.16	0.12	0.198	progestin and adipoQ receptor family member 5	protein_coding
SYT12	ENSG00000173227	36.4 ± 33.2	57.6 ± 128.1	0.473128	0.000508236	0.0333534	0.00043	1.79e-05	32.7 ± 12.6	29.4 ± 15.5	0.33	0.44								0.13	0.16	0.421	synaptotagmin 12	protein_coding
CCDC85B	ENSG00000175602	168.8 ± 141.8	242.5 ± 143.7	0.463089	0.000513842	0.033607	0.0007	0.00423	63.8 ± 16.6	98.2 ± 28.7	4.5e-07	2e-06								-0.04	0.11	0.698	coiled-coil domain containing 85B	protein_coding
SEC14L6	ENSG00000214491	123.6 ± 84.3	143.5 ± 65.4	0.369307	0.000516577	0.0336717	0.00024	0.00282	192.1 ± 81.6	11.6 ± 5	3.7e-72	3.2e-70								0.12	0.1	0.207	SEC14 like lipid binding 6	protein_coding
MBNL3	ENSG00000076770	436.1 ± 245.5	331.3 ± 132.6	-0.316393	0.000521951	0.0339075	0.0007	0.0302	226.4 ± 69.3	485 ± 106.4	6.5e-27	1.2e-25								-0.17	0.07	0.0231	muscleblind like splicing regulator 3	protein_coding
SERPINA11	ENSG00000186910	1.3 ± 1.8	3.2 ± 5.0	0.459189	0.000523952	0.0339232	0.00051	not expressed	1.8 ± 2.2	not expressed	0.24	0.33								-0.18	0.27	0.516	serpin family A member 11	protein_coding
ASTN1	ENSG00000152092	110.2 ± 56.9	133.0 ± 77.2	0.391142	0.000528652	0.0341131	0.00052	0.436	363.3 ± 158.8	26.7 ± 19.9	2.4e-61	1.5e-59								0.27	0.09	0.00268	astrotactin 1	protein_coding
CABLES1	ENSG00000134508	407.5 ± 275.9	367.3 ± 206.6	-0.37697	0.000533315	0.0342993	0.00034	0.000413	22.1 ± 25	649.4 ± 461	4.3e-28	8.3e-27								-0.21	0.1	0.05	Cdk5 and Abl enzyme substrate 1	protein_coding
ACVR1B	ENSG00000135503	1425.9 ± 406.3	1210.5 ± 293.3	-0.239011	0.000538971	0.0345479	0.00032	0.129	177 ± 88.7	1105.6 ± 233.3	7.9e-57	4.4e-55								-0.1	0.06	0.0797	activin A receptor type 1B	protein_coding
GABRA1	ENSG00000022355	27.3 ± 26.3	14.1 ± 11.0	-0.462057	0.000545943	0.0348789	0.00055	0.0253	7.4 ± 9.4	not expressed	2.9e-07	1.3e-06								-0.23	0.16	0.15	gamma-aminobutyric acid type A receptor alpha1 subunit	protein_coding
TRIM2†	ENSG00000109654	1898.3 ± 600.6	1493.1 ± 461.0	-0.232761	0.000552035	0.0349665	0.001	0.0347	1066.8 ± 197.9	2972.3 ± 314.5	1.5e-130	5.4e-128				X				-0.1	0.05	0.0553	tripartite motif containing 2	protein_coding
PDZD2†	ENSG00000133401	625.2 ± 359.1	386.2 ± 216.0	-0.415664	0.000553695	0.0349665	0.0011	0.000893	2538.4 ± 758.4	1699.8 ± 701.9	0.00011	0.00036						X		-0.17	0.12	0.163	PDZ domain containing 2	protein_coding
IBA57	ENSG00000181873	151.0 ± 70.2	206.4 ± 99.7	0.349925	0.000555515	0.0349665	0.00055	0.00128	353 ± 81	321.7 ± 97.1	0.11	0.18								0.2	0.09	0.0155	iron-sulfur cluster assembly factor IBA57	protein_coding
CMTR2	ENSG00000180917	875.4 ± 199.5	733.1 ± 154.7	-0.188632	0.000555829	0.0349665	0.00059	0.0279	536.7 ± 86.4	704.2 ± 120.8	7.1e-10	4.3e-09								-0.13	0.04	0.00167	cap methyltransferase 2	protein_coding
CAPRIN1†	ENSG00000135387	5155.1 ± 682.0	4736.5 ± 698.6	-0.11158	0.000556376	0.0349665	0.00057	0.0557	3431 ± 701.2	3204.9 ± 708.8	0.074	0.13	X (ductal)			X				-0.03	0.02	0.158	cell cycle associated protein 1	protein_coding
ZMYM5	ENSG00000132950	278.3 ± 84.4	241.4 ± 60.6	-0.226694	0.000559708	0.0350617	0.00018	0.129	385.6 ± 111.3	405.1 ± 77.4	0.13	0.2								-0.02	0.05	0.714	zinc finger MYM-type containing 5	protein_coding
SRL	ENSG00000185739	16.1 ± 24.9	37.9 ± 58.2	0.471198	0.000571136	0.0356194	0.00068	0.213	19.2 ± 9.8	12.8 ± 5.9	0.023	0.046								0.22	0.18	0.239	sarcalumenin	protein_coding
SMAD9†	ENSG00000120693	432.9 ± 204.5	328.8 ± 151.0	-0.353136	0.000572303	0.0356194	0.00073	0.012	234.4 ± 103.7	778.1 ± 305.2	2e-34	5e-33						X	X	-0.19	0.09	0.0455	SMAD family member 9	protein_coding
SYNDIG1	ENSG00000101463	91.0 ± 62.1	138.8 ± 71.7	0.409533	0.000578733	0.0359038	0.00049	0.0565	270.6 ± 139.7	2.2 ± 2.8	3.5e-95	4.9e-93								0.1	0.11	0.368	synapse differentiation inducing 1	protein_coding
ITGB4	ENSG00000132470	430.7 ± 344.5	623.2 ± 461.2	0.439805	0.000581285	0.0359465	0.00025	4.1e-06	26.5 ± 39.3	17.7 ± 14.4	0.44	0.55								0.22	0.14	0.122	integrin subunit beta 4	protein_coding
NAA30	ENSG00000139977	976.7 ± 279.6	879.9 ± 197.2	-0.186399	0.000583448	0.035965	0.00022	0.054	581.2 ± 167.6	775.7 ± 209.2	7.9e-11	5.2e-10								-0.07	0.04	0.0822	N(alpha)-acetyltransferase 30, NatC catalytic subunit	protein_coding
STXBP5L†	ENSG00000145087	480.9 ± 289.9	342.1 ± 179.4	-0.346623	0.000587838	0.0361202	0.00079	0.00419	594.4 ± 156.8	945.8 ± 232.2	5e-08	2.5e-07						X		-0.28	0.08	0.00152	syntaxin binding protein 5 like	protein_coding
AC118549.1†	ENSG00000036549	1488.8 ± 425.8	1323.1 ± 318.7	-0.197105	0.000589955	0.0361352	0.00047	0.00875	1657 ± 220.4	2190.8 ± 297.7	1.3e-10	8.7e-10				X				-0.04	0.04	0.372	zinc finger ZZ-type containing 3	protein_coding
IL2RG	ENSG00000147168	8.1 ± 8.8	14.7 ± 26.2	0.450928	0.000599736	0.0366181	0.00033	0.00471	not expressed	not expressed	n.a.	n.a.								0.22	0.14	0.119	interleukin 2 receptor subunit gamma	protein_coding
DDX19A†	ENSG00000168872	808.1 ± 159.7	734.7 ± 117.1	-0.146976	0.000606136	0.0367313	0.00069	0.0118	711.3 ± 78.8	683.1 ± 95.1	0.38	0.49		X (alpha)						-0.05	0.03	0.143	DEAD-box helicase 19A	protein_coding
SPI1	ENSG00000066336	15.5 ± 10.3	26.1 ± 20.3	0.42708	0.000608613	0.0367313	0.00059	0.018	3.2 ± 2.4	3.5 ± 3.3	0.92	0.94								0.3	0.12	0.0073	Spi-1 proto-oncogene	protein_coding
FAM124A†	ENSG00000150510	50.8 ± 24.0	79.0 ± 52.6	0.35936	0.000609224	0.0367313	0.0018	0.0341	43.7 ± 11.8	16.5 ± 8.3	1.8e-19	2.2e-18						X		-0.01	0.09	0.879	family with sequence similarity 124 member A	protein_coding
NAB1	ENSG00000138386	797.4 ± 200.4	686.8 ± 165.1	-0.19761	0.000610152	0.0367313	0.0017	0.0176	560.2 ± 126.2	717.8 ± 183.8	4.4e-06	1.7e-05								-0.07	0.04	0.074	NGFI-A binding protein 1	protein_coding
NCKAP5†	ENSG00000176771	90.3 ± 57.7	64.6 ± 36.0	-0.402651	0.000612545	0.0367313	0.00048	0.026	60.6 ± 49.8	115.1 ± 70	0.0013	0.0034						X		-0.33	0.11	0.00654	NCK associated protein 5	protein_coding
SLC34A2†	ENSG00000157765	565.5 ± 535.7	912.9 ± 577.7	0.4431	0.000613013	0.0367313	0.00044	0.00149	10.4 ± 13.7	8.6 ± 17.2	0.31	0.42	X (ductal)							0.42	0.15	0.00341	solute carrier family 34 member 2	protein_coding
GPR137C	ENSG00000180998	20.8 ± 10.4	13.6 ± 6.2	-0.357683	0.00061723	0.0367939	0.00038	0.0075	36.2 ± 15.2	37 ± 8.9	0.65	0.74								-0.14	0.09	0.144	G protein-coupled receptor 137C	protein_coding
IPCEF1	ENSG00000074706	29.1 ± 30.3	17.0 ± 18.9	-0.458453	0.000617872	0.0367939	0.00059	0.0552	22.8 ± 18.2	16 ± 13	0.15	0.23								0.07	0.17	0.663	interaction protein for cytohesin exchange factors 1	protein_coding
PRDM4	ENSG00000110851	1476.1 ± 403.9	1366.8 ± 371.0	-0.20432	0.000622161	0.0368963	0.00034	0.0212	948.6 ± 156.4	1159.8 ± 352.3	0.00038	0.0011								-0.07	0.05	0.107	PR/SET domain 4	protein_coding
TRIM67	ENSG00000119283	9.1 ± 8.8	15.8 ± 23.1	0.434381	0.000623417	0.0368963	0.00063	0.0779	30.6 ± 24.4	9.1 ± 7.7	7.2e-08	3.5e-07								0.15	0.14	0.29	tripartite motif containing 67	protein_coding
HSD3B7	ENSG00000099377	122.4 ± 62.1	155.8 ± 62.5	0.344821	0.000628462	0.0370531	0.00085	0.000208	73.2 ± 33.5	66.5 ± 26.7	0.45	0.56								0.03	0.09	0.751	hydroxy-delta-5-steroid dehydrogenase, 3 beta- and steroid delta-isomerase 7	protein_coding
PTP4A3	ENSG00000184489	932.3 ± 623.7	1393.2 ± 702.1	0.377298	0.000633633	0.0370531	0.00043	0.0194	3248.9 ± 1068.4	652.6 ± 504.5	2e-15	1.9e-14								-0.03	0.1	0.807	protein tyrosine phosphatase 4A3	protein_coding
PKM	ENSG00000067225	15430.5 ± 5324.4	16252.6 ± 6902.4	0.194534	0.00063687	0.0370531	0.0018	0.0188	8252.3 ± 1320.4	4463.4 ± 536.6	4.5e-67	3.4e-65								0.04	0.04	0.32	pyruvate kinase M1/2	protein_coding
FXYD2†	ENSG00000137731	1341.1 ± 723.2	1058.8 ± 629.8	-0.369868	0.000637214	0.0370531	0.0018	0.0467	488.4 ± 387.1	2323.7 ± 1148.3	1.7e-25	2.9e-24	X (beta, ductal)		X (beta)			X		-0.17	0.09	0.109	FXYD domain containing ion transport regulator 2	protein_coding
CD300C	ENSG00000167850	2.4 ± 2.6	5.7 ± 6.5	0.467184	0.000637309	0.0370531	0.00068	0.0795	not expressed	not expressed	n.a.	n.a.								0.13	0.18	0.457	CD300c molecule	protein_coding
NMD3	ENSG00000169251	1596.4 ± 547.5	1268.9 ± 295.3	-0.186694	0.000637588	0.0370531	0.00047	0.0718	801.4 ± 114.5	891.2 ± 145.8	0.01	0.022								0.06	0.04	0.18	NMD3 ribosome export adaptor	protein_coding
LAX1	ENSG00000122188	2.5 ± 2.4	3.4 ± 2.4	0.451428	0.000643375	0.0372771	0.001	0.925	8.3 ± 2.7	4.4 ± 2.9	0.0023	0.0057								0.37	0.17	0.0311	lymphocyte transmembrane adaptor 1	protein_coding
REEP1	ENSG00000068615	209.8 ± 79.9	266.8 ± 106.7	0.332224	0.000650747	0.0375271	0.00096	0.182	163.1 ± 67.5	188.5 ± 96.8	0.29	0.39								0.25	0.08	0.00252	receptor accessory protein 1	protein_coding
CLDN3	ENSG00000165215	288.6 ± 213.9	384.5 ± 235.0	0.435595	0.000651579	0.0375271	0.00053	0.000506	308 ± 79.9	418.9 ± 139.2	8.2e-05	0.00027								-0.06	0.1	0.532	claudin 3	protein_coding
ENTR1	ENSG00000165689	417.7 ± 185.5	520.5 ± 155.6	0.239278	0.000666686	0.0381124	0.0009	0.0172	466 ± 86.5	424.4 ± 67.1	0.084	0.14								0.02	0.05	0.746	endosome associated trafficking regulator 1	protein_coding
RPLP2	ENSG00000177600	3896.9 ± 2232.6	5290.4 ± 2341.9	0.365188	0.000668293	0.0381124	0.00097	0.00111	1496.9 ± 232.4	1212.9 ± 210.7	5.1e-07	2.3e-06								0.06	0.07	0.401	ribosomal protein lateral stalk subunit P2	protein_coding
WDR13	ENSG00000101940	752.7 ± 337.0	964.6 ± 412.9	0.302151	0.000669563	0.0381124	0.00067	0.00584	936.2 ± 309.1	939.3 ± 299.1	0.83	0.89								0.1	0.06	0.0649	WD repeat domain 13	protein_coding
OLIG3	ENSG00000177468	7.2 ± 6.6	13.1 ± 10.3	0.462946	0.000669644	0.0381124	0.00071	0.0867	not expressed	12.5 ± 13.3	2.4e-12	1.8e-11								0.22	0.2	0.325	oligodendrocyte transcription factor 3	protein_coding
NR1H2	ENSG00000131408	534.8 ± 214.5	686.6 ± 244.0	0.255438	0.000678848	0.0384535	0.0014	0.00175	500.6 ± 87	496 ± 58.1	0.95	0.96								0.04	0.04	0.364	nuclear receptor subfamily 1 group H member 2	protein_coding
SYT13†	ENSG00000019505	7714.6 ± 3487.5	5547.9 ± 2465.0	-0.328208	0.000680902	0.0384535	0.0013	0.00842	1623.6 ± 508.2	9196.6 ± 2963.1	6.1e-86	7e-84		X (beta)				X		-0.12	0.08	0.162	synaptotagmin 13	protein_coding
IGFBP4	ENSG00000141753	3245.9 ± 2524.7	4114.3 ± 3498.5	0.408612	0.000681616	0.0384535	0.0012	0.0914	76.4 ± 80.5	214.4 ± 197.2	2.8e-08	1.4e-07								0.36	0.11	0.000382	insulin like growth factor binding protein 4	protein_coding
PPM1E†	ENSG00000175175	791.4 ± 352.6	586.1 ± 300.7	-0.346835	0.000689454	0.0387434	0.00083	0.00691	152.7 ± 113.7	1978.7 ± 459.8	1.4e-61	8.6e-60						X	X	-0.2	0.09	0.0416	protein phosphatase, Mg2+/Mn2+ dependent 1E	protein_coding
FERMT3	ENSG00000149781	34.1 ± 19.2	56.5 ± 44.3	0.40657	0.00069077	0.0387434	0.0015	0.00654	25.3 ± 9.3	21.9 ± 12.9	0.19	0.27								0.15	0.11	0.158	fermitin family member 3	protein_coding
EPHA8	ENSG00000070886	27.2 ± 25.1	19.3 ± 13.9	-0.447222	0.000700088	0.0391522	0.00077	0.00707	11.9 ± 14.1	63.2 ± 41.8	1.5e-10	9.9e-10								-0.08	0.16	0.633	EPH receptor A8	protein_coding
JOSD2	ENSG00000161677	67.1 ± 48.4	94.8 ± 60.6	0.436411	0.000720472	0.0401757	0.00086	0.00132	41.8 ± 13.7	58.3 ± 14.5	0.0037	0.0088								0.12	0.11	0.278	Josephin domain containing 2	protein_coding
CISD2	ENSG00000145354	924.6 ± 263.3	812.9 ± 172.0	-0.210921	0.000731669	0.0405832	0.00076	0.0177	355.7 ± 105.4	430 ± 120.3	0.016	0.032								0.03	0.05	0.601	CDGSH iron sulfur domain 2	protein_coding
KRTAP4-4	ENSG00000171396	1.1 ± 1.7	0.3 ± 0.8	-0.431575	0.000731988	0.0405832	0.00076	not expressed	not expressed	4.3 ± 5.7	7.4e-05	0.00024								-0.37	0.34	0.286	keratin associated protein 4-4	protein_coding
PDZRN3	ENSG00000121440	563.1 ± 208.4	521.6 ± 168.5	-0.265643	0.000746948	0.041294	0.0014	0.00199	600.4 ± 195.8	711.2 ± 213.8	0.098	0.16								-0.12	0.07	0.102	PDZ domain containing ring finger 3	protein_coding
ODF3B	ENSG00000177989	32.8 ± 35.6	42.6 ± 34.7	0.458184	0.000752013	0.0414552	0.00055	5.46e-05	33.5 ± 25.7	27.9 ± 17.7	0.45	0.56								-0.08	0.15	0.627	outer dense fiber of sperm tails 3B	protein_coding
GPX1P1	ENSG00000197582	1.1 ± 1.6	2.5 ± 2.9	0.447741	0.0007559	0.0415362	0.00096	not expressed	not expressed	not expressed	n.a.	n.a.								0.08	0.33	0.857	glutathione peroxidase pseudogene 1	processed_pseudogene
MTND5P11	ENSG00000248923	8.2 ± 45.4	1.7 ± 1.5	-0.413399	0.000759688	0.0415362	0.00075	0.185	1.8 ± 4.3	1.4 ± 2.8	0.85	0.9								-0.66	0.39	0.497	MT-ND5 pseudogene 11	processed_pseudogene
ETNK1†	ENSG00000139163	2290.8 ± 688.3	1892.9 ± 514.1	-0.20231	0.000761992	0.0415362	0.0013	0.0592	2270 ± 426.6	2659.9 ± 495.5	4.2e-06	1.7e-05				X				-0.04	0.04	0.416	ethanolamine kinase 1	protein_coding
IL21R	ENSG00000103522	5.4 ± 5.0	9.2 ± 9.1	0.456746	0.000762954	0.0415362	0.00075	0.385	2.2 ± 1.7	1.7 ± 1.3	0.53	0.64								0.18	0.16	0.272	interleukin 21 receptor	protein_coding
BMT2	ENSG00000164603	394.4 ± 146.9	331.3 ± 101.7	-0.241597	0.000764245	0.0415362	0.00017	0.0736	187.3 ± 54	224.9 ± 60.9	0.00015	0.00048								0	0.05	0.966	base methyltransferase of 25S rRNA 2 homolog	protein_coding
ST8SIA1	ENSG00000111728	47.0 ± 31.0	69.5 ± 44.1	0.42081	0.000796305	0.0431571	0.0013	0.235	259.1 ± 82.6	47.8 ± 22.3	3.1e-63	2.1e-61								-0.04	0.12	0.767	ST8 alpha-N-acetyl-neuraminide alpha-2,8-sialyltransferase 1	protein_coding
CYS1	ENSG00000205795	143.3 ± 88.2	114.8 ± 65.1	-0.357243	0.00079987	0.0432288	0.00037	0.0153	12.4 ± 14.6	85.8 ± 28.8	8.1e-18	9.1e-17								-0.04	0.11	0.686	cystin 1	protein_coding
MAP2K6†	ENSG00000108984	165.6 ± 65.7	121.3 ± 60.6	-0.330984	0.000805337	0.0434027	0.00063	0.0495	196.3 ± 118.1	250.4 ± 111.4	0.043	0.08							X	-0.13	0.07	0.0945	mitogen-activated protein kinase kinase 6	protein_coding
GPX3†	ENSG00000211445	6950.9 ± 3097.5	8942.0 ± 3549.2	0.282196	0.000847451	0.0455286	0.0015	0.245	6654 ± 1702.7	2073.5 ± 867.4	4.1e-39	1.2e-37		X (alpha)		X				0.1	0.07	0.136	glutathione peroxidase 3	protein_coding
FOXJ3	ENSG00000198815	2039.0 ± 692.2	1885.8 ± 636.7	-0.22224	0.000851405	0.0455286	0.00054	0.0584	1205 ± 215.3	1779.5 ± 282.9	9.6e-24	1.5e-22								-0.09	0.05	0.0793	forkhead box J3	protein_coding
LRRC37B	ENSG00000185158	263.5 ± 134.2	205.3 ± 83.6	-0.3114	0.000851863	0.0455286	0.0013	0.0741	413.4 ± 133.8	596.7 ± 199.2	1.7e-07	8e-07								-0.12	0.08	0.15	leucine rich repeat containing 37B	protein_coding
NT5E	ENSG00000135318	443.2 ± 258.3	627.4 ± 326.5	0.387063	0.00085423	0.0455291	0.0026	0.0232	98.9 ± 43.9	8.5 ± 7.6	4.8e-35	1.2e-33								0.24	0.1	0.014	5'-nucleotidase ecto	protein_coding
COMP	ENSG00000105664	65.0 ± 62.9	112.3 ± 75.8	0.446347	0.000856666	0.0455331	0.00083	0.00202	12.1 ± 5.3	11.5 ± 6.2	0.65	0.74								0.54	0.17	0.00112	cartilage oligomeric matrix protein	protein_coding
COL4A4	ENSG00000081052	65.5 ± 44.7	74.9 ± 42.4	0.405998	0.000863874	0.0457723	0.00075	0.041	135 ± 133.4	4.7 ± 6.1	2.2e-47	9.1e-46								0.06	0.12	0.603	collagen type IV alpha 4 chain	protein_coding
TGM2†	ENSG00000198959	3646.6 ± 2323.8	5484.3 ± 5203.7	0.392573	0.000869338	0.0457723	0.00086	0.000138	2148.1 ± 2377.4	666.4 ± 656.7	2.5e-08	1.3e-07		X (alpha)						0.08	0.11	0.405	transglutaminase 2	protein_coding
ADRB1	ENSG00000043591	22.1 ± 13.9	29.3 ± 12.5	0.388465	0.000872036	0.0457723	0.00048	0.207	154.9 ± 42	7.2 ± 4.3	7.3e-76	6.8e-74								0.1	0.11	0.393	adrenoceptor beta 1	protein_coding
JCHAIN	ENSG00000132465	12.3 ± 24.0	36.7 ± 113.5	0.451067	0.000872309	0.0457723	0.00074	0.0363	5.8 ± 12.5	not expressed	0.00072	0.002								-0.09	0.24	0.725	joining chain of multimeric IgA and IgM	protein_coding
NDUFS7†	ENSG00000115286	355.0 ± 237.0	439.6 ± 210.0	0.407118	0.000873028	0.0457723	0.00086	0.00225	692.1 ± 188	503.4 ± 90.7	5.1e-07	2.2e-06	X (alpha, ductal)							0.02	0.09	0.784	NADH:ubiquinone oxidoreductase core subunit S7	protein_coding
ATP8A2	ENSG00000132932	80.6 ± 77.3	123.7 ± 104.9	0.44115	0.000877294	0.0458713	0.0011	0.193	342 ± 430.5	40.7 ± 43.9	4.8e-10	3e-09								0.34	0.16	0.0173	ATPase phospholipid transporting 8A2	protein_coding
CCL14	ENSG00000276409	2.3 ± 5.5	7.1 ± 15.7	0.357792	0.00088583	0.0460922	0.00057	0.015	not expressed	not expressed	n.a.	n.a.								0.53	0.46	0.226	C-C motif chemokine ligand 14	protein_coding
MZT1	ENSG00000204899	477.2 ± 140.8	422.8 ± 102.2	-0.213767	0.000886297	0.0460922	0.00038	0.0228	166 ± 63.7	218.2 ± 61.3	0.00028	0.00083								0.01	0.05	0.89	mitotic spindle organizing protein 1	protein_coding
TYMP†	ENSG00000025708	274.9 ± 174.7	423.1 ± 269.9	0.380073	0.000891332	0.0462294	0.00052	0.000112	53 ± 42.9	32.1 ± 21.2	0.017	0.036	X (ductal)							0.15	0.1	0.119	thymidine phosphorylase	protein_coding
LIF	ENSG00000128342	2541.6 ± 1591.3	4396.6 ± 4529.2	0.409654	0.000905711	0.0468493	0.0018	0.000642	72.1 ± 59.5	52.6 ± 50.3	0.2	0.29								0.24	0.12	0.0238	LIF interleukin 6 family cytokine	protein_coding
A2M	ENSG00000175899	1275.6 ± 684.7	1933.1 ± 1127.3	0.371834	0.000911684	0.0469081	0.0026	0.0155	71.8 ± 198.6	32.2 ± 21.7	0.41	0.52								0.17	0.1	0.0651	alpha-2-macroglobulin	protein_coding
ERICH5	ENSG00000177459	328.3 ± 115.1	261.6 ± 95.0	-0.252956	0.000915313	0.0469081	0.0018	0.0258	21.3 ± 9.8	271.2 ± 59.7	1.3e-108	2.4e-106								-0.07	0.06	0.236	glutamate rich 5	protein_coding
FBXO45	ENSG00000174013	650.1 ± 185.9	601.8 ± 139.7	-0.188645	0.000919427	0.0469081	0.00023	0.0165	372.4 ± 46.3	553.6 ± 89.8	1.2e-21	1.7e-20								-0.11	0.04	0.0134	F-box protein 45	protein_coding
SELENOO	ENSG00000073169	164.5 ± 92.2	208.3 ± 80.6	0.300184	0.000920976	0.0469081	0.0004	0.0118	298.3 ± 61.4	222.7 ± 44.5	2.6e-07	1.2e-06								0	0.06	0.978	selenoprotein O	protein_coding
SH2D3A	ENSG00000125731	211.4 ± 127.1	302.6 ± 190.9	0.373637	0.000923808	0.0469081	0.00083	0.00129	111.7 ± 39.4	54.5 ± 13.4	2.6e-09	1.5e-08								0.13	0.1	0.169	SH2 domain containing 3A	protein_coding
NCF1C	ENSG00000165178	1.1 ± 2.3	3.4 ± 10.5	0.385509	0.000925226	0.0469081	0.001	not expressed	not expressed	not expressed	n.a.	n.a.								0.64	0.34	0.0746	neutrophil cytosolic factor 1C pseudogene	unprocessed_pseudogene
CDK6	ENSG00000105810	1282.4 ± 455.2	1100.2 ± 486.7	-0.24146	0.000926578	0.0469081	0.00069	0.00474	1583 ± 473	1474.2 ± 250.8	0.57	0.68								-0.07	0.05	0.202	cyclin dependent kinase 6	protein_coding
SULF2	ENSG00000196562	817.2 ± 326.0	1050.4 ± 455.6	0.331913	0.000931004	0.0469081	0.0015	0.00694	46.8 ± 59.7	801.1 ± 429.8	1e-31	2.4e-30								0.22	0.09	0.0104	sulfatase 2	protein_coding
PTEN†	ENSG00000171862	3367.5 ± 1224.1	2940.6 ± 864.5	-0.207569	0.000933249	0.0469081	0.00054	0.00645	3690.4 ± 1011.1	3831 ± 802.5	0.31	0.42				X				-0.03	0.05	0.581	phosphatase and tensin homolog	protein_coding
ADAMTS5†	ENSG00000154736	80.7 ± 43.5	104.6 ± 54.8	0.35728	0.000933977	0.0469081	0.001	0.015	20.4 ± 35.1	180.6 ± 125.8	4e-24	6.3e-23					X			0.01	0.1	0.907	ADAM metallopeptidase with thrombospondin type 1 motif 5	protein_coding
PTTG1IP†	ENSG00000183255	3934.3 ± 985.0	4734.4 ± 1289.5	0.203544	0.000937358	0.0469081	0.0012	0.000701	1888.3 ± 302.6	1969 ± 370.6	0.38	0.49	X (ductal)							0.03	0.04	0.498	PTTG1 interacting protein	protein_coding
HSPG2	ENSG00000142798	2596.4 ± 1422.8	3670.0 ± 2045.4	0.36752	0.000937808	0.0469081	0.001	0.011	190.9 ± 152.5	185 ± 96.3	0.8	0.86								0.21	0.09	0.0124	heparan sulfate proteoglycan 2	protein_coding
CORO2B	ENSG00000103647	215.8 ± 79.4	281.8 ± 112.9	0.279794	0.000938455	0.0469081	0.0026	0.184	225.6 ± 68.8	97.3 ± 55.5	4.1e-18	4.7e-17								0.11	0.07	0.0907	coronin 2B	protein_coding
EVA1B	ENSG00000142694	111.3 ± 93.3	142.2 ± 74.1	0.444334	0.000941746	0.046951	0.0013	0.00231	45.4 ± 24.7	22.3 ± 11.9	4.4e-08	2.2e-07								0.11	0.13	0.347	eva-1 homolog B	protein_coding
KRT19	ENSG00000171345	2917.7 ± 2219.2	4329.5 ± 3268.2	0.415909	0.000946899	0.0470863	0.00096	0.000124	111.4 ± 90.8	56.3 ± 53.6	3.8e-05	0.00013								0.17	0.14	0.227	keratin 19	protein_coding
REX1BD	ENSG00000006015	156.0 ± 96.5	189.3 ± 72.8	0.324225	0.00094979	0.0471086	0.0011	0.00115	237.5 ± 70.4	224 ± 73.4	0.46	0.57								0.02	0.05	0.668	required for excision 1-B domain containing	protein_coding
AL391822.1	ENSG00000229657	5.6 ± 11.2	1.4 ± 3.3	-0.446613	0.000985412	0.0487501	0.0012	0.000132	52.7 ± 21.3	84.5 ± 25.5	1e-05	3.7e-05								-0.3	0.29	0.228	ribosomal protein L13a (RPL13A) pseudogene	processed_pseudogene
FXYD1	ENSG00000266964	3.8 ± 4.5	8.4 ± 8.4	0.448752	0.000993321	0.0490157	0.0012	0.00173	not expressed	not expressed	n.a.	n.a.								0.55	0.22	0.0069	FXYD domain containing ion transport regulator 1	protein_coding
TTC7B	ENSG00000165914	933.6 ± 389.3	866.2 ± 323.7	-0.27656	0.00100372	0.0494026	0.002	0.00943	857 ± 249.6	1500.3 ± 448.5	6.7e-21	9e-20								-0.15	0.07	0.0376	tetratricopeptide repeat domain 7B	protein_coding
DIXDC1	ENSG00000150764	389.4 ± 123.2	302.8 ± 73.8	-0.229338	0.00100749	0.0494617	0.0008	0.0146	241 ± 65.1	395.8 ± 69.2	5.8e-11	3.9e-10								-0.05	0.05	0.36	DIX domain containing 1	protein_coding
TET1	ENSG00000138336	68.3 ± 67.9	40.5 ± 40.4	-0.377864	0.0010184	0.0498373	0.0019	1.78e-05	86.4 ± 31.9	151.9 ± 55	5.6e-06	2.2e-05								0.07	0.1	0.472	tet methylcytosine dioxygenase 1	protein_coding
KAZN	ENSG00000189337	91.5 ± 39.8	136.3 ± 63.2	0.315748	0.0010203	0.0498373	0.00032	0.0413	120.6 ± 48.4	79.1 ± 34	0.00032	0.00095								0.07	0.08	0.374	kazrin, periplakin interacting protein	protein_coding
*Genes selected for funtional follow-up
†Genes previously discovered as differentially expressed in T2D islets
‡Analyzed using a generalized linear model with correction for age, sex, islet purity, and days in culture
#This includes islets from 69 ND individuals and 18 donors with T2D
Genes in bold also associate with HbA1c in the LUDC islet HbA1c cohort

## Sheet: Sheet B - α-cells
Table S2 - Sheet B. Genes that are differentially expressed in the main analysis comparing pancreatic islets from individuals with T2D versus ND controls (q<0.05) as well as differentially expressed (p<0.05) in sorted α-cells from donors with type 2 diabetes (T2D) and prediabetes (pre-T2D) compared to non-diabetic (ND) individuals of the LUDC sorted α/β-cell cohort, with the changes going in the …
	RNA-seq data from α-cells of the LUDC sorted α/β-cell cohort
Gene name	ND (Mean ± SD)	T2D and pre-T2D (Mean ± SD)	log2FoldChange (DESeq2)	p-value
ASIC2	9.5 ± 7.7	20.7 ± 17.2	0.22	0.0302049
FXYD2	467.8 ± 364.9	272.0 ± 170.3	-0.27	0.0421893
IPCEF1	22.4 ± 17.1	8.5 ± 9.1	-0.22	0.0366834
REEP1	133.6 ± 57.0	229.5 ± 100.7	0.41	0.00210615

## Sheet: Sheet C - β-cells
Table S2 - Sheet C. Genes that are differentially expressed in the main analysis comparing pancreatic islets from individuals with T2D versus ND controls (q<0.05) as well as differentially expressed (p<0.05) in sorted β-cells from donors with type 2 diabetes (T2D) and prediabetes (pre-T2D) compared to non-diabetic (ND) individuals of the LUDC sorted α/β-cell cohort, with the changes going in the …
	RNA-seq data from α-cells of the LUDC sorted α/β-cell cohort
Gene name	ND (Mean ± SD)	T2D and pre-T2D (Mean ± SD)	log2FoldChange (DESeq2)	p-value
ACAN	85.4 ± 94.1	223.2 ± 370.2	0.3	0.0145467
ASTN1	25.9 ± 19.6	53.8 ± 27.4	0.31	0.0239061
BARX1	1.7 ± 3.0	10.0 ± 15.4	0.17	0.0202881
BRIP1	33.2 ± 10.7	19.6 ± 17.9	-0.35	0.0218029
CABLES1	796.7 ± 545.0	425.0 ± 173.2	-0.34	0.0276966
CACNG5	41.1 ± 28.1	74.8 ± 35.7	0.31	0.0338682
CAMK4	13.7 ± 6.9	66.5 ± 97.6	0.47	0.00032188
CLTRN	84.3 ± 40.8	51.8 ± 15.9	-0.33	0.0327072
CPXM2	5.3 ± 4.7	26.4 ± 31.9	0.33	0.00192499
DKK3	144.9 ± 184.4	719.3 ± 1249.1	0.36	0.00305904
GABRA2	60.4 ± 49.6	27.4 ± 21.5	-0.32	0.0269115
GNAL	176.6 ± 85.6	310.1 ± 106.6	0.52	0.000523492
HS6ST2	155.8 ± 88	98.5 ± 39.9	-0.3	0.0498113
MARK1	1110.5 ± 394.4	772.5 ± 349.8	-0.31	0.0316325
NEFL	10.2 ± 11.8	32.8 ± 26.0	0.42	0.00119025
NEFM	306.0 ± 174.3	463.1 ± 310.6	0.31	0.0413487
NTN1	998.9 ± 423.6	623.2 ± 95.9	-0.39	0.00899693
NXPH3	61.0 ± 25.0	162.4 ± 163.0	0.33	0.0314647
PAX5	44.8 ± 33.4	108.0 ± 114.8	0.27	0.0377704
PCOLCE2	2.7 ± 3.7	15.0 ± 26.3	0.19	0.0196928
PNMT	6.3 ± 5.7	1.5 ± 1.1	-0.23	0.0385384
PPM1E	2233.4 ± 482.2	1751.7 ± 465.6	-0.25	0.0496224
RGS8	4.4 ± 6.6	14.9 ± 23.5	0.22	0.0329121
SLC24A2	124.3 ± 146.5	312.0 ± 258.3	0.25	0.0289003
SPON1	22.1 ± 15.7	50.1 ± 46.2	0.29	0.0368671
SV2B	238.1 ± 224.9	452.5 ± 386.9	0.31	0.0422642
TMEM59L	136.5 ± 77.3	262.9 ± 121.9	0.46	0.00278415
TUBB2B	385.1 ± 114.6	274.5 ± 50.3	-0.31	0.0283746
