# Supplementary material for: Type 2 diabetes candidate genes, including PAX5, cause impaired insulin secretion in human pancreatic islets
Source: J Clin Invest. 2023 Jan 19;133(4):e163612. doi: 10.1172/JCI163612 (PMC9927941; doi:10.1172/JCI163612)
Supplement: Supplemental table 3 [file jci-133-163612-s017.xlsx]

## Sheet: Summary
Supplementary Table 3. Summary of data from published microarray and RNA-sequencing studies in human pancreatic islets from individuals with T2D and non-diabetic donors
Bulk microarray and RNA-seq studies
	Purity	ND/T2D samples	Significance	Variable control	Analysis Type	Notes
Bugliani	ND islets: 76 ± 16% T2D islets: 61 ± 24%	7 ND / 6 T2D	-- adjusted p-value < 0.01 -- fold change > 2 or < 0.5	-	Microarray - Affymetrix Human HG U133A	-
Gunton	Examination of expression of 13 gene markers to identify purity - No difference between ND and T2D groups	7 ND / 5 T2D	nominal p-value < 0.01	-	Microarray - Affymetrix U133A and B	-
Solimena	Contamination of islet samples with exocrine pancreatic tissue was determined using 18 selected markers of exocrine and ductal cells	84 ND / 19 T2D	adj.p-value ≤ 0.05 fold change ≥ 1.5	Sex, Age	Microarray -Affymetrix HG_U133Plus2.0	Study includes comparisons between islets from organ donors (OD) and phenotyped pancreatectomised patients (PPP). We chose only the OD data for comparability.
Taneera	Dithizone staining: 57% ± 19% (T2D) ,67% ± 17% (ND) islets Contribution of exocrine and endocrine tissue by using 5 gene markers - No difference between ND and T2D groups	54 ND / 9 T2D	nominal p-value < 0.001	Purity	Microarray - GeneChip Human Gene 1.0 ST	Study includes comparisons between ND and T2D samples and normoglycemic vs hyperglycemic donors. We chose only the ND vs T2D genes
Single-Cell RNA-seq studies
Study	Purity	ND/T2D samples	Cell Number	Significance	Variable control	Cells filtering out
Segerstolpe	85-95%	6 ND / 4 T2D	2209	adjusted p-value < 0.01	Sex	· ≥ 50,000 sequenced reads • ≥ 40% of reads aligning uniquely to the genome • ≥ 40% of them aligning within annotated RefSeq exons • At least 1,000 genes with RPKM ≥ 1 • More than one cell-type marker
Lawlor	>85%	5 ND/ 3 T2D	638	-- FDR < 0.05 -- protein-coding genes and lincRNAs genes with 20 or fewercounts in at least 20% of either cell type population being compared or at least a minimum of 3 cells	Sex	• Expressed genes with TPMs 5 ≥ in a sample → Expressing less than 3500 genes • More than one cell-type marker
Xin	• exocrine pancreas contamination based on marker genes outliers (≥1 RPKM) • contaminated cells using non-islet tissue markers, unsupervised hierarchical clustering, and Seurat workflow	12 ND / 6 T2D	1492	-- FDR <0.05 -- fold change ≥ 2 -- normalized counts across all cells in the comparison >5	Sex, Ethnicity	• Permeable or dying cells with >0.3 viability score and/or dead cells based on LIVE/DEAD cell staining • cells with <100,000 exon counts, low exon-to-mapped ratio (<0.2), or high intergenic-to-mapped ratio (>0.3) • More than one cell-type marker

## Sheet: Overlapping Genes
Supplementary Table 3. Summary of data from published microarray and RNA-sequencing studies in human pancreatic islets from individuals with T2D and non-diabetic donors
Typ of study	Study	Cohort size (control/cases)	Significance cut-off	Fold change cut-off	Identified unique genes with Ensembl ID	Genes overlapping with current study	Percentage***
Bulk	Bugliani et. al (PMID: 23246353)	30/18*	p(adj.)<0.01	<0.5 & >2	1197	25	2.1/6.3
Bulk	Gunton et. al (PMID: 16096055)	7/5	p<0.01	-	372	5	1.3/1.3
Bulk	Solimena et. al (PMID: 29185012)	116/55**	FDR<0.05	>1.5	445	32	7.2/8.1
Bulk	Taneera et. al (PMID: 22768844)	54/9	p<0.001	-	114	29	25.4/7.3
					Bulk unique genes with Ensembl ID	Genes overlapping with current study	Percentage
					2014	75	3.7/19.0
Single cell	Segerstople et. al (PMID: 27667667)	6/4	p(adj)<0.01	-	419	9	2.1/2.3
Single cell	Lawlor et. al (PMID: 27864352)	5/3	FDR<0.05	-	500	12	2.4/3.0
Single cell	Xin et. al (PMID: 27667665)	12/6	FDR<0.05	-	217	9	4.1/2.3
					Single-cell unique genes with Ensembl ID	Genes overlapping with current study	Percentage
					1095	28	2.6/7.1
					All unique genes from all studies	All unique genes overlapping with current study	Percentage
					2915	94	3.2/23.8
*Total number of islet preparations in the study; 7 ND vs 6 T2D were used for the microarray array
**Total number of samples in the study including both organ donors and islet phenotyped pancreatectomised patient samples; Only the organ donor data (84/19) were used in our analysis.
***Percent of DEGs found in compared study/precent of DEGs found in the current study
