# Supplementary material for: Type 2 diabetes candidate genes, including PAX5, cause impaired insulin secretion in human pancreatic islets
Source: J Clin Invest. 2023 Jan 19;133(4):e163612. doi: 10.1172/JCI163612 (PMC9927941; doi:10.1172/JCI163612)
Supplement: Supplemental table 4 [file jci-133-163612-s018.xlsx]

## Sheet:  
Table S4. Expression of the 395 identified DEGs in individual human islet cell types based on single cell RNA-sequencing data generated by Segerstolpe et al (PMID: 27667667).
β-cells				α-cells				PP-cells				δ-cells				ε-cells				Acinar cells				PCS cells				MHC class II cells				Ductal cells				Endothelial cells				Mast cells				Unclassified cells				Co-expression cells
Gene	Number of cells	Number of cells expressed in	Percentage of cells expressed in	Gene	Number of cells	Number of cells expressed in	Percentage of cells expressed in	Gene	Number of cells	Number of cells expressed in	Percentage of cells expressed in	Gene	Number of cells	Number of cells expressed in	Percentage of cells expressed in	Gene	Number of cells	Number of cells expressed in	Percentage of cells expressed in	Gene	Number of cells	Number of cells expressed in	Percentage of cells expressed in	Gene	Number of cells	Number of cells expressed in	Percentage of cells expressed in	Gene	Number of cells	Number of cells expressed in	Percentage of cells expressed in	Gene	Number of cells	Number of cells expressed in	Percentage of cells expressed in	Gene	Number of cells	Number of cells expressed in	Percentage of cells expressed in	Gene	Number of cells	Number of cells expressed in	Percentage of cells expressed in	Gene	Number of cells	Number of cells expressed in	Percentage of cells expressed in	Gene	Number of cells
A2M	240	4	1.67	A2M	881	40	4.54	A2M	193	8	4.15	A2M	111	3	2.7	AASS	7	1	14.29	A2M	185	77	41.62	A2M	54	47	87.04	A2M	5	4	80	A2M	366	11	3.01	A2M	16	9	56.25	A2M	7	3	42.86	A2M	2	2	100	A2M	38
AASS	240	31	12.92	AASS	881	48	5.45	AASS	193	40	20.73	AASS	111	33	29.73	ABAT	7	4	57.14	AASS	185	73	39.46	AASS	54	24	44.44	ABAT	5	2	40	AASS	366	83	22.68	AASS	16	3	18.75	AASS	7	1	14.29	AASS	2	2	100	AASS	38
ABAT	240	140	58.33	ABAT	881	410	46.54	ABAT	193	138	71.5	ABAT	111	58	52.25	ACBD3	7	4	57.14	ABAT	185	112	60.54	ABAT	54	10	18.52	ACBD3	5	2	40	ABAT	366	49	13.39	ABAT	16	2	12.5	ACBD3	7	2	28.57	AC129492.3	2	1	50	ABAT	38
AC129492.3	240	95	39.58	AC129492.3	881	333	37.8	AC129492.3	193	62	32.12	AC129492.3	111	30	27.03	ACP2	7	5	71.43	AC129492.3	185	22	11.89	AC129492.3	54	12	22.22	ACP2	5	3	60	AC129492.3	366	36	9.84	AC129492.3	16	3	18.75	ACP2	7	1	14.29	ACBD3	2	2	100	AC129492.3	38
ACAN	240	2	0.83	ACAN	881	1	0.11	ACBD3	193	155	80.31	ACBD3	111	78	70.27	ACVR1B	7	1	14.29	ACAN	185	1	0.54	ACBD3	54	47	87.04	ACVR1B	5	1	20	ACAN	366	3	0.82	ACBD3	16	9	56.25	ADRB1	7	1	14.29	ALKBH7	2	1	50	ACAN	38
ACBD3	240	165	68.75	ACBD3	881	674	76.5	ACP2	193	96	49.74	ACP2	111	52	46.85	ADRB1	7	3	42.86	ACBD3	185	166	89.73	ACP2	54	36	66.67	AGO3	5	3	60	ACBD3	366	314	85.79	ACP2	16	7	43.75	AGO3	7	1	14.29	ARG2	2	1	50	ACBD3	38
ACP2	240	121	50.42	ACP2	881	539	61.18	ACVR1B	193	71	36.79	ACVR1B	111	62	55.86	AGO3	7	4	57.14	ACP2	185	160	86.49	ACVR1B	54	12	22.22	ALKBH7	5	5	100	ACP2	366	285	77.87	ACVR1B	16	2	12.5	ALKBH7	7	2	28.57	ARPC1B	2	1	50	ACP2	38
ACVR1B	240	114	47.5	ACVR1B	881	102	11.58	AGO3	193	140	72.54	ADAMTS5	111	1	0.9	ALKBH7	7	5	71.43	ACVR1B	185	121	65.41	ADAMTS5	54	7	12.96	AOC1	5	1	20	ACVR1B	366	265	72.4	ADAMTS5	16	6	37.5	ARPC1B	7	6	85.71	ATP6V1A	2	2	100	ACVR1B	38
ADAMTS5	240	43	17.92	ADAMTS5	881	13	1.48	AGTR1	193	79	40.93	ADRB1	111	1	0.9	AMER2	7	1	14.29	ADAMTS5	185	3	1.62	ADRA2C	54	7	12.96	ARG2	5	1	20	ADAMTS5	366	4	1.09	AGO3	16	8	50	ATP6V1A	7	2	28.57	BMT2	2	1	50	ADAMTS5	38
ADRB1	240	9	3.75	ADRB1	881	238	27.01	ALKBH7	193	146	75.65	AGO3	111	72	64.86	AOC1	7	1	14.29	ADRA2C	185	4	2.16	ADRB1	54	1	1.85	ARL4C	5	2	40	ADRA2C	366	30	8.2	ALKBH7	16	7	43.75	BTBD10	7	2	28.57	C1S	2	1	50	ADRB1	38
AGO3	240	127	52.92	AGO3	881	576	65.38	AMER2	193	18	9.33	AGTR1	111	40	36.04	ARG2	7	2	28.57	ADRB1	185	4	2.16	AGO3	54	31	57.41	ARPC1B	5	5	100	ADRB1	366	23	6.28	APOD	16	3	18.75	BTBD3	7	1	14.29	CAPRIN1	2	2	100	AGO3	38
AGTR1	240	2	0.83	AGTR1	881	15	1.7	AOC1	193	7	3.63	ALKBH7	111	91	81.98	ARPC1B	7	2	28.57	AGO3	185	117	63.24	AGTR1	54	4	7.41	ASCL2	5	2	40	AGO3	366	195	53.28	ARG2	16	6	37.5	C1S	7	2	28.57	CAVIN3	2	2	100	AGTR1	38
ALKBH7	240	205	85.42	ALKBH7	881	700	79.46	APOD	193	2	1.04	AOC1	111	12	10.81	ASTN1	7	2	28.57	AGTR1	185	9	4.86	ALKBH7	54	47	87.04	ATP6V1A	5	4	80	ALKBH7	366	319	87.16	ARL4C	16	3	18.75	CAMK4	7	1	14.29	CDKN1C	2	1	50	ALKBH7	38
AOC1	240	1	0.42	AMER2	881	1	0.11	ARG2	193	77	39.9	ARG2	111	58	52.25	ATP6V1A	7	5	71.43	ALKBH7	185	176	95.14	AOC1	54	2	3.7	BMT2	5	2	40	AMER2	366	1	0.27	ARPC1B	16	14	87.5	CAPRIN1	7	3	42.86	CHL1	2	1	50	AMER2	38
APOD	240	3	1.25	AOC1	881	66	7.49	ARL4C	193	11	5.7	ARL4C	111	7	6.31	BMT2	7	3	42.86	AOC1	185	8	4.32	APOD	54	31	57.41	BRIP1	5	1	20	AOC1	366	8	2.19	ASB9	16	3	18.75	CCDC85B	7	4	57.14	CIB1	2	2	100	AOC1	38
ARG2	240	178	74.17	APOD	881	3	0.34	ARPC1B	193	130	67.36	ARPC1B	111	77	69.37	BTBD10	7	1	14.29	APOD	185	2	1.08	ARG2	54	13	24.07	BTBD10	5	2	40	APOD	366	2	0.55	ATP6V1A	16	8	50	CD300C	7	2	28.57	CISD2	2	2	100	APOD	38
ARL4C	240	100	41.67	ARG2	881	409	46.42	ASB9	193	2	1.04	ASB9	111	23	20.72	BTBD3	7	2	28.57	ARG2	185	53	28.65	ARL4C	54	27	50	BTBD3	5	1	20	ARG2	366	84	22.95	BMT2	16	6	37.5	CDKN1C	7	1	14.29	CLDN12	2	1	50	ARG2	38
ARPC1B	240	147	61.25	ARL4C	881	68	7.72	ASCL2	193	5	2.59	ASCL2	111	63	56.76	C1QTNF1	7	1	14.29	ARL4C	185	66	35.68	ARPC1B	54	50	92.59	C1R	5	1	20	ARL4C	366	229	62.57	BRIP1	16	1	6.25	CEMIP	7	1	14.29	CMTM7	2	1	50	ARL4C	38
ASB9	240	137	57.08	ARPC1B	881	714	81.04	ASTN1	193	71	36.79	ASIC2	111	8	7.21	C1R	7	1	14.29	ARPC1B	185	169	91.35	ASB9	54	1	1.85	CABLES1	5	1	20	ARPC1B	366	336	91.8	BTBD10	16	13	81.25	CFD	7	1	14.29	CPXM2	2	1	50	ARPC1B	38
ASCL2	240	92	38.33	ASB9	881	25	2.84	ATP6V1A	193	167	86.53	ASTN1	111	5	4.5	C1S	7	1	14.29	ASB9	185	40	21.62	ASCL2	54	1	1.85	CAPRIN1	5	4	80	ASB9	366	27	7.38	BTBD3	16	11	68.75	CHST15	7	1	14.29	CYBA	2	1	50	ASB9	38
ASIC2	240	4	1.67	ASCL2	881	73	8.29	ATP8A2	193	13	6.74	ATP6V1A	111	100	90.09	CA5B	7	1	14.29	ASCL2	185	2	1.08	ATP6V1A	54	47	87.04	CAPS	5	1	20	ASCL2	366	7	1.91	C1R	16	4	25	CIB1	7	5	71.43	DDX19A	2	1	50	ASCL2	38
ASTN1	240	3	1.25	ASIC2	881	8	0.91	BEST3	193	1	0.52	ATP8A2	111	4	3.6	CAPRIN1	7	5	71.43	ATP6V1A	185	170	91.89	BARX1	54	5	9.26	CAVIN3	5	1	20	ASTN1	366	5	1.37	C1S	16	3	18.75	CISD2	7	1	14.29	DKK3	2	2	100	ASIC2	38
ATP6V1A	240	213	88.75	ASTN1	881	175	19.86	BMT2	193	42	21.76	BEST3	111	5	4.5	CAPS	7	1	14.29	BARX1	185	1	0.54	BMT2	54	12	22.22	CCDC85B	5	3	60	ATP6V1A	366	344	93.99	CA5B	16	1	6.25	CLDN12	7	1	14.29	ETNK1	2	2	100	ASTN1	38
ATP8A2	240	2	0.83	ATP6V1A	881	723	82.07	BRIP1	193	5	2.59	BMT2	111	22	19.82	CBLC	7	3	42.86	BMT2	185	61	32.97	BRIP1	54	2	3.7	CCL22	5	2	40	ATP8A2	366	3	0.82	CABLES1	16	3	18.75	CLTRN	7	2	28.57	FERMT3	2	1	50	ATP6V1A	38
BARX1	240	2	0.83	ATP8A2	881	108	12.26	BTBD10	193	95	49.22	BTBD10	111	57	51.35	CCDC85B	7	3	42.86	BRIP1	185	7	3.78	BTBD10	54	37	68.52	CD300C	5	4	80	BARX1	366	1	0.27	CAPRIN1	16	10	62.5	CMTM7	7	3	42.86	FOXP1	2	1	50	ATP8A2	38
BEST3	240	43	17.92	BEST3	881	15	1.7	BTBD3	193	118	61.14	BTBD3	111	87	78.38	CD5	7	1	14.29	BTBD10	185	132	71.35	BTBD3	54	23	42.59	CDK6	5	2	40	BEST3	366	2	0.55	CAPS	16	1	6.25	CMTR2	7	2	28.57	FXR1	2	1	50	BARX1	38
BMT2	240	49	20.42	BMT2	881	152	17.25	C1QTNF1	193	10	5.18	C1QTNF1	111	1	0.9	CDK6	7	1	14.29	BTBD3	185	96	51.89	C1QTNF1	54	14	25.93	CDKN1C	5	1	20	BMT2	366	143	39.07	CAVIN3	16	9	56.25	CNEP1R1	7	2	28.57	GLB1L2	2	1	50	BEST3	38
BRIP1	240	1	0.42	BRIP1	881	6	0.68	C1R	193	7	3.63	C1R	111	1	0.9	CDKN1C	7	6	85.71	C1QTNF1	185	9	4.86	C1R	54	47	87.04	CFD	5	2	40	BRIP1	366	8	2.19	CBLC	16	2	12.5	COBLL1	7	1	14.29	GPAA1	2	1	50	BMT2	38
BTBD10	240	139	57.92	BTBD10	881	416	47.22	C1S	193	13	6.74	C1S	111	8	7.21	CHL1	7	1	14.29	C1R	185	118	63.78	C1S	54	47	87.04	CH25H	5	1	20	BTBD10	366	263	71.86	CCDC85B	16	13	81.25	CPEB3	7	2	28.57	GPX3	2	1	50	BTBD10	38
BTBD3	240	191	79.58	BTBD3	881	677	76.84	CA5B	193	43	22.28	CA5B	111	20	18.02	CIB1	7	6	85.71	C1S	185	103	55.68	CA5B	54	4	7.41	CHST15	5	3	60	BTBD3	366	238	65.03	CDKN1C	16	9	56.25	CYBA	7	6	85.71	GRAMD2B	2	1	50	BTBD3	38
C1QTNF1	240	2	0.83	C1QTNF1	881	5	0.57	CABLES1	193	1	0.52	CABLES1	111	8	7.21	CISD2	7	4	57.14	CA5B	185	91	49.19	CABLES1	54	7	12.96	CIB1	5	5	100	C1QTNF1	366	177	48.36	CEMIP	16	1	6.25	EDARADD	7	2	28.57	HDHD5	2	1	50	C1R	38
C1R	240	9	3.75	C1R	881	55	6.24	CACNG5	193	4	2.07	CACNG5	111	5	4.5	CLDN12	7	6	85.71	CABLES1	185	26	14.05	CAMK4	54	12	22.22	CISD2	5	5	100	C1R	366	264	72.13	CH25H	16	1	6.25	ETNK1	7	4	57.14	HSPG2	2	1	50	C1S	38
C1S	240	11	4.58	C1S	881	55	6.24	CAPN13	193	1	0.52	CAMK4	111	2	1.8	CLDN3	7	3	42.86	CACNG5	185	2	1.08	CAPN13	54	1	1.85	CLDN12	5	3	60	C1S	366	264	72.13	CHST15	16	7	43.75	FAIM2	7	1	14.29	IAPP	2	1	50	CA5B	38
CA5B	240	34	14.17	CA5B	881	203	23.04	CAPRIN1	193	165	85.49	CAPN13	111	8	7.21	CLMP	7	1	14.29	CAMK4	185	5	2.7	CAPRIN1	54	45	83.33	CMTM7	5	4	80	CA5B	366	113	30.87	CIB1	16	13	81.25	FAM20C	7	1	14.29	IGFBP4	2	1	50	CABLES1	38
CABLES1	240	44	18.33	CABLES1	881	7	0.79	CAPS	193	74	38.34	CAPRIN1	111	98	88.29	CMTM7	7	1	14.29	CAPN13	185	18	9.73	CAPS	54	17	31.48	CMTR2	5	2	40	CABLES1	366	43	11.75	CISD2	16	14	87.5	FBXO45	7	1	14.29	ITGB4	2	1	50	CACNG5	38
CACNG5	240	23	9.58	CACNG5	881	72	8.17	CAVIN3	193	11	5.7	CAPS	111	35	31.53	CMTR2	7	2	28.57	CAPRIN1	185	179	96.76	CAVIN3	54	53	98.15	CNEP1R1	5	2	40	CAMK4	366	4	1.09	CLCF1	16	2	12.5	FERMT3	7	4	57.14	JOSD2	2	2	100	CAMK4	38
CAMK4	240	3	1.25	CAMK4	881	14	1.59	CBLC	193	39	20.21	CAVIN3	111	16	14.41	CNEP1R1	7	2	28.57	CAPS	185	58	31.35	CBLC	54	2	3.7	COL8A2	5	2	40	CAPN13	366	28	7.65	CLDN12	16	6	37.5	FOXJ3	7	3	42.86	KCNAB2	2	1	50	CAPN13	38
CAPN13	240	128	53.33	CAPN13	881	12	1.36	CCDC85B	193	82	42.49	CBLC	111	14	12.61	COBLL1	7	1	14.29	CAVIN3	185	93	50.27	CCDC85B	54	42	77.78	CPEB3	5	1	20	CAPRIN1	366	347	94.81	CLDN3	16	1	6.25	FOXN2	7	2	28.57	KRT19	2	1	50	CAPRIN1	38
CAPRIN1	240	203	84.58	CAPRIN1	881	759	86.15	CCL22	193	2	1.04	CCDC85B	111	44	39.64	CPEB3	7	2	28.57	CBLC	185	142	76.76	CCL22	54	1	1.85	CTDSP1	5	2	40	CAPS	366	216	59.02	CLTRN	16	1	6.25	FOXP1	7	6	85.71	LATS1	2	1	50	CAPS	38
CAPS	240	91	37.92	CAPS	881	183	20.77	CCN5	193	8	4.15	CCN5	111	3	2.7	CTDSP1	7	4	57.14	CCDC85B	185	103	55.68	CDK6	54	31	57.41	CTSZ	5	3	60	CAVIN3	366	18	4.92	CMTM7	16	7	43.75	FXR1	7	2	28.57	LCORL	2	1	50	CAVIN3	38
CAVIN3	240	34	14.17	CAVIN3	881	126	14.3	CDK6	193	80	41.45	CD5	111	8	7.21	CTSZ	7	2	28.57	CCL21	185	4	2.16	CDKN1C	54	31	57.41	CYBA	5	5	100	CBLC	366	195	53.28	CMTR2	16	3	18.75	FXYD1	7	1	14.29	MIS18BP1	2	1	50	CBLC	38
CBLC	240	27	11.25	CBLC	881	237	26.9	CDKN1C	193	121	62.69	CDK6	111	43	38.74	CYBA	7	1	14.29	CCL22	185	7	3.78	CECR2	54	6	11.11	DDX19A	5	2	40	CCDC85B	366	174	47.54	CNEP1R1	16	9	56.25	FXYD2	7	2	28.57	MPP1	2	2	100	CCDC85B	38
CCDC85B	240	132	55	CCDC85B	881	356	40.41	CECR2	193	19	9.84	CDKN1C	111	57	51.35	DACH2	7	1	14.29	CCN5	185	3	1.62	CEMIP	54	3	5.56	DIXDC1	5	1	20	CCL21	366	7	1.91	COL4A4	16	1	6.25	GCNT4	7	2	28.57	MZT1	2	1	50	CCN5	38
CCL22	240	2	0.83	CCL22	881	9	1.02	CEMIP	193	34	17.62	CECR2	111	11	9.91	DDX19A	7	3	42.86	CD300C	185	1	0.54	CFD	54	15	27.78	EDARADD	5	2	40	CCL22	366	4	1.09	CPEB3	16	1	6.25	GLB1L2	7	1	14.29	NDUFS7	2	2	100	CD3E	38
CCN5	240	3	1.25	CCN5	881	29	3.29	CFD	193	18	9.33	CEMIP	111	12	10.81	DIXDC1	7	2	28.57	CD5	185	3	1.62	CH25H	54	11	20.37	ENTR1	5	1	20	CCN5	366	5	1.37	CTDSP1	16	5	31.25	GPAA1	7	5	71.43	NEFM	2	1	50	CD5	38
CD5	240	73	30.42	CD3E	881	3	0.34	CH25H	193	3	1.55	CFD	111	8	7.21	ENTR1	7	1	14.29	CDK6	185	149	80.54	CHL1	54	1	1.85	ETNK1	5	5	100	CD300C	366	2	0.55	CYBA	16	7	43.75	GPX3	7	4	57.14	NMB	2	1	50	CDK6	38
CDK6	240	116	48.33	CD5	881	7	0.79	CHL1	193	1	0.52	CH25H	111	8	7.21	ERICH5	7	2	28.57	CDKN1C	185	28	15.14	CHST15	54	33	61.11	FAM20A	5	1	20	CD3E	366	2	0.55	CYS1	16	1	6.25	GRAMD2B	7	1	14.29	NMD3	2	1	50	CDKN1C	38
CDKN1C	240	213	88.75	CDK6	881	441	50.06	CIB1	193	139	72.02	CHL1	111	8	7.21	ETNK1	7	6	85.71	CECR2	185	22	11.89	CIB1	54	49	90.74	FAM20C	5	3	60	CD5	366	5	1.37	DCX	16	1	6.25	HIPK1	7	1	14.29	NR1H2	2	1	50	CECR2	38
CECR2	240	18	7.5	CDKN1C	881	621	70.49	CISD2	193	145	75.13	CIB1	111	87	78.38	FAM124A	7	4	57.14	CEMIP	185	18	9.73	CISD2	54	53	98.15	FERMT3	5	4	80	CDK6	366	252	68.85	DDX19A	16	8	50	HRK	7	1	14.29	NUCB1	2	1	50	CEMIP	38
CEMIP	240	19	7.92	CECR2	881	15	1.7	CLCF1	193	3	1.55	CISD2	111	91	81.98	FAM20C	7	4	57.14	CFD	185	7	3.78	CLCF1	54	17	31.48	FOXJ3	5	2	40	CDKN1C	366	167	45.63	DKK3	16	4	25	HSD3B7	7	1	14.29	PCDH20	2	1	50	CFD	38
CFD	240	25	10.42	CEMIP	881	72	8.17	CLDN12	193	103	53.37	CLCF1	111	2	1.8	FBXO45	7	1	14.29	CH25H	185	1	0.54	CLDN12	54	35	64.81	FOXN2	5	4	80	CECR2	366	2	0.55	EDARADD	16	2	12.5	IAPP	7	3	42.86	PDHX	2	1	50	CH25H	38
CHL1	240	91	37.92	CFD	881	74	8.4	CLDN3	193	124	64.25	CLDN12	111	50	45.05	FFAR4	7	2	28.57	CHST15	185	7	3.78	CLDN3	54	8	14.81	FOXP1	5	3	60	CEMIP	366	13	3.55	ELFN1	16	3	18.75	IER5L	7	1	14.29	PDLIM4	2	2	100	CHL1	38
CIB1	240	192	80	CH25H	881	1	0.11	CLMP	193	8	4.15	CLDN3	111	77	69.37	FOXJ3	7	2	28.57	CIB1	185	185	100	CLMP	54	22	40.74	FXR1	5	4	80	CFD	366	50	13.66	ENTR1	16	4	25	IFIT5	7	1	14.29	PDZD8	2	1	50	CHST15	38
CISD2	240	211	87.92	CHL1	881	74	8.4	CLTRN	193	86	44.56	CLMP	111	5	4.5	FOXN2	7	2	28.57	CISD2	185	181	97.84	CMTM7	54	24	44.44	G0S2	5	1	20	CHL1	366	2	0.55	ETNK1	16	13	81.25	IL2RG	7	1	14.29	PDZRN3	2	1	50	CIB1	38
CLCF1	240	3	1.25	CHST15	881	5	0.57	CMTM7	193	32	16.58	CLTRN	111	31	27.93	FOXP1	7	7	100	CLCF1	185	76	41.08	CMTR2	54	27	50	GDAP1	5	1	20	CHST15	366	164	44.81	FAM124A	16	1	6.25	ITGB5	7	2	28.57	PERP	2	1	50	CISD2	38
CLDN12	240	161	67.08	CIB1	881	792	89.9	CMTR2	193	84	43.52	CMTM7	111	8	7.21	FXR1	7	5	71.43	CLDN12	185	159	85.95	CNEP1R1	54	36	66.67	GLB1L2	5	1	20	CIB1	366	364	99.45	FAM20C	16	2	12.5	JOSD2	7	1	14.29	PFKP	2	1	50	CLDN12	38
CLDN3	240	203	84.58	CISD2	881	738	83.77	CNEP1R1	193	61	31.61	CMTR2	111	59	53.15	FXYD2	7	7	100	CLDN3	185	173	93.51	COBLL1	54	11	20.37	GNAL	5	1	20	CISD2	366	336	91.8	FBLN1	16	1	6.25	KAZN	7	1	14.29	PKIB	2	1	50	CLDN3	38
CLMP	240	2	0.83	CLCF1	881	7	0.79	COBLL1	193	115	59.59	CNEP1R1	111	33	29.73	GCNT4	7	1	14.29	CLMP	185	4	2.16	COL4A4	54	6	11.11	GPAA1	5	4	80	CLCF1	366	199	54.37	FBXO45	16	4	25	KCNAB2	7	1	14.29	PKM	2	2	100	CLMP	38
CLTRN	240	85	35.42	CLDN12	881	537	60.95	COL4A4	193	3	1.55	COBLL1	111	66	59.46	GDAP1	7	3	42.86	CLTRN	185	64	34.59	COL8A2	54	1	1.85	GPX3	5	4	80	CLDN12	366	318	86.89	FERMT3	16	2	12.5	KRT19	7	4	57.14	PPP1R13L	2	1	50	CLTRN	38
CMTM7	240	105	43.75	CLDN3	881	711	80.7	COL8A2	193	1	0.52	COL4A4	111	1	0.9	GLB1L2	7	3	42.86	CMTM7	185	81	43.78	COMP	54	23	42.59	GRAMD2B	5	2	40	CLDN3	366	353	96.45	FGFBP1	16	1	6.25	LATS1	7	5	71.43	PPP1R15B	2	1	50	CMTM7	38
CMTR2	240	121	50.42	CLMP	881	24	2.72	COLEC12	193	3	1.55	COMP	111	2	1.8	GNAL	7	1	14.29	CMTR2	185	110	59.46	CORO2B	54	6	11.11	HDHD5	5	4	80	CLMP	366	53	14.48	FOXJ3	16	7	43.75	MAN2B1	7	2	28.57	PPP1R1A	2	1	50	CMTR2	38
CNEP1R1	240	87	36.25	CLTRN	881	306	34.73	COMP	193	2	1.04	CORO2B	111	4	3.6	GPAA1	7	6	85.71	CNEP1R1	185	90	48.65	CPEB3	54	5	9.26	HIPK1	5	4	80	CLTRN	366	223	60.93	FOXN2	16	7	43.75	MARK1	7	1	14.29	PRDM4	2	1	50	CNEP1R1	38
COBLL1	240	145	60.42	CMTM7	881	183	20.77	CORO2B	193	3	1.55	CPEB3	111	40	36.04	GPM6A	7	3	42.86	COBLL1	185	160	86.49	CPXM2	54	18	33.33	IAPP	5	2	40	CMTM7	366	353	96.45	FOXP1	16	3	18.75	MBNL3	7	2	28.57	PRELP	2	1	50	COBLL1	38
COL4A4	240	2	0.83	CMTR2	881	375	42.57	CPEB3	193	70	36.27	CTDSP1	111	35	31.53	GPX3	7	4	57.14	COL4A4	185	70	37.84	CST2	54	6	11.11	IBA57	5	3	60	CMTR2	366	248	67.76	FSTL4	16	1	6.25	METRNL	7	1	14.29	PTEN	2	2	100	COL4A4	38
COL8A2	240	1	0.42	CNEP1R1	881	271	30.76	CPXM2	193	1	0.52	CTSZ	111	11	9.91	GRAMD2B	7	2	28.57	COL8A2	185	3	1.62	CTDSP1	54	36	66.67	IFIT5	5	2	40	CNEP1R1	366	181	49.45	FXR1	16	10	62.5	MFNG	7	4	57.14	PTTG1IP	2	2	100	COLEC12	38
COLEC12	240	7	2.92	COBLL1	881	455	51.65	CTDSP1	193	90	46.63	CYBA	111	28	25.23	HDHD5	7	3	42.86	COLEC12	185	4	2.16	CTSZ	54	6	11.11	IGFBP4	5	3	60	COBLL1	366	264	72.13	FXYD2	16	3	18.75	MIS18BP1	7	1	14.29	RAB33B	2	1	50	CORO2B	38
COMP	240	1	0.42	COL4A4	881	100	11.35	CTSZ	193	19	9.84	CYS1	111	14	12.61	HIPK1	7	5	71.43	COMP	185	1	0.54	CYBA	54	41	75.93	IL21R	5	1	20	COL4A4	366	8	2.19	GDAP1	16	3	18.75	MPP1	7	6	85.71	RBBP8	2	1	50	CPEB3	38
CORO2B	240	22	9.17	COL8A2	881	5	0.57	CYBA	193	31	16.06	DACH2	111	4	3.6	HSD3B7	7	1	14.29	CORO2B	185	2	1.08	CYS1	54	3	5.56	IL2RG	5	3	60	COL8A2	366	6	1.64	GLB1L2	16	1	6.25	MYO1G	7	1	14.29	REX1BD	2	1	50	CST2	38
CPEB3	240	86	35.83	COLEC12	881	9	1.02	CYS1	193	1	0.52	DCX	111	39	35.14	IAPP	7	5	71.43	CPEB3	185	70	37.84	DCX	54	1	1.85	IL6	5	2	40	COLEC12	366	5	1.37	GNAL	16	1	6.25	MZT1	7	1	14.29	RHOT1	2	1	50	CTDSP1	38
CPXM2	240	1	0.42	COMP	881	10	1.14	DACH2	193	52	26.94	DDX19A	111	44	39.64	IBA57	7	1	14.29	CPXM2	185	4	2.16	DDX19A	54	29	53.7	ITGB5	5	5	100	COMP	366	4	1.09	GPAA1	16	8	50	NCF1	7	2	28.57	RPLP2	2	2	100	CTSZ	38
CST2	240	1	0.42	CORO2B	881	274	31.1	DCX	193	57	29.53	DIO2	111	1	0.9	IFIT5	7	4	57.14	CTDSP1	185	149	80.54	DIO2	54	5	9.26	JOSD2	5	5	100	CORO2B	366	42	11.48	GPM6A	16	1	6.25	NDUFS7	7	5	71.43	RPRD1A	2	1	50	CYBA	38
CTDSP1	240	69	28.75	CPEB3	881	349	39.61	DDX19A	193	94	48.7	DIXDC1	111	35	31.53	IGFBP2	7	5	71.43	CTSZ	185	53	28.65	DIXDC1	54	20	37.04	KCNAB2	5	4	80	CPEB3	366	98	26.78	GPX3	16	13	81.25	NMD3	7	4	57.14	S100A10	2	2	100	CYS1	38
CTSZ	240	30	12.5	CPXM2	881	1	0.11	DIO2	193	1	0.52	DKK3	111	7	6.31	ISX	7	3	42.86	CYBA	185	163	88.11	DKK3	54	47	87.04	KRT19	5	3	60	CPXM2	366	1	0.27	GRAMD2B	16	1	6.25	NR1H2	7	4	57.14	SCYL2	2	2	100	DACH2	38
CYBA	240	53	22.08	CTDSP1	881	329	37.34	DIXDC1	193	65	33.68	EDARADD	111	59	53.15	ITGB5	7	2	28.57	CYS1	185	7	3.78	EDARADD	54	18	33.33	LATS1	5	2	40	CST2	366	1	0.27	HDHD5	16	8	50	NSG1	7	4	57.14	SERPINE2	2	2	100	DCX	38
CYS1	240	24	10	CTSZ	881	252	28.6	DKK3	193	16	8.29	ENTR1	111	36	32.43	JOSD2	7	2	28.57	DACH2	185	2	1.08	ELFN1	54	1	1.85	LCORL	5	3	60	CTDSP1	366	254	69.4	HIPK1	16	9	56.25	NTRK1	7	4	57.14	SERPING1	2	2	100	DDX19A	38
DACH2	240	116	48.33	CYBA	881	285	32.35	EDARADD	193	117	60.62	EPHA8	111	25	22.52	KCNAB2	7	3	42.86	DDX19A	185	134	72.43	ENTR1	54	22	40.74	MAN2B1	5	4	80	CTSZ	366	102	27.87	HSPG2	16	10	62.5	NUCB1	7	6	85.71	SIGIRR	2	1	50	DIXDC1	38
DCX	240	52	21.67	CYS1	881	5	0.57	ELFN1	193	2	1.04	ERICH5	111	56	50.45	KCNH8	7	2	28.57	DIO2	185	1	0.54	ETNK1	54	40	74.07	MAP2K6	5	1	20	CYBA	366	338	92.35	IAPP	16	7	43.75	NXPH3	7	1	14.29	SIGMAR1	2	2	100	DKK3	38
DDX19A	240	118	49.17	DACH2	881	49	5.56	ENTR1	193	60	31.09	ETNK1	111	105	94.59	KLC3	7	2	28.57	DIXDC1	185	81	43.78	FAIM2	54	17	31.48	MBNL3	5	2	40	CYS1	366	203	55.46	IBA57	16	3	18.75	PAQR5	7	4	57.14	SIRPA	2	1	50	EDARADD	38
DIO2	240	1	0.42	DCX	881	20	2.27	EPHA8	193	2	1.04	F11	111	32	28.83	KRT19	7	6	85.71	DKK3	185	5	2.7	FAM124A	54	6	11.11	MFNG	5	2	40	DACH2	366	3	0.82	IER5L	16	4	25	PDE7B	7	2	28.57	SLAIN2	2	1	50	ENTR1	38
DIXDC1	240	113	47.08	DDX19A	881	450	51.08	ERICH5	193	65	33.68	F12	111	8	7.21	LATS1	7	5	71.43	EDARADD	185	71	38.38	FAM20A	54	6	11.11	MIS18BP1	5	4	80	DCX	366	4	1.09	IFIT5	16	8	50	PDHX	7	1	14.29	SMTN	2	1	50	EPHA8	38
DKK3	240	46	19.17	DIO2	881	4	0.45	ETNK1	193	176	91.19	FAIM2	111	8	7.21	LCORL	7	5	71.43	ELFN1	185	1	0.54	FAM20C	54	37	68.52	MPP1	5	5	100	DDX19A	366	254	69.4	IGFBP2	16	2	12.5	PDLIM5	7	3	42.86	STBD1	2	1	50	ERICH5	38
EDARADD	240	216	90	DIXDC1	881	218	24.74	F11	193	44	22.8	FAM124A	111	3	2.7	LRRC37B	7	2	28.57	ENTR1	185	113	61.08	FBLN1	54	33	61.11	MT1H	5	2	40	DIO2	366	4	1.09	IGFBP4	16	14	87.5	PDZD8	7	2	28.57	SVOP	2	1	50	ETNK1	38
ELFN1	240	4	1.67	DKK3	881	70	7.95	F12	193	14	7.25	FAM20A	111	7	6.31	MAN2B1	7	3	42.86	EPHA8	185	11	5.95	FBXO45	54	12	22.22	MYO1G	5	4	80	DIXDC1	366	115	31.42	IL21R	16	3	18.75	PERP	7	2	28.57	THBS2	2	1	50	F11	38
ENTR1	240	54	22.5	EDARADD	881	511	58	FAIM2	193	42	21.76	FAM20C	111	19	17.12	MAP2K6	7	2	28.57	ERICH5	185	131	70.81	FERMT3	54	21	38.89	MYOM1	5	1	20	DKK3	366	20	5.46	ITGB5	16	9	56.25	PFKP	7	5	71.43	TMEM150C	2	1	50	F12	38
EPHA8	240	19	7.92	ELFN1	881	6	0.68	FAM124A	193	9	4.66	FBXO45	111	28	25.23	MARK1	7	3	42.86	ETNK1	185	168	90.81	FFAR4	54	3	5.56	MZT1	5	3	60	EDARADD	366	99	27.05	JOSD2	16	4	25	PKM	7	7	100	TMEM59L	2	1	50	FAIM2	38
ERICH5	240	147	61.25	ENTR1	881	283	32.12	FAM20A	193	79	40.93	FERMT3	111	3	2.7	METRNL	7	1	14.29	F11	185	112	60.54	FGFBP1	54	1	1.85	N4BP1	5	4	80	ELFN1	366	8	2.19	KAZN	16	2	12.5	PLA1A	7	1	14.29	TRIM2	2	1	50	FAM124A	38
ETNK1	240	216	90	EPHA8	881	2	0.23	FAM20C	193	91	47.15	FFAR4	111	88	79.28	MIS18BP1	7	3	42.86	F12	185	47	25.41	FOXJ3	54	36	66.67	NAA30	5	2	40	ENTR1	366	146	39.89	KCNAB2	16	4	25	PLIN3	7	2	28.57	TSPO	2	1	50	FAM20A	38
F11	240	36	15	ERICH5	881	61	6.92	FBLN1	193	1	0.52	FGFBP1	111	1	0.9	MPP1	7	1	14.29	FAIM2	185	2	1.08	FOXN2	54	22	40.74	NAB1	5	2	40	ERICH5	366	328	89.62	KRT19	16	4	25	PPP1R13L	7	2	28.57	TTC7B	2	1	50	FAM20C	38
F12	240	34	14.17	ETNK1	881	741	84.11	FBXO45	193	46	23.83	FNDC5	111	4	3.6	MRO	7	1	14.29	FAM124A	185	27	14.59	FOXP1	54	52	96.3	NCF1	5	4	80	ETNK1	366	333	90.98	LATS1	16	7	43.75	PPP1R1A	7	1	14.29	TTYH3	2	1	50	FBXO45	38
FAIM2	240	22	9.17	F11	881	117	13.28	FERMT3	193	4	2.07	FOXE1	111	1	0.9	MTUS2	7	4	57.14	FAM20A	185	10	5.41	FSTL4	54	1	1.85	NCKAP5	5	1	20	F11	366	108	29.51	LCK	16	3	18.75	PRDM4	7	1	14.29	VPS37A	2	1	50	FERMT3	38
FAM124A	240	8	3.33	F12	881	114	12.94	FFAR4	193	3	1.55	FOXJ3	111	73	65.77	MZT1	7	5	71.43	FAM20C	185	92	49.73	FXR1	54	44	81.48	NDUFS7	5	5	100	F12	366	64	17.49	LCORL	16	7	43.75	PTEN	7	5	71.43	WDR13	2	1	50	FFAR4	38
FAM20A	240	24	10	FAIM2	881	93	10.56	FNDC5	193	7	3.63	FOXN2	111	43	38.74	N4BP1	7	3	42.86	FBLN1	185	4	2.16	FXYD1	54	2	3.7	NMB	5	1	20	FAIM2	366	3	0.82	LRRC37B	16	2	12.5	PTP4A3	7	3	42.86	ZMYM5	2	1	50	FNDC5	38
FAM20C	240	43	17.92	FAM124A	881	57	6.47	FOXE1	193	11	5.7	FOXP1	111	100	90.09	NAA30	7	2	28.57	FBXO45	185	75	40.54	FXYD2	54	11	20.37	NMD3	5	3	60	FAM124A	366	30	8.2	MAN2B1	16	4	25	PTPN3	7	1	14.29	ZNF451	2	1	50	FOXE1	38
FBLN1	240	1	0.42	FAM20A	881	171	19.41	FOXJ3	193	127	65.8	FSTL4	111	22	19.82	NAB1	7	1	14.29	FERMT3	185	7	3.78	FZD10	54	13	24.07	NR1H2	5	3	60	FAM20A	366	32	8.74	MAP2K6	16	3	18.75	PTPRC	7	5	71.43	AASS	17	2	11.76	FOXJ3	38
FBXO45	240	66	27.5	FAM20C	881	375	42.57	FOXN2	193	85	44.04	FXR1	111	70	63.06	NDUFS7	7	6	85.71	FFAR4	185	3	1.62	G0S2	54	25	46.3	NUCB1	5	4	80	FAM20C	366	100	27.32	MARK1	16	2	12.5	PTTG1IP	7	5	71.43	ABAT	17	3	17.65	FOXN2	38
FERMT3	240	4	1.67	FBLN1	881	4	0.45	FOXP1	193	177	91.71	FXYD2	111	104	93.69	NEBL	7	5	71.43	FGFBP1	185	2	1.08	GABRA2	54	1	1.85	NUF2	5	2	40	FBLN1	366	38	10.38	METRNL	16	2	12.5	RAB33B	7	1	14.29	AC129492.3	17	2	11.76	FOXP1	38
FFAR4	240	113	47.08	FBXO45	881	236	26.79	FSTL4	193	20	10.36	G0S2	111	14	12.61	NEXMIF	7	2	28.57	FOXE1	185	1	0.54	GCNT4	54	14	25.93	ODF3B	5	5	100	FBXO45	366	112	30.6	MFNG	16	6	37.5	RBM14-RBM4	7	2	28.57	ACAN	17	1	5.88	FSTL4	38
FNDC5	240	14	5.83	FERMT3	881	30	3.41	FXR1	193	147	76.17	GABRA1	111	7	6.31	NMB	7	3	42.86	FOXJ3	185	134	72.43	GDAP1	54	14	25.93	PAQR3	5	2	40	FERMT3	366	8	2.19	MIS18BP1	16	8	50	REEP1	7	1	14.29	ACBD3	17	3	17.65	FXR1	38
FOXE1	240	9	3.75	FFAR4	881	26	2.95	FXYD1	193	1	0.52	GAD1	111	8	7.21	NMD3	7	4	57.14	FOXN2	185	105	56.76	GLB1L2	54	11	20.37	PDHX	5	3	60	FFAR4	366	26	7.1	MPP1	16	8	50	REX1BD	7	3	42.86	ACP2	17	2	11.76	FXYD1	38
FOXJ3	240	151	62.92	FGFBP1	881	2	0.23	FXYD2	193	193	100	GCNT4	111	17	15.32	NPAS2	7	1	14.29	FOXP1	185	184	99.46	GNAL	54	9	16.67	PDLIM4	5	1	20	FGFBP1	366	101	27.6	MYCN	16	3	18.75	RHOT1	7	2	28.57	ADRA2C	17	1	5.88	FXYD2	38
FOXN2	240	108	45	FNDC5	881	24	2.72	FZD10	193	1	0.52	GDAP1	111	76	68.47	NR1H2	7	3	42.86	FSTL4	185	11	5.95	GPAA1	54	48	88.89	PDLIM5	5	3	60	FNDC5	366	1	0.27	MYRIP	16	2	12.5	RIPOR2	7	1	14.29	ADRB1	17	1	5.88	G0S2	38
FOXP1	240	202	84.17	FOXE1	881	4	0.45	G0S2	193	29	15.03	GLB1L2	111	17	15.32	NUCB1	7	6	85.71	FXR1	185	156	84.32	GPM6A	54	5	9.26	PDZD8	5	4	80	FOXE1	366	3	0.82	MZT1	16	7	43.75	RNF2	7	2	28.57	AGO3	17	1	5.88	GABRA2	38
FSTL4	240	102	42.5	FOXJ3	881	505	57.32	GABRA1	193	1	0.52	GLRA1	111	1	0.9	NXPH3	7	1	14.29	FXYD1	185	9	4.86	GPR137C	54	3	5.56	PFKP	5	3	60	FOXJ3	366	244	66.67	N4BP1	16	8	50	RPLP2	7	7	100	ALKBH7	17	3	17.65	GAD1	38
FXR1	240	197	82.08	FOXN2	881	364	41.32	GAD1	193	1	0.52	GNAL	111	19	17.12	OPRD1	7	1	14.29	FXYD2	185	65	35.14	GPX3	54	44	81.48	PHLDA2	5	1	20	FOXN2	366	119	32.51	NAA30	16	3	18.75	RPRD1A	7	1	14.29	AOC1	17	2	11.76	GCNT4	38
FXYD2	240	220	91.67	FOXP1	881	789	89.56	GCNT4	193	68	35.23	GPAA1	111	93	83.78	PAQR3	7	1	14.29	FZD10	185	1	0.54	GRAMD2B	54	23	42.59	PKIB	5	2	40	FOXP1	366	345	94.26	NAB1	16	6	37.5	RRAGD	7	2	28.57	ARG2	17	2	11.76	GDAP1	38
G0S2	240	29	12.08	FSTL4	881	239	27.13	GDAP1	193	144	74.61	GPM6A	111	52	46.85	PDHX	7	5	71.43	G0S2	185	28	15.14	HDHD5	54	38	70.37	PKM	5	5	100	FSTL4	366	39	10.66	NDUFS7	16	14	87.5	S100A10	7	3	42.86	ARL4C	17	1	5.88	GLB1L2	38
GABRA1	240	1	0.42	FXR1	881	663	75.26	GLB1L2	193	31	16.06	GPR137C	111	2	1.8	PDLIM4	7	4	57.14	GABRA1	185	4	2.16	HIPK1	54	38	70.37	PLEKHA4	5	1	20	FXR1	366	310	84.7	NEBL	16	5	31.25	SAMSN1	7	7	100	ARPC1B	17	2	11.76	GLRA1	38
GABRA2	240	12	5	FXYD1	881	15	1.7	GLRA1	193	15	7.77	GPX3	111	107	96.4	PDLIM5	7	6	85.71	GABRA2	185	8	4.32	HRK	54	2	3.7	PLIN3	5	5	100	FXYD1	366	1	0.27	NMB	16	1	6.25	SEC14L6	7	1	14.29	ASB9	17	4	23.53	GNAL	38
GAD1	240	30	12.5	FXYD2	881	770	87.4	GNAL	193	30	15.54	GRAMD2B	111	84	75.68	PDZD8	7	5	71.43	GAD1	185	30	16.22	HS6ST2	54	1	1.85	PPP1R15B	5	4	80	FXYD2	366	335	91.53	NMD3	16	6	37.5	SELENOO	7	1	14.29	ASTN1	17	1	5.88	GPAA1	38
GCNT4	240	117	48.75	G0S2	881	147	16.69	GPAA1	193	168	87.05	GRIN1	111	1	0.9	PDZRN3	7	3	42.86	GCNT4	185	86	46.49	HSD3B7	54	13	24.07	PRDM4	5	2	40	FZD10	366	6	1.64	NPAS2	16	2	12.5	SELPLG	7	2	28.57	ATP6V1A	17	4	23.53	GPM6A	38
GDAP1	240	184	76.67	GABRA1	881	4	0.45	GPM6A	193	63	32.64	HCN4	111	27	24.32	PERP	7	6	85.71	GDAP1	185	87	47.03	HSPG2	54	28	51.85	PRKCH	5	1	20	G0S2	366	49	13.39	NR1H2	16	11	68.75	SERPINE2	7	2	28.57	BMT2	17	1	5.88	GPR137C	38
GLB1L2	240	37	15.42	GABRA2	881	3	0.34	GPR137C	193	4	2.07	HDHD5	111	45	40.54	PFKP	7	3	42.86	GLB1L2	185	77	41.62	IAPP	54	13	24.07	PTEN	5	5	100	GABRA2	366	1	0.27	NSG1	16	1	6.25	SERPINF1	7	2	28.57	BRIP1	17	1	5.88	GPX3	38
GLRA1	240	105	43.75	GAD1	881	7	0.79	GPX3	193	168	87.05	HHATL	111	1	0.9	PKIB	7	6	85.71	GNAL	185	44	23.78	IBA57	54	18	33.33	PTGES	5	2	40	GAD1	366	88	24.04	NT5E	16	1	6.25	SERPING1	7	2	28.57	BTBD3	17	2	11.76	GRAMD2B	38
GNAL	240	35	14.58	GCNT4	881	394	44.72	GRAMD2B	193	151	78.24	HIPK1	111	71	63.96	PKM	7	7	100	GPAA1	185	174	94.05	IER5L	54	26	48.15	PTP4A3	5	1	20	GCNT4	366	182	49.73	NUCB1	16	10	62.5	SIGIRR	7	2	28.57	C1R	17	2	11.76	GRIN1	38
GPAA1	240	209	87.08	GDAP1	881	621	70.49	GRIN1	193	6	3.11	HRK	111	6	5.41	PLA1A	7	4	57.14	GPM6A	185	31	16.76	IFIT5	54	38	70.37	PTPRC	5	4	80	GDAP1	366	118	32.24	ODF3B	16	2	12.5	SIGMAR1	7	2	28.57	C1S	17	2	11.76	HCN4	38
GPM6A	240	161	67.08	GLB1L2	881	267	30.31	HCN4	193	4	2.07	HS6ST2	111	5	4.5	PLCXD2	7	2	28.57	GPR137C	185	13	7.03	IGFBP2	54	21	38.89	PTTG1IP	5	5	100	GLB1L2	366	106	28.96	OPRD1	16	1	6.25	SIRPA	7	1	14.29	CA5B	17	2	11.76	HDHD5	38
GPR137C	240	5	2.08	GLRA1	881	8	0.91	HDHD5	193	90	46.63	HSD3B7	111	31	27.93	PLIN3	7	6	85.71	GPX3	185	157	84.86	IGFBP4	54	50	92.59	RAB33B	5	2	40	GLRA1	366	2	0.55	PAQR3	16	2	12.5	SIRT1	7	2	28.57	CAPRIN1	17	5	29.41	HHATL	38
GPX3	240	205	85.42	GNAL	881	120	13.62	HHATL	193	1	0.52	HSPG2	111	4	3.6	PPM1E	7	1	14.29	GRAMD2B	185	106	57.3	IGFBP6	54	42	77.78	RASGRP1	5	2	40	GNAL	366	60	16.39	PDE7B	16	11	68.75	SLAIN2	7	3	42.86	CCDC85B	17	2	11.76	HIPK1	38
GRAMD2B	240	128	53.33	GNLY	881	2	0.23	HIPK1	193	144	74.61	IAPP	111	57	51.35	PPP1R13L	7	1	14.29	GRIN1	185	3	1.62	IL21R	54	3	5.56	RBBP8	5	3	60	GNLY	366	1	0.27	PDHX	16	6	37.5	SLC16A3	7	3	42.86	CCL22	17	1	5.88	HRK	38
GRIN1	240	5	2.08	GPAA1	881	835	94.78	HRK	193	16	8.29	IBA57	111	12	10.81	PPP1R15B	7	4	57.14	HCN4	185	6	3.24	IL6	54	15	27.78	REN	5	1	20	GPAA1	366	349	95.36	PDLIM4	16	7	43.75	SLC34A2	7	1	14.29	CCN5	17	1	5.88	HS6ST2	38
HCN4	240	28	11.67	GPM6A	881	102	11.58	HS6ST2	193	1	0.52	IER5L	111	5	4.5	PPP1R1A	7	1	14.29	HDHD5	185	151	81.62	ITGB4	54	4	7.41	REX1BD	5	5	100	GPM6A	366	25	6.83	PDLIM5	16	12	75	SLC39A4	7	1	14.29	CDK6	17	1	5.88	HSD17B13	38
HDHD5	240	142	59.17	GPR137C	881	22	2.5	HSD17B13	193	2	1.04	IFIT5	111	54	48.65	PRDM4	7	3	42.86	HHATL	185	3	1.62	ITGB5	54	48	88.89	RHOT1	5	3	60	GPR137C	366	19	5.19	PDZD8	16	13	81.25	SMPDL3A	7	2	28.57	CDKN1C	17	3	17.65	HSD3B7	38
HHATL	240	91	37.92	GPX3	881	875	99.32	HSD3B7	193	43	22.28	IGFBP2	111	18	16.22	PTEN	7	6	85.71	HIPK1	185	161	87.03	JCHAIN	54	1	1.85	RIPOR2	5	1	20	GPX3	366	240	65.57	PERP	16	6	37.5	SOCS1	7	1	14.29	CEMIP	17	1	5.88	HSPG2	38
HIPK1	240	162	67.5	GRAMD2B	881	616	69.92	HSPG2	193	7	3.63	IGFBP4	111	7	6.31	PTP4A3	7	2	28.57	HRK	185	12	6.49	JOSD2	54	44	81.48	RNF2	5	5	100	GRAMD2B	366	201	54.92	PFKP	16	9	56.25	SPI1	7	2	28.57	CFD	17	2	11.76	IAPP	38
HRK	240	14	5.83	GRIN1	881	26	2.95	IAPP	193	99	51.3	IGFBP6	111	9	8.11	PTPN3	7	3	42.86	HS6ST2	185	63	34.05	KAZN	54	9	16.67	RPL39L	5	2	40	GRIN1	366	4	1.09	PHLDA2	16	4	25	SSTR5	7	1	14.29	CHST15	17	1	5.88	IBA57	38
HS6ST2	240	33	13.75	HCN4	881	102	11.58	IBA57	193	27	13.99	IPCEF1	111	2	1.8	PTTG1IP	7	5	71.43	HSD17B13	185	7	3.78	KCNA1	54	1	1.85	RPLP2	5	5	100	HCN4	366	25	6.83	PKIB	16	1	6.25	ST8SIA1	7	1	14.29	CIB1	17	7	41.18	IER5L	38
HSD17B13	240	18	7.5	HDHD5	881	571	64.81	IER5L	193	12	6.22	ITGB5	111	33	29.73	RAB33B	7	4	57.14	HSD3B7	185	141	76.22	KCNAB2	54	7	12.96	RPRD1A	5	3	60	HDHD5	366	294	80.33	PKM	16	11	68.75	SYNDIG1	7	1	14.29	CISD2	17	3	17.65	IFIT5	38
HSD3B7	240	33	13.75	HHATL	881	4	0.45	IFIT5	193	79	40.93	JOSD2	111	30	27.03	RAMP3	7	1	14.29	HSPG2	185	78	42.16	KCNG3	54	1	1.85	RRAGD	5	2	40	HIPK1	366	290	79.23	PLA1A	16	1	6.25	SYT13	7	1	14.29	CLDN12	17	4	23.53	IGFBP2	38
HSPG2	240	3	1.25	HIPK1	881	606	68.79	IGFBP2	193	31	16.06	KAZN	111	3	2.7	RASGRP1	7	1	14.29	IAPP	185	99	53.51	KCNH8	54	1	1.85	S100A10	5	5	100	HRK	366	10	2.73	PLCXD2	16	1	6.25	SYT14	7	1	14.29	CLDN3	17	2	11.76	IGFBP4	38
IAPP	240	232	96.67	HRK	881	43	4.88	IGFBP4	193	9	4.66	KCNA1	111	2	1.8	RBBP8	7	1	14.29	IBA57	185	77	41.62	KRT19	54	17	31.48	SAMSN1	5	4	80	HS6ST2	366	6	1.64	PLEKHA4	16	2	12.5	TBC1D4	7	2	28.57	CMTM7	17	2	11.76	IGFBP6	38
IBA57	240	42	17.5	HS6ST2	881	160	18.16	IGFBP6	193	36	18.65	KCNAB2	111	31	27.93	RBM14-RBM4	7	1	14.29	IER5L	185	65	35.14	LATS1	54	26	48.15	SCAI	5	1	20	HSD17B13	366	3	0.82	PLIN3	16	7	43.75	TENT4B	7	1	14.29	CMTR2	17	1	5.88	IPCEF1	38
IER5L	240	2	0.83	HSD17B13	881	10	1.14	IL21R	193	2	1.04	KCNG3	111	1	0.9	REEP1	7	3	42.86	IFIT5	185	93	50.27	LAX1	54	1	1.85	SCYL2	5	3	60	HSD3B7	366	288	78.69	PPP1R13L	16	5	31.25	TET1	7	1	14.29	CNEP1R1	17	2	11.76	ITGB4	38
IFIT5	240	110	45.83	HSD3B7	881	130	14.76	IPCEF1	193	2	1.04	KCNH8	111	7	6.31	REX1BD	7	4	57.14	IGFBP2	185	185	100	LCORL	54	24	44.44	SELENOO	5	1	20	HSPG2	366	282	77.05	PPP1R15B	16	9	56.25	TGM2	7	2	28.57	COBLL1	17	2	11.76	ITGB5	38
IGFBP2	240	34	14.17	HSPG2	881	16	1.82	ISX	193	1	0.52	KCNK9	111	2	1.8	RHOT1	7	3	42.86	IGFBP4	185	15	8.11	LIF	54	21	38.89	SELPLG	5	3	60	IAPP	366	98	26.78	PPP1R1A	16	2	12.5	TMEM59L	7	1	14.29	COLEC12	17	1	5.88	JCHAIN	38
IGFBP4	240	27	11.25	IAPP	881	351	39.84	ITGB4	193	2	1.04	KLC3	111	9	8.11	RNF2	7	7	100	IGFBP6	185	68	36.76	LRRC2	54	2	3.7	SERPINE2	5	1	20	IBA57	366	117	31.97	PRDM4	16	6	37.5	TSKU	7	2	28.57	CPEB3	17	2	11.76	JOSD2	38
IGFBP6	240	32	13.33	IBA57	881	114	12.94	ITGB5	193	66	34.2	KRT19	111	67	60.36	ROR2	7	1	14.29	IL21R	185	1	0.54	LRRC37B	54	13	24.07	SERPINF1	5	2	40	IER5L	366	145	39.62	PRELP	16	1	6.25	TSPO	7	7	100	CPXM2	17	1	5.88	KAZN	38
IL21R	240	3	1.25	IER5L	881	15	1.7	JCHAIN	193	4	2.07	LATS1	111	68	61.26	RPLP2	7	7	100	IL2RG	185	1	0.54	MAN2B1	54	41	75.93	SERPING1	5	1	20	IFIT5	366	207	56.56	PRKCH	16	14	87.5	TTC7B	7	3	42.86	CTSZ	17	1	5.88	KCNA1	38
IL6	240	1	0.42	IFIT5	881	395	44.84	JOSD2	193	85	44.04	LCORL	111	90	81.08	RPRD1A	7	4	57.14	IL6	185	1	0.54	MAP2K6	54	6	11.11	SIGIRR	5	4	80	IGFBP2	366	110	30.05	PTEN	16	15	93.75	TTYH3	7	2	28.57	CYBA	17	2	11.76	KCNAB2	38
ISX	240	3	1.25	IGFBP2	881	766	86.95	KAZN	193	5	2.59	LIF	111	2	1.8	RRAGD	7	4	57.14	IPCEF1	185	3	1.62	MARK1	54	21	38.89	SIGMAR1	5	4	80	IGFBP4	366	69	18.85	PTP4A3	16	13	81.25	VPS37A	7	2	28.57	DCX	17	1	5.88	KCNG3	38
ITGB4	240	6	2.5	IGFBP4	881	49	5.56	KCNAB2	193	55	28.5	LRRC2	111	27	24.32	S100A10	7	6	85.71	ISX	185	1	0.54	MBNL3	54	5	9.26	SIRPA	5	5	100	IGFBP6	366	253	69.13	PTPN3	16	1	6.25	VSIR	7	2	28.57	DIXDC1	17	2	11.76	KCNH8	38
ITGB5	240	29	12.08	IGFBP6	881	166	18.84	KCNG3	193	1	0.52	LRRC37B	111	23	20.72	SCYL2	7	3	42.86	ITGB4	185	140	75.68	METRNL	54	11	20.37	SLAIN2	5	4	80	IL21R	366	1	0.27	PTTG1IP	16	16	100	WAC	7	1	14.29	EDARADD	17	1	5.88	KCNK9	38
JCHAIN	240	1	0.42	IL21R	881	2	0.23	KCNH8	193	14	7.25	MAN2B1	111	34	30.63	SELENOO	7	3	42.86	ITGB5	185	97	52.43	MFNG	54	1	1.85	SLC11A1	5	2	40	IL2RG	366	5	1.37	RAB33B	16	7	43.75	WDR13	7	1	14.29	ENTR1	17	1	5.88	KLC3	38
JOSD2	240	113	47.08	IL2RG	881	2	0.23	KCNK9	193	8	4.15	MAP2K6	111	41	36.94	SERPINE2	7	7	100	JCHAIN	185	1	0.54	MIS18BP1	54	38	70.37	SLC16A3	5	4	80	IL6	366	1	0.27	RAMP3	16	7	43.75	WIPF3	7	1	14.29	ERICH5	17	2	11.76	KRT19	38
KAZN	240	26	10.83	IL6	881	3	0.34	KLC3	193	18	9.33	MARK1	111	87	78.38	SERPING1	7	1	14.29	JOSD2	185	159	85.95	MNS1	54	6	11.11	SLC2A5	5	2	40	IPCEF1	366	55	15.03	RASGRP1	16	1	6.25	ZMYM5	7	1	14.29	ETNK1	17	4	23.53	LATS1	38
KCNA1	240	2	0.83	IPCEF1	881	5	0.57	KRT19	193	45	23.32	MB	111	12	10.81	SFRP1	7	3	42.86	KAZN	185	38	20.54	MPP1	54	28	51.85	SLC39A4	5	2	40	ISX	366	2	0.55	RBBP8	16	3	18.75	ZNF451	7	2	28.57	F11	17	1	5.88	LAX1	38
KCNAB2	240	54	22.5	ISX	881	2	0.23	LATS1	193	114	59.07	MBNL3	111	22	19.82	SIGIRR	7	2	28.57	KCNA1	185	2	1.08	MRGPRF	54	16	29.63	SLC47A1	5	1	20	ITGB4	366	302	82.51	RBM14-RBM4	16	4	25	ZNF697	7	1	14.29	F12	17	2	11.76	LCK	38
KCNG3	240	55	22.92	ITGB4	881	10	1.14	LAX1	193	1	0.52	MFNG	111	1	0.9	SIGMAR1	7	3	42.86	KCNAB2	185	14	7.57	MST1R	54	5	9.26	SMPDL3A	5	1	20	ITGB5	366	301	82.24	REEP1	16	2	12.5					FAIM2	17	1	5.88	LCORL	38
KCNH8	240	2	0.83	ITGB5	881	466	52.89	LCK	193	1	0.52	MIS18BP1	111	38	34.23	SIRPA	7	2	28.57	KCNH8	185	21	11.35	MT1H	54	2	3.7	SMTN	5	1	20	JCHAIN	366	1	0.27	REX1BD	16	12	75					FAM124A	17	1	5.88	LRFN2	38
KCNK9	240	8	3.33	JCHAIN	881	15	1.7	LCORL	193	129	66.84	MNS1	111	6	5.41	SIRT1	7	2	28.57	KCNK9	185	16	8.65	MTUS2	54	3	5.56	SOCS1	5	1	20	JOSD2	366	298	81.42	RHOT1	16	5	31.25					FAM20C	17	1	5.88	LRRC2	38
KLC3	240	12	5	JOSD2	881	292	33.14	LRRC2	193	43	22.28	MPP1	111	51	45.95	SLAIN2	7	1	14.29	KLC3	185	38	20.54	MYO1G	54	1	1.85	SOCS6	5	4	80	KAZN	366	87	23.77	RNF2	16	12	75					FOXJ3	17	3	17.65	LRRC37B	38
KPNA7	240	1	0.42	KAZN	881	79	8.97	LRRC37B	193	57	29.53	MRO	111	5	4.5	SLC39A4	7	2	28.57	KPNA7	185	12	6.49	MYOM1	54	3	5.56	SOD3	5	1	20	KCNAB2	366	12	3.28	RPL39L	16	1	6.25					FOXN2	17	1	5.88	MAN2B1	38
KRT19	240	64	26.67	KCNA1	881	3	0.34	MAN2B1	193	80	41.45	MST1R	111	3	2.7	SMAD9	7	2	28.57	KRT19	185	125	67.57	MYRIP	54	1	1.85	SPI1	5	4	80	KCNG3	366	6	1.64	RPLP2	16	16	100					FOXP1	17	5	29.41	MAP2K6	38
LATS1	240	119	49.58	KCNAB2	881	152	17.25	MAP2K6	193	91	47.15	MT1H	111	2	1.8	SMOC2	7	2	28.57	LATS1	185	132	71.35	MZT1	54	29	53.7	SPIRE1	5	1	20	KCNH8	366	58	15.85	RPRD1A	16	6	37.5					FSTL4	17	1	5.88	MARK1	38
LAX1	240	3	1.25	KCNG3	881	53	6.02	MARK1	193	122	63.21	MTUS2	111	21	18.92	SMPDL3A	7	5	71.43	LAX1	185	1	0.54	N4BP1	54	31	57.41	ST8SIA1	5	1	20	KCNK9	366	9	2.46	RRAGD	16	6	37.5					FXR1	17	4	23.53	MB	38
LCORL	240	136	56.67	KCNH8	881	35	3.97	MBNL3	193	54	27.98	MYO1G	111	3	2.7	SMTN	7	3	42.86	LCORL	185	88	47.57	NAA30	54	19	35.19	ST8SIA4	5	4	80	KLC3	366	176	48.09	S100A10	16	8	50					FXYD2	17	14	82.35	MBNL3	38
LIF	240	2	0.83	KCNK9	881	31	3.52	METRNL	193	3	1.55	MYOM1	111	17	15.32	SOCS6	7	5	71.43	LIF	185	23	12.43	NAB1	54	26	48.15	SULF2	5	2	40	KPNA7	366	45	12.3	SBK3	16	1	6.25					G0S2	17	1	5.88	MIS18BP1	38
LRFN2	240	87	36.25	KLC3	881	174	19.75	MFNG	193	1	0.52	MYRIP	111	15	13.51	SPIRE1	7	4	57.14	LRRC2	185	12	6.49	NCKAP5	54	2	3.7	SVOP	5	1	20	KRT19	366	364	99.45	SCYL2	16	5	31.25					GCNT4	17	1	5.88	MNS1	38
LRRC2	240	11	4.58	KPNA7	881	3	0.34	MIS18BP1	193	112	58.03	MZT1	111	54	48.65	SSTR5	7	2	28.57	LRRC37B	185	41	22.16	NDUFS7	54	52	96.3	SYNPO	5	1	20	LATS1	366	245	66.94	SELENOO	16	5	31.25					GDAP1	17	1	5.88	MPP1	38
LRRC37B	240	54	22.5	KRT19	881	342	38.82	MNS1	193	6	3.11	N4BP1	111	44	39.64	ST8SIA1	7	1	14.29	MAN2B1	185	163	88.11	NEBL	54	14	25.93	SYT14	5	1	20	LAX1	366	1	0.27	SERPINF1	16	2	12.5					GLB1L2	17	1	5.88	MRO	38
MAN2B1	240	89	37.08	LATS1	881	471	53.46	MPP1	193	68	35.23	NAA30	111	44	39.64	STBD1	7	3	42.86	MAP2K6	185	52	28.11	NEXMIF	54	3	5.56	TBC1D4	5	3	60	LCK	366	1	0.27	SERPING1	16	7	43.75					GLRA1	17	1	5.88	MT1H	38
MAP2K6	240	69	28.75	LAX1	881	6	0.68	MRO	193	4	2.07	NAB1	111	38	34.23	STC2	7	3	42.86	MARK1	185	7	3.78	NMB	54	20	37.04	TENT4B	5	1	20	LCORL	366	222	60.66	SFRP1	16	1	6.25					GNLY	17	3	17.65	MTUS2	38
MARK1	240	127	52.92	LCK	881	1	0.11	MST1R	193	5	2.59	NCKAP5	111	6	5.41	STXBP5L	7	5	71.43	MB	185	2	1.08	NMD3	54	49	90.74	TFCP2L1	5	2	40	LIF	366	132	36.07	SIGIRR	16	11	68.75					GPAA1	17	5	29.41	MYCN	38
MB	240	7	2.92	LCORL	881	561	63.68	MT1H	193	5	2.59	NDUFS7	111	104	93.69	SVOP	7	4	57.14	MBNL3	185	74	40	NOTUM	54	8	14.81	TGM2	5	4	80	LRRC2	366	4	1.09	SIGMAR1	16	9	56.25					GPM6A	17	3	17.65	MYOM1	38
MBNL3	240	53	22.08	LIF	881	2	0.23	MTUS2	193	42	21.76	NEBL	111	83	74.77	SYBU	7	4	57.14	METRNL	185	97	52.43	NPAS2	54	32	59.26	TMCC3	5	4	80	LRRC37B	366	90	24.59	SIRPA	16	3	18.75					GPX3	17	16	94.12	MYRIP	38
METRNL	240	2	0.83	LRFN2	881	1	0.11	MYCN	193	1	0.52	NEFM	111	23	20.72	SYNPO	7	2	28.57	MFNG	185	4	2.16	NR1H2	54	44	81.48	TMEM150C	5	2	40	MAN2B1	366	292	79.78	SIRT1	16	2	12.5					GRAMD2B	17	2	11.76	MZT1	38
MFNG	240	1	0.42	LRRC2	881	47	5.33	MYO1G	193	3	1.55	NEXMIF	111	35	31.53	SYT13	7	2	28.57	MIS18BP1	185	121	65.41	NT5E	54	15	27.78	TOGARAM1	5	2	40	MAP2K6	366	85	23.22	SLAIN2	16	5	31.25					HCN4	17	2	11.76	N4BP1	38
MIS18BP1	240	129	53.75	LRRC37B	881	203	23.04	MYOM1	193	42	21.76	NHLH2	111	5	4.5	SYT14	7	4	57.14	MNS1	185	13	7.03	NTN1	54	1	1.85	TSKU	5	1	20	MARK1	366	119	32.51	SLC11A1	16	1	6.25					HIPK1	17	5	29.41	NAA30	38
MNS1	240	9	3.75	MAN2B1	881	347	39.39	MYRIP	193	14	7.25	NMB	111	27	24.32	TAFA5	7	1	14.29	MPP1	185	68	36.76	NTRK1	54	2	3.7	TSPO	5	5	100	MB	366	49	13.39	SLC16A3	16	6	37.5					HSPG2	17	1	5.88	NAB1	38
MPP1	240	176	73.33	MAP2K6	881	232	26.33	MZT1	193	82	42.49	NMD3	111	67	60.36	TBC1D4	7	1	14.29	MRGPRF	185	1	0.54	NUCB1	54	47	87.04	TTC7B	5	2	40	MBNL3	366	65	17.76	SLC34A2	16	1	6.25					IAPP	17	11	64.71	NCKAP5	38
MRO	240	4	1.67	MARK1	881	530	60.16	N4BP1	193	85	44.04	NPAS2	111	14	12.61	TENT4B	7	3	42.86	MRO	185	14	7.57	NUF2	54	2	3.7	TTYH3	5	3	60	METRNL	366	150	40.98	SLC39A4	16	1	6.25					IBA57	17	2	11.76	NDUFS7	38
MST1R	240	4	1.67	MB	881	1	0.11	NAA30	193	81	41.97	NR1H2	111	54	48.65	TFCP2L1	7	1	14.29	MST1R	185	79	42.7	ODF3B	54	25	46.3	TYMP	5	5	100	MFNG	366	39	10.66	SMAD9	16	4	25					IFIT5	17	1	5.88	NEBL	38
MT1H	240	17	7.08	MBNL3	881	190	21.57	NAB1	193	75	38.86	NSG1	111	86	77.48	THSD7A	7	1	14.29	MT1H	185	122	65.95	OSR2	54	18	33.33	VMO1	5	1	20	MIS18BP1	366	216	59.02	SMPDL3A	16	4	25					IGFBP2	17	5	29.41	NEFL	38
MTUS2	240	181	75.42	METRNL	881	5	0.57	NCKAP5	193	6	3.11	NT5E	111	18	16.22	TMED6	7	3	42.86	MTUS2	185	19	10.27	PAQR3	54	10	18.52	VPS37A	5	3	60	MNS1	366	98	26.78	SMTN	16	7	43.75					IGFBP6	17	1	5.88	NEFM	38
MYCN	240	5	2.08	MFNG	881	7	0.79	NDUFS7	193	172	89.12	NTN1	111	7	6.31	TMEM150C	7	1	14.29	MYO1G	185	3	1.62	PAQR5	54	9	16.67	VSIR	5	4	80	MPP1	366	209	57.1	SOCS6	16	7	43.75					IPCEF1	17	1	5.88	NEXMIF	38
MYO1G	240	9	3.75	MIS18BP1	881	257	29.17	NEBL	193	152	78.76	NTRK1	111	2	1.8	TMEM59L	7	4	57.14	MYOM1	185	122	65.95	PAX5	54	1	1.85	WAC	5	4	80	MRGPRF	366	5	1.37	SOX18	16	13	81.25					ITGB5	17	1	5.88	NHLH2	38
MYOM1	240	55	22.92	MNS1	881	22	2.5	NEFM	193	8	4.15	NUCB1	111	100	90.09	TOGARAM1	7	3	42.86	MYRIP	185	49	26.49	PCDHGB5	54	2	3.7	WDR13	5	2	40	MRO	366	8	2.19	SPIRE1	16	4	25					JOSD2	17	1	5.88	NMB	38
MYRIP	240	5	2.08	MPP1	881	220	24.97	NEXMIF	193	53	27.46	NUF2	111	1	0.9	TRIM2	7	2	28.57	MZT1	185	132	71.35	PDE7B	54	18	33.33	ZMYM5	5	3	60	MST1R	366	132	36.07	SPON1	16	1	6.25					KLC3	17	1	5.88	NMD3	38
MZT1	240	160	66.67	MRGPRF	881	1	0.11	NMB	193	49	25.39	ODF3B	111	10	9.01	TSKU	7	1	14.29	N4BP1	185	128	69.19	PDHX	54	37	68.52	ZNF451	5	3	60	MT1H	366	39	10.66	SRL	16	1	6.25					KPNA7	17	1	5.88	NOTUM	38
N4BP1	240	85	35.42	MRO	881	2	0.23	NMD3	193	146	75.65	OPRD1	111	80	72.07	TSPO	7	3	42.86	NAA30	185	90	48.65	PDLIM4	54	34	62.96	ZNF697	5	2	40	MTUS2	366	7	1.91	ST8SIA4	16	9	56.25					KRT19	17	7	41.18	NPAS2	38
NAA30	240	100	41.67	MST1R	881	15	1.7	NOTUM	193	1	0.52	OSR2	111	1	0.9	TTC7B	7	4	57.14	NAB1	185	59	31.89	PDLIM5	54	42	77.78					MYO1G	366	2	0.55	STC2	16	12	75					LATS1	17	1	5.88	NR1H2	38
NAB1	240	68	28.33	MT1H	881	25	2.84	NPAS2	193	80	41.45	PAQR3	111	24	21.62	TTYH3	7	2	28.57	NCF1	185	1	0.54	PDZD2	54	11	20.37					MYOM1	366	33	9.02	SULF2	16	10	62.5					LCORL	17	4	23.53	NSG1	38
NCKAP5	240	15	6.25	MTUS2	881	348	39.5	NR1H2	193	91	47.15	PAX5	111	1	0.9	TUBB2B	7	3	42.86	NCKAP5	185	1	0.54	PDZD8	54	43	79.63					MYRIP	366	6	1.64	SV2B	16	2	12.5					LRRC2	17	1	5.88	NT5E	38
NDUFS7	240	229	95.42	MYCN	881	4	0.45	NSG1	193	65	33.68	PCDHGB5	111	5	4.5	TYMP	7	2	28.57	NDUFS7	185	185	100	PDZRN3	54	19	35.19					MZT1	366	217	59.29	SVOP	16	2	12.5					LRRC37B	17	1	5.88	NTN1	38
NEBL	240	144	60	MYO1G	881	13	1.48	NT5E	193	16	8.29	PDE7B	111	15	13.51	UNC5A	7	1	14.29	NEBL	185	117	63.24	PERP	54	38	70.37					N4BP1	366	167	45.63	SYBU	16	3	18.75					MAN2B1	17	4	23.53	NTRK1	38
NEFL	240	7	2.92	MYOM1	881	197	22.36	NTN1	193	2	1.04	PDHX	111	65	58.56	VPS37A	7	6	85.71	NEFM	185	7	3.78	PFKP	54	39	72.22					NAA30	366	193	52.73	SYNDIG1	16	1	6.25					MAP2K6	17	1	5.88	NUCB1	38
NEFM	240	95	39.58	MYRIP	881	31	3.52	NUCB1	193	187	96.89	PDLIM4	111	90	81.08	WAC	7	5	71.43	NEXMIF	185	8	4.32	PHLDA2	54	40	74.07					NAB1	366	127	34.7	SYNPO	16	14	87.5					MARK1	17	3	17.65	NUF2	38
NEXMIF	240	74	30.83	MZT1	881	422	47.9	NUF2	193	2	1.04	PDLIM5	111	90	81.08	WDR13	7	5	71.43	NHLH2	185	1	0.54	PKIB	54	2	3.7					NCF1	366	3	0.82	SYT13	16	1	6.25					MIS18BP1	17	3	17.65	NXPH3	38
NHLH2	240	11	4.58	N4BP1	881	383	43.47	NXPH3	193	17	8.81	PDZD2	111	9	8.11	WIPF3	7	3	42.86	NMB	185	113	61.08	PKM	54	54	100					NCKAP5	366	21	5.74	SYT14	16	1	6.25					MNS1	17	2	11.76	ODF3B	38
NMB	240	35	14.58	NAA30	881	352	39.95	ODF3B	193	17	8.81	PDZD8	111	83	74.77	ZMYM5	7	3	42.86	NMD3	185	167	90.27	PLA1A	54	4	7.41					NDUFS7	366	355	96.99	TAFA5	16	3	18.75					MPP1	17	4	23.53	OLIG3	38
NMD3	240	196	81.67	NAB1	881	277	31.44	OPRD1	193	14	7.25	PDZRN3	111	59	53.15	ZNF451	7	4	57.14	NOTUM	185	4	2.16	PLCXD2	54	2	3.7					NEBL	366	65	17.76	TBC1D4	16	7	43.75					MT1H	17	3	17.65	OPRD1	38
NOTUM	240	1	0.42	NCF1	881	4	0.45	PAQR3	193	33	17.1	PERP	111	104	93.69					NPAS2	185	147	79.46	PLEKHA4	54	31	57.41					NEFL	366	1	0.27	TENT4B	16	6	37.5					MTUS2	17	2	11.76	PAQR3	38
NPAS2	240	64	26.67	NCKAP5	881	22	2.5	PAQR5	193	3	1.55	PFKP	111	77	69.37					NR1H2	185	177	95.68	PLIN3	54	45	83.33					NEFM	366	4	1.09	TET1	16	4	25					MYOM1	17	2	11.76	PAX5	38
NR1H2	240	141	58.75	NDUFS7	881	842	95.57	PAX5	193	3	1.55	PHLDA2	111	7	6.31					NSG1	185	8	4.32	PPM1E	54	3	5.56					NEXMIF	366	15	4.1	TGFBR3	16	1	6.25					MZT1	17	2	11.76	PCDH20	38
NSG1	240	112	46.67	NEBL	881	641	72.76	PCDH20	193	3	1.55	PKIB	111	104	93.69					NT5E	185	5	2.7	PPP1R13L	54	25	46.3					NMB	366	275	75.14	TGM2	16	2	12.5					NAB1	17	1	5.88	PCDHGB5	38
NT5E	240	5	2.08	NEFL	881	2	0.23	PCDHGB5	193	4	2.07	PKM	111	111	100					NTN1	185	27	14.59	PPP1R15B	54	37	68.52					NMD3	366	305	83.33	TMCC3	16	4	25					NDUFS7	17	5	29.41	PDE7B	38
NTN1	240	69	28.75	NEFM	881	15	1.7	PCOLCE2	193	2	1.04	PLA1A	111	38	34.23					NUCB1	185	182	98.38	PPP1R1A	54	3	5.56					NOTUM	366	1	0.27	TMED6	16	2	12.5					NEBL	17	2	11.76	PDHX	38
NTRK1	240	14	5.83	NEXMIF	881	71	8.06	PDE7B	193	14	7.25	PLCXD2	111	67	60.36					NUF2	185	9	4.86	PRDM4	54	13	24.07					NPAS2	366	233	63.66	TMEM150C	16	8	50					NEFL	17	1	5.88	PDLIM4	38
NUCB1	240	219	91.25	NHLH2	881	1	0.11	PDHX	193	118	61.14	PLEKHA4	111	13	11.71					ODF3B	185	92	49.73	PRELP	54	29	53.7					NR1H2	366	329	89.89	TMEM59L	16	1	6.25					NEFM	17	1	5.88	PDLIM5	38
NUF2	240	11	4.58	NMB	881	575	65.27	PDLIM4	193	130	67.36	PLIN3	111	62	55.86					OPRD1	185	2	1.08	PRKCH	54	5	9.26					NSG1	366	7	1.91	TOGARAM1	16	3	18.75					NMB	17	4	23.53	PDZD2	38
NXPH3	240	16	6.67	NMD3	881	691	78.43	PDLIM5	193	154	79.79	PPM1E	111	7	6.31					OSR2	185	2	1.08	PTEN	54	53	98.15					NT5E	366	30	8.2	TRIM2	16	5	31.25					NMD3	17	7	41.18	PDZD8	38
ODF3B	240	17	7.08	NOTUM	881	2	0.23	PDZD2	193	52	26.94	PPP1R13L	111	14	12.61					PAQR3	185	54	29.19	PTGDS	54	25	46.3					NTN1	366	35	9.56	TSKU	16	6	37.5					NOTUM	17	1	5.88	PDZRN3	38
OLIG3	240	18	7.5	NPAS2	881	341	38.71	PDZD8	193	153	79.27	PPP1R15B	111	62	55.86					PAQR5	185	4	2.16	PTGES	54	20	37.04					NUCB1	366	356	97.27	TSPO	16	12	75					NPAS2	17	2	11.76	PERP	38
OPRD1	240	84	35	NR1H2	881	502	56.98	PDZRN3	193	92	47.67	PPP1R1A	111	87	78.38					PCDHGB5	185	22	11.89	PTGIS	54	2	3.7					NUF2	366	7	1.91	TTC7B	16	3	18.75					NR1H2	17	3	17.65	PFKP	38
PAQR3	240	33	13.75	NSG1	881	282	32.01	PERP	193	179	92.75	PRDM4	111	42	37.84					PCOLCE2	185	1	0.54	PTP4A3	54	19	35.19					ODF3B	366	246	67.21	TTYH3	16	6	37.5					NSG1	17	3	17.65	PHLDA2	38
PAQR5	240	1	0.42	NT5E	881	181	20.54	PFKP	193	150	77.72	PRELP	111	1	0.9					PDE7B	185	4	2.16	PTPN3	54	13	24.07					OPRD1	366	5	1.37	TUBB2B	16	1	6.25					NT5E	17	1	5.88	PKIB	38
PAX5	240	11	4.58	NTN1	881	25	2.84	PHLDA2	193	3	1.55	PRKCH	111	8	7.21					PDHX	185	144	77.84	PTPRC	54	1	1.85					OSR2	366	1	0.27	TYMP	16	5	31.25					NTN1	17	1	5.88	PKM	38
PCDH20	240	7	2.92	NTRK1	881	1	0.11	PKIB	193	123	63.73	PTEN	111	102	91.89					PDLIM4	185	32	17.3	PTTG1IP	54	51	94.44					PAQR3	366	109	29.78	VPS37A	16	9	56.25					NUCB1	17	11	64.71	PLA1A	38
PCDHGB5	240	13	5.42	NUCB1	881	867	98.41	PKM	193	192	99.48	PTGDS	111	1	0.9					PDLIM5	185	185	100	RAB33B	54	28	51.85					PAQR5	366	233	63.66	VSIR	16	9	56.25					ODF3B	17	2	11.76	PLCXD2	38
PCOLCE2	240	3	1.25	NUF2	881	28	3.18	PLA1A	193	43	22.28	PTGIS	111	2	1.8					PDZD2	185	33	17.84	RASD2	54	9	16.67					PAX5	366	5	1.37	WAC	16	11	68.75					PAQR3	17	1	5.88	PLEKHA4	38
PDE7B	240	18	7.5	NXPH3	881	16	1.82	PLCXD2	193	112	58.03	PTH2R	111	42	37.84					PDZD8	185	184	99.46	RASGRP1	54	1	1.85					PCDHGB5	366	51	13.93	WDR13	16	8	50					PCDHGB5	17	1	5.88	PLIN3	38
PDHX	240	184	76.67	ODF3B	881	183	20.77	PLEKHA4	193	15	7.77	PTP4A3	111	44	39.64					PDZRN3	185	20	10.81	RBBP8	54	28	51.85					PCOLCE2	366	1	0.27	WIPF3	16	1	6.25					PDE7B	17	1	5.88	PPM1E	38
PDLIM4	240	64	26.67	OPRD1	881	70	7.95	PLIN3	193	110	56.99	PTPN3	111	81	72.97					PERP	185	183	98.92	RBM14-RBM4	54	6	11.11					PDE7B	366	28	7.65	ZMYM5	16	5	31.25					PDHX	17	6	35.29	PPP1R13L	38
PDLIM5	240	194	80.83	OSR2	881	3	0.34	PNMT	193	17	8.81	PTTG1IP	111	98	88.29					PFKP	185	89	48.11	REEP1	54	2	3.7					PDHX	366	289	78.96	ZNF451	16	11	68.75					PDLIM4	17	3	17.65	PPP1R15B	38
PDZD2	240	98	40.83	PAQR3	881	69	7.83	PPM1E	193	14	7.25	RAB33B	111	58	52.25					PHLDA2	185	109	58.92	REX1BD	54	41	75.93					PDLIM4	366	181	49.45	ZNF697	16	3	18.75					PDLIM5	17	4	23.53	PPP1R1A	38
PDZD8	240	205	85.42	PAQR5	881	5	0.57	PPP1R13L	193	30	15.54	RAB39A	111	10	9.01					PKIB	185	116	62.7	RHOT1	54	34	62.96					PDLIM5	366	349	95.36									PDZD2	17	2	11.76	PRDM4	38
PDZRN3	240	89	37.08	PAX5	881	13	1.48	PPP1R15B	193	94	48.7	RASD2	111	2	1.8					PKM	185	184	99.46	RIPOR2	54	3	5.56					PDZD2	366	31	8.47									PDZD8	17	5	29.41	PRKCH	38
PERP	240	232	96.67	PCDH20	881	32	3.63	PPP1R1A	193	15	7.77	RASGRP1	111	45	40.54					PLA1A	185	60	32.43	RNF2	54	33	61.11					PDZD8	366	329	89.89									PDZRN3	17	1	5.88	PTCHD1	38
PFKP	240	130	54.17	PCDHGB5	881	41	4.65	PRDM4	193	62	32.12	RBBP8	111	62	55.86					PLCXD2	185	111	60	ROR2	54	26	48.15					PDZRN3	366	6	1.64									PERP	17	10	58.82	PTEN	38
PHLDA2	240	10	4.17	PCOLCE2	881	9	1.02	PRELP	193	5	2.59	RBM14-RBM4	111	11	9.91					PLEKHA4	185	75	40.54	RPL39L	54	7	12.96					PERP	366	365	99.73									PFKP	17	5	29.41	PTH2R	38
PKIB	240	204	85	PDE7B	881	40	4.54	PRKCH	193	51	26.42	REEP1	111	37	33.33					PLIN3	185	159	85.95	RPLP2	54	54	100					PFKP	366	350	95.63									PKIB	17	6	35.29	PTP4A3	38
PKM	240	238	99.17	PDHX	881	615	69.81	PTCHD1	193	1	0.52	REN	111	1	0.9					PPM1E	185	4	2.16	RPRD1A	54	35	64.81					PHLDA2	366	226	61.75									PKM	17	15	88.24	PTPN3	38
PLA1A	240	53	22.08	PDLIM4	881	489	55.51	PTEN	193	183	94.82	REX1BD	111	84	75.68					PPP1R13L	185	119	64.32	RRAGD	54	25	46.3					PKIB	366	84	22.95									PLA1A	17	1	5.88	PTTG1IP	38
PLCXD2	240	97	40.42	PDLIM5	881	753	85.47	PTGES	193	2	1.04	RHOT1	111	62	55.86					PPP1R15B	185	152	82.16	S100A10	54	41	75.93					PKM	366	366	100									PLCXD2	17	2	11.76	RAB33B	38
PLEKHA4	240	35	14.58	PDZD2	881	535	60.73	PTGIS	193	1	0.52	RIPOR2	111	2	1.8					PPP1R1A	185	52	28.11	SCAI	54	12	22.22					PLA1A	366	88	24.04									PLEKHA4	17	1	5.88	RAB39A	38
PLIN3	240	51	21.25	PDZD8	881	686	77.87	PTP4A3	193	146	75.65	RNF2	111	42	37.84					PRDM4	185	117	63.24	SCYL2	54	35	64.81					PLCXD2	366	217	59.29									PLIN3	17	2	11.76	RAMP3	38
PNMT	240	2	0.83	PDZRN3	881	275	31.21	PTPN3	193	138	71.5	ROR2	111	28	25.23					PRELP	185	2	1.08	SEC14L6	54	3	5.56					PLEKHA4	366	251	68.58									PNMT	17	1	5.88	RASD2	38
PPM1E	240	85	35.42	PERP	881	827	93.87	PTPRC	193	2	1.04	RPL39L	111	9	8.11					PRKCH	185	74	40	SELENOO	54	22	40.74					PLIN3	366	338	92.35									PPP1R13L	17	2	11.76	RASGRP1	38
PPP1R13L	240	55	22.92	PFKP	881	728	82.63	PTTG1IP	193	159	82.38	RPLP2	111	110	99.1					PTCHD1	185	2	1.08	SERPINE2	54	48	88.89					PPM1E	366	4	1.09									PPP1R15B	17	3	17.65	RASSF10	38
PPP1R15B	240	131	54.58	PHLDA2	881	39	4.43	RAB33B	193	115	59.59	RPRD1A	111	70	63.06					PTEN	185	178	96.22	SERPINF1	54	44	81.48					PPP1R13L	366	293	80.05									PPP1R1A	17	8	47.06	RBBP8	38
PPP1R1A	240	167	69.58	PKIB	881	233	26.45	RAB39A	193	12	6.22	RRAGD	111	77	69.37					PTGES	185	6	3.24	SERPING1	54	51	94.44					PPP1R15B	366	255	69.67									PRKCH	17	1	5.88	RBM14-RBM4	38
PRDM4	240	84	35	PKM	881	875	99.32	RASD2	193	2	1.04	S100A10	111	68	61.26					PTGIS	185	2	1.08	SFRP1	54	14	25.93					PPP1R1A	366	77	21.04									PTEN	17	11	64.71	REEP1	38
PRELP	240	5	2.08	PLA1A	881	212	24.06	RASGRP1	193	33	17.1	SCAI	111	26	23.42					PTH2R	185	1	0.54	SFRP4	54	12	22.22					PRDM4	366	193	52.73									PTH2R	17	2	11.76	REN	38
PRKCH	240	104	43.33	PLCXD2	881	594	67.42	RASSF10	193	1	0.52	SCYL2	111	52	46.85					PTP4A3	185	152	82.16	SH2D3A	54	1	1.85					PRELP	366	6	1.64									PTP4A3	17	2	11.76	REX1BD	38
PTCHD1	240	10	4.17	PLEKHA4	881	186	21.11	RBBP8	193	63	32.64	SEC14L6	111	19	17.12					PTPN3	185	166	89.73	SIGIRR	54	32	59.26					PRKCH	366	114	31.15									PTPN3	17	3	17.65	RHOT1	38
PTEN	240	224	93.33	PLIN3	881	780	88.54	RBM14-RBM4	193	27	13.99	SELENOO	111	36	32.43					PTPRC	185	2	1.08	SIGMAR1	54	45	83.33					PTCHD1	366	2	0.55									PTTG1IP	17	8	47.06	RIPOR2	38
PTGDS	240	2	0.83	PNMT	881	25	2.84	REEP1	193	72	37.31	SERPINE2	111	45	40.54					PTTG1IP	185	185	100	SIRPA	54	38	70.37					PTEN	366	345	94.26									RASGRP1	17	1	5.88	RNF2	38
PTGES	240	2	0.83	PPM1E	881	65	7.38	REX1BD	193	131	67.88	SERPINF1	111	2	1.8					RAB33B	185	97	52.43	SIRT1	54	16	29.63					PTGDS	366	1	0.27									RBBP8	17	4	23.53	ROR2	38
PTGIS	240	2	0.83	PPP1R13L	881	196	22.25	RHOT1	193	118	61.14	SERPING1	111	21	18.92					RASD2	185	1	0.54	SLAIN2	54	47	87.04					PTGES	366	119	32.51									RBM14-RBM4	17	1	5.88	RPL39L	38
PTH2R	240	17	7.08	PPP1R15B	881	445	50.51	RNF2	193	157	81.35	SFRP1	111	2	1.8					RASGRP1	185	16	8.65	SLC11A1	54	3	5.56					PTGIS	366	37	10.11									REEP1	17	1	5.88	RPLP2	38
PTP4A3	240	89	37.08	PPP1R1A	881	809	91.83	ROR2	193	61	31.61	SFRP4	111	1	0.9					RASSF10	185	1	0.54	SLC16A3	54	27	50					PTH2R	366	11	3.01									REX1BD	17	3	17.65	RPRD1A	38
PTPN3	240	193	80.42	PRDM4	881	322	36.55	RPL39L	193	3	1.55	SH2D3A	111	15	13.51					RBBP8	185	155	83.78	SLC24A2	54	5	9.26					PTP4A3	366	154	42.08									RHOT1	17	1	5.88	RRAGD	38
PTTG1IP	240	210	87.5	PRELP	881	7	0.79	RPLP2	193	189	97.93	SIGIRR	111	61	54.95					RBM14-RBM4	185	20	10.81	SLC2A5	54	4	7.41					PTPN3	366	309	84.43									RNF2	17	2	11.76	S100A10	38
RAB33B	240	136	56.67	PRKCH	881	323	36.66	RPRD1A	193	132	68.39	SIGMAR1	111	64	57.66					REEP1	185	78	42.16	SLC39A4	54	28	51.85					PTTG1IP	366	363	99.18									RPLP2	17	13	76.47	SCAI	38
RAB39A	240	25	10.42	PTCHD1	881	2	0.23	RRAGD	193	127	65.8	SIRPA	111	13	11.71					REN	185	3	1.62	SMAD9	54	8	14.81					RAB33B	366	194	53.01									RPRD1A	17	2	11.76	SCYL2	38
RAMP3	240	9	3.75	PTEN	881	832	94.44	S100A10	193	175	90.67	SIRT1	111	34	30.63					REX1BD	185	176	95.14	SMPDL3A	54	26	48.15					RAMP3	366	2	0.55									RRAGD	17	5	29.41	SEC14L6	38
RASD2	240	7	2.92	PTGDS	881	5	0.57	SBK3	193	1	0.52	SLAIN2	111	64	57.66					RHOT1	185	135	72.97	SMTN	54	41	75.93					RASD2	366	10	2.73									S100A10	17	5	29.41	SELENOO	38
RASGRP1	240	82	34.17	PTGES	881	23	2.61	SCAI	193	47	24.35	SLC11A1	111	3	2.7					RIPOR2	185	5	2.7	SOCS1	54	10	18.52					RASGRP1	366	108	29.51									SAMSN1	17	1	5.88	SERPINE2	38
RASSF10	240	1	0.42	PTGIS	881	7	0.79	SCYL2	193	87	45.08	SLC16A3	111	10	9.01					RNF2	185	114	61.62	SOCS6	54	25	46.3					RASSF10	366	1	0.27									SEC14L6	17	1	5.88	SERPING1	38
RBBP8	240	148	61.67	PTH2R	881	1	0.11	SEC14L6	193	12	6.22	SLC24A2	111	3	2.7					ROR2	185	6	3.24	SOD3	54	35	64.81					RBBP8	366	301	82.24									SELENOO	17	2	11.76	SFRP1	38
RBM14-RBM4	240	28	11.67	PTP4A3	881	673	76.39	SELENOO	193	89	46.11	SLC2A5	111	2	1.8					RPL39L	185	34	18.38	SOX18	54	1	1.85					RBM14-RBM4	366	67	18.31									SERPINE2	17	1	5.88	SH2D3A	38
REEP1	240	84	35	PTPN3	881	615	69.81	SELPLG	193	1	0.52	SLC34A2	111	1	0.9					RPLP2	185	185	100	SPIRE1	54	26	48.15					REEP1	366	75	20.49									SERPINF1	17	1	5.88	SIGIRR	38
REN	240	1	0.42	PTPRC	881	4	0.45	SERPINE2	193	111	57.51	SLC38A8	111	5	4.5					RPRD1A	185	156	84.32	SPON1	54	40	74.07					REN	366	7	1.91									SERPING1	17	6	35.29	SIGMAR1	38
REX1BD	240	168	70	PTTG1IP	881	786	89.22	SERPINF1	193	8	4.15	SLC39A4	111	41	36.94					RRAGD	185	140	75.68	ST8SIA1	54	4	7.41					REX1BD	366	328	89.62									SH2D3A	17	1	5.88	SIRPA	38
RHOT1	240	131	54.58	RAB33B	881	292	33.14	SERPING1	193	31	16.06	SMAD9	111	8	7.21					S100A10	185	159	85.95	ST8SIA4	54	3	5.56					RHOT1	366	250	68.31									SIGIRR	17	2	11.76	SIRT1	38
RIPOR2	240	2	0.83	RAB39A	881	70	7.95	SFRP1	193	2	1.04	SMOC2	111	1	0.9					SAMSN1	185	4	2.16	STBD1	54	17	31.48					RIPOR2	366	6	1.64									SIGMAR1	17	4	23.53	SLAIN2	38
RNF2	240	188	78.33	RAMP3	881	4	0.45	SH2D3A	193	38	19.69	SMPDL3A	111	59	53.15					SCAI	185	50	27.03	STC2	54	25	46.3					RNF2	366	228	62.3									SIRPA	17	1	5.88	SLC11A1	38
ROR2	240	16	6.67	RASD2	881	7	0.79	SIGIRR	193	88	45.6	SMTN	111	10	9.01					SCYL2	185	149	80.54	SULF2	54	40	74.07					ROR2	366	24	6.56									SIRT1	17	1	5.88	SLC16A3	38
RPL39L	240	7	2.92	RASGRP1	881	226	25.65	SIGMAR1	193	98	50.78	SOCS1	111	20	18.02					SEC14L6	185	19	10.27	SYBU	54	5	9.26					RPL39L	366	89	24.32									SLAIN2	17	1	5.88	SLC24A2	38
RPLP2	240	235	97.92	RASSF10	881	4	0.45	SIRPA	193	7	3.63	SOCS6	111	56	50.45					SELENOO	185	134	72.43	SYNDIG1	54	17	31.48					RPLP2	366	366	100									SLC11A1	17	2	11.76	SLC2A2	38
RPRD1A	240	167	69.58	RBBP8	881	239	27.13	SIRT1	193	66	34.2	SOD3	111	9	8.11					SELPLG	185	1	0.54	SYNPO	54	19	35.19					RPRD1A	366	275	75.14									SLC24A2	17	2	11.76	SLC34A2	38
RRAGD	240	195	81.25	RBM14-RBM4	881	82	9.31	SLAIN2	193	86	44.56	SPI1	111	5	4.5					SERPINA11	185	1	0.54	SYT13	54	7	12.96					RRAGD	366	237	64.75									SLC38A8	17	1	5.88	SLC38A8	38
S100A10	240	48	20	REEP1	881	307	34.85	SLC11A1	193	21	10.88	SPIRE1	111	42	37.84					SERPINE2	185	91	49.19	SYT14	54	5	9.26					S100A10	366	364	99.45									SLC39A4	17	1	5.88	SLC39A4	38
SAMSN1	240	9	3.75	REN	881	6	0.68	SLC16A3	193	8	4.15	SPON1	111	1	0.9					SERPINF1	185	58	31.35	TAFA5	54	5	9.26					SAMSN1	366	3	0.82									SMPDL3A	17	5	29.41	SMAD9	38
SBK3	240	2	0.83	REX1BD	881	658	74.69	SLC24A2	193	2	1.04	SRL	111	1	0.9					SERPING1	185	157	84.86	TAGLN3	54	1	1.85					SCAI	366	97	26.5									SOCS1	17	2	11.76	SMPDL3A	38
SCAI	240	62	25.83	RHOT1	881	524	59.48	SLC2A2	193	2	1.04	SSTR5	111	12	10.81					SFRP4	185	7	3.78	TBC1D4	54	16	29.63					SCYL2	366	290	79.23									SOCS6	17	4	23.53	SMTN	38
SCYL2	240	117	48.75	RIPOR2	881	7	0.79	SLC34A2	193	3	1.55	ST8SIA1	111	9	8.11					SH2D3A	185	138	74.59	TENT4B	54	19	35.19					SEC14L6	366	148	40.44									SOD3	17	3	17.65	SOCS1	38
SELENOO	240	77	32.08	RNF2	881	437	49.6	SLC38A8	193	1	0.52	ST8SIA4	111	61	54.95					SIGIRR	185	158	85.41	TET1	54	7	12.96					SELENOO	366	204	55.74									SOX18	17	1	5.88	SOCS6	38
SELPLG	240	2	0.83	ROR2	881	5	0.57	SLC39A4	193	71	36.79	STBD1	111	56	50.45					SIGMAR1	185	176	95.14	TGFBR3	54	21	38.89					SELPLG	366	4	1.09									ST8SIA1	17	1	5.88	SOD3	38
SERPINE2	240	65	27.08	RPL39L	881	14	1.59	SLC47A1	193	1	0.52	STC2	111	9	8.11					SIRPA	185	36	19.46	TGM2	54	34	62.96					SERPINA11	366	1	0.27									STXBP5L	17	1	5.88	SPI1	38
SERPINF1	240	3	1.25	RPLP2	881	872	98.98	SMAD9	193	105	54.4	STXBP5L	111	85	76.58					SIRT1	185	71	38.38	THBS2	54	47	87.04					SERPINE2	366	57	15.57									SULF2	17	3	17.65	SPIRE1	38
SERPING1	240	38	15.83	RPRD1A	881	641	72.76	SMPDL3A	193	100	51.81	SULF2	111	33	29.73					SLAIN2	185	152	82.16	THSD7A	54	3	5.56					SERPINF1	366	16	4.37									SVOP	17	2	11.76	SPON1	38
SFRP4	240	1	0.42	RRAGD	881	659	74.8	SMTN	193	21	10.88	SVOP	111	83	74.77					SLC11A1	185	22	11.89	TMCC3	54	2	3.7					SERPING1	366	357	97.54									SYBU	17	1	5.88	SSTR5	38
SH2D3A	240	13	5.42	S100A10	881	748	84.9	SOCS1	193	9	4.66	SYBU	111	45	40.54					SLC16A3	185	38	20.54	TMED6	54	2	3.7					SFRP1	366	9	2.46									SYNPO	17	1	5.88	ST8SIA1	38
SIGIRR	240	104	43.33	SAMSN1	881	38	4.31	SOCS6	193	98	50.78	SYNDIG1	111	2	1.8					SLC24A2	185	1	0.54	TMEM150C	54	7	12.96					SFRP4	366	4	1.09									SYT12	17	2	11.76	ST8SIA4	38
SIGMAR1	240	162	67.5	SBK3	881	6	0.68	SOD3	193	6	3.11	SYNPO	111	21	18.92					SLC2A2	185	2	1.08	TMEM59L	54	33	61.11					SH2D3A	366	269	73.5									SYT13	17	2	11.76	STBD1	38
SIRPA	240	5	2.08	SCAI	881	209	23.72	SPI1	193	3	1.55	SYT1	111	34	30.63					SLC2A5	185	1	0.54	TMEM92	54	11	20.37					SIGIRR	366	312	85.25									SYT14	17	4	23.53	STC2	38
SIRT1	240	78	32.5	SCYL2	881	447	50.74	SPIRE1	193	115	59.59	SYT12	111	1	0.9					SLC34A2	185	8	4.32	TOGARAM1	54	22	40.74					SIGMAR1	366	322	87.98									TAGLN3	17	5	29.41	STXBP5L	38
SLAIN2	240	143	59.58	SEC14L6	881	274	31.1	SPON1	193	3	1.55	SYT13	111	104	93.69					SLC38A8	185	2	1.08	TRIM2	54	25	46.3					SIRPA	366	272	74.32									TENT4B	17	1	5.88	SULF2	38
SLC11A1	240	12	5	SELENOO	881	409	46.42	SRL	193	3	1.55	SYT14	111	77	69.37					SLC39A4	185	126	68.11	TSKU	54	43	79.63					SIRT1	366	108	29.51									TGM2	17	2	11.76	SV2B	38
SLC16A3	240	8	3.33	SELPLG	881	4	0.45	SSTR5	193	6	3.11	TAFA4	111	7	6.31					SLC47A1	185	12	6.49	TSPO	54	43	79.63					SLAIN2	366	274	74.86									THSD7A	17	2	11.76	SVOP	38
SLC24A2	240	22	9.17	SERPINA11	881	18	2.04	ST8SIA1	193	7	3.63	TAGLN3	111	68	61.26					SMAD9	185	19	10.27	TTC7B	54	23	42.59					SLC11A1	366	32	8.74									TMEM150C	17	2	11.76	SYBU	38
SLC2A2	240	44	18.33	SERPINE2	881	803	91.15	ST8SIA4	193	5	2.59	TBC1D4	111	40	36.04					SMOC2	185	4	2.16	TTYH3	54	29	53.7					SLC16A3	366	164	44.81									TMEM59L	17	5	29.41	SYNDIG1	38
SLC34A2	240	4	1.67	SERPINF1	881	24	2.72	STBD1	193	77	39.9	TENT4B	111	40	36.04					SMPDL3A	185	108	58.38	TUBB2B	54	5	9.26					SLC24A2	366	1	0.27									TRIM2	17	2	11.76	SYNPO	38
SLC38A8	240	4	1.67	SERPING1	881	189	21.45	STC2	193	21	10.88	TET1	111	21	18.92					SMTN	185	128	69.19	TYMP	54	42	77.78					SLC2A2	366	11	3.01									TSKU	17	1	5.88	SYT1	38
SLC39A4	240	91	37.92	SFRP1	881	2	0.23	STXBP5L	193	78	40.41	TFCP2L1	111	6	5.41					SOCS1	185	42	22.7	VASH2	54	11	20.37					SLC2A5	366	4	1.09									TSPO	17	1	5.88	SYT13	38
SLC47A1	240	1	0.42	SFRP4	881	2	0.23	SULF2	193	5	2.59	TGFBR3	111	76	68.47					SOCS6	185	104	56.22	VPS37A	54	47	87.04					SLC34A2	366	241	65.85									TTC7B	17	2	11.76	SYT14	38
SMAD9	240	133	55.42	SH2D3A	881	116	13.17	SV2B	193	3	1.55	TGM2	111	15	13.51					SOD3	185	66	35.68	VSIR	54	12	22.22					SLC38A8	366	2	0.55									VPS37A	17	2	11.76	TAFA4	38
SMPDL3A	240	129	53.75	SIGIRR	881	506	57.43	SVOP	193	127	65.8	THSD7A	111	41	36.94					SPIRE1	185	92	49.73	WAC	54	47	87.04					SLC39A4	366	231	63.11									VSIR	17	1	5.88	TAGLN3	38
SMTN	240	6	2.5	SIGMAR1	881	577	65.49	SYBU	193	83	43.01	TMCC3	111	55	49.55					SPON1	185	5	2.7	WDR13	54	47	87.04					SLC47A1	366	54	14.75									WAC	17	5	29.41	TBC1D4	38
SOCS1	240	12	5	SIRPA	881	123	13.96	SYNDIG1	193	4	2.07	TMED6	111	77	69.37					SRL	185	3	1.62	WIPF3	54	1	1.85					SMAD9	366	46	12.57									WDR13	17	4	23.53	TENT4B	38
SOCS6	240	114	47.5	SIRT1	881	253	28.72	SYNPO	193	109	56.48	TMEM150C	111	60	54.05					ST8SIA1	185	5	2.7	ZMYM5	54	27	50					SMOC2	366	4	1.09									WIPF3	17	8	47.06	TET1	38
SOD3	240	86	35.83	SLAIN2	881	434	49.26	SYT1	193	2	1.04	TMEM59L	111	72	64.86					STBD1	185	128	69.19	ZNF451	54	37	68.52					SMPDL3A	366	199	54.37									ZMYM5	17	1	5.88	TFCP2L1	38
SOX18	240	1	0.42	SLC11A1	881	89	10.1	SYT12	193	5	2.59	TNFSF11	111	1	0.9					STC2	185	99	53.51	ZNF697	54	23	42.59					SMTN	366	160	43.72									ZNF451	17	2	11.76	TGFBR3	38
SPI1	240	5	2.08	SLC16A3	881	57	6.47	SYT13	193	158	81.87	TOGARAM1	111	58	52.25					STXBP5L	185	8	4.32									SOCS1	366	98	26.78													TGM2	38
SPIRE1	240	111	46.25	SLC24A2	881	9	1.02	SYT14	193	129	66.84	TRIM2	111	78	70.27					SULF2	185	9	4.86									SOCS6	366	224	61.2													THSD7A	38
SPON1	240	10	4.17	SLC2A2	881	3	0.34	TAFA4	193	3	1.55	TSKU	111	2	1.8					SV2B	185	1	0.54									SOD3	366	298	81.42													TMCC3	38
SSTR5	240	74	30.83	SLC2A5	881	5	0.57	TAFA5	193	11	5.7	TSPO	111	59	53.15					SVOP	185	8	4.32									SPI1	366	3	0.82													TMED6	38
ST8SIA1	240	8	3.33	SLC34A2	881	9	1.02	TAGLN3	193	130	67.36	TTC7B	111	45	40.54					SYBU	185	92	49.73									SPIRE1	366	185	50.55													TMEM150C	38
ST8SIA4	240	20	8.33	SLC38A8	881	71	8.06	TBC1D4	193	112	58.03	TTYH3	111	13	11.71					SYNDIG1	185	4	2.16									SPON1	366	12	3.28													TMEM59L	38
STBD1	240	146	60.83	SLC39A4	881	460	52.21	TENT4B	193	83	43.01	TUBB2B	111	30	27.03					SYNPO	185	100	54.05									SRL	366	2	0.55													TMEM92	38
STC2	240	5	2.08	SLC47A1	881	3	0.34	TET1	193	28	14.51	TYMP	111	19	17.12					SYT1	185	1	0.54									SSTR5	366	1	0.27													TOGARAM1	38
STXBP5L	240	97	40.42	SMAD9	881	292	33.14	TFCP2L1	193	1	0.52	UNC5A	111	1	0.9					SYT12	185	4	2.16									ST8SIA1	366	2	0.55													TRIM2	38
SULF2	240	72	30	SMOC2	881	2	0.23	TGFBR3	193	4	2.07	UNC5D	111	9	8.11					SYT13	185	26	14.05									STBD1	366	248	67.76													TSKU	38
SV2B	240	24	10	SMPDL3A	881	539	61.18	TGM2	193	10	5.18	VASH2	111	4	3.6					SYT14	185	38	20.54									STC2	366	71	19.4													TSPO	38
SVOP	240	141	58.75	SMTN	881	44	4.99	THBS2	193	3	1.55	VPS37A	111	79	71.17					TAFA5	185	6	3.24									STXBP5L	366	3	0.82													TTC7B	38
SYBU	240	160	66.67	SOCS1	881	218	24.74	THSD7A	193	167	86.53	VSIR	111	2	1.8					TAGLN3	185	7	3.78									SULF2	366	131	35.79													TTYH3	38
SYNDIG1	240	4	1.67	SOCS6	881	469	53.23	TMCC3	193	96	49.74	WAC	111	101	90.99					TBC1D4	185	112	60.54									SV2B	366	80	21.86													TUBB2B	38
SYNPO	240	73	30.42	SOD3	881	25	2.84	TMED6	193	101	52.33	WDR13	111	92	82.88					TENT4B	185	123	66.49									SVOP	366	13	3.55													TYMP	38
SYT1	240	25	10.42	SPI1	881	14	1.59	TMEM150C	193	49	25.39	WIPF3	111	37	33.33					TET1	185	31	16.76									SYBU	366	152	41.53													UNC5A	38
SYT12	240	10	4.17	SPIRE1	881	423	48.01	TMEM59L	193	145	75.13	ZMYM5	111	47	42.34					TFCP2L1	185	32	17.3									SYNDIG1	366	25	6.83													UNC5D	38
SYT13	240	220	91.67	SPON1	881	7	0.79	TOGARAM1	193	92	47.67	ZNF451	111	71	63.96					TGFBR3	185	63	34.05									SYNPO	366	287	78.42													VMO1	38
SYT14	240	195	81.25	SRL	881	4	0.45	TRIM2	193	171	88.6	ZNF697	111	21	18.92					TGM2	185	95	51.35									SYT1	366	3	0.82													VPS37A	38
TAFA4	240	13	5.42	SSTR5	881	20	2.27	TRIM67	193	1	0.52									THBS2	185	6	3.24									SYT12	366	76	20.77													VSIR	38
TAFA5	240	1	0.42	ST8SIA1	881	219	24.86	TSKU	193	3	1.55									THSD7A	185	29	15.68									SYT13	366	136	37.16													WAC	38
TAGLN3	240	187	77.92	ST8SIA4	881	10	1.14	TSPO	193	105	54.4									TMCC3	185	17	9.19									SYT14	366	22	6.01													WDR13	38
TBC1D4	240	138	57.5	STBD1	881	369	41.88	TTC7B	193	86	44.56									TMED6	185	123	66.49									TAFA5	366	49	13.39													WIPF3	38
TENT4B	240	99	41.25	STC2	881	523	59.36	TTYH3	193	25	12.95									TMEM150C	185	46	24.86									TAGLN3	366	8	2.19													ZMYM5	38
TET1	240	30	12.5	STXBP5L	881	350	39.73	TUBB2B	193	102	52.85									TMEM59L	185	10	5.41									TBC1D4	366	239	65.3													ZNF451	38
TFCP2L1	240	105	43.75	SULF2	881	42	4.77	TYMP	193	34	17.62									TMEM92	185	65	35.14									TENT4B	366	185	50.55													ZNF697	38
TGFBR3	240	172	71.67	SV2B	881	4	0.45	UNC5A	193	3	1.55									TNFSF11	185	13	7.03									TET1	366	57	15.57
TGM2	240	33	13.75	SVOP	881	415	47.11	UNC5D	193	2	1.04									TOGARAM1	185	95	51.35									TFCP2L1	366	88	24.04
THSD7A	240	22	9.17	SYBU	881	220	24.97	VASH2	193	4	2.07									TRIM2	185	146	78.92									TGFBR3	366	62	16.94
TMCC3	240	158	65.83	SYNDIG1	881	450	51.08	VMO1	193	2	1.04									TSKU	185	154	83.24									TGM2	366	239	65.3
TMED6	240	97	40.42	SYNPO	881	495	56.19	VPS37A	193	147	76.17									TSPO	185	184	99.46									THBS2	366	8	2.19
TMEM150C	240	146	60.83	SYT1	881	5	0.57	VSIR	193	2	1.04									TTC7B	185	53	28.65									THSD7A	366	113	30.87
TMEM59L	240	125	52.08	SYT12	881	12	1.36	WAC	193	180	93.26									TTYH3	185	89	48.11									TMCC3	366	73	19.95
TOGARAM1	240	91	37.92	SYT13	881	495	56.19	WDR13	193	157	81.35									TUBB2B	185	57	30.81									TMED6	366	71	19.4
TRIM2	240	194	80.83	SYT14	881	588	66.74	WIPF3	193	63	32.64									TYMP	185	111	60									TMEM150C	366	148	40.44
TRIM67	240	2	0.83	TAFA4	881	14	1.59	ZMYM5	193	75	38.86									UNC5A	185	4	2.16									TMEM59L	366	23	6.28
TSKU	240	14	5.83	TAFA5	881	24	2.72	ZNF451	193	127	65.8									VASH2	185	7	3.78									TMEM92	366	93	25.41
TSPO	240	71	29.58	TAGLN3	881	353	40.07	ZNF697	193	34	17.62									VMO1	185	8	4.32									TNFSF11	366	59	16.12
TTC7B	240	143	59.58	TBC1D4	881	321	36.44													VPS37A	185	137	74.05									TOGARAM1	366	185	50.55
TTYH3	240	17	7.08	TENT4B	881	377	42.79													VSIR	185	53	28.65									TRIM2	366	229	62.57
TUBB2B	240	116	48.33	TET1	881	65	7.38													WAC	185	171	92.43									TRIM67	366	2	0.55
TYMP	240	27	11.25	TFCP2L1	881	11	1.25													WDR13	185	177	95.68									TSKU	366	179	48.91
UNC5A	240	25	10.42	TGFBR3	881	21	2.38													WIPF3	185	72	38.92									TSPO	366	356	97.27
UNC5D	240	70	29.17	TGM2	881	181	20.54													ZMYM5	185	100	54.05									TTC7B	366	76	20.77
VASH2	240	4	1.67	THBS2	881	33	3.75													ZNF451	185	133	71.89									TTYH3	366	283	77.32
VMO1	240	4	1.67	THSD7A	881	43	4.88													ZNF697	185	19	10.27									TUBB2B	366	80	21.86
VPS37A	240	207	86.25	TMCC3	881	366	41.54																									TYMP	366	270	73.77
VSIR	240	1	0.42	TMED6	881	259	29.4																									UNC5A	366	1	0.27
WAC	240	193	80.42	TMEM150C	881	39	4.43																									VASH2	366	21	5.74
WDR13	240	193	80.42	TMEM59L	881	604	68.56																									VMO1	366	8	2.19
WIPF3	240	36	15	TMEM92	881	3	0.34																									VPS37A	366	293	80.05
ZMYM5	240	110	45.83	TNFSF11	881	1	0.11																									VSIR	366	244	66.67
ZNF451	240	158	65.83	TOGARAM1	881	377	42.79																									WAC	366	340	92.9
ZNF697	240	56	23.33	TRIM2	881	518	58.8																									WDR13	366	334	91.26
				TRIM67	881	9	1.02																									WIPF3	366	129	35.25
				TSKU	881	37	4.2																									ZMYM5	366	209	57.1
				TSPO	881	446	50.62																									ZNF451	366	255	69.67
				TTC7B	881	452	51.31																									ZNF697	366	47	12.84
				TTYH3	881	125	14.19
				TUBB2B	881	34	3.86
				TYMP	881	158	17.93
				UNC5A	881	6	0.68
				UNC5D	881	6	0.68
				VASH2	881	19	2.16
				VMO1	881	16	1.82
				VPS37A	881	743	84.34
				VSIR	881	14	1.59
				WAC	881	756	85.81
				WDR13	881	716	81.27
				WIPF3	881	436	49.49
				ZMYM5	881	451	51.19
				ZNF451	881	624	70.83
				ZNF697	881	145	16.46
[truncated: 2 more columns]
