# Supplementary material for: Type 2 diabetes candidate genes, including PAX5, cause impaired insulin secretion in human pancreatic islets
Source: J Clin Invest. 2023 Jan 19;133(4):e163612. doi: 10.1172/JCI163612 (PMC9927941; doi:10.1172/JCI163612)
Supplement: Supplemental table 5 [file jci-133-163612-s019.xlsx]

## Sheet: WebGestalt
Table S5. Enriched gene sets among the 395 identified DEGs based on Webgestalt and GEO (FDR below 5%, q<0.05).
Gene sets in bold are included in Figure 2G.
Gene set	Description	Link	Size	Overlap	Expected	Enrichment Ratio	q-value	Database	Genes
GO:0070372	regulation of ERK1 and ERK2 cascade	http://amigo.geneontology.org/amigo/term/GO:0070372	308	20	5.92555	3.37522	0.00364982	geneontology_Biological_Process	CCL22, CAVIN3, RASGRP1, CCL21, FFAR4, RAMP3, SIRPA, CCL19, ROR2, CIB1, TNFSF11, FBLN1, NTRK1, TGFBR3, MST1R, PTPRC, EPHA8, CCL14, LIF, PTEN
GO:0007159	leukocyte cell-cell adhesion	http://amigo.geneontology.org/amigo/term/GO:0007159	319	20	6.13717	3.25883	0.00412609	geneontology_Biological_Process	ARG2, RASGRP1, CCL21, CD5, LCK, CD3E, SIRPA, IGFBP2, CCL19, SOCS1, TNFSF11, RIPOR2, IL6, VSIR, SOCS6, SELPLG, PTPRC, LAX1, FERMT3, NT5E
GO:0022407	regulation of cell-cell adhesion	http://amigo.geneontology.org/amigo/term/GO:0022407	383	22	7.36846	2.9857	0.00470561	geneontology_Biological_Process	ARG2, SERPINE2, RASGRP1, CCL21, CD5, C1QTNF1, LCK, CD3E, SIRPA, IGFBP2, NEXMIF, CCL19, ABAT, SOCS1, TNFSF11, RIPOR2, IL6, VSIR, SOCS6, PTPRC, LAX1, FERMT3
GO:0070371	ERK1 and ERK2 cascade	http://amigo.geneontology.org/amigo/term/GO:0070371	326	20	6.27185	3.18885	0.00470561	geneontology_Biological_Process	CCL22, CAVIN3, RASGRP1, CCL21, FFAR4, RAMP3, SIRPA, CCL19, ROR2, CIB1, TNFSF11, FBLN1, NTRK1, TGFBR3, MST1R, PTPRC, EPHA8, CCL14, LIF, PTEN
GO:0070374	positive regulation of ERK1 and ERK2 cascade	http://amigo.geneontology.org/amigo/term/GO:0070374	235	16	4.52112	3.53895	0.00984594	geneontology_Biological_Process	CCL22, CAVIN3, RASGRP1, CCL21, FFAR4, RAMP3, CCL19, ROR2, CIB1, TNFSF11, NTRK1, MST1R, PTPRC, EPHA8, CCL14, PTEN
GO:0030178	negative regulation of Wnt signaling pathway	http://amigo.geneontology.org/amigo/term/GO:0030178	161	13	3.09745	4.19701	0.00991508	geneontology_Biological_Process	BARX1, DKK3, SFRP1, NOTUM, TSKU, IGFBP2, ROR2, SFRP4, AMER2, LATS1, IGFBP6, SCYL2, IGFBP4
GO:0032682	negative regulation of chemokine production	http://amigo.geneontology.org/amigo/term/GO:0032682	19	5	0.365537	13.6785	0.0151485	geneontology_Biological_Process	ARG2, APOD, SIRPA, IL6, SIGIRR
GO:0007568	aging	http://amigo.geneontology.org/amigo/term/GO:0007568	303	18	5.82935	3.08782	0.0153192	geneontology_Biological_Process	PAX5, ARG2, TSPO, PRELP, TFCP2L1, APOD, SERPINF1, SERPING1, IGFBP2, ABAT, SIRT1, NTRK1, CDKN1C, CISD2, COMP, ATP8A2, CDK6, PTEN
GO:0050863	regulation of T cell activation	http://amigo.geneontology.org/amigo/term/GO:0050863	305	18	5.86783	3.06757	0.0158323	geneontology_Biological_Process	ARG2, RASGRP1, CCL21, CD5, LCK, CAMK4, CD3E, SIRPA, IGFBP2, CCL19, SOCS1, TNFSF11, RIPOR2, IL6, VSIR, SOCS6, PTPRC, LAX1
GO:0072507	divalent inorganic cation homeostasis	http://amigo.geneontology.org/amigo/term/GO:0072507	494	24	9.50396	2.52526	0.0169595	geneontology_Biological_Process	SLC24A2, CCL21, C1QTNF1, IAPP, LCK, PDZD8, RAMP3, SLC11A1, GRIN1, FAM20A, CEMIP, KCNA1, CYBA, SLC39A4, CCL19, STC2, TNFSF11, MT1H, SYNPO, NMB, AGTR1, PTPRC, TGM2, CCL14
GO:0090090	negative regulation of canonical Wnt signaling pathway	http://amigo.geneontology.org/amigo/term/GO:0090090	128	11	2.46257	4.46689	0.0169595	geneontology_Biological_Process	DKK3, SFRP1, NOTUM, IGFBP2, ROR2, SFRP4, AMER2, LATS1, IGFBP6, SCYL2, IGFBP4
GO:0032102	negative regulation of response to external stimulus	http://amigo.geneontology.org/amigo/term/GO:0032102	312	18	6.0025	2.99875	0.0169595	geneontology_Biological_Process	ARG2, SERPINE2, F12, C1QTNF1, FFAR4, APOD, SERPINF1, PTGIS, SIRPA, SERPING1, GRIN1, ABAT, METRNL, F11, SIGIRR, PTPRC, NT5E, PTEN
GO:0051249	regulation of lymphocyte activation	http://amigo.geneontology.org/amigo/term/GO:0051249	403	21	7.75323	2.70855	0.0169595	geneontology_Biological_Process	SFRP1, ARG2, RASGRP1, CCL21, CD5, CLCF1, LCK, CAMK4, CD3E, SIRPA, IGFBP2, CCL19, SAMSN1, SOCS1, TNFSF11, RIPOR2, IL6, VSIR, SOCS6, PTPRC, LAX1
GO:0050905	neuromuscular process	http://amigo.geneontology.org/amigo/term/GO:0050905	107	10	2.05855	4.85779	0.0169595	geneontology_Biological_Process	NEFL, KCNAB2, GLRA1, NKX6-2, GRIN1, KCNA1, TMEM150C, COMP, ATP8A2, PTEN
GO:0033627	cell adhesion mediated by integrin	http://amigo.geneontology.org/amigo/term/GO:0033627	67	8	1.289	6.20637	0.0169595	geneontology_Biological_Process	CCL21, ITGB5, CD3E, NEXMIF, CIB1, ITGB4, FERMT3, EPHA8
GO:1903037	regulation of leukocyte cell-cell adhesion	http://amigo.geneontology.org/amigo/term/GO:1903037	286	17	5.50229	3.08962	0.0169595	geneontology_Biological_Process	ARG2, RASGRP1, CCL21, CD5, LCK, CD3E, SIRPA, IGFBP2, CCL19, SOCS1, TNFSF11, RIPOR2, IL6, VSIR, SOCS6, PTPRC, LAX1
GO:1905952	regulation of lipid localization	http://amigo.geneontology.org/amigo/term/GO:1905952	132	11	2.53952	4.33153	0.0185382	geneontology_Biological_Process	TSPO, C1QTNF1, REN, SIRT1, TNFSF11, IL6, ALKBH7, AGTR1, NR1H2, MAP2K6, ATP8A2
GO:0031638	zymogen activation	http://amigo.geneontology.org/amigo/term/GO:0031638	51	7	0.981178	7.13428	0.0185382	geneontology_Biological_Process	SERPINE2, F12, CTSZ, PERP, VSIR, F11, C1R
GO:1900047	negative regulation of hemostasis	http://amigo.geneontology.org/amigo/term/GO:1900047	52	7	1.00042	6.99708	0.0198939	geneontology_Biological_Process	SERPINE2, F12, C1QTNF1, SERPING1, ABAT, F11, COMP
GO:0050727	regulation of inflammatory response	http://amigo.geneontology.org/amigo/term/GO:0050727	361	19	6.9452	2.7357	0.0251334	geneontology_Biological_Process	F12, FFAR4, APOD, FOXP1, SERPINF1, C1S, PTGIS, SIRPA, SERPING1, TNFSF11, METRNL, IL6, AGTR1, C1R, PTPRC, NT5E, TGM2, CCL14, A2M
GO:0050673	epithelial cell proliferation	http://amigo.geneontology.org/amigo/term/GO:0050673	372	19	7.15683	2.65481	0.0348872	geneontology_Biological_Process	SFRP1, OSR2, SERPINF1, VASH2, COL8A2, FGFBP1, CYBA, RAB33B, BTBD10, SIRT1, TNFSF11, CDKN1C, AGTR1, TGFBR3, WDR13, IGFBP4, CDK6, SULF2, PTEN
GO:0050870	positive regulation of T cell activation	http://amigo.geneontology.org/amigo/term/GO:0050870	197	13	3.79004	3.43004	0.0348872	geneontology_Biological_Process	RASGRP1, CCL21, CD5, LCK, CD3E, SIRPA, IGFBP2, CCL19, SOCS1, TNFSF11, IL6, VSIR, PTPRC
GO:0046879	hormone secretion	http://amigo.geneontology.org/amigo/term/GO:0046879	312	17	6.0025	2.83215	0.0350738	geneontology_Biological_Process	SFRP1, SLC2A2, C1QTNF1, FFAR4, CLTRN, SYBU, REN, ADRA2C, ABAT, SSTR5, TNFSF11, IL6, MYRIP, NMB, AGTR1, STXBP5L, LIF
GO:0007162	negative regulation of cell adhesion	http://amigo.geneontology.org/amigo/term/GO:0007162	257	15	4.94437	3.03375	0.040235	geneontology_Biological_Process	ARG2, SERPINE2, CCL21, C1QTNF1, APOD, NEXMIF, ABAT, SOCS1, RIPOR2, VSIR, FBLN1, SOCS6, PTPRC, LAX1, PTEN
GO:0032368	regulation of lipid transport	http://amigo.geneontology.org/amigo/term/GO:0032368	102	9	1.96236	4.58632	0.0419151	geneontology_Biological_Process	TSPO, C1QTNF1, REN, SIRT1, TNFSF11, AGTR1, NR1H2, MAP2K6, ATP8A2
GO:0001764	neuron migration	http://amigo.geneontology.org/amigo/term/GO:0001764	151	11	2.90506	3.7865	0.0429026	geneontology_Biological_Process	CHL1, MARK1, NTN1, DCX, GPM6A, UNC5D, NEXMIF, TUBB2B, ASTN1, OLIG3, FBXO45
GO:0072676	lymphocyte migration	http://amigo.geneontology.org/amigo/term/GO:0072676	103	9	1.9816	4.54179	0.0429026	geneontology_Biological_Process	CCL22, CCL21, APOD, MYO1G, CH25H, CCL19, RIPOR2, HSD3B7, CCL14
GO:0072378	blood coagulation, fibrin clot formation	http://amigo.geneontology.org/amigo/term/GO:0072378	28	5	0.538686	9.28184	0.0429026	geneontology_Biological_Process	F12, SERPING1, FBLN1, F11, A2M
GO:0009914	hormone transport	http://amigo.geneontology.org/amigo/term/GO:0009914	322	17	6.19489	2.7442	0.0431657	geneontology_Biological_Process	SFRP1, SLC2A2, C1QTNF1, FFAR4, CLTRN, SYBU, REN, ADRA2C, ABAT, SSTR5, TNFSF11, IL6, MYRIP, NMB, AGTR1, STXBP5L, LIF
GO:0050866	negative regulation of cell activation	http://amigo.geneontology.org/amigo/term/GO:0050866	179	12	3.44374	3.48458	0.0439583	geneontology_Biological_Process	SFRP1, ARG2, SERPINE2, C1QTNF1, SAMSN1, ABAT, SOCS1, RIPOR2, VSIR, SOCS6, PTPRC, LAX1
GO:0051896	regulation of protein kinase B signaling	http://amigo.geneontology.org/amigo/term/GO:0051896	207	13	3.98243	3.26434	0.0449114	geneontology_Biological_Process	CAVIN3, CCL21, C1QTNF1, IAPP, LCK, RAMP3, CCL19, SIRT1, CIB1, TNFSF11, RASD2, MST1R, PTEN
GO:0001525	angiogenesis	http://amigo.geneontology.org/amigo/term/GO:0001525	487	22	9.36929	2.3481	0.0459566	geneontology_Biological_Process	SFRP1, APOD, SERPINF1, RAMP3, PTGIS, VASH2, COL8A2, FGFBP1, SIRT1, CIB1, THBS2, THSD7A, IL6, HIPK1, SOX18, AGTR1, SMOC2, PKM, COL4A4, TYMP, PTEN, HSPG2
GO:0046883	regulation of hormone secretion	http://amigo.geneontology.org/amigo/term/GO:0046883	266	15	5.11752	2.93111	0.0465977	geneontology_Biological_Process	SFRP1, SLC2A2, C1QTNF1, CLTRN, SYBU, REN, ADRA2C, ABAT, SSTR5, TNFSF11, MYRIP, NMB, AGTR1, STXBP5L, LIF
GO:0023061	signal release	http://amigo.geneontology.org/amigo/term/GO:0023061	456	21	8.77289	2.39374	0.0467181	geneontology_Biological_Process	SFRP1, SLC2A2, C1QTNF1, FFAR4, CLTRN, SYBU, RHOT1, REN, SYT1, ADRA2C, ABAT, SSTR5, TNFSF11, IL6, MYRIP, NMB, AGTR1, SYT12, STXBP5L, SYT13, LIF
GO:0014015	positive regulation of gliogenesis	http://amigo.geneontology.org/amigo/term/GO:0014015	64	7	1.23128	5.68513	0.0467181	geneontology_Biological_Process	SERPINE2, TSPO, CLCF1, NKX6-2, PRKCH, IL6, LIF
GO:1903039	positive regulation of leukocyte cell-cell adhesion	http://amigo.geneontology.org/amigo/term/GO:1903039	210	13	4.04015	3.21771	0.0467181	geneontology_Biological_Process	RASGRP1, CCL21, CD5, LCK, CD3E, SIRPA, IGFBP2, CCL19, SOCS1, TNFSF11, IL6, VSIR, PTPRC
GO:0045785	positive regulation of cell adhesion	http://amigo.geneontology.org/amigo/term/GO:0045785	392	19	7.54161	2.51936	0.0467181	geneontology_Biological_Process	SFRP1, RASGRP1, CCL21, CD5, LCK, CD3E, SIRPA, IGFBP2, CCL19, SOCS1, CIB1, S100A10, TNFSF11, IL6, VSIR, PTPRC, SMOC2, TGM2, CDK6
GO:0033628	regulation of cell adhesion mediated by integrin	http://amigo.geneontology.org/amigo/term/GO:0033628	46	6	0.884984	6.77978	0.0471481	geneontology_Biological_Process	CCL21, CD3E, NEXMIF, CIB1, FERMT3, EPHA8
GO:0051260	protein homooligomerization	http://amigo.geneontology.org/amigo/term/GO:0051260	330	17	6.3488	2.67767	0.0471481	geneontology_Biological_Process	HRK, GLRA1, COLEC12, C1QTNF1, IAPP, KCNG3, SCARA5, CD3E, KCNA1, SYT1, TNFSF11, RIPOR2, SIGMAR1, PKM, CLDN3, GPX3, TGM2
GO:0045211	postsynaptic membrane	http://amigo.geneontology.org/amigo/term/GO:0045211	321	21	6.17565	3.40045	0.00322188	geneontology_Cellular_Component	OPRD1, GABRA2, FAIM2, GLRA1, SLC16A3, CACNG5, GRIN1, KCNA1, ADRA2C, SYNPO, PDLIM4, LRFN2, NSG1, CPEB3, PDLIM5, SIGMAR1, GABRA1, SYNDIG1, ADRB1, FBXO45, PTEN
GO:0062023	collagen-containing extracellular matrix	http://amigo.geneontology.org/amigo/term/GO:0062023	366	22	7.0414	3.12438	0.00364982	geneontology_Cellular_Component	SFRP1, SERPINE2, NTN1, PRELP, SOD3, SERPINF1, CTSZ, ACAN, COL8A2, SERPING1, THBS2, S100A10, SPON1, FBLN1, SMOC2, PKM, COMP, COL4A4, TGM2, A2M, ADAMTS5, HSPG2
GO:0097060	synaptic membrane	http://amigo.geneontology.org/amigo/term/GO:0097060	430	24	8.27268	2.90112	0.00411766	geneontology_Cellular_Component	OPRD1, GABRA2, FAIM2, GLRA1, SLC16A3, GPM6A, CACNG5, GRIN1, KCNA1, SYT1, ADRA2C, SYNPO, PDLIM4, LRFN2, NSG1, CPEB3, PDLIM5, SIGMAR1, GABRA1, SYNDIG1, ADRB1, NDUFS7, FBXO45, PTEN
GO:0031012	extracellular matrix	http://amigo.geneontology.org/amigo/term/GO:0031012	496	26	9.54244	2.72467	0.00412609	geneontology_Cellular_Component	ELFN1, SFRP1, SERPINE2, COLEC12, NTN1, CCN5, PRELP, SOD3, SERPINF1, CTSZ, ACAN, COL8A2, SERPING1, THBS2, S100A10, SPON1, FBLN1, TGFBR3, SMOC2, PKM, COMP, COL4A4, TGM2, A2M, ADAMTS5, HSPG2
GO:0005604	basement membrane	http://amigo.geneontology.org/amigo/term/GO:0005604	91	9	1.75073	5.14071	0.0209196	geneontology_Cellular_Component	NTN1, SERPINF1, ACAN, COL8A2, THBS2, FBLN1, SMOC2, COL4A4, HSPG2
GO:0005539	glycosaminoglycan binding	http://amigo.geneontology.org/amigo/term/GO:0005539	219	19	4.2133	4.50953	0.000277981	geneontology_Molecular_Function	PCOLCE2, SFRP1, SERPINE2, CCN5, PRELP, SOD3, ACAN, CEMIP, FGFBP1, THBS2, F11, TGFBR3, PTPRC, SMOC2, AOC1, COMP, JCHAIN, SULF2, ADAMTS5
GO:1901681	sulfur compound binding	http://amigo.geneontology.org/amigo/term/GO:1901681	240	20	4.61731	4.33153	0.000277981	geneontology_Molecular_Function	PCOLCE2, SFRP1, SERPINE2, GLRA1, CCN5, PRELP, SOD3, PTGES, CHST15, FGFBP1, ACBD3, THBS2, F11, TGFBR3, PTPRC, SMOC2, AOC1, BMT2, COMP, ADAMTS5
GO:0008201	heparin binding	http://amigo.geneontology.org/amigo/term/GO:0008201	160	15	3.07821	4.87297	0.00177347	geneontology_Molecular_Function	PCOLCE2, SFRP1, SERPINE2, CCN5, PRELP, SOD3, FGFBP1, THBS2, F11, TGFBR3, PTPRC, SMOC2, AOC1, COMP, ADAMTS5
GO:0019838	growth factor binding	http://amigo.geneontology.org/amigo/term/GO:0019838	138	13	2.65495	4.89651	0.00364982	geneontology_Molecular_Function	CCN5, WFIKKN2, IGFBP2, FGFBP1, NTRK1, FSTL4, TGFBR3, IGFBP6, ACVR1B, ITGB4, IL2RG, IGFBP4, A2M
GO:0031994	insulin-like growth factor I binding	http://amigo.geneontology.org/amigo/term/GO:0031994	12	4	0.230865	17.3261	0.0198939	geneontology_Molecular_Function	IGFBP2, IGFBP6, ITGB4, IGFBP4
GO:0005520	insulin-like growth factor binding	http://amigo.geneontology.org/amigo/term/GO:0005520	28	5	0.538686	9.28184	0.0429026	geneontology_Molecular_Function	CCN5, IGFBP2, IGFBP6, ITGB4, IGFBP4
