# Supplementary material for: Type 2 diabetes candidate genes, including PAX5, cause impaired insulin secretion in human pancreatic islets
Source: J Clin Invest. 2023 Jan 19;133(4):e163612. doi: 10.1172/JCI163612 (PMC9927941; doi:10.1172/JCI163612)
Supplement: Supplemental table 6 [file jci-133-163612-s020.xlsx]

## Sheet: A - ATAC-seq
Table S6 - Sheet A. ATAC-seq open chromatin peaks identified in islets of ≥3 either non-diabetic (ND) controls or individuals with type 2 diabetes (T2D), with the nearest gene being differentialy expressed (as measured by RNA-Seq; q<0.05) in human islets from non-diabetic controls versus individuals with T2D, as well as open chromatin regions differing in prevalence between the two groups based o…
346 genes are represented by one or more open chromatin region (1744 OCRs)
Gene name	PeakID	Chromosome	Start	End	n ND	n T2D	nTot	p-value (Fisher’s exact test)	Annotation	Detailed.Annotation	Distance.to.TSS	Nearest.PromoterID	Entrez.ID	Nearest.Refseq	Gene.Description
A2M	peak43554	chr12	9284517	9285198	2	1	3	1	Intergenic	MLT1L|LTR|ERVL-MaLR	-16300	NM_000014	2	NM_000014	alpha-2-macroglobulin
AASS	peak249551	chr7	121670094	121670990	7	5	12	1	intron (NM_001206838, intron 14 of 29)	intron (NM_001206838, intron 14 of 29)	113802	NM_005763	10157	NM_005763	aminoadipate-semialdehyde synthase
AASS	peak249554	chr7	121681786	121682329	2	3	5	0.328671	intron (NM_001206838, intron 21 of 29)	intron (NM_001206838, intron 21 of 29)	102286	NM_005763	10157	NM_005763	aminoadipate-semialdehyde synthase
AASS	peak249564	chr7	121722862	121724139	4	3	7	1	intron (NM_005763, intron 19 of 23)	L2b|LINE|L2	60843	NM_005763	10157	NM_005763	aminoadipate-semialdehyde synthase
AASS	peak249566	chr7	121732796	121733764	5	5	10	0.58042	intron (NM_005763, intron 15 of 23)	intron (NM_005763, intron 15 of 23)	51064	NM_005763	10157	NM_005763	aminoadipate-semialdehyde synthase
AASS	peak249572	chr7	121776351	121778288	4	5	9	0.286713	intron (NM_005763, intron 1 of 23)	intron (NM_005763, intron 1 of 23)	7024	NM_005763	10157	NM_005763	aminoadipate-semialdehyde synthase
AASS	peak249573	chr7	121783117	121785035	9	6	15	1	intron (NM_005763, intron 1 of 23)	CpG	268	NM_005763	10157	NM_005763	aminoadipate-semialdehyde synthase
AASS	peak249579	chr7	121839053	121840230	3	3	6	0.622378	Intergenic	Intergenic	-55298	NM_005763	10157	NM_005763	aminoadipate-semialdehyde synthase
AASS	peak249580	chr7	121844323	121845358	2	2	4	1	Intergenic	HERVL-int|LTR|ERVL	-60497	NM_005763	10157	NM_005763	aminoadipate-semialdehyde synthase
AASS	peak249582	chr7	121859370	121860160	2	1	3	1	Intergenic	Intergenic	-75421	NM_005763	10157	NM_005763	aminoadipate-semialdehyde synthase
ABAT	peak86197	chr16	8767805	8768714	9	6	15	1	promoter-TSS (NM_020686)	promoter-TSS (NM_020686)	-184	NM_020686	18	NM_000663	4-aminobutyrate aminotransferase
ABAT	peak86199	chr16	8779744	8780926	3	4	7	0.314685	intron (NM_020686, intron 1 of 15)	intron (NM_020686, intron 1 of 15)	11891	NM_020686	18	NM_000663	4-aminobutyrate aminotransferase
ABAT	peak86200	chr16	8806520	8807914	3	1	4	0.604396	5' UTR (NM_000663, exon 1 of 16)	5' UTR (NM_000663, exon 1 of 16)	391	NM_000663	18	NM_000663	4-aminobutyrate aminotransferase
ABAT	peak86202	chr16	8814277	8816036	8	6	14	1	intron (NM_001127448, intron 1 of 15)	intron (NM_001127448, intron 1 of 15)	584	NM_001127448	18	NM_000663	4-aminobutyrate aminotransferase
ABAT	peak86204	chr16	8823958	8824701	3	1	4	0.604396	intron (NM_001127448, intron 1 of 15)	intron (NM_001127448, intron 1 of 15)	9757	NM_001127448	18	NM_000663	4-aminobutyrate aminotransferase
ABAT	peak86205	chr16	8834067	8835408	6	5	11	0.604396	intron (NM_000663, intron 2 of 15)	intron (NM_000663, intron 2 of 15)	20165	NM_001127448	18	NM_000663	4-aminobutyrate aminotransferase
ABAT	peak86207	chr16	8845571	8846365	1	2	3	0.525275	intron (NM_000663, intron 5 of 15)	intron (NM_000663, intron 5 of 15)	31395	NM_001127448	18	NM_000663	4-aminobutyrate aminotransferase
ACBD3	peak16753	chr1	226312817	226313376	2	2	4	1	Intergenic	Intergenic	61326	NM_022735	64746	NM_022735	acyl-CoA binding domain containing 3
ACBD3	peak16754	chr1	226315273	226316303	9	6	15	1	Intergenic	Intergenic	58635	NM_022735	64746	NM_022735	acyl-CoA binding domain containing 3
ACBD3	peak16755	chr1	226320789	226321374	3	4	7	0.314685	Intergenic	Intergenic	53341	NM_022735	64746	NM_022735	acyl-CoA binding domain containing 3
ACBD3	peak16756	chr1	226322401	226323899	9	6	15	1	Intergenic	Intergenic	51273	NM_022735	64746	NM_022735	acyl-CoA binding domain containing 3
ACBD3	peak16760	chr1	226372941	226374966	9	6	15	1	intron (NM_022735, intron 1 of 7)	intron (NM_022735, intron 1 of 7)	469	NM_022735	64746	NM_022735	acyl-CoA binding domain containing 3
ACBD3	peak16761	chr1	226384543	226385114	3	1	4	0.604396	Intergenic	Intergenic	-10406	NM_022735	64746	NM_022735	acyl-CoA binding domain containing 3
ACP2	peak34973	chr11	47269590	47271062	9	6	15	1	promoter-TSS (NM_001130102)	promoter-TSS (NM_001130102)	72	NM_001610	53	NM_001610	acid phosphatase 2, lysosomal
ACVR1B	peak49078	chr12	52344816	52345887	9	6	15	1	promoter-TSS (NM_004302)	promoter-TSS (NM_004302)	-99	NM_004302	91	NM_004302	activin A receptor type IB
ACVR1B	peak49080	chr12	52348163	52349388	2	2	4	1	intron (NM_020327, intron 1 of 8)	intron (NM_020327, intron 1 of 8)	1612	NM_020327	91	NM_004302	activin A receptor type IB
ACVR1B	peak49081	chr12	52355329	52356025	3	0	3	0.228571	intron (NM_020327, intron 1 of 8)	intron (NM_020327, intron 1 of 8)	8513	NM_020327	91	NM_004302	activin A receptor type IB
ACVR1B	peak49084	chr12	52370344	52371140	6	5	11	0.604396	intron (NM_020327, intron 3 of 8)	intron (NM_020327, intron 3 of 8)	23578	NM_020327	91	NM_004302	activin A receptor type IB
ADAMTS5	peak137244	chr21	28337437	28340162	7	6	13	0.485714	5' UTR (NM_007038, exon 1 of 8)	5' UTR (NM_007038, exon 1 of 8)	639	NM_007038	11096	NM_007038	ADAM metallopeptidase with thrombospondin type 1 motif 5
ADAMTS5	peak137245	chr21	28354866	28355771	1	3	4	0.235165	Intergenic	Intergenic	-15880	NM_007038	11096	NM_007038	ADAM metallopeptidase with thrombospondin type 1 motif 5
ADAMTS5	peak137250	chr21	28394473	28395168	1	3	4	0.235165	Intergenic	Intergenic	-55382	NM_007038	11096	NM_007038	ADAM metallopeptidase with thrombospondin type 1 motif 5
ADAMTS5	peak137254	chr21	28407750	28409505	4	5	9	0.286713	Intergenic	Intergenic	-69189	NM_007038	11096	NM_007038	ADAM metallopeptidase with thrombospondin type 1 motif 5
ADAMTS5	peak137258	chr21	28432178	28432727	2	3	5	0.328671	Intergenic	MLT1I|LTR|ERVL-MaLR	-93014	NM_007038	11096	NM_007038	ADAM metallopeptidase with thrombospondin type 1 motif 5
ADAMTS5	peak137259	chr21	28443077	28444301	3	4	7	0.314685	Intergenic	Intergenic	-104250	NM_007038	11096	NM_007038	ADAM metallopeptidase with thrombospondin type 1 motif 5
ADAMTS5	peak137260	chr21	28449572	28450448	1	2	3	0.525275	Intergenic	Intergenic	-110571	NM_007038	11096	NM_007038	ADAM metallopeptidase with thrombospondin type 1 motif 5
ADAMTS5	peak137261	chr21	28451814	28452585	5	3	8	1	Intergenic	MIR|SINE|MIR	-112761	NM_007038	11096	NM_007038	ADAM metallopeptidase with thrombospondin type 1 motif 5
ADAMTS5	peak137268	chr21	28506492	28507463	5	2	7	0.608392	Intergenic	Intergenic	-167539	NM_007038	11096	NM_007038	ADAM metallopeptidase with thrombospondin type 1 motif 5
ADAMTS5	peak137286	chr21	28618653	28619392	3	1	4	0.604396	Intergenic	Intergenic	-279584	NM_007038	11096	NM_007038	ADAM metallopeptidase with thrombospondin type 1 motif 5
ADAMTS5	peak137287	chr21	28620792	28621729	7	5	12	1	Intergenic	L2c|LINE|L2	-281822	NM_007038	11096	NM_007038	ADAM metallopeptidase with thrombospondin type 1 motif 5
ADAMTS5	peak137291	chr21	28647554	28648224	3	1	4	0.604396	Intergenic	Intergenic	-308450	NM_007038	11096	NM_007038	ADAM metallopeptidase with thrombospondin type 1 motif 5
ADAMTS5	peak137295	chr21	28670296	28671768	9	6	15	1	intron (NR_049807, intron 3 of 4)	L1MDa|LINE|L1	-331593	NM_007038	11096	NM_007038	ADAM metallopeptidase with thrombospondin type 1 motif 5
ADAMTS5	peak137298	chr21	28701272	28702453	6	4	10	1	intron (NR_049807, intron 3 of 4)	intron (NR_049807, intron 3 of 4)	-362424	NM_007038	11096	NM_007038	ADAM metallopeptidase with thrombospondin type 1 motif 5
ADRA2C	peak165463	chr4	3767064	3768190	2	4	6	0.135664	promoter-TSS (NM_000683)	promoter-TSS (NM_000683)	-669	NM_000683	152	NM_000683	adrenoceptor alpha 2C
ADRA2C	peak165466	chr4	3829244	3829939	2	1	3	1	Intergenic	Intergenic	61296	NM_000683	152	NM_000683	adrenoceptor alpha 2C
ADRB1	peak28530	chr10	115718195	115719589	8	6	14	1	Intergenic	Intergenic	-84914	NM_000684	153	NM_000684	adrenoceptor beta 1
ADRB1	peak28534	chr10	115802608	115805462	6	6	12	0.228571	exon (NM_000684, exon 1 of 1)	exon (NM_000684, exon 1 of 1)	229	NM_000684	153	NM_000684	adrenoceptor beta 1
ADRB1	peak28535	chr10	115824043	115824840	3	1	4	0.604396	Intergenic	Intergenic	20636	NM_000684	153	NM_000684	adrenoceptor beta 1
ADRB1	peak28537	chr10	115841410	115842627	2	2	4	1	Intergenic	Intergenic	38213	NM_000684	153	NM_000684	adrenoceptor beta 1
ADRB1	peak28538	chr10	115860066	115861527	5	5	10	0.58042	Intergenic	CpG	56991	NM_000684	153	NM_000684	adrenoceptor beta 1
AGO3	peak2427	chr1	36395805	36397615	9	6	15	1	promoter-TSS (NM_024852)	promoter-TSS (NM_024852)	27	NM_177422	192669	NM_024852	argonaute RISC catalytic component 3
AGTR1	peak158199	chr3	147793271	147794487	6	3	9	0.622378	Intergenic	Intergenic	-621779	NM_009585	185	NM_000685	angiotensin II receptor, type 1
AGTR1	peak158221	chr3	147920856	147922540	5	5	10	0.58042	Intergenic	Intergenic	-493960	NM_009585	185	NM_000685	angiotensin II receptor, type 1
AGTR1	peak158230	chr3	147971096	147972015	1	2	3	0.525275	Intergenic	L2a|LINE|L2	-444102	NM_009585	185	NM_000685	angiotensin II receptor, type 1
AGTR1	peak158234	chr3	147983239	147984310	1	5	6	0.010989	Intergenic	Intergenic	-431883	NM_009585	185	NM_000685	angiotensin II receptor, type 1
AGTR1	peak158242	chr3	148026974	148027793	7	6	13	0.485714	Intergenic	MER20|DNA|hAT-Charlie	-388274	NM_009585	185	NM_000685	angiotensin II receptor, type 1
AGTR1	peak158244	chr3	148036848	148038051	5	3	8	1	Intergenic	L1M5|LINE|L1	-378208	NM_009585	185	NM_000685	angiotensin II receptor, type 1
AGTR1	peak158246	chr3	148050241	148051430	8	6	14	1	Intergenic	L2c|LINE|L2	-364822	NM_009585	185	NM_000685	angiotensin II receptor, type 1
AGTR1	peak158249	chr3	148084475	148085895	2	5	7	0.0405594	Intergenic	Intergenic	-330473	NM_009585	185	NM_000685	angiotensin II receptor, type 1
AGTR1	peak158251	chr3	148097478	148098022	5	4	9	1	Intergenic	Intergenic	-317908	NM_009585	185	NM_000685	angiotensin II receptor, type 1
AGTR1	peak158259	chr3	148168641	148169221	2	4	6	0.135664	Intergenic	MSTB|LTR|ERVL-MaLR	-246727	NM_009585	185	NM_000685	angiotensin II receptor, type 1
AGTR1	peak158274	chr3	148255701	148256116	3	2	5	1	Intergenic	MIRb|SINE|MIR	-159749	NM_009585	185	NM_000685	angiotensin II receptor, type 1
AGTR1	peak158281	chr3	148318089	148320689	8	6	14	1	Intergenic	ERVL-E-int|LTR|ERVL	-96269	NM_009585	185	NM_000685	angiotensin II receptor, type 1
AGTR1	peak158289	chr3	148360199	148361594	4	3	7	1	Intergenic	Tigger15a|DNA|TcMar-Tigger	-54761	NM_009585	185	NM_000685	angiotensin II receptor, type 1
AGTR1	peak158300	chr3	148415271	148416645	4	5	9	0.286713	intron (NM_009585, intron 1 of 1)	intron (NM_009585, intron 1 of 1)	300	NM_004835	185	NM_000685	angiotensin II receptor, type 1
AGTR1	peak158303	chr3	148435437	148436438	8	6	14	1	intron (NM_000685, intron 2 of 2)	intron (NM_000685, intron 2 of 2)	-12029	NM_032049	185	NM_000685	angiotensin II receptor, type 1
AGTR1	peak158306	chr3	148444950	148445498	3	3	6	0.622378	intron (NM_000685, intron 2 of 2)	intron (NM_000685, intron 2 of 2)	-2743	NM_032049	185	NM_000685	angiotensin II receptor, type 1
AGTR1	peak158309	chr3	148454574	148455485	6	4	10	1	intron (NM_031850, intron 3 of 3)	intron (NM_031850, intron 3 of 3)	7063	NM_032049	185	NM_000685	angiotensin II receptor, type 1
AGTR1	peak158310	chr3	148457517	148458363	1	2	3	0.525275	intron (NM_032049, intron 2 of 2)	intron (NM_032049, intron 2 of 2)	9973	NM_032049	185	NM_000685	angiotensin II receptor, type 1
AGTR1	peak158312	chr3	148475217	148476894	2	2	4	1	Intergenic	Intergenic	28089	NM_032049	185	NM_000685	angiotensin II receptor, type 1
ALKBH7	peak104834	chr19	6372211	6373784	8	6	14	1	exon (NM_032306, exon 1 of 4)	exon (NM_032306, exon 1 of 4)	554	NM_032306	84266	NM_032306	alkB homolog 7
AMER2	peak59087	chr13	25744696	25746558	5	5	10	0.58042	exon (NM_199138, exon 2 of 3)	exon (NM_199138, exon 2 of 3)	678	NM_199138	219287	NM_152704	APC membrane recruitment protein 2
AOC1	peak252914	chr7	150573766	150574880	4	5	9	0.286713	Intergenic	Intergenic	24758	NM_001091	26	NM_001091	amine oxidase, copper containing 1
AOC1	peak252915	chr7	150595106	150596002	8	6	14	1	Intergenic	Intergenic	45989	NM_001091	26	NM_001091	amine oxidase, copper containing 1
AOC1	peak252916	chr7	150598315	150599231	2	3	5	0.328671	Intergenic	L2c|LINE|L2	49208	NM_001091	26	NM_001091	amine oxidase, copper containing 1
AOC1	peak252917	chr7	150600534	150601551	9	6	15	1	Intergenic	Intergenic	51478	NM_001091	26	NM_001091	amine oxidase, copper containing 1
APOD	peak164982	chr3	195292160	195293140	5	5	10	0.58042	Intergenic	MLT1M|LTR|ERVL-MaLR	18426	NM_001647	347	NM_001647	apolipoprotein D
ARG2	peak77810	chr14	68085449	68087475	9	6	15	1	promoter-TSS (NM_001172)	promoter-TSS (NM_001172)	-117	NM_001172	384	NM_001172	arginase 2
ARG2	peak77811	chr14	68089370	68090195	6	2	8	0.314685	intron (NM_001172, intron 2 of 7)	intron (NM_001172, intron 2 of 7)	3204	NM_001172	384	NM_001172	arginase 2
ARG2	peak77812	chr14	68102822	68103763	9	6	15	1	intron (NM_001172, intron 2 of 7)	intron (NM_001172, intron 2 of 7)	16714	NM_001172	384	NM_001172	arginase 2
ARG2	peak77814	chr14	68111980	68113240	5	5	10	0.58042	intron (NM_001172, intron 4 of 7)	intron (NM_001172, intron 4 of 7)	26031	NM_001172	384	NM_001172	arginase 2
ARL4C	peak130558	chr2	235200490	235201664	3	1	4	0.604396	Intergenic	Intergenic	204616	NM_005737	10123	NM_005737	ADP-ribosylation factor like GTPase 4C
ARL4C	peak130559	chr2	235208750	235209489	4	0	4	0.103297	Intergenic	(CA)n|Simple_repeat|Simple_repeat	196573	NM_005737	10123	NM_005737	ADP-ribosylation factor like GTPase 4C
ARL4C	peak130561	chr2	235217018	235217987	5	5	10	0.58042	Intergenic	Intergenic	188190	NM_005737	10123	NM_005737	ADP-ribosylation factor like GTPase 4C
ARL4C	peak130563	chr2	235243949	235244945	7	6	13	0.485714	Intergenic	Intergenic	161246	NM_005737	10123	NM_005737	ADP-ribosylation factor like GTPase 4C
ARL4C	peak130564	chr2	235263751	235264299	2	3	5	0.328671	Intergenic	Intergenic	141668	NM_005737	10123	NM_005737	ADP-ribosylation factor like GTPase 4C
ARL4C	peak130565	chr2	235271657	235272054	3	1	4	0.604396	Intergenic	Intergenic	133837	NM_005737	10123	NM_005737	ADP-ribosylation factor like GTPase 4C
ARL4C	peak130567	chr2	235277228	235277939	4	0	4	0.103297	Intergenic	Intergenic	128109	NM_005737	10123	NM_005737	ADP-ribosylation factor like GTPase 4C
ARL4C	peak130568	chr2	235304556	235305054	0	3	3	0.043956	Intergenic	Intergenic	100888	NM_005737	10123	NM_005737	ADP-ribosylation factor like GTPase 4C
ARL4C	peak130570	chr2	235330754	235331367	4	4	8	0.608392	Intergenic	Intergenic	74632	NM_005737	10123	NM_005737	ADP-ribosylation factor like GTPase 4C
ARL4C	peak130572	chr2	235372397	235373286	3	3	6	0.622378	Intergenic	Intergenic	32851	NM_005737	10123	NM_005737	ADP-ribosylation factor like GTPase 4C
ARL4C	peak130573	chr2	235404633	235406215	9	6	15	1	5' UTR (NM_005737, exon 1 of 1)	5' UTR (NM_005737, exon 1 of 1)	269	NM_005737	10123	NM_005737	ADP-ribosylation factor like GTPase 4C
ARL4C	peak130578	chr2	235459132	235459689	2	1	3	1	Intergenic	Intergenic	-53714	NM_001282431	10123	NM_005737	ADP-ribosylation factor like GTPase 4C
ARL4C	peak130579	chr2	235465185	235466080	2	2	4	1	Intergenic	Intergenic	-59936	NM_001282431	10123	NM_005737	ADP-ribosylation factor like GTPase 4C
ARPC1B	peak246436	chr7	98970061	98970617	2	4	6	0.135664	Intergenic	Intergenic	-1959	NM_005720	10095	NM_005720	actin related protein 2/3 complex subunit 1B
ARPC1B	peak246437	chr7	98971602	98973873	7	6	13	0.485714	intron (NM_005720, intron 1 of 9)	CpG	440	NM_005720	10095	NM_005720	actin related protein 2/3 complex subunit 1B
ASB9	peak281642	chrX	15161162	15162256	3	4	7	0.314685	Intergenic	MIRb|SINE|MIR	126584	NM_001168530	140462	NM_024087	ankyrin repeat and SOCS box containing 9
ASB9	peak281643	chrX	15178716	15179189	2	1	3	1	Intergenic	MER82|DNA|TcMar-Tigger	109340	NM_001168530	140462	NM_024087	ankyrin repeat and SOCS box containing 9
ASB9	peak281646	chrX	15260794	15261499	2	2	4	1	TTS (NM_001031739)	TTS (NM_001031739)	27146	NM_001168530	140462	NM_024087	ankyrin repeat and SOCS box containing 9
ASB9	peak281647	chrX	15277017	15277871	8	6	14	1	intron (NM_024087, intron 1 of 6)	intron (NM_024087, intron 1 of 6)	10849	NM_001168530	140462	NM_024087	ankyrin repeat and SOCS box containing 9
ASB9	peak281648	chrX	15278612	15279883	5	5	10	0.58042	intron (NM_024087, intron 1 of 6)	intron (NM_024087, intron 1 of 6)	9045	NM_001168530	140462	NM_024087	ankyrin repeat and SOCS box containing 9
ASB9	peak281649	chrX	15287010	15288726	9	6	15	1	intron (NM_024087, intron 1 of 6)	intron (NM_024087, intron 1 of 6)	425	NM_001168530	140462	NM_024087	ankyrin repeat and SOCS box containing 9
ASCL2	peak29856	chr11	2277847	2278427	3	1	4	0.604396	Intergenic	(TG)n|Simple_repeat|Simple_repeat	14045	NM_005170	430	NM_005170	achaete-scute family bHLH transcription factor 2
ASCL2	peak29857	chr11	2289715	2291442	9	6	15	1	intron (NM_005170, intron 1 of 1)	CpG	1603	NM_005170	430	NM_005170	achaete-scute family bHLH transcription factor 2
ASIC2	peak91279	chr17	31562046	31562892	4	3	7	1	intron (NM_001094, intron 1 of 9)	intron (NM_001094, intron 1 of 9)	57537	NM_183377	40	NM_001094	acid sensing ion channel 2
ASIC2	peak91282	chr17	31610812	31611848	2	2	4	1	intron (NM_001094, intron 1 of 9)	MamRep434|DNA|TcMar-Tigger	8676	NM_183377	40	NM_001094	acid sensing ion channel 2
ASIC2	peak91283	chr17	31618533	31620684	3	1	4	0.604396	5' UTR (NM_183377, exon 1 of 10)	5' UTR (NM_183377, exon 1 of 10)	397	NM_183377	40	NM_001094	acid sensing ion channel 2
ASIC2	peak91284	chr17	31716272	31716954	2	1	3	1	intron (NM_001094, intron 1 of 9)	X8_LINE|LINE|CR1	-96607	NM_183377	40	NM_001094	acid sensing ion channel 2
ASIC2	peak91295	chr17	32191692	32192286	4	3	7	1	intron (NM_001094, intron 1 of 9)	intron (NM_001094, intron 1 of 9)	291836	NM_001094	40	NM_001094	acid sensing ion channel 2
ASIC2	peak91296	chr17	32198026	32199547	8	6	14	1	intron (NM_001094, intron 1 of 9)	intron (NM_001094, intron 1 of 9)	285038	NM_001094	40	NM_001094	acid sensing ion channel 2
ASIC2	peak91298	chr17	32254543	32255291	5	3	8	1	intron (NM_001094, intron 1 of 9)	Charlie22a|DNA|hAT-Charlie	228908	NM_001094	40	NM_001094	acid sensing ion channel 2
ASIC2	peak91301	chr17	32291123	32291869	4	2	6	1	intron (NM_001094, intron 1 of 9)	intron (NM_001094, intron 1 of 9)	192329	NM_001094	40	NM_001094	acid sensing ion channel 2
ASIC2	peak91302	chr17	32295447	32296081	1	3	4	0.235165	intron (NM_001094, intron 1 of 9)	intron (NM_001094, intron 1 of 9)	188061	NM_001094	40	NM_001094	acid sensing ion channel 2
ASIC2	peak91303	chr17	32296939	32297682	2	1	3	1	intron (NM_001094, intron 1 of 9)	intron (NM_001094, intron 1 of 9)	186514	NM_001094	40	NM_001094	acid sensing ion channel 2
ASIC2	peak91304	chr17	32308832	32310694	9	6	15	1	intron (NM_001094, intron 1 of 9)	intron (NM_001094, intron 1 of 9)	174062	NM_001094	40	NM_001094	acid sensing ion channel 2
ASIC2	peak91305	chr17	32351254	32352453	5	2	7	0.608392	intron (NM_001094, intron 1 of 9)	intron (NM_001094, intron 1 of 9)	131971	NM_001094	40	NM_001094	acid sensing ion channel 2
ASIC2	peak91306	chr17	32403793	32404828	5	4	9	1	intron (NM_001094, intron 1 of 9)	intron (NM_001094, intron 1 of 9)	79514	NM_001094	40	NM_001094	acid sensing ion channel 2
ASIC2	peak91314	chr17	32483653	32484269	1	2	3	0.525275	promoter-TSS (NM_001094)	promoter-TSS (NM_001094)	-136	NM_001094	40	NM_001094	acid sensing ion channel 2
ASIC2	peak91315	chr17	32490325	32490947	2	1	3	1	Intergenic	Intergenic	-6811	NM_001094	40	NM_001094	acid sensing ion channel 2
ASTN1	peak11997	chr1	177133425	177134384	3	3	6	0.622378	5' UTR (NM_004319, exon 1 of 23)	5' UTR (NM_004319, exon 1 of 23)	135	NM_004319	460	NM_004319	astrotactin 1
ATP6V1A	peak154892	chr3	113488189	113488944	4	3	7	1	intron (NM_001690, intron 1 of 14)	intron (NM_001690, intron 1 of 14)	22701	NM_001690	523	NM_001690	ATPase, H+ transporting, lysosomal 70kDa, V1 subunit A
ATP6V1A	peak154895	chr3	113502351	113503053	3	1	4	0.604396	intron (NM_001690, intron 3 of 14)	MER119|DNA|hAT-Charlie	36836	NM_001690	523	NM_001690	ATPase, H+ transporting, lysosomal 70kDa, V1 subunit A
ATP8A2	peak59100	chr13	25945663	25947072	4	4	8	0.608392	exon (NM_016529, exon 1 of 37)	exon (NM_016529, exon 1 of 37)	219	NM_016529	51761	NM_016529	ATPase, aminophospholipid transporter, class I, type 8A, member 2
ATP8A2	peak59108	chr13	26042486	26043470	3	2	5	1	promoter-TSS (NM_001313741)	promoter-TSS (NM_001313741)	66	NM_001313741	51761	NM_016529	ATPase, aminophospholipid transporter, class I, type 8A, member 2
ATP8A2	peak59115	chr13	26148131	26148868	4	0	4	0.103297	intron (NM_016529, intron 18 of 36)	MER46C|DNA|TcMar-Tigger	105588	NM_001313741	51761	NM_016529	ATPase, aminophospholipid transporter, class I, type 8A, member 2
ATP8A2	peak59119	chr13	26261642	26262202	2	1	3	1	intron (NM_016529, intron 24 of 36)	intron (NM_016529, intron 24 of 36)	219010	NM_001313741	51761	NM_016529	ATPase, aminophospholipid transporter, class I, type 8A, member 2
ATP8A2	peak59123	chr13	26301102	26302370	4	3	7	1	intron (NM_016529, intron 25 of 36)	intron (NM_016529, intron 25 of 36)	258824	NM_001313741	51761	NM_016529	ATPase, aminophospholipid transporter, class I, type 8A, member 2
ATP8A2	peak59125	chr13	26312107	26313518	4	1	5	0.58042	intron (NM_016529, intron 25 of 36)	intron (NM_016529, intron 25 of 36)	269901	NM_001313741	51761	NM_016529	ATPase, aminophospholipid transporter, class I, type 8A, member 2
ATP8A2	peak59126	chr13	26322567	26323458	4	2	6	1	intron (NM_016529, intron 25 of 36)	intron (NM_016529, intron 25 of 36)	280101	NM_001313741	51761	NM_016529	ATPase, aminophospholipid transporter, class I, type 8A, member 2
BARX1	peak278087	chr9	96656059	96656926	4	4	8	0.608392	Intergenic	Intergenic	61115	NM_021570	56033	NM_021570	BARX homeobox 1
BARX1	peak278089	chr9	96674000	96674812	3	3	6	0.622378	Intergenic	Intergenic	43202	NM_021570	56033	NM_021570	BARX homeobox 1
BARX1	peak278090	chr9	96713156	96713803	3	2	5	1	TTS (NM_021570)	TTS (NM_021570)	4128	NM_021570	56033	NM_021570	BARX homeobox 1
BARX1	peak278095	chr9	96724941	96725689	6	5	11	0.604396	Intergenic	Intergenic	-7707	NM_021570	56033	NM_021570	BARX homeobox 1
BEST3	peak51037	chr12	70058599	70059244	3	3	6	0.622378	intron (NM_152439, intron 5 of 5)	intron (NM_152439, intron 5 of 5)	24135	NM_152439	144453	NM_032735	bestrophin 3
BEST3	peak51041	chr12	70082639	70083542	1	5	6	0.010989	promoter-TSS (NR_104220)	promoter-TSS (NR_104220)	-34	NR_104220	144453	NM_032735	bestrophin 3
BEST3	peak51042	chr12	70084086	70084710	2	1	3	1	intron (NM_001282615, intron 2 of 2)	intron (NM_001282615, intron 2 of 2)	-1341	NR_104220	144453	NM_032735	bestrophin 3
BEST3	peak51044	chr12	70091959	70093370	4	4	8	0.608392	intron (NM_001282614, intron 1 of 9)	intron (NM_001282614, intron 1 of 9)	531	NM_001282614	144453	NM_032735	bestrophin 3
BRIP1	peak92821	chr17	59940355	59941496	9	6	15	1	promoter-TSS (NM_032043)	promoter-TSS (NM_032043)	-6	NM_032043	83990	NM_032043	BRCA1 interacting protein C-terminal helicase 1
BTBD10	peak30782	chr11	13445585	13446603	3	1	4	0.604396	intron (NM_001297741, intron 1 of 7)	intron (NM_001297741, intron 1 of 7)	15732	NM_001297742	84280	NM_032320	BTB (POZ) domain containing 10
BTBD10	peak30784	chr11	13461421	13462312	7	6	13	0.485714	promoter-TSS (NM_001297742)	promoter-TSS (NM_001297742)	-41	NM_001297742	84280	NM_032320	BTB (POZ) domain containing 10
BTBD10	peak30785	chr11	13483779	13485508	9	6	15	1	5' UTR (NM_032320, exon 1 of 9)	5' UTR (NM_032320, exon 1 of 9)	200	NM_032320	84280	NM_032320	BTB (POZ) domain containing 10
BTBD3	peak131921	chr20	11870964	11873288	9	6	15	1	intron (NM_181443, intron 1 of 4)	CpG	755	NM_181443	22903	NM_014962	BTB (POZ) domain containing 3
BTBD3	peak131925	chr20	11887201	11888746	3	3	6	0.622378	intron (NM_001282550, intron 1 of 4)	intron (NM_001282550, intron 1 of 4)	-10539	NM_001282554	22903	NM_014962	BTB (POZ) domain containing 3
BTBD3	peak131927	chr20	11898142	11900538	9	6	15	1	intron (NM_001282552, intron 2 of 3)	intron (NM_001282552, intron 2 of 3)	827	NM_014962	22903	NM_014962	BTB (POZ) domain containing 3
BTBD3	peak131928	chr20	11901724	11902429	4	1	5	0.58042	intron (NM_001282551, intron 4 of 4)	intron (NM_001282551, intron 4 of 4)	3564	NM_014962	22903	NM_014962	BTB (POZ) domain containing 3
BTBD3	peak131931	chr20	11916409	11917434	9	6	15	1	Intergenic	Intergenic	18409	NM_014962	22903	NM_014962	BTB (POZ) domain containing 3
BTBD3	peak131936	chr20	11962804	11963990	7	6	13	0.485714	Intergenic	(TG)n|Simple_repeat|Simple_repeat	64884	NM_014962	22903	NM_014962	BTB (POZ) domain containing 3
BTBD3	peak131939	chr20	11992533	11993843	6	5	11	0.604396	Intergenic	LTR16C|LTR|ERVL	94675	NM_014962	22903	NM_014962	BTB (POZ) domain containing 3
BTBD3	peak131940	chr20	12009090	12011658	6	3	9	0.622378	Intergenic	Intergenic	111861	NM_014962	22903	NM_014962	BTB (POZ) domain containing 3
BTBD3	peak131948	chr20	12073875	12074982	1	3	4	0.235165	Intergenic	AluSx1|SINE|Alu	175916	NM_014962	22903	NM_014962	BTB (POZ) domain containing 3
BTBD3	peak131953	chr20	12158409	12159411	1	2	3	0.525275	Intergenic	MER81|DNA|hAT-Blackjack	260397	NM_014962	22903	NM_014962	BTB (POZ) domain containing 3
BTBD3	peak131956	chr20	12191763	12192760	3	2	5	1	Intergenic	Intergenic	293749	NM_014962	22903	NM_014962	BTB (POZ) domain containing 3
BTBD3	peak131957	chr20	12221465	12222347	7	4	11	1	Intergenic	Intergenic	323393	NM_014962	22903	NM_014962	BTB (POZ) domain containing 3
BTBD3	peak131963	chr20	12352334	12353338	1	2	3	0.525275	Intergenic	Intergenic	454323	NM_014962	22903	NM_014962	BTB (POZ) domain containing 3
BTBD3	peak131964	chr20	12375446	12376127	3	1	4	0.604396	Intergenic	Intergenic	477274	NM_014962	22903	NM_014962	BTB (POZ) domain containing 3
BTBD3	peak131966	chr20	12395159	12396341	3	2	5	1	Intergenic	Intergenic	497237	NM_014962	22903	NM_014962	BTB (POZ) domain containing 3
C11orf87	peak40849	chr11	108942420	108943166	2	3	5	0.328671	Intergenic	Intergenic	-350053	NM_207645	399947	NM_207645	chromosome 11 open reading frame 87
C11orf87	peak40851	chr11	108982906	108984027	3	4	7	0.314685	Intergenic	Intergenic	-309379	NM_207645	399947	NM_207645	chromosome 11 open reading frame 87
C11orf87	peak40859	chr11	109171834	109172385	1	2	3	0.525275	Intergenic	Intergenic	-120736	NM_207645	399947	NM_207645	chromosome 11 open reading frame 87
C11orf87	peak40861	chr11	109191053	109191676	2	1	3	1	Intergenic	LTR16A1|LTR|ERVL	-101481	NM_207645	399947	NM_207645	chromosome 11 open reading frame 87
C11orf87	peak40863	chr11	109233323	109234240	1	2	3	0.525275	Intergenic	L2a|LINE|L2	-59064	NM_207645	399947	NM_207645	chromosome 11 open reading frame 87
C11orf87	peak40868	chr11	109293624	109294800	4	4	8	0.608392	5' UTR (NM_207645, exon 2 of 2)	5' UTR (NM_207645, exon 2 of 2)	1366	NM_207645	399947	NM_207645	chromosome 11 open reading frame 87
C11orf87	peak40872	chr11	109378260	109379285	5	3	8	1	Intergenic	MIRb|SINE|MIR	85927	NM_207645	399947	NM_207645	chromosome 11 open reading frame 87
C11orf87	peak40885	chr11	109598786	109599341	2	3	5	0.328671	Intergenic	Intergenic	306218	NM_207645	399947	NM_207645	chromosome 11 open reading frame 87
C11orf87	peak40886	chr11	109600311	109601717	5	4	9	1	Intergenic	Intergenic	308168	NM_207645	399947	NM_207645	chromosome 11 open reading frame 87
C1QTNF1	peak93985	chr17	77020140	77020918	5	3	8	1	5' UTR (NM_198594, exon 1 of 3)	5' UTR (NM_198594, exon 1 of 3)	371	NM_030968	114897	NM_030968	C1q and tumor necrosis factor related protein 1
C1R	peak43406	chr12	7244597	7245565	7	6	13	0.485714	promoter-TSS (NM_001733)	promoter-TSS (NM_001733)	-38	NM_001733	715	NM_001733	complement component 1, r subcomponent
C1R	peak43407	chr12	7246345	7246946	3	1	4	0.604396	TTS (NM_001297640)	TTS (NM_001297640)	-1603	NM_001733	715	NM_001733	complement component 1, r subcomponent
C1S	peak43403	chr12	7167235	7168214	2	2	4	1	promoter-TSS (NM_001734)	promoter-TSS (NM_001734)	-255	NM_001734	716	NM_001734	complement component 1, s subcomponent
C1S	peak43404	chr12	7175691	7176439	2	3	5	0.328671	intron (NM_201442, intron 11 of 11)	intron (NM_201442, intron 11 of 11)	8085	NM_201442	716	NM_001734	complement component 1, s subcomponent
C1S	peak43405	chr12	7186436	7187230	1	2	3	0.525275	TTS (NM_001733)	TTS (NM_001733)	18853	NM_201442	716	NM_001734	complement component 1, s subcomponent
CA5B	peak281679	chrX	15736044	15737172	9	6	15	1	Intergenic	Intergenic	-19804	NM_007220	11238	NM_007220	carbonic anhydrase VB, mitochondrial
CA5B	peak281681	chrX	15755472	15757244	9	6	15	1	promoter-TSS (NM_007220)	promoter-TSS (NM_007220)	-54	NM_007220	11238	NM_007220	carbonic anhydrase VB, mitochondrial
CA5B	peak281682	chrX	15768855	15769893	3	2	5	1	intron (NM_007220, intron 2 of 7)	intron (NM_007220, intron 2 of 7)	12962	NM_007220	11238	NM_007220	carbonic anhydrase VB, mitochondrial
CABLES1	peak95748	chr18	20633731	20634465	3	2	5	1	Intergenic	LTR50|LTR|ERVL	-80430	NM_001256438	91768	NM_138375	Cdk5 and Abl enzyme substrate 1
CABLES1	peak95752	chr18	20694321	20696128	7	6	13	0.485714	Intergenic	Intergenic	-19303	NM_001256438	91768	NM_138375	Cdk5 and Abl enzyme substrate 1
CABLES1	peak95753	chr18	20713814	20716636	9	6	15	1	promoter-TSS (NM_001100619)	promoter-TSS (NM_001100619)	-502	NM_001100619	91768	NM_138375	Cdk5 and Abl enzyme substrate 1
CABLES1	peak95755	chr18	20722322	20723638	5	3	8	1	intron (NM_001100619, intron 1 of 9)	intron (NM_001100619, intron 1 of 9)	7253	NM_001100619	91768	NM_138375	Cdk5 and Abl enzyme substrate 1
CABLES1	peak95757	chr18	20739223	20739642	3	0	3	0.228571	intron (NM_138375, intron 1 of 9)	intron (NM_138375, intron 1 of 9)	3644	NM_138375	91768	NM_138375	Cdk5 and Abl enzyme substrate 1
CABLES1	peak95761	chr18	20761615	20762175	7	4	11	1	intron (NM_138375, intron 1 of 9)	intron (NM_138375, intron 1 of 9)	26106	NM_138375	91768	NM_138375	Cdk5 and Abl enzyme substrate 1
CABLES1	peak95763	chr18	20772054	20772884	4	3	7	1	intron (NR_023359, intron 2 of 6)	intron (NR_023359, intron 2 of 6)	36680	NM_138375	91768	NM_138375	Cdk5 and Abl enzyme substrate 1
CABLES1	peak95764	chr18	20783689	20784916	9	5	14	0.4	intron (NR_023359, intron 3 of 6)	intron (NR_023359, intron 3 of 6)	48514	NM_138375	91768	NM_138375	Cdk5 and Abl enzyme substrate 1
CABLES1	peak95766	chr18	20806767	20808521	3	3	6	0.622378	intron (NR_023359, intron 4 of 6)	intron (NR_023359, intron 4 of 6)	71855	NM_138375	91768	NM_138375	Cdk5 and Abl enzyme substrate 1
CABLES1	peak95770	chr18	20839663	20841073	9	6	15	1	TTS (NM_001100619)	TTS (NM_001100619)	104579	NM_138375	91768	NM_138375	Cdk5 and Abl enzyme substrate 1
CACNG5	peak93128	chr17	64831083	64831818	3	1	4	0.604396	Intergenic	CpG	-41940	NM_145811	27091	NM_014404	calcium channel, voltage-dependent, gamma subunit 5
CACNG5	peak93133	chr17	64900955	64901784	2	2	4	1	Intergenic	Intergenic	27979	NM_145811	27091	NM_014404	calcium channel, voltage-dependent, gamma subunit 5
CAMK4	peak207640	chr5	110493610	110494389	3	6	9	0.0277722	Intergenic	Intergenic	-65947	NM_001744	814	NM_001744	calcium/calmodulin-dependent protein kinase IV
CAMK4	peak207652	chr5	110559176	110560850	9	6	15	1	promoter-TSS (NM_001744)	promoter-TSS (NM_001744)	66	NM_001744	814	NM_001744	calcium/calmodulin-dependent protein kinase IV
CAMK4	peak207663	chr5	110614471	110614977	2	1	3	1	intron (NM_001744, intron 1 of 10)	intron (NM_001744, intron 1 of 10)	54777	NM_001744	814	NM_001744	calcium/calmodulin-dependent protein kinase IV
CAMK4	peak207664	chr5	110616248	110616995	2	4	6	0.135664	intron (NM_001744, intron 1 of 10)	intron (NM_001744, intron 1 of 10)	56675	NM_001744	814	NM_001744	calcium/calmodulin-dependent protein kinase IV
CAPN13	peak109670	chr2	30864794	30865191	7	3	10	0.328671	3' UTR (NM_182551, exon 7 of 7)	3' UTR (NM_182551, exon 7 of 7)	165318	NM_144575	92291	NM_144575	calpain 13
CAPN13	peak109671	chr2	30866525	30867015	2	2	4	1	3' UTR (NM_182551, exon 7 of 7)	3' UTR (NM_182551, exon 7 of 7)	163541	NM_144575	92291	NM_144575	calpain 13
CAPN13	peak109673	chr2	30871784	30872403	2	2	4	1	Intergenic	Intergenic	158217	NM_144575	92291	NM_144575	calpain 13
CAPN13	peak109676	chr2	30889159	30889781	4	2	6	1	Intergenic	MER57C2|LTR|ERV1	140841	NM_144575	92291	NM_144575	calpain 13
CAPN13	peak109677	chr2	30901709	30903157	6	6	12	0.228571	Intergenic	MIR3|SINE|MIR	127878	NM_144575	92291	NM_144575	calpain 13
CAPN13	peak109678	chr2	30908433	30909714	9	6	15	1	Intergenic	MIRc|SINE|MIR	121237	NM_144575	92291	NM_144575	calpain 13
CAPN13	peak109681	chr2	30929435	30930444	1	2	3	0.525275	Intergenic	Intergenic	100371	NM_144575	92291	NM_144575	calpain 13
CAPN13	peak109683	chr2	30934553	30934918	3	2	5	1	Intergenic	Intergenic	95575	NM_144575	92291	NM_144575	calpain 13
CAPN13	peak109685	chr2	30939038	30940290	4	1	5	0.58042	Intergenic	Intergenic	90647	NM_144575	92291	NM_144575	calpain 13
CAPN13	peak109690	chr2	31020834	31021996	5	3	8	1	intron (NM_144575, intron 1 of 22)	intron (NM_144575, intron 1 of 22)	8896	NM_144575	92291	NM_144575	calpain 13
CAPN13	peak109692	chr2	31029973	31030821	7	6	13	0.485714	promoter-TSS (NM_144575)	promoter-TSS (NM_144575)	-86	NM_144575	92291	NM_144575	calpain 13
CAPN13	peak109693	chr2	31032907	31033789	5	4	9	1	Intergenic	Intergenic	-3037	NM_144575	92291	NM_144575	calpain 13
CAPN13	peak109694	chr2	31046026	31046820	3	3	6	0.622378	Intergenic	Intergenic	-16112	NM_144575	92291	NM_144575	calpain 13
CAPN13	peak109695	chr2	31082913	31084013	3	2	5	1	Intergenic	Intergenic	-53152	NM_144575	92291	NM_144575	calpain 13
CAPRIN1	peak33394	chr11	34018307	34019489	6	6	12	0.228571	Intergenic	Intergenic	-54332	NM_005898	4076	NM_005898	cell cycle associated protein 1
CAPRIN1	peak33396	chr11	34049129	34050299	4	4	8	0.608392	Intergenic	MER21C|LTR|ERVL	-23516	NM_005898	4076	NM_005898	cell cycle associated protein 1
CAPRIN1	peak33397	chr11	34072562	34075409	9	6	15	1	exon (NM_203364, exon 2 of 18)	exon (NM_203364, exon 2 of 18)	756	NM_203364	4076	NM_005898	cell cycle associated protein 1
CAPRIN1	peak33398	chr11	34089423	34090275	5	5	10	0.58042	intron (NM_005898, intron 2 of 18)	MLT1G3|LTR|ERVL-MaLR	16619	NM_203364	4076	NM_005898	cell cycle associated protein 1
CAPS	peak104798	chr19	5913834	5914772	3	4	7	0.314685	exon (NM_004058, exon 1 of 5)	exon (NM_004058, exon 1 of 5)	648	NM_080590	828	NM_004058	calcyphosine
CAPS	peak104801	chr19	5936186	5936885	3	1	4	0.604396	intron (NM_001300865, intron 4 of 15)	L1MC4|LINE|L1	22881	NM_080590	828	NM_004058	calcyphosine
CBLC	peak106748	chr19	45273762	45274373	4	4	8	0.608392	Intergenic	Intergenic	-7058	NM_001130852	23624	NM_012116	Cbl proto-oncogene C, E3 ubiquitin protein ligase
CBLC	peak106749	chr19	45280834	45281559	5	6	11	0.103297	promoter-TSS (NM_001130852)	promoter-TSS (NM_001130852)	71	NM_012116	23624	NM_012116	Cbl proto-oncogene C, E3 ubiquitin protein ligase
CBLC	peak106751	chr19	45287547	45288049	4	2	6	1	intron (NM_012116, intron 5 of 10)	MER91B|DNA|hAT-Tip100	6672	NM_012116	23624	NM_012116	Cbl proto-oncogene C, E3 ubiquitin protein ligase
CCDC85B	peak36030	chr11	65657676	65658699	7	6	13	0.485714	5' UTR (NM_006848, exon 1 of 1)	5' UTR (NM_006848, exon 1 of 1)	313	NM_006848	11007	NM_006848	coiled-coil domain containing 85B
CCL21	peak275825	chr9	34701045	34702727	8	6	14	1	Intergenic	Intergenic	8278	NM_002989	6366	NM_002989	chemokine (C-C motif) ligand 21
CD3E	peak41664	chr11	118166291	118166918	2	1	3	1	Intergenic	ERV3-16A3_I-int|LTR|ERVL	-8690	NM_000733	916	NM_000733	CD3e molecule, epsilon (CD3-TCR complex)
CD5	peak35574	chr11	60809412	60810136	4	2	6	1	Intergenic	Intergenic	-60156	NM_014207	921	NM_014207	CD5 molecule
CD5	peak35578	chr11	60823972	60824706	5	4	9	1	Intergenic	Intergenic	-45591	NM_014207	921	NM_014207	CD5 molecule
CD5	peak35579	chr11	60828848	60829493	2	2	4	1	Intergenic	Intergenic	-40759	NM_014207	921	NM_014207	CD5 molecule
CD5	peak35580	chr11	60834927	60836203	3	2	5	1	Intergenic	Intergenic	-34365	NM_014207	921	NM_014207	CD5 molecule
CD5	peak35581	chr11	60887996	60889019	3	4	7	0.314685	intron (NM_014207, intron 5 of 10)	intron (NM_014207, intron 5 of 10)	18578	NM_014207	921	NM_014207	CD5 molecule
CD5	peak35583	chr11	60897016	60898465	9	6	15	1	TTS (NM_017966)	TTS (NM_017966)	27811	NM_014207	921	NM_014207	CD5 molecule
CDK6	peak245790	chr7	92346889	92348330	9	6	15	1	intron (NM_001145306, intron 4 of 7)	intron (NM_001145306, intron 4 of 7)	115621	NM_001259	1021	NM_001259	cyclin-dependent kinase 6
CDK6	peak245791	chr7	92360267	92361677	7	6	13	0.485714	intron (NM_001145306, intron 3 of 7)	intron (NM_001145306, intron 3 of 7)	102259	NM_001259	1021	NM_001259	cyclin-dependent kinase 6
CDK6	peak245793	chr7	92376099	92376999	3	2	5	1	intron (NM_001145306, intron 3 of 7)	intron (NM_001145306, intron 3 of 7)	86682	NM_001259	1021	NM_001259	cyclin-dependent kinase 6
CDK6	peak245795	chr7	92381559	92382140	2	1	3	1	intron (NM_001145306, intron 3 of 7)	intron (NM_001145306, intron 3 of 7)	81381	NM_001259	1021	NM_001259	cyclin-dependent kinase 6
CDK6	peak245796	chr7	92383143	92385195	5	5	10	0.58042	intron (NM_001145306, intron 3 of 7)	intron (NM_001145306, intron 3 of 7)	79062	NM_001259	1021	NM_001259	cyclin-dependent kinase 6
CDK6	peak245797	chr7	92392737	92393511	6	5	11	0.604396	intron (NM_001145306, intron 3 of 7)	intron (NM_001145306, intron 3 of 7)	70107	NM_001259	1021	NM_001259	cyclin-dependent kinase 6
CDK6	peak245798	chr7	92395339	92397151	9	6	15	1	intron (NM_001145306, intron 3 of 7)	intron (NM_001145306, intron 3 of 7)	66986	NM_001259	1021	NM_001259	cyclin-dependent kinase 6
CDK6	peak245799	chr7	92397882	92398678	6	5	11	0.604396	intron (NM_001145306, intron 3 of 7)	intron (NM_001145306, intron 3 of 7)	64951	NM_001259	1021	NM_001259	cyclin-dependent kinase 6
CDK6	peak245800	chr7	92408364	92409269	2	2	4	1	intron (NM_001145306, intron 2 of 7)	intron (NM_001145306, intron 2 of 7)	54414	NM_001259	1021	NM_001259	cyclin-dependent kinase 6
CDK6	peak245804	chr7	92426808	92427594	2	2	4	1	intron (NM_001145306, intron 2 of 7)	intron (NM_001145306, intron 2 of 7)	36030	NM_001259	1021	NM_001259	cyclin-dependent kinase 6
CDK6	peak245808	chr7	92438753	92439755	9	6	15	1	intron (NM_001145306, intron 2 of 7)	intron (NM_001145306, intron 2 of 7)	23977	NM_001259	1021	NM_001259	cyclin-dependent kinase 6
CDK6	peak245810	chr7	92456756	92457351	5	2	7	0.608392	intron (NM_001145306, intron 2 of 7)	intron (NM_001145306, intron 2 of 7)	6177	NM_001259	1021	NM_001259	cyclin-dependent kinase 6
CDK6	peak245811	chr7	92461524	92465430	9	6	15	1	promoter-TSS (NM_001259)	promoter-TSS (NM_001259)	-246	NM_001259	1021	NM_001259	cyclin-dependent kinase 6
CDK6	peak245812	chr7	92465820	92466237	2	3	5	0.328671	promoter-TSS (NM_001145306)	promoter-TSS (NM_001145306)	-88	NM_001145306	1021	NM_001259	cyclin-dependent kinase 6
CDKN1C	peak29898	chr11	2906294	2907601	9	6	15	1	promoter-TSS (NM_001122631)	promoter-TSS (NM_001122631)	47	NM_001122631	1028	NM_000076	cyclin-dependent kinase inhibitor 1C (p57, Kip2)
CECR2	peak139105	chr22	17849344	17850923	3	2	5	1	intron (NM_001290046, intron 1 of 18)	CpG	9295	NM_001290046	27443	NM_031413	cat eye syndrome chromosome region, candidate 2
CECR2	peak139109	chr22	17965080	17965995	1	2	3	0.525275	intron (NM_001290046, intron 2 of 18)	MLT1E|LTR|ERVL-MaLR	8910	NM_001290047	27443	NM_031413	cat eye syndrome chromosome region, candidate 2
CEMIP	peak84650	chr15	81035444	81036121	2	1	3	1	intron (NM_021214, intron 1 of 2)	intron (NM_021214, intron 1 of 2)	-35901	NM_001293298	57214	NM_018689	cell migration inducing protein, hyaluronan binding
CEMIP	peak84654	chr15	81071223	81073017	7	5	12	1	intron (NM_018689, intron 1 of 28)	CpG	436	NM_001293304	57214	NM_018689	cell migration inducing protein, hyaluronan binding
CEMIP	peak84656	chr15	81097162	81097881	4	3	7	1	intron (NM_018689, intron 1 of 28)	intron (NM_018689, intron 1 of 28)	25838	NM_001293304	57214	NM_018689	cell migration inducing protein, hyaluronan binding
CFAP161	peak84673	chr15	81384314	81385360	6	4	10	1	Intergenic	Intergenic	-41807	NM_173528	161502	NM_173528	cilia and flagella associated protein 161
CFAP161	peak84674	chr15	81398760	81399410	1	2	3	0.525275	Intergenic	Intergenic	-27559	NM_173528	161502	NM_173528	cilia and flagella associated protein 161
CFAP161	peak84675	chr15	81405531	81406257	3	1	4	0.604396	Intergenic	MER21C|LTR|ERVL	-20750	NM_173528	161502	NM_173528	cilia and flagella associated protein 161
CFAP161	peak84676	chr15	81426078	81427087	7	5	12	1	promoter-TSS (NM_173528)	promoter-TSS (NM_173528)	-61	NM_173528	161502	NM_173528	cilia and flagella associated protein 161
CFD	peak104318	chr19	860479	860968	2	2	4	1	exon (NM_001928, exon 2 of 5)	exon (NM_001928, exon 2 of 5)	1059	NM_001928	1675	NM_001928	complement factor D (adipsin)
CH25H	peak26599	chr10	90966377	90968148	8	6	14	1	promoter-TSS (NM_003956)	promoter-TSS (NM_003956)	-192	NM_003956	9023	NM_003956	cholesterol 25-hydroxylase
CH25H	peak26601	chr10	90976734	90978000	6	5	11	0.604396	intron (NM_001127605, intron 8 of 9)	intron (NM_001127605, intron 8 of 9)	-10296	NM_003956	9023	NM_003956	cholesterol 25-hydroxylase
CHL1	peak141200	chr3	152657	153788	2	2	4	1	Intergenic	LTR88b|LTR|Gypsy?	-85056	NM_006614	10752	NM_006614	cell adhesion molecule L1-like
CHL1	peak141207	chr3	215384	216210	2	1	3	1	Intergenic	Intergenic	-22482	NM_006614	10752	NM_006614	cell adhesion molecule L1-like
CHL1	peak141208	chr3	238143	240269	4	4	8	0.608392	promoter-TSS (NR_045572)	promoter-TSS (NR_045572)	-120	NR_045572	10752	NM_006614	cell adhesion molecule L1-like
CHL1	peak141211	chr3	258245	259512	4	3	7	1	intron (NR_045572, intron 1 of 2)	intron (NR_045572, intron 1 of 2)	19553	NR_045572	10752	NM_006614	cell adhesion molecule L1-like
CHL1	peak141214	chr3	284419	286083	5	6	11	0.103297	intron (NR_045572, intron 1 of 2)	intron (NR_045572, intron 1 of 2)	45925	NR_045572	10752	NM_006614	cell adhesion molecule L1-like
CHL1	peak141216	chr3	299678	300327	3	1	4	0.604396	intron (NM_001253387, intron 2 of 26)	intron (NM_001253387, intron 2 of 26)	60677	NR_045572	10752	NM_006614	cell adhesion molecule L1-like
CHL1	peak141217	chr3	306152	306894	6	4	10	1	intron (NM_001253387, intron 2 of 26)	intron (NM_001253387, intron 2 of 26)	-54843	NM_001253388	10752	NM_006614	cell adhesion molecule L1-like
CHL1	peak141225	chr3	335729	336219	2	2	4	1	intron (NM_001253387, intron 2 of 26)	AluJb|SINE|Alu	-25392	NM_001253388	10752	NM_006614	cell adhesion molecule L1-like
CHST15	peak29157	chr10	125753781	125754695	3	3	6	0.622378	Intergenic	Intergenic	97702	NM_015892	51363	NM_014863	carbohydrate (N-acetylgalactosamine 4-sulfate 6-O) sulfotransferase 15
CHST15	peak29161	chr10	125823183	125823944	5	4	9	1	intron (NM_001270764, intron 1 of 7)	intron (NM_001270764, intron 1 of 7)	28376	NM_015892	51363	NM_014863	carbohydrate (N-acetylgalactosamine 4-sulfate 6-O) sulfotransferase 15
CHST15	peak29163	chr10	125851560	125853256	2	2	4	1	promoter-TSS (NM_014863)	promoter-TSS (NM_014863)	-468	NM_014863	51363	NM_014863	carbohydrate (N-acetylgalactosamine 4-sulfate 6-O) sulfotransferase 15
CIB1	peak85144	chr15	90776331	90777928	9	6	15	1	promoter-TSS (NM_001013657)	promoter-TSS (NM_001013657)	149	NM_006384	10519	NM_006384	calcium and integrin binding 1 (calmyrin)
CIB1	peak85148	chr15	90836471	90837307	6	6	12	0.228571	Intergenic	Intergenic	-27898	NR_102428	10519	NM_006384	calcium and integrin binding 1 (calmyrin)
CIB1	peak85149	chr15	90844377	90844854	2	1	3	1	Intergenic	Intergenic	-35625	NR_102428	10519	NM_006384	calcium and integrin binding 1 (calmyrin)
CISD2	peak178986	chr4	103789485	103791295	9	6	15	1	promoter-TSS (NM_181893)	promoter-TSS (NM_181893)	255	NM_001008388	493856	NM_001008388	CDGSH iron sulfur domain 2
CISD2	peak178987	chr4	103799504	103800276	4	3	7	1	intron (NM_001008388, intron 1 of 2)	THE1C-int|LTR|ERVL-MaLR	9755	NM_001008388	493856	NM_001008388	CDGSH iron sulfur domain 2
CISD2	peak178989	chr4	103810827	103811922	7	5	12	1	3' UTR (NM_001008388, exon 3 of 3)	3' UTR (NM_001008388, exon 3 of 3)	21240	NM_001008388	493856	NM_001008388	CDGSH iron sulfur domain 2
CLCF1	peak36157	chr11	67139997	67142311	6	5	11	0.604396	promoter-TSS (NM_013246)	promoter-TSS (NM_013246)	52	NM_013246	23529	NM_013246	cardiotrophin-like cytokine factor 1
CLCF1	peak36158	chr11	67149829	67150455	5	3	8	1	intron (NR_024469, intron 2 of 3)	intron (NR_024469, intron 2 of 3)	-8494	NM_001166212	23529	NM_013246	cardiotrophin-like cytokine factor 1
CLDN12	peak245485	chr7	90032258	90034522	9	6	15	1	intron (NM_001185072, intron 1 of 3)	intron (NM_001185072, intron 1 of 3)	742	NM_012129	9069	NM_012129	claudin 12
CLDN12	peak245486	chr7	90038682	90039462	4	4	8	0.608392	intron (NM_001185073, intron 2 of 2)	intron (NM_001185073, intron 2 of 2)	6424	NM_012129	9069	NM_012129	claudin 12
CLDN12	peak245487	chr7	90040504	90041612	9	6	15	1	intron (NM_001185073, intron 2 of 2)	intron (NM_001185073, intron 2 of 2)	8410	NM_012129	9069	NM_012129	claudin 12
CLDN12	peak245490	chr7	90057000	90057652	5	5	10	0.58042	Intergenic	Intergenic	24678	NM_012129	9069	NM_012129	claudin 12
CLDN12	peak245493	chr7	90084279	90085408	8	6	14	1	Intergenic	Intergenic	52196	NM_012129	9069	NM_012129	claudin 12
CLDN12	peak245494	chr7	90090271	90090934	2	2	4	1	Intergenic	L2a|LINE|L2	57955	NM_012129	9069	NM_012129	claudin 12
CLDN12	peak245495	chr7	90092036	90093104	4	5	9	0.286713	Intergenic	THE1C|LTR|ERVL-MaLR	59922	NM_012129	9069	NM_012129	claudin 12
CLDN3	peak242825	chr7	73183885	73185350	9	6	15	1	promoter-TSS (NM_001306)	promoter-TSS (NM_001306)	-18	NM_001306	1365	NM_001306	claudin 3
CLDN3	peak242826	chr7	73207886	73208789	2	1	3	1	Intergenic	AluSz|SINE|Alu	-23738	NM_001306	1365	NM_001306	claudin 3
CLMP	peak42005	chr11	123015917	123016895	1	2	3	0.525275	intron (NM_024769, intron 1 of 6)	AluSx1|SINE|Alu	49607	NM_024769	79827	NM_024769	CXADR-like membrane protein
CLMP	peak42010	chr11	123065407	123066415	2	3	5	0.328671	5' UTR (NM_024769, exon 1 of 7)	5' UTR (NM_024769, exon 1 of 7)	102	NM_024769	79827	NM_024769	CXADR-like membrane protein
CLMP	peak42014	chr11	123117731	123118337	2	3	5	0.328671	Intergenic	Intergenic	-52021	NM_024769	79827	NM_024769	CXADR-like membrane protein
CLMP	peak42015	chr11	123131962	123132620	5	6	11	0.103297	Intergenic	Intergenic	-66278	NM_024769	79827	NM_024769	CXADR-like membrane protein
CLMP	peak42016	chr11	123138719	123139286	2	1	3	1	Intergenic	Intergenic	-72990	NM_024769	79827	NM_024769	CXADR-like membrane protein
CMTM7	peak145251	chr3	32362040	32363148	4	5	9	0.286713	intron (NM_178868, intron 1 of 3)	intron (NM_178868, intron 1 of 3)	-70569	NM_138410	112616	NM_138410	CKLF-like MARVEL transmembrane domain containing 7
CMTM7	peak145253	chr3	32367390	32367902	2	2	4	1	intron (NM_178868, intron 1 of 3)	intron (NM_178868, intron 1 of 3)	-65517	NM_138410	112616	NM_138410	CKLF-like MARVEL transmembrane domain containing 7
CMTM7	peak145255	chr3	32381171	32382694	9	6	15	1	intron (NM_178868, intron 1 of 3)	intron (NM_178868, intron 1 of 3)	-51230	NM_138410	112616	NM_138410	CKLF-like MARVEL transmembrane domain containing 7
CMTM7	peak145263	chr3	32416493	32417298	2	1	3	1	Intergenic	MLT1K|LTR|ERVL-MaLR	-16267	NM_138410	112616	NM_138410	CKLF-like MARVEL transmembrane domain containing 7
CMTM7	peak145266	chr3	32425988	32427294	7	6	13	0.485714	Intergenic	Intergenic	-6522	NM_138410	112616	NM_138410	CKLF-like MARVEL transmembrane domain containing 7
CMTM7	peak145267	chr3	32432766	32434624	9	6	15	1	intron (NM_138410, intron 1 of 4)	CpG	532	NM_181472	112616	NM_138410	CKLF-like MARVEL transmembrane domain containing 7
CMTM7	peak145269	chr3	32442329	32443731	9	6	15	1	intron (NM_138410, intron 1 of 4)	intron (NM_138410, intron 1 of 4)	9867	NM_181472	112616	NM_138410	CKLF-like MARVEL transmembrane domain containing 7
CMTM7	peak145272	chr3	32451500	32452546	4	4	8	0.608392	intron (NM_138410, intron 1 of 4)	intron (NM_138410, intron 1 of 4)	18860	NM_181472	112616	NM_138410	CKLF-like MARVEL transmembrane domain containing 7
CMTM7	peak145273	chr3	32461597	32462576	4	2	6	1	intron (NM_138410, intron 1 of 4)	intron (NM_138410, intron 1 of 4)	28924	NM_181472	112616	NM_138410	CKLF-like MARVEL transmembrane domain containing 7
CMTM7	peak145274	chr3	32463268	32464187	7	6	13	0.485714	intron (NM_138410, intron 1 of 4)	intron (NM_138410, intron 1 of 4)	30565	NM_181472	112616	NM_138410	CKLF-like MARVEL transmembrane domain containing 7
CMTM7	peak145276	chr3	32481928	32482589	3	0	3	0.228571	intron (NM_138410, intron 1 of 4)	AluSz6|SINE|Alu	49096	NM_181472	112616	NM_138410	CKLF-like MARVEL transmembrane domain containing 7
CMTR2	peak88425	chr16	71321970	71323903	9	6	15	1	intron (NM_018348, intron 1 of 2)	intron (NM_018348, intron 1 of 2)	378	NM_001099642	55783	NM_018348	cap methyltransferase 2
CMTR2	peak88426	chr16	71330702	71331646	4	2	6	1	Intergenic	LTR45C|LTR|ERV1	-7665	NM_018348	55783	NM_018348	cap methyltransferase 2
CNEP1R1	peak87340	chr16	50058541	50060165	9	6	15	1	intron (NM_001281789, intron 1 of 5)	CpG	236	NR_104042	255919	NM_153261	CTD nuclear envelope phosphatase 1 regulatory subunit 1
COBLL1	peak122292	chr2	165696261	165699190	9	6	15	1	exon (NM_001278460, exon 2 of 14)	exon (NM_001278460, exon 2 of 14)	202	NM_014900	22837	NM_014900	cordon-bleu WH2 repeat protein like 1
COBLL1	peak122294	chr2	165704398	165706585	6	4	10	1	non-coding (NR_110574, exon 2 of 2)	non-coding (NR_110574, exon 2 of 2)	-6814	NM_001278460	22837	NM_014900	cordon-bleu WH2 repeat protein like 1
COBLL1	peak122297	chr2	165724534	165726226	1	4	5	0.0889111	Intergenic	L2a|LINE|L2	-26702	NM_001278460	22837	NM_014900	cordon-bleu WH2 repeat protein like 1
COBLL1	peak122304	chr2	165746724	165747528	1	3	4	0.235165	Intergenic	Intergenic	-48448	NM_001278460	22837	NM_014900	cordon-bleu WH2 repeat protein like 1
COBLL1	peak122305	chr2	165753002	165753924	5	4	9	1	Intergenic	Intergenic	-54785	NM_001278460	22837	NM_014900	cordon-bleu WH2 repeat protein like 1
COL4A4	peak130098	chr2	227898048	227898834	2	1	3	1	intron (NM_000092, intron 37 of 47)	intron (NM_000092, intron 37 of 47)	130834	NM_000092	1286	NM_000092	collagen, type IV, alpha 4
COL4A4	peak130104	chr2	227971613	227972423	6	4	10	1	intron (NM_000092, intron 12 of 47)	MER20|DNA|hAT-Charlie	57257	NM_000092	1286	NM_000092	collagen, type IV, alpha 4
COL4A4	peak130105	chr2	227994476	227995167	4	3	7	1	intron (NM_000092, intron 4 of 47)	intron (NM_000092, intron 4 of 47)	34453	NM_000092	1286	NM_000092	collagen, type IV, alpha 4
COL4A4	peak130106	chr2	228027993	228030021	6	5	11	0.604396	promoter-TSS (NM_000091)	promoter-TSS (NM_000091)	268	NM_000092	1286	NM_000092	collagen, type IV, alpha 4
COL8A2	peak2435	chr1	36599020	36599586	6	4	10	1	Intergenic	Intergenic	-8618	NM_005202	1296	NM_005202	collagen, type VIII, alpha 2
COLEC12	peak94335	chr18	394770	396866	3	3	6	0.622378	intron (NM_130386, intron 2 of 9)	intron (NM_130386, intron 2 of 9)	104911	NM_130386	81035	NM_030781	collectin sub-family member 12
COLEC12	peak94338	chr18	420928	422261	2	3	5	0.328671	intron (NM_130386, intron 2 of 9)	intron (NM_130386, intron 2 of 9)	79134	NM_130386	81035	NM_030781	collectin sub-family member 12
COLEC12	peak94339	chr18	426681	427705	7	5	12	1	intron (NM_130386, intron 2 of 9)	MIRc|SINE|MIR	73536	NM_130386	81035	NM_030781	collectin sub-family member 12
COLEC12	peak94340	chr18	449362	449907	3	5	8	0.118881	intron (NM_130386, intron 2 of 9)	LTR16B1|LTR|ERVL	51094	NM_130386	81035	NM_030781	collectin sub-family member 12
COLEC12	peak94344	chr18	478561	479974	2	1	3	1	intron (NM_130386, intron 2 of 9)	intron (NM_130386, intron 2 of 9)	21461	NM_130386	81035	NM_030781	collectin sub-family member 12
COLEC12	peak94346	chr18	499451	501451	2	2	4	1	intron (NM_130386, intron 1 of 9)	CpG	278	NM_130386	81035	NM_030781	collectin sub-family member 12
COMP	peak105661	chr19	18852108	18853119	6	5	11	0.604396	intron (NM_015321, intron 1 of 13)	intron (NM_015321, intron 1 of 13)	49500	NM_000095	1311	NM_000095	cartilage oligomeric matrix protein
COMP	peak105662	chr19	18853913	18854673	3	2	5	1	intron (NM_015321, intron 2 of 13)	intron (NM_015321, intron 2 of 13)	47821	NM_000095	1311	NM_000095	cartilage oligomeric matrix protein
COMP	peak105664	chr19	18873011	18873955	6	6	12	0.228571	intron (NM_015321, intron 8 of 13)	intron (NM_015321, intron 8 of 13)	28631	NM_000095	1311	NM_000095	cartilage oligomeric matrix protein
CORO2B	peak83930	chr15	68835447	68836125	1	2	3	0.525275	Intergenic	Intergenic	-35522	NM_006091	10391	NM_006091	coronin, actin binding protein, 2B
CORO2B	peak83933	chr15	68851637	68852591	6	6	12	0.228571	Intergenic	CpG	-19194	NM_006091	10391	NM_006091	coronin, actin binding protein, 2B
CORO2B	peak83934	chr15	68870123	68872075	7	6	13	0.485714	promoter-TSS (NM_006091)	promoter-TSS (NM_006091)	-209	NM_006091	10391	NM_006091	coronin, actin binding protein, 2B
CORO2B	peak83935	chr15	68878489	68879033	3	4	7	0.314685	intron (NM_006091, intron 1 of 11)	L2c|LINE|L2	7453	NM_006091	10391	NM_006091	coronin, actin binding protein, 2B
CORO2B	peak83937	chr15	68891831	68892531	3	4	7	0.314685	intron (NM_006091, intron 1 of 11)	intron (NM_006091, intron 1 of 11)	-16698	NM_001190456	10391	NM_006091	coronin, actin binding protein, 2B
CORO2B	peak83939	chr15	68913107	68913648	0	3	3	0.043956	intron (NM_001190456, intron 1 of 11)	intron (NM_001190456, intron 1 of 11)	4499	NM_001190456	10391	NM_006091	coronin, actin binding protein, 2B
CORO2B	peak83941	chr15	68923905	68924655	4	5	9	0.286713	promoter-TSS (NM_001190457)	promoter-TSS (NM_001190457)	-47	NM_001190457	10391	NM_006091	coronin, actin binding protein, 2B
CORO2B	peak83944	chr15	68944170	68944952	2	1	3	1	intron (NM_001190456, intron 2 of 11)	intron (NM_001190456, intron 2 of 11)	20234	NM_001190457	10391	NM_006091	coronin, actin binding protein, 2B
CORO2B	peak83946	chr15	68966243	68966893	5	4	9	1	intron (NM_001190456, intron 2 of 11)	intron (NM_001190456, intron 2 of 11)	42241	NM_001190457	10391	NM_006091	coronin, actin binding protein, 2B
CORO2B	peak83949	chr15	68992667	68993441	3	0	3	0.228571	intron (NM_001190456, intron 3 of 11)	intron (NM_001190456, intron 3 of 11)	68727	NM_001190457	10391	NM_006091	coronin, actin binding protein, 2B
CPEB3	peak26870	chr10	93847251	93848230	7	5	12	1	intron (NM_014912, intron 8 of 9)	intron (NM_014912, intron 8 of 9)	155295	NM_001178137	22849	NM_014912	cytoplasmic polyadenylation element binding protein 3
CPEB3	peak26871	chr10	93860800	93861798	9	6	15	1	intron (NM_014912, intron 7 of 9)	intron (NM_014912, intron 7 of 9)	141737	NM_001178137	22849	NM_014912	cytoplasmic polyadenylation element binding protein 3
CPEB3	peak26875	chr10	93873834	93875053	3	4	7	0.314685	intron (NM_014912, intron 6 of 9)	MIR|SINE|MIR	128592	NM_001178137	22849	NM_014912	cytoplasmic polyadenylation element binding protein 3
CPEB3	peak26877	chr10	93882244	93883544	3	2	5	1	intron (NM_014912, intron 6 of 9)	intron (NM_014912, intron 6 of 9)	120142	NM_001178137	22849	NM_014912	cytoplasmic polyadenylation element binding protein 3
CPEB3	peak26878	chr10	93883773	93885173	0	3	3	0.043956	intron (NM_014912, intron 6 of 9)	intron (NM_014912, intron 6 of 9)	118563	NM_001178137	22849	NM_014912	cytoplasmic polyadenylation element binding protein 3
CPEB3	peak26883	chr10	93944655	93945370	3	2	5	1	intron (NM_001178137, intron 3 of 9)	intron (NM_001178137, intron 3 of 9)	58023	NM_001178137	22849	NM_014912	cytoplasmic polyadenylation element binding protein 3
CPEB3	peak26884	chr10	93960397	93961081	3	2	5	1	intron (NM_014912, intron 2 of 9)	intron (NM_014912, intron 2 of 9)	42297	NM_001178137	22849	NM_014912	cytoplasmic polyadenylation element binding protein 3
CPEB3	peak26885	chr10	93968544	93969029	2	1	3	1	intron (NM_014912, intron 2 of 9)	L2c|LINE|L2	34249	NM_001178137	22849	NM_014912	cytoplasmic polyadenylation element binding protein 3
CPEB3	peak26886	chr10	93970768	93971489	3	3	6	0.622378	intron (NM_014912, intron 2 of 9)	intron (NM_014912, intron 2 of 9)	31907	NM_001178137	22849	NM_014912	cytoplasmic polyadenylation element binding protein 3
CPEB3	peak26887	chr10	93979047	93979683	6	2	8	0.314685	intron (NM_014912, intron 2 of 9)	Tigger10|DNA|TcMar-Tigger	23671	NM_001178137	22849	NM_014912	cytoplasmic polyadenylation element binding protein 3
CPEB3	peak26889	chr10	93998066	94001014	9	6	15	1	exon (NM_001178137, exon 2 of 10)	exon (NM_001178137, exon 2 of 10)	3496	NM_001178137	22849	NM_014912	cytoplasmic polyadenylation element binding protein 3
CPEB3	peak26890	chr10	94002977	94003462	6	5	11	0.604396	promoter-TSS (NM_001178137)	promoter-TSS (NM_001178137)	-184	NM_001178137	22849	NM_014912	cytoplasmic polyadenylation element binding protein 3
CPEB3	peak26891	chr10	94020621	94021081	3	2	5	1	intron (NM_014912, intron 1 of 9)	intron (NM_014912, intron 1 of 9)	-17815	NM_001178137	22849	NM_014912	cytoplasmic polyadenylation element binding protein 3
CPEB3	peak26895	chr10	94049948	94051624	9	6	15	1	promoter-TSS (NM_017824)	promoter-TSS (NM_017824)	89	NM_014912	22849	NM_014912	cytoplasmic polyadenylation element binding protein 3
CST7	peak132828	chr20	24726827	24727522	1	2	3	0.525275	Intergenic	Intergenic	-202691	NM_003650	8530	NM_003650	cystatin F (leukocystatin)
CST7	peak132829	chr20	24735968	24736657	2	2	4	1	Intergenic	MER49|LTR|ERV1	-193553	NM_003650	8530	NM_003650	cystatin F (leukocystatin)
CST7	peak132830	chr20	24753998	24754953	8	4	12	0.525275	Intergenic	Intergenic	-175390	NM_003650	8530	NM_003650	cystatin F (leukocystatin)
CST7	peak132833	chr20	24765923	24766498	1	2	3	0.525275	Intergenic	Intergenic	-163655	NM_003650	8530	NM_003650	cystatin F (leukocystatin)
CST7	peak132834	chr20	24898737	24899761	2	4	6	0.135664	Intergenic	Intergenic	-30617	NM_003650	8530	NM_003650	cystatin F (leukocystatin)
CST7	peak132835	chr20	24910763	24912359	5	3	8	1	Intergenic	HERVE-int|LTR|ERV1	-18305	NM_003650	8530	NM_003650	cystatin F (leukocystatin)
CST7	peak132837	chr20	24945006	24945998	6	5	11	0.604396	intron (NM_020531, intron 8 of 8)	L3|LINE|CR1	15636	NM_003650	8530	NM_003650	cystatin F (leukocystatin)
CTDSP1	peak129468	chr2	219260545	219261751	9	6	15	1	3' UTR (NM_000578, exon 15 of 15)	3' UTR (NM_000578, exon 15 of 15)	-1913	NM_001206878	58190	NM_021198	CTD small phosphatase 1
CTDSP1	peak129470	chr2	219264027	219265179	8	6	14	1	5' UTR (NM_021198, exon 1 of 7)	5' UTR (NM_021198, exon 1 of 7)	125	NM_182642	58190	NM_021198	CTD small phosphatase 1
CTSZ	peak134521	chr20	57570423	57571647	7	6	13	0.485714	TTS (NM_198976)	TTS (NM_198976)	11274	NM_001336	1522	NM_001336	cathepsin Z
CTSZ	peak134522	chr20	57581208	57582543	5	5	10	0.58042	intron (NM_001336, intron 1 of 5)	intron (NM_001336, intron 1 of 5)	433	NM_001336	1522	NM_001336	cathepsin Z
CYBA	peak89488	chr16	88716807	88718290	3	3	6	0.622378	promoter-TSS (NM_000101)	promoter-TSS (NM_000101)	-57	NM_000101	1535	NM_000101	cytochrome b-245, alpha polypeptide
CYS1	peak108234	chr2	10212487	10213084	3	1	4	0.604396	intron (NM_001037160, intron 1 of 2)	intron (NM_001037160, intron 1 of 2)	7752	NM_001037160	192668	NM_001037160	cystin 1
CYS1	peak108235	chr2	10219061	10220640	6	5	11	0.604396	intron (NM_001037160, intron 1 of 2)	CpG	687	NM_001037160	192668	NM_001037160	cystin 1
CYS1	peak108236	chr2	10223802	10224592	6	1	7	0.118881	Intergenic	Intergenic	-3659	NM_001037160	192668	NM_001037160	cystin 1
CYS1	peak108240	chr2	10237386	10238223	4	5	9	0.286713	Intergenic	Intergenic	-17267	NM_001037160	192668	NM_001037160	cystin 1
DACH2	peak283568	chrX	85388924	85389543	1	3	4	0.235165	Intergenic	Intergenic	-14221	NM_053281	117154	NM_053281	dachshund family transcription factor 2
DACH2	peak283569	chrX	85402428	85404880	9	6	15	1	exon (NM_001139514, exon 1 of 12)	exon (NM_001139514, exon 1 of 12)	199	NM_001139514	117154	NM_053281	dachshund family transcription factor 2
DACH2	peak283576	chrX	85433774	85434510	2	2	4	1	intron (NM_001139514, intron 1 of 11)	intron (NM_001139514, intron 1 of 11)	30687	NM_001139514	117154	NM_053281	dachshund family transcription factor 2
DACH2	peak283593	chrX	85802564	85803307	2	1	3	1	intron (NM_053281, intron 3 of 11)	intron (NM_053281, intron 3 of 11)	284965	NM_001139515	117154	NM_053281	dachshund family transcription factor 2
DACH2	peak283597	chrX	85937010	85937704	2	1	3	1	intron (NM_053281, intron 4 of 11)	MIR|SINE|MIR	419386	NM_001139515	117154	NM_053281	dachshund family transcription factor 2
DACH2	peak283599	chrX	85966485	85967139	3	0	3	0.228571	intron (NM_053281, intron 5 of 11)	intron (NM_053281, intron 5 of 11)	448841	NM_001139515	117154	NM_053281	dachshund family transcription factor 2
DACH2	peak283601	chrX	86064509	86065141	2	2	4	1	intron (NM_053281, intron 7 of 11)	intron (NM_053281, intron 7 of 11)	546854	NM_001139515	117154	NM_053281	dachshund family transcription factor 2
DCX	peak284315	chrX	110595424	110596188	5	4	9	1	intron (NM_001195553, intron 3 of 6)	intron (NM_001195553, intron 3 of 6)	58568	NM_000555	1641	NM_000555	doublecortin
DCX	peak284316	chrX	110596951	110597476	5	3	8	1	intron (NM_001195553, intron 3 of 6)	intron (NM_001195553, intron 3 of 6)	57160	NM_000555	1641	NM_000555	doublecortin
DCX	peak284319	chrX	110620082	110621190	5	5	10	0.58042	intron (NM_001195553, intron 3 of 6)	intron (NM_001195553, intron 3 of 6)	33738	NM_000555	1641	NM_000555	doublecortin
DCX	peak284322	chrX	110645273	110646137	6	1	7	0.118881	intron (NM_001195553, intron 2 of 6)	intron (NM_001195553, intron 2 of 6)	8669	NM_000555	1641	NM_000555	doublecortin
DCX	peak284324	chrX	110654789	110655583	2	1	3	1	promoter-TSS (NM_000555)	promoter-TSS (NM_000555)	233	NM_178151	1641	NM_000555	doublecortin
DDX19A	peak88369	chr16	70380337	70381369	9	6	15	1	promoter-TSS (NM_018332)	promoter-TSS (NM_018332)	29	NM_018332	55308	NM_018332	DEAD (Asp-Glu-Ala-Asp) box polypeptide 19A
DDX19A	peak88371	chr16	70409861	70410384	2	2	4	1	Intergenic	Intergenic	29299	NM_018332	55308	NM_018332	DEAD (Asp-Glu-Ala-Asp) box polypeptide 19A
DDX19A	peak88372	chr16	70414142	70415893	9	6	15	1	3' UTR (NM_006927, exon 7 of 7)	3' UTR (NM_006927, exon 7 of 7)	34194	NM_018332	55308	NM_018332	DEAD (Asp-Glu-Ala-Asp) box polypeptide 19A
DIO2	peak78878	chr14	80744652	80745021	2	1	3	1	intron (NR_038355, intron 2 of 8)	MLT2B4|LTR|ERVL	-47440	NM_000793	1734	NM_000793	deiodinase, iodothyronine, type II
DIO2	peak78886	chr14	80821298	80822095	0	3	3	0.043956	intron (NR_038355, intron 2 of 8)	intron (NR_038355, intron 2 of 8)	-124300	NM_000793	1734	NM_000793	deiodinase, iodothyronine, type II
DIO2	peak78892	chr14	80879960	80880959	1	2	3	0.525275	intron (NR_038355, intron 8 of 8)	intron (NR_038355, intron 8 of 8)	-183063	NM_000793	1734	NM_000793	deiodinase, iodothyronine, type II
DIO2	peak78893	chr14	80885277	80886589	5	5	10	0.58042	intron (NR_038355, intron 8 of 8)	intron (NR_038355, intron 8 of 8)	-188536	NM_000793	1734	NM_000793	deiodinase, iodothyronine, type II
DIO2	peak78895	chr14	80900744	80902160	6	6	12	0.228571	intron (NR_038355, intron 8 of 8)	L1M1|LINE|L1	-204055	NM_000793	1734	NM_000793	deiodinase, iodothyronine, type II
DIO2	peak78901	chr14	80934819	80935674	3	4	7	0.314685	Intergenic	HERVK22-int|LTR|ERVK	-237850	NM_000793	1734	NM_000793	deiodinase, iodothyronine, type II
DIO2	peak78907	chr14	80988849	80990594	2	3	5	0.328671	intron (NM_152446, intron 22 of 23)	intron (NM_152446, intron 22 of 23)	-292325	NM_000793	1734	NM_000793	deiodinase, iodothyronine, type II
DIO2	peak78913	chr14	81034389	81035197	1	2	3	0.525275	intron (NM_152446, intron 19 of 23)	intron (NM_152446, intron 19 of 23)	-337396	NM_000793	1734	NM_000793	deiodinase, iodothyronine, type II
DIO2	peak78915	chr14	81050996	81052100	8	6	14	1	intron (NM_152446, intron 18 of 23)	intron (NM_152446, intron 18 of 23)	-354151	NM_000793	1734	NM_000793	deiodinase, iodothyronine, type II
DIXDC1	peak41119	chr11	111797198	111798480	9	6	15	1	promoter-TSS (NM_001278542)	promoter-TSS (NM_001278542)	-29	NM_001278542	85458	NM_033425	DIX domain containing 1
DIXDC1	peak41121	chr11	111807315	111808845	7	6	13	0.485714	5' UTR (NM_001037954, exon 1 of 20)	5' UTR (NM_001037954, exon 1 of 20)	153	NM_001037954	85458	NM_033425	DIX domain containing 1
DIXDC1	peak41123	chr11	111815087	111816043	3	0	3	0.228571	intron (NM_001037954, intron 1 of 19)	intron (NM_001037954, intron 1 of 19)	7638	NM_001037954	85458	NM_033425	DIX domain containing 1
DIXDC1	peak41124	chr11	111831478	111832552	5	4	9	1	intron (NM_001037954, intron 1 of 19)	intron (NM_001037954, intron 1 of 19)	-16018	NM_033425	85458	NM_033425	DIX domain containing 1
DIXDC1	peak41126	chr11	111847059	111848507	8	6	14	1	promoter-TSS (NM_033425)	promoter-TSS (NM_033425)	-250	NM_033425	85458	NM_033425	DIX domain containing 1
DIXDC1	peak41127	chr11	111852668	111854452	8	6	14	1	intron (NM_033425, intron 3 of 15)	intron (NM_033425, intron 3 of 15)	5527	NM_033425	85458	NM_033425	DIX domain containing 1
DIXDC1	peak41128	chr11	111859371	111860079	9	6	15	1	intron (NM_033425, intron 5 of 15)	intron (NM_033425, intron 5 of 15)	11692	NM_033425	85458	NM_033425	DIX domain containing 1
DIXDC1	peak41129	chr11	111862761	111863569	5	3	8	1	exon (NM_001037954, exon 11 of 20)	exon (NM_001037954, exon 11 of 20)	15132	NM_033425	85458	NM_033425	DIX domain containing 1
DKK3	peak30612	chr11	11959208	11959900	2	3	5	0.328671	intron (NM_001282659, intron 17 of 27)	intron (NM_001282659, intron 17 of 27)	70632	NM_001018057	27122	NM_013253	dickkopf WNT signaling pathway inhibitor 3
DKK3	peak30613	chr11	11965755	11966423	2	1	3	1	intron (NM_001282659, intron 20 of 27)	MIRc|SINE|MIR	64097	NM_001018057	27122	NM_013253	dickkopf WNT signaling pathway inhibitor 3
DKK3	peak30618	chr11	11996784	11997284	0	3	3	0.043956	intron (NM_015881, intron 4 of 7)	intron (NM_015881, intron 4 of 7)	33152	NM_001018057	27122	NM_013253	dickkopf WNT signaling pathway inhibitor 3
DKK3	peak30620	chr11	12009081	12010272	8	6	14	1	intron (NM_015881, intron 4 of 7)	intron (NM_015881, intron 4 of 7)	20509	NM_001018057	27122	NM_013253	dickkopf WNT signaling pathway inhibitor 3
DKK3	peak30621	chr11	12030443	12031535	2	2	4	1	promoter-TSS (NM_013253)	promoter-TSS (NM_013253)	-72	NM_013253	27122	NM_013253	dickkopf WNT signaling pathway inhibitor 3
DKK3	peak30623	chr11	12065458	12066481	8	6	14	1	Intergenic	Intergenic	-35053	NM_013253	27122	NM_013253	dickkopf WNT signaling pathway inhibitor 3
EDARADD	peak17571	chr1	236506170	236507219	4	1	5	0.58042	Intergenic	Intergenic	-50985	NM_145861	128178	NM_080738	EDAR-associated death domain
EDARADD	peak17573	chr1	236529212	236529899	2	1	3	1	Intergenic	L1MEc|LINE|L1	-28124	NM_145861	128178	NM_080738	EDAR-associated death domain
EDARADD	peak17576	chr1	236558024	236559857	8	6	14	1	exon (NM_080738, exon 1 of 6)	exon (NM_080738, exon 1 of 6)	225	NM_080738	128178	NM_080738	EDAR-associated death domain
EDARADD	peak17577	chr1	236563221	236563819	3	1	4	0.604396	intron (NM_080738, intron 1 of 5)	intron (NM_080738, intron 1 of 5)	4804	NM_080738	128178	NM_080738	EDAR-associated death domain
EDARADD	peak17578	chr1	236567088	236567850	1	2	3	0.525275	intron (NM_080738, intron 1 of 5)	intron (NM_080738, intron 1 of 5)	8753	NM_080738	128178	NM_080738	EDAR-associated death domain
EDARADD	peak17581	chr1	236579287	236579978	2	2	4	1	intron (NM_080738, intron 3 of 5)	intron (NM_080738, intron 3 of 5)	20917	NM_080738	128178	NM_080738	EDAR-associated death domain
EDARADD	peak17582	chr1	236584136	236584727	5	2	7	0.608392	intron (NM_080738, intron 3 of 5)	LTR53|LTR|ERVL	25716	NM_080738	128178	NM_080738	EDAR-associated death domain
ELFN1	peak235461	chr7	1753206	1753927	2	3	5	0.328671	intron (NM_001128636, intron 1 of 1)	CpG	4769	NM_001128636	392617	NM_001128636	extracellular leucine-rich repeat and fibronectin type III domain containing 1
ELFN1	peak235462	chr7	1760537	1761012	2	2	4	1	intron (NM_001128636, intron 1 of 1)	MIR|SINE|MIR	11977	NM_001128636	392617	NM_001128636	extracellular leucine-rich repeat and fibronectin type III domain containing 1
ELFN1	peak235463	chr7	1764729	1765375	1	2	3	0.525275	intron (NM_001128636, intron 1 of 1)	intron (NM_001128636, intron 1 of 1)	16254	NM_001128636	392617	NM_001128636	extracellular leucine-rich repeat and fibronectin type III domain containing 1
EPHA8	peak1534	chr1	22853537	22854639	5	5	10	0.58042	3' UTR (NM_001083621, exon 19 of 19)	3' UTR (NM_001083621, exon 19 of 19)	-35916	NM_020526	2046	NM_020526	EPH receptor A8
EPHA8	peak1537	chr1	22889603	22890447	1	2	3	0.525275	promoter-TSS (NM_020526)	promoter-TSS (NM_020526)	21	NM_001006943	2046	NM_020526	EPH receptor A8
ERICH5	peak265405	chr8	99076252	99078062	9	6	15	1	intron (NM_001170806, intron 1 of 1)	CpG	407	NM_001170806	203111	NM_173549	glutamate rich 5
ERICH5	peak265406	chr8	99080610	99081205	2	1	3	1	intron (NM_001170806, intron 1 of 1)	intron (NM_001170806, intron 1 of 1)	4158	NM_001170806	203111	NM_173549	glutamate rich 5
ERICH5	peak265411	chr8	99097657	99098368	5	4	9	1	intron (NM_001170806, intron 1 of 1)	intron (NM_001170806, intron 1 of 1)	21263	NM_001170806	203111	NM_173549	glutamate rich 5
ETNK1	peak45625	chr12	22741212	22742542	8	6	14	1	Intergenic	Intergenic	-36199	NM_018638	55500	NM_018638	ethanolamine kinase 1
ETNK1	peak45627	chr12	22751017	22752123	3	5	8	0.118881	Intergenic	Intergenic	-26506	NM_018638	55500	NM_018638	ethanolamine kinase 1
ETNK1	peak45629	chr12	22777354	22779576	9	6	15	1	exon (NM_001039481, exon 1 of 3)	exon (NM_001039481, exon 1 of 3)	389	NM_001039481	55500	NM_018638	ethanolamine kinase 1
ETNK1	peak45640	chr12	22810621	22811799	6	4	10	1	intron (NM_018638, intron 2 of 7)	MER31-int|LTR|ERV1	33134	NM_001039481	55500	NM_018638	ethanolamine kinase 1
ETNK1	peak45643	chr12	22837077	22837920	5	5	10	0.58042	intron (NM_018638, intron 7 of 7)	intron (NM_018638, intron 7 of 7)	59423	NM_001039481	55500	NM_018638	ethanolamine kinase 1
ETNK1	peak45647	chr12	22845046	22845995	1	2	3	0.525275	Intergenic	LTR12C|LTR|ERV1	67445	NM_001039481	55500	NM_018638	ethanolamine kinase 1
ETNK1	peak45648	chr12	22852911	22854657	3	4	7	0.314685	Intergenic	Intergenic	75708	NM_001039481	55500	NM_018638	ethanolamine kinase 1
ETNK1	peak45651	chr12	22862238	22862876	2	1	3	1	Intergenic	Intergenic	84481	NM_001039481	55500	NM_018638	ethanolamine kinase 1
ETNK1	peak45661	chr12	22912434	22914102	5	4	9	1	Intergenic	L3|LINE|CR1	135192	NM_001039481	55500	NM_018638	ethanolamine kinase 1
ETNK1	peak45665	chr12	22937313	22938254	5	3	8	1	Intergenic	L2a|LINE|L2	159708	NM_001039481	55500	NM_018638	ethanolamine kinase 1
ETNK1	peak45673	chr12	22980695	22981741	2	1	3	1	Intergenic	Tigger3c|DNA|TcMar-Tigger	203142	NM_001039481	55500	NM_018638	ethanolamine kinase 1
ETNK1	peak45676	chr12	23000218	23001190	2	2	4	1	Intergenic	MER102c|DNA|hAT-Charlie	222628	NM_001039481	55500	NM_018638	ethanolamine kinase 1
ETNK1	peak45678	chr12	23009102	23009637	2	1	3	1	Intergenic	Intergenic	231294	NM_001039481	55500	NM_018638	ethanolamine kinase 1
EVA1B	peak2463	chr1	36788585	36790045	4	4	8	0.608392	promoter-TSS (NM_001304762)	promoter-TSS (NM_001304762)	-66	NR_130899	55194	NM_018166	eva-1 homolog B (C. elegans)
F11	peak192831	chr4	187181301	187182553	3	3	6	0.622378	Intergenic	Intergenic	-5191	NM_000128	2160	NM_000128	coagulation factor XI
F11	peak192832	chr4	187186868	187188599	6	6	12	0.228571	intron (NM_000128, intron 1 of 14)	intron (NM_000128, intron 1 of 14)	616	NM_000128	2160	NM_000128	coagulation factor XI
F11	peak192834	chr4	187217766	187218599	2	3	5	0.328671	intron (NR_033900, intron 1 of 3)	intron (NR_033900, intron 1 of 3)	31065	NM_000128	2160	NM_000128	coagulation factor XI
F11	peak192839	chr4	187272302	187273606	4	5	9	0.286713	intron (NR_033900, intron 1 of 3)	intron (NR_033900, intron 1 of 3)	85836	NM_000128	2160	NM_000128	coagulation factor XI
FAIM2	peak48875	chr12	50288020	50288674	4	2	6	1	intron (NM_012306, intron 5 of 11)	intron (NM_012306, intron 5 of 11)	9413	NM_012306	23017	NM_012306	Fas apoptotic inhibitory molecule 2
FAIM2	peak48876	chr12	50297299	50298197	5	5	10	0.58042	promoter-TSS (NM_012306)	promoter-TSS (NM_012306)	12	NM_012306	23017	NM_012306	Fas apoptotic inhibitory molecule 2
FAM124A	peak61931	chr13	51795930	51797272	9	6	15	1	5' UTR (NM_145019, exon 1 of 5)	5' UTR (NM_145019, exon 1 of 5)	131	NM_145019	220108	NM_145019	family with sequence similarity 124 member A
FAM124A	peak61935	chr13	51820314	51821206	1	2	3	0.525275	intron (NM_145019, intron 3 of 4)	intron (NM_145019, intron 3 of 4)	24290	NM_145019	220108	NM_145019	family with sequence similarity 124 member A
FAM124A	peak61938	chr13	51850674	51851284	1	2	3	0.525275	intron (NM_001242312, intron 3 of 3)	intron (NM_001242312, intron 3 of 3)	54509	NM_145019	220108	NM_145019	family with sequence similarity 124 member A
FAM20A	peak93272	chr17	66535460	66536852	3	1	4	0.604396	intron (NM_001243746, intron 9 of 11)	intron (NM_001243746, intron 9 of 11)	18412	NR_027751	54757	NM_017565	family with sequence similarity 20, member A
FAM20A	peak93277	chr17	66596127	66597566	6	6	12	0.228571	5' UTR (NM_017565, exon 1 of 11)	5' UTR (NM_017565, exon 1 of 11)	248	NM_001243746	54757	NM_017565	family with sequence similarity 20, member A
FAM20C	peak235323	chr7	191575	193842	9	6	15	1	promoter-TSS (NM_020223)	promoter-TSS (NM_020223)	-260	NM_020223	56975	NM_020223	family with sequence similarity 20, member C
FAM20C	peak235324	chr7	194431	194833	1	2	3	0.525275	intron (NM_020223, intron 1 of 9)	intron (NM_020223, intron 1 of 9)	1663	NM_020223	56975	NM_020223	family with sequence similarity 20, member C
FAM20C	peak235325	chr7	199342	200078	1	2	3	0.525275	intron (NM_020223, intron 2 of 9)	intron (NM_020223, intron 2 of 9)	6741	NM_020223	56975	NM_020223	family with sequence similarity 20, member C
FAM20C	peak235326	chr7	229161	229875	3	2	5	1	intron (NM_020223, intron 3 of 9)	intron (NM_020223, intron 3 of 9)	36549	NM_020223	56975	NM_020223	family with sequence similarity 20, member C
FBLN1	peak140900	chr22	45949328	45950172	1	2	3	0.525275	intron (NM_006486, intron 14 of 16)	intron (NM_006486, intron 14 of 16)	51031	NM_001996	2192	NM_001996	fibulin 1
FBXO45	peak165065	chr3	196295002	196296414	9	6	15	1	promoter-TSS (NM_182627)	promoter-TSS (NM_182627)	-17	NM_001105573	200933	NM_001105573	F-box protein 45
FFAR4	peak26968	chr10	95301711	95302705	6	4	10	1	Intergenic	Intergenic	-24214	NM_181745	338557	NM_181745	free fatty acid receptor 4
FFAR4	peak26969	chr10	95314409	95315127	3	1	4	0.604396	Intergenic	Intergenic	-11654	NM_181745	338557	NM_181745	free fatty acid receptor 4
FFAR4	peak26970	chr10	95326077	95326839	9	5	14	0.4	promoter-TSS (NM_001195755)	promoter-TSS (NM_001195755)	36	NM_001195755	338557	NM_181745	free fatty acid receptor 4
FFAR4	peak26974	chr10	95340411	95341074	1	3	4	0.235165	intron (NM_181745, intron 3 of 3)	intron (NM_181745, intron 3 of 3)	14321	NM_001195755	338557	NM_181745	free fatty acid receptor 4
FGFBP1	peak166450	chr4	15884048	15884702	3	4	7	0.314685	Intergenic	MLT1D|LTR|ERVL-MaLR	55988	NM_005130	9982	NM_005130	fibroblast growth factor binding protein 1
FGFBP1	peak166452	chr4	15907551	15908185	3	4	7	0.314685	Intergenic	Intergenic	32495	NM_005130	9982	NM_005130	fibroblast growth factor binding protein 1
FGFBP1	peak166455	chr4	15922508	15923443	5	5	10	0.58042	Intergenic	Intergenic	17387	NM_005130	9982	NM_005130	fibroblast growth factor binding protein 1
FGFBP1	peak166456	chr4	15939733	15940539	2	1	3	1	intron (NM_005130, intron 1 of 2)	intron (NM_005130, intron 1 of 2)	227	NM_005130	9982	NM_005130	fibroblast growth factor binding protein 1
FNDC5	peak2276	chr1	33335751	33337153	8	5	13	1	promoter-TSS (NM_153756)	promoter-TSS (NM_153756)	-38	NM_001171940	252995	NM_153756	fibronectin type III domain containing 5
FOXE1	peak278351	chr9	100565384	100566567	9	6	15	1	Intergenic	CpG	-49561	NM_004473	2304	NM_004473	forkhead box E1
FOXE1	peak278352	chr9	100593120	100594321	6	5	11	0.604396	Intergenic	Intergenic	-21816	NM_004473	2304	NM_004473	forkhead box E1
FOXE1	peak278354	chr9	100614697	100616873	3	2	5	1	5' UTR (NM_004473, exon 1 of 1)	5' UTR (NM_004473, exon 1 of 1)	248	NM_004473	2304	NM_004473	forkhead box E1
FOXJ3	peak2841	chr1	42790306	42791153	1	2	3	0.525275	intron (NM_001198851, intron 1 of 14)	Tigger3c|DNA|TcMar-Tigger	9906	NM_001198851	22887	NM_014947	forkhead box J3
FOXJ3	peak2842	chr1	42799869	42802138	8	6	14	1	promoter-TSS (NM_014947)	promoter-TSS (NM_014947)	-101	NM_014947	22887	NM_014947	forkhead box J3
FOXJ3	peak2843	chr1	42805494	42807023	9	6	15	1	Intergenic	Intergenic	-4711	NM_001198850	22887	NM_014947	forkhead box J3
FOXN2	peak110913	chr2	48338235	48339444	9	6	15	1	Intergenic	Intergenic	-202955	NM_002158	3344	NM_002158	forkhead box N2
FOXN2	peak110915	chr2	48341229	48341966	1	3	4	0.235165	Intergenic	Intergenic	-200197	NM_002158	3344	NM_002158	forkhead box N2
FOXN2	peak110916	chr2	48358704	48359599	4	5	9	0.286713	Intergenic	Intergenic	-182643	NM_002158	3344	NM_002158	forkhead box N2
FOXN2	peak110917	chr2	48423271	48423861	2	1	3	1	Intergenic	Intergenic	-118229	NM_002158	3344	NM_002158	forkhead box N2
FOXN2	peak110920	chr2	48448705	48449555	5	4	9	1	Intergenic	Intergenic	-92665	NM_002158	3344	NM_002158	forkhead box N2
FOXN2	peak110921	chr2	48475508	48476583	8	6	14	1	Intergenic	Intergenic	-65749	NM_002158	3344	NM_002158	forkhead box N2
FOXN2	peak110922	chr2	48476868	48477583	1	2	3	0.525275	Intergenic	Intergenic	-64569	NM_002158	3344	NM_002158	forkhead box N2
FOXN2	peak110925	chr2	48506533	48507038	2	2	4	1	Intergenic	Intergenic	-35009	NM_002158	3344	NM_002158	forkhead box N2
FOXN2	peak110926	chr2	48511669	48512744	9	5	14	0.4	Intergenic	LTR10A|LTR|ERV1	-29588	NM_002158	3344	NM_002158	forkhead box N2
FOXN2	peak110927	chr2	48532462	48533377	8	5	13	1	Intergenic	Intergenic	-8875	NM_002158	3344	NM_002158	forkhead box N2
FOXN2	peak110930	chr2	48540979	48543365	9	6	15	1	intron (NM_002158, intron 1 of 6)	CpG	377	NM_002158	3344	NM_002158	forkhead box N2
FOXN2	peak110935	chr2	48570821	48571807	6	3	9	0.622378	intron (NM_002158, intron 2 of 6)	intron (NM_002158, intron 2 of 6)	29519	NM_002158	3344	NM_002158	forkhead box N2
FOXN2	peak110937	chr2	48579706	48581073	7	5	12	1	intron (NM_002158, intron 3 of 6)	L2c|LINE|L2	38595	NM_002158	3344	NM_002158	forkhead box N2
FOXP1	peak148290	chr3	70657549	70658214	3	2	5	1	Intergenic	Intergenic	456192	NM_001244813	27086	NM_032682	forkhead box P1
FOXP1	peak148296	chr3	70775348	70776449	2	3	5	0.328671	Intergenic	Intergenic	338175	NM_001244813	27086	NM_032682	forkhead box P1
FOXP1	peak148299	chr3	70786967	70787939	6	6	12	0.228571	Intergenic	Intergenic	326621	NM_001244813	27086	NM_032682	forkhead box P1
FOXP1	peak148301	chr3	70860750	70861650	4	3	7	1	Intergenic	Intergenic	252874	NM_001244813	27086	NM_032682	forkhead box P1
FOXP1	peak148304	chr3	70873844	70874534	2	3	5	0.328671	Intergenic	Intergenic	239885	NM_001244813	27086	NM_032682	forkhead box P1
FOXP1	peak148306	chr3	70881347	70882248	2	4	6	0.135664	Intergenic	Intergenic	232276	NM_001244813	27086	NM_032682	forkhead box P1
FOXP1	peak148307	chr3	70889604	70890161	1	2	3	0.525275	Intergenic	Intergenic	224191	NM_001244813	27086	NM_032682	forkhead box P1
FOXP1	peak148310	chr3	70938642	70939469	2	2	4	1	Intergenic	Intergenic	175018	NM_001244813	27086	NM_032682	forkhead box P1
FOXP1	peak148318	chr3	71031603	71032472	7	6	13	0.485714	intron (NM_001244808, intron 14 of 20)	intron (NM_001244808, intron 14 of 20)	82036	NM_001244813	27086	NM_032682	forkhead box P1
FOXP1	peak148322	chr3	71057435	71058163	1	2	3	0.525275	intron (NM_001244808, intron 12 of 20)	intron (NM_001244808, intron 12 of 20)	56275	NM_001244813	27086	NM_032682	forkhead box P1
FOXP1	peak148323	chr3	71059861	71061108	1	2	3	0.525275	intron (NM_001244808, intron 12 of 20)	MLT1K|LTR|ERVL-MaLR	53589	NM_001244813	27086	NM_032682	forkhead box P1
FOXP1	peak148328	chr3	71075675	71076686	9	6	15	1	intron (NM_001244808, intron 11 of 20)	intron (NM_001244808, intron 11 of 20)	37893	NM_001244813	27086	NM_032682	forkhead box P1
FOXP1	peak148331	chr3	71086916	71087470	1	2	3	0.525275	intron (NM_001244808, intron 11 of 20)	intron (NM_001244808, intron 11 of 20)	26881	NM_001244813	27086	NM_032682	forkhead box P1
FOXP1	peak148332	chr3	71093933	71094599	2	2	4	1	intron (NM_001244808, intron 10 of 20)	intron (NM_001244808, intron 10 of 20)	19808	NM_001244813	27086	NM_032682	forkhead box P1
FOXP1	peak148334	chr3	71101210	71102080	3	2	5	1	intron (NM_001244812, intron 4 of 15)	intron (NM_001244812, intron 4 of 15)	12429	NM_001244813	27086	NM_032682	forkhead box P1
FOXP1	peak148337	chr3	71111481	71114792	9	6	15	1	intron (NM_001244808, intron 7 of 20)	intron (NM_001244808, intron 7 of 20)	937	NM_001244813	27086	NM_032682	forkhead box P1
FOXP1	peak148346	chr3	71150912	71151948	6	3	9	0.622378	intron (NM_001244808, intron 7 of 20)	intron (NM_001244808, intron 7 of 20)	28662	NM_001244815	27086	NM_032682	forkhead box P1
FOXP1	peak148351	chr3	71166601	71167438	4	2	6	1	intron (NM_001244808, intron 6 of 20)	intron (NM_001244808, intron 6 of 20)	13072	NM_001244815	27086	NM_032682	forkhead box P1
FOXP1	peak148354	chr3	71178265	71180410	7	6	13	0.485714	intron (NM_001244808, intron 6 of 20)	intron (NM_001244808, intron 6 of 20)	754	NM_001244815	27086	NM_032682	forkhead box P1
FOXP1	peak148357	chr3	71185305	71186156	7	3	10	0.328671	intron (NM_001244808, intron 6 of 20)	intron (NM_001244808, intron 6 of 20)	-5639	NM_001244815	27086	NM_032682	forkhead box P1
FOXP1	peak148358	chr3	71190295	71191850	8	5	13	1	intron (NM_001244808, intron 6 of 20)	intron (NM_001244808, intron 6 of 20)	-10981	NM_001244815	27086	NM_032682	forkhead box P1
FOXP1	peak148360	chr3	71205076	71205732	1	2	3	0.525275	intron (NM_001244808, intron 6 of 20)	intron (NM_001244808, intron 6 of 20)	-25312	NM_001244815	27086	NM_032682	forkhead box P1
FOXP1	peak148361	chr3	71212503	71213681	2	2	4	1	intron (NM_001244808, intron 6 of 20)	intron (NM_001244808, intron 6 of 20)	-33000	NM_001244815	27086	NM_032682	forkhead box P1
FOXP1	peak148362	chr3	71217709	71218772	6	6	12	0.228571	intron (NM_001244808, intron 6 of 20)	intron (NM_001244808, intron 6 of 20)	-38149	NM_001244815	27086	NM_032682	forkhead box P1
FOXP1	peak148363	chr3	71224720	71225762	4	1	5	0.58042	intron (NM_001244808, intron 6 of 20)	intron (NM_001244808, intron 6 of 20)	-45149	NM_001244815	27086	NM_032682	forkhead box P1
FOXP1	peak148367	chr3	71256828	71258480	8	6	14	1	intron (NM_001244808, intron 5 of 20)	intron (NM_001244808, intron 5 of 20)	36662	NM_001244814	27086	NM_032682	forkhead box P1
FOXP1	peak148368	chr3	71259394	71260172	3	3	6	0.622378	intron (NM_001244808, intron 5 of 20)	intron (NM_001244808, intron 5 of 20)	34533	NM_001244814	27086	NM_032682	forkhead box P1
FOXP1	peak148369	chr3	71274225	71274943	3	0	3	0.228571	intron (NM_001244808, intron 5 of 20)	intron (NM_001244808, intron 5 of 20)	19732	NM_001244814	27086	NM_032682	forkhead box P1
FOXP1	peak148371	chr3	71287207	71288118	5	3	8	1	intron (NM_001244808, intron 5 of 20)	MIRb|SINE|MIR	6653	NM_001244814	27086	NM_032682	forkhead box P1
FOXP1	peak148373	chr3	71295212	71295846	3	2	5	1	intron (NM_001244808, intron 5 of 20)	intron (NM_001244808, intron 5 of 20)	-1213	NM_001244814	27086	NM_032682	forkhead box P1
FOXP1	peak148376	chr3	71303181	71304120	2	3	5	0.328671	intron (NM_001244808, intron 5 of 20)	intron (NM_001244808, intron 5 of 20)	-9335	NM_001244814	27086	NM_032682	forkhead box P1
FOXP1	peak148378	chr3	71311474	71312594	7	5	12	1	intron (NM_001244808, intron 5 of 20)	intron (NM_001244808, intron 5 of 20)	-17718	NM_001244814	27086	NM_032682	forkhead box P1
FOXP1	peak148384	chr3	71353931	71355516	7	5	12	1	promoter-TSS (NM_001244812)	promoter-TSS (NM_001244812)	-813	NM_001244812	27086	NM_032682	forkhead box P1
FOXP1	peak148386	chr3	71367146	71368206	4	3	7	1	intron (NM_001244808, intron 4 of 20)	intron (NM_001244808, intron 4 of 20)	-13765	NM_001244812	27086	NM_032682	forkhead box P1
FOXP1	peak148387	chr3	71399874	71400804	3	1	4	0.604396	intron (NM_001244808, intron 4 of 20)	MLT1K|LTR|ERVL-MaLR	-46428	NM_001244812	27086	NM_032682	forkhead box P1
FOXP1	peak148390	chr3	71410401	71411327	5	4	9	1	intron (NM_001244808, intron 3 of 20)	intron (NM_001244808, intron 3 of 20)	-56953	NM_001244812	27086	NM_032682	forkhead box P1
FOXP1	peak148392	chr3	71438719	71439716	4	6	10	0.043956	intron (NM_001244808, intron 3 of 20)	intron (NM_001244808, intron 3 of 20)	-85307	NM_001244812	27086	NM_032682	forkhead box P1
FOXP1	peak148395	chr3	71446304	71446801	2	1	3	1	intron (NM_001244808, intron 3 of 20)	intron (NM_001244808, intron 3 of 20)	-92642	NM_001244812	27086	NM_032682	forkhead box P1
FOXP1	peak148411	chr3	71612855	71614081	3	4	7	0.314685	intron (NM_001244808, intron 2 of 20)	intron (NM_001244808, intron 2 of 20)	19436	NM_001244808	27086	NM_032682	forkhead box P1
FOXP1	peak148414	chr3	71630355	71634662	8	6	14	1	intron (NM_001244810, intron 1 of 20)	CpG-18683	395	NM_001244808	27086	NM_032682	forkhead box P1
FOXP1	peak148415	chr3	71650975	71651781	1	3	4	0.235165	Intergenic	Intergenic	-18238	NM_001244810	27086	NM_032682	forkhead box P1
FOXP1	peak148419	chr3	71701015	71702419	5	4	9	1	Intergenic	Intergenic	-68577	NM_001244810	27086	NM_032682	forkhead box P1
FSTL4	peak210858	chr5	132946556	132948726	9	6	15	1	intron (NM_015082, intron 1 of 15)	CpG	582	NM_015082	23105	NM_015082	follistatin-like 4
FSTL4	peak210860	chr5	132998208	132998807	1	2	3	0.525275	Intergenic	Intergenic	-50285	NM_015082	23105	NM_015082	follistatin-like 4
FSTL4	peak210861	chr5	133000105	133000584	0	3	3	0.043956	Intergenic	Intergenic	-52122	NM_015082	23105	NM_015082	follistatin-like 4
FSTL4	peak210866	chr5	133090371	133090794	2	2	4	1	Intergenic	Intergenic	-142360	NM_015082	23105	NM_015082	follistatin-like 4
FXR1	peak163364	chr3	180629694	180632030	9	6	15	1	intron (NM_001013438, intron 1 of 15)	CpG	628	NM_001013439	8087	NM_005087	fragile X mental retardation, autosomal homolog 1
FXYD2	peak41616	chr11	117685051	117686082	3	2	5	1	Intergenic	Intergenic	9892	NM_001680	486	NM_001680	FXYD domain containing ion transport regulator 2
FXYD2	peak41618	chr11	117688371	117689177	6	6	12	0.228571	Intergenic	Intergenic	6685	NM_001680	486	NM_001680	FXYD domain containing ion transport regulator 2
FXYD2	peak41621	chr11	117693893	117696130	3	0	3	0.228571	intron (NM_001204268, intron 6 of 10)	intron (NM_001204268, intron 6 of 10)	447	NM_001680	486	NM_001680	FXYD domain containing ion transport regulator 2
FXYD2	peak41622	chr11	117698560	117699977	4	4	8	0.608392	promoter-TSS (NM_021603)	promoter-TSS (NM_021603)	-462	NM_021603	486	NM_001680	FXYD domain containing ion transport regulator 2
FXYD2	peak41623	chr11	117703723	117705018	9	6	15	1	intron (NM_001204268, intron 6 of 10)	intron (NM_001204268, intron 6 of 10)	-5564	NM_021603	486	NM_001680	FXYD domain containing ion transport regulator 2
FXYD2	peak41624	chr11	117708160	117708655	2	1	3	1	3' UTR (NM_001164837, exon 9 of 9)	3' UTR (NM_001164837, exon 9 of 9)	-9601	NM_021603	486	NM_001680	FXYD domain containing ion transport regulator 2
FXYD2	peak41626	chr11	117714478	117715176	7	5	12	1	5' UTR (NM_001164836, exon 3 of 10)	5' UTR (NM_001164836, exon 3 of 10)	-16020	NM_021603	486	NM_001680	FXYD domain containing ion transport regulator 2
FZD10	peak58381	chr12	130707218	130707668	1	2	3	0.525275	Intergenic	Intergenic	60439	NM_007197	11211	NM_007197	frizzled class receptor 10
G0S2	peak15348	chr1	209846322	209849579	8	5	13	1	promoter-TSS (NM_015714)	promoter-TSS (NM_015714)	-719	NM_015714	50486	NM_015714	G0/G1 switch 2
GABRA1	peak213293	chr5	161273668	161275512	5	4	9	1	promoter-TSS (NM_001127645)	promoter-TSS (NM_001127645)	-95	NM_001127643	2554	NM_000806	gamma-aminobutyric acid (GABA) A receptor, alpha 1
GABRA1	peak213299	chr5	161304622	161305642	3	3	6	0.622378	intron (NM_001127644, intron 6 of 9)	L2a|LINE|L2	27429	NM_001127648	2554	NM_000806	gamma-aminobutyric acid (GABA) A receptor, alpha 1
GABRA2	peak171279	chr4	46272825	46273598	4	3	7	1	intron (NM_001114175, intron 7 of 8)	intron (NM_001114175, intron 7 of 8)	118184	NM_001114175	2555	NM_000807	gamma-aminobutyric acid (GABA) A receptor, alpha 2
GABRA2	peak171290	chr4	46330977	46331915	6	4	10	1	intron (NM_001286827, intron 3 of 9)	intron (NM_001286827, intron 3 of 9)	59950	NM_001114175	2555	NM_000807	gamma-aminobutyric acid (GABA) A receptor, alpha 2
GABRA2	peak171302	chr4	46390732	46393607	6	4	10	1	promoter-TSS (NM_000807)	promoter-TSS (NM_000807)	-114	NM_000807	2555	NM_000807	gamma-aminobutyric acid (GABA) A receptor, alpha 2
GABRA2	peak171304	chr4	46406763	46407535	5	0	5	0.043956	Intergenic	L1PA6|LINE|L1	-15093	NM_000807	2555	NM_000807	gamma-aminobutyric acid (GABA) A receptor, alpha 2
GAD1	peak123058	chr2	171672097	171674784	7	6	13	0.485714	5' UTR (NM_013445, exon 1 of 7)	5' UTR (NM_013445, exon 1 of 7)	241	NM_013445	2571	NM_000817	glutamate decarboxylase 1
GCNT4	peak202148	chr5	74260519	74261334	2	3	5	0.328671	Intergenic	Intergenic	65797	NM_016591	51301	NM_016591	glucosaminyl (N-acetyl) transferase 4, core 2
GCNT4	peak202150	chr5	74270335	74270929	2	2	4	1	Intergenic	Intergenic	56092	NM_016591	51301	NM_016591	glucosaminyl (N-acetyl) transferase 4, core 2
GCNT4	peak202151	chr5	74279259	74280393	6	3	9	0.622378	Intergenic	Intergenic	46898	NM_016591	51301	NM_016591	glucosaminyl (N-acetyl) transferase 4, core 2
GCNT4	peak202152	chr5	74288963	74291021	5	4	9	1	Intergenic	MER57A1|LTR|ERV1	36732	NM_016591	51301	NM_016591	glucosaminyl (N-acetyl) transferase 4, core 2
GCNT4	peak202154	chr5	74312587	74313215	4	1	5	0.58042	Intergenic	L2c|LINE|L2	13823	NM_016591	51301	NM_016591	glucosaminyl (N-acetyl) transferase 4, core 2
GCNT4	peak202159	chr5	74332583	74333666	7	4	11	1	Intergenic	Intergenic	-6401	NM_016591	51301	NM_016591	glucosaminyl (N-acetyl) transferase 4, core 2
GDAP1	peak261574	chr8	75256720	75257527	3	3	6	0.622378	Intergenic	Intergenic	-5494	NM_001040875	54332	NM_018972	ganglioside induced differentiation associated protein 1
GDAP1	peak261575	chr8	75262140	75263760	9	6	15	1	intron (NR_046346, intron 1 of 5)	CpG	332	NR_046346	54332	NM_018972	ganglioside induced differentiation associated protein 1
GDAP1	peak261576	chr8	75270312	75270843	3	0	3	0.228571	intron (NM_018972, intron 2 of 5)	intron (NM_018972, intron 2 of 5)	7960	NR_046346	54332	NM_018972	ganglioside induced differentiation associated protein 1
GDAP1	peak261578	chr8	75277958	75278923	5	3	8	1	non-coding (NR_046346, exon 6 of 6)	non-coding (NR_046346, exon 6 of 6)	15823	NR_046346	54332	NM_018972	ganglioside induced differentiation associated protein 1
GDAP1	peak261585	chr8	75317821	75319148	9	6	15	1	Intergenic	Intergenic	55867	NR_046346	54332	NM_018972	ganglioside induced differentiation associated protein 1
GLB1L2	peak42740	chr11	134201026	134202708	9	6	15	1	promoter-TSS (NM_138342)	promoter-TSS (NM_138342)	99	NM_138342	89944	NM_138342	galactosidase beta 1 like 2
GLRA1	peak212432	chr5	151270016	151270971	3	1	4	0.604396	intron (NM_001292000, intron 1 of 7)	intron (NM_001292000, intron 1 of 7)	33903	NM_001292000	2741	NM_000171	glycine receptor alpha 1
GLRA1	peak212433	chr5	151271778	151272495	7	3	10	0.328671	intron (NM_000171, intron 1 of 8)	intron (NM_000171, intron 1 of 8)	32260	NM_001292000	2741	NM_000171	glycine receptor alpha 1
GLRA1	peak212440	chr5	151302969	151305974	9	6	15	1	promoter-TSS (NM_001146040)	promoter-TSS (NM_001146040)	-75	NM_000171	2741	NM_000171	glycine receptor alpha 1
GLRA1	peak212441	chr5	151314454	151315290	7	3	10	0.328671	Intergenic	Intergenic	-10475	NM_000171	2741	NM_000171	glycine receptor alpha 1
GNAL	peak95366	chr18	11688745	11690416	6	5	11	0.604396	exon (NM_182978, exon 1 of 12)	exon (NM_182978, exon 1 of 12)	567	NM_182978	2774	NM_002071	guanine nucleotide binding protein (G protein), alpha activating activity polypeptide, olfactory type
GNAL	peak95367	chr18	11706890	11707821	2	4	6	0.135664	intron (NM_182978, intron 1 of 11)	Tigger1|DNA|TcMar-Tigger	18342	NM_182978	2774	NM_002071	guanine nucleotide binding protein (G protein), alpha activating activity polypeptide, olfactory type
GNAL	peak95369	chr18	11732854	11733582	4	5	9	0.286713	intron (NM_182978, intron 1 of 11)	intron (NM_182978, intron 1 of 11)	-18253	NM_001261443	2774	NM_002071	guanine nucleotide binding protein (G protein), alpha activating activity polypeptide, olfactory type
GNAL	peak95372	chr18	11751543	11752994	3	4	7	0.314685	intron (NM_001142339, intron 1 of 12)	CpG	798	NM_001142339	2774	NM_002071	guanine nucleotide binding protein (G protein), alpha activating activity polypeptide, olfactory type
GNAL	peak95378	chr18	11857023	11858300	9	6	15	1	5' UTR (NM_001261444, exon 1 of 8)	5' UTR (NM_001261444, exon 1 of 8)	225	NM_001261444	2774	NM_002071	guanine nucleotide binding protein (G protein), alpha activating activity polypeptide, olfactory type
GNAL	peak95380	chr18	11871501	11873118	4	5	9	0.286713	exon (NM_182978, exon 10 of 12)	exon (NM_182978, exon 10 of 12)	14873	NM_001261444	2774	NM_002071	guanine nucleotide binding protein (G protein), alpha activating activity polypeptide, olfactory type
GNLY	peak114009	chr2	85934232	85934979	6	6	12	0.228571	Intergenic	Tigger3a|DNA|TcMar-Tigger	13192	NM_006433	10578	NM_006433	granulysin
GNLY	peak114010	chr2	85940309	85940821	2	1	3	1	Intergenic	Intergenic	19151	NM_006433	10578	NM_006433	granulysin
GPAA1	peak271418	chr8	145137075	145138042	8	6	14	1	promoter-TSS (NM_003801)	promoter-TSS (NM_003801)	35	NM_003801	8733	NM_003801	glycosylphosphatidylinositol anchor attachment 1
GPM6A	peak191129	chr4	176340211	176341089	9	6	15	1	Intergenic	Intergenic	368177	NM_001261448	2823	NM_005277	glycoprotein M6A
GPM6A	peak191130	chr4	176342575	176343206	9	6	15	1	Intergenic	Intergenic	365936	NM_001261448	2823	NM_005277	glycoprotein M6A
GPM6A	peak191134	chr4	176356485	176357114	7	4	11	1	Intergenic	MSTB1|LTR|ERVL-MaLR	352027	NM_001261448	2823	NM_005277	glycoprotein M6A
GPM6A	peak191135	chr4	176361718	176362984	9	6	15	1	Intergenic	Intergenic	346476	NM_001261448	2823	NM_005277	glycoprotein M6A
GPM6A	peak191146	chr4	176435004	176435991	8	5	13	1	Intergenic	MLT2B1|LTR|ERVL	273329	NM_001261448	2823	NM_005277	glycoprotein M6A
GPM6A	peak191148	chr4	176451938	176453414	8	5	13	1	Intergenic	L2a|LINE|L2	256151	NM_001261448	2823	NM_005277	glycoprotein M6A
GPM6A	peak191151	chr4	176463942	176464382	1	2	3	0.525275	Intergenic	Intergenic	244665	NM_001261448	2823	NM_005277	glycoprotein M6A
GPM6A	peak191153	chr4	176481736	176484144	7	5	12	1	Intergenic	Intergenic	225887	NM_001261448	2823	NM_005277	glycoprotein M6A
GPM6A	peak191161	chr4	176543177	176545208	6	3	9	0.622378	Intergenic	MLT1J2|LTR|ERVL-MaLR	164634	NM_001261448	2823	NM_005277	glycoprotein M6A
GPM6A	peak191163	chr4	176562248	176563613	1	3	4	0.235165	intron (NR_048571, intron 3 of 5)	AluSx1|SINE|Alu	145896	NM_001261448	2823	NM_005277	glycoprotein M6A
GPM6A	peak191167	chr4	176572580	176573398	3	3	6	0.622378	exon (NM_201592, exon 4 of 7)	exon (NM_201592, exon 4 of 7)	135838	NM_001261448	2823	NM_005277	glycoprotein M6A
GPM6A	peak191168	chr4	176592514	176593466	5	5	10	0.58042	intron (NM_001261447, intron 1 of 4)	intron (NM_001261447, intron 1 of 4)	115837	NM_001261448	2823	NM_005277	glycoprotein M6A
GPM6A	peak191176	chr4	176624648	176627049	5	3	8	1	intron (NM_201592, intron 1 of 6)	intron (NM_201592, intron 1 of 6)	82978	NM_001261448	2823	NM_005277	glycoprotein M6A
GPM6A	peak191179	chr4	176635661	176636771	6	2	8	0.314685	intron (NM_201592, intron 1 of 6)	intron (NM_201592, intron 1 of 6)	72611	NM_001261448	2823	NM_005277	glycoprotein M6A
GPM6A	peak191180	chr4	176640818	176642050	1	4	5	0.0889111	intron (NM_201592, intron 1 of 6)	intron (NM_201592, intron 1 of 6)	67393	NM_001261448	2823	NM_005277	glycoprotein M6A
GPM6A	peak191181	chr4	176649729	176650678	4	3	7	1	intron (NM_201592, intron 1 of 6)	LTR16C|LTR|ERVL	58623	NM_001261448	2823	NM_005277	glycoprotein M6A
GPM6A	peak191191	chr4	176697075	176697891	5	4	9	1	intron (NM_201592, intron 1 of 6)	intron (NM_201592, intron 1 of 6)	11344	NM_001261448	2823	NM_005277	glycoprotein M6A
GPM6A	peak191199	chr4	176732305	176735316	7	5	12	1	TTS (NR_125901)	TTS (NR_125901)	454	NM_201591	2823	NM_005277	glycoprotein M6A
GPM6A	peak191201	chr4	176754068	176756080	6	5	11	0.604396	intron (NR_048571, intron 1 of 5)	intron (NR_048571, intron 1 of 5)	-20809	NM_201591	2823	NM_005277	glycoprotein M6A
GPM6A	peak191211	chr4	176811895	176813923	9	5	14	0.4	intron (NR_048571, intron 1 of 5)	intron (NR_048571, intron 1 of 5)	-78644	NM_201591	2823	NM_005277	glycoprotein M6A
GPM6A	peak191224	chr4	176855977	176856661	3	3	6	0.622378	intron (NR_048571, intron 1 of 5)	intron (NR_048571, intron 1 of 5)	67523	NM_201592	2823	NM_005277	glycoprotein M6A
GPM6A	peak191226	chr4	176872738	176873683	7	5	12	1	intron (NR_048571, intron 1 of 5)	MLT2D|LTR|ERVL	50631	NM_201592	2823	NM_005277	glycoprotein M6A
GPM6A	peak191230	chr4	176883034	176883980	3	0	3	0.228571	intron (NR_048571, intron 1 of 5)	intron (NR_048571, intron 1 of 5)	40335	NM_201592	2823	NM_005277	glycoprotein M6A
GPM6A	peak191238	chr4	176922168	176924357	9	5	14	0.4	intron (NR_048571, intron 1 of 5)	CpG	579	NM_201592	2823	NM_005277	glycoprotein M6A
GPR137C	peak76543	chr14	53018262	53021141	9	6	15	1	promoter-TSS (NM_020784)	promoter-TSS (NM_020784)	-164	NM_001099652	283554	NM_001099652	G protein-coupled receptor 137C
GPX3	peak212349	chr5	150385091	150386048	4	3	7	1	Intergenic	Intergenic	-14429	NM_002084	2878	NM_002084	glutathione peroxidase 3
GPX3	peak212350	chr5	150399647	150401090	9	6	15	1	intron (NM_002084, intron 1 of 4)	CpG	370	NM_002084	2878	NM_002084	glutathione peroxidase 3
GPX3	peak212351	chr5	150401766	150402798	9	6	15	1	intron (NM_002084, intron 1 of 4)	intron (NM_002084, intron 1 of 4)	2283	NM_002084	2878	NM_002084	glutathione peroxidase 3
GPX3	peak212353	chr5	150419731	150420515	5	4	9	1	intron (NM_006058, intron 11 of 17)	intron (NM_006058, intron 11 of 17)	20124	NM_002084	2878	NM_002084	glutathione peroxidase 3
GRIN1	peak281082	chr9	140023345	140024884	9	6	15	1	Intergenic	CpG	-9494	NM_001185090	2902	NM_000832	glutamate receptor, ionotropic, N-methyl D-aspartate 1
HCN4	peak84163	chr15	73539562	73540275	2	1	3	1	intron (NM_001172623, intron 9 of 27)	intron (NM_001172623, intron 9 of 27)	121686	NM_005477	10021	NM_005477	hyperpolarization activated cyclic nucleotide gated potassium channel 4
HCN4	peak84165	chr15	73546953	73547780	6	4	10	1	intron (NM_001172623, intron 13 of 27)	intron (NM_001172623, intron 13 of 27)	114238	NM_005477	10021	NM_005477	hyperpolarization activated cyclic nucleotide gated potassium channel 4
HCN4	peak84168	chr15	73565485	73566308	6	4	10	1	intron (NM_001172623, intron 19 of 27)	intron (NM_001172623, intron 19 of 27)	95708	NM_005477	10021	NM_005477	hyperpolarization activated cyclic nucleotide gated potassium channel 4
HCN4	peak84169	chr15	73598141	73598696	3	0	3	0.228571	TTS (NM_002499)	TTS (NM_002499)	63186	NM_005477	10021	NM_005477	hyperpolarization activated cyclic nucleotide gated potassium channel 4
HCN4	peak84171	chr15	73630059	73630884	5	4	9	1	intron (NM_005477, intron 2 of 7)	intron (NM_005477, intron 2 of 7)	31133	NM_005477	10021	NM_005477	hyperpolarization activated cyclic nucleotide gated potassium channel 4
HCN4	peak84172	chr15	73650391	73651560	4	5	9	0.286713	intron (NM_005477, intron 1 of 7)	intron (NM_005477, intron 1 of 7)	10629	NM_005477	10021	NM_005477	hyperpolarization activated cyclic nucleotide gated potassium channel 4
HCN4	peak84173	chr15	73659207	73661538	7	5	12	1	exon (NM_005477, exon 1 of 8)	exon (NM_005477, exon 1 of 8)	1232	NM_005477	10021	NM_005477	hyperpolarization activated cyclic nucleotide gated potassium channel 4
HCN4	peak84174	chr15	73679919	73681186	2	2	4	1	Intergenic	Intergenic	-18948	NM_005477	10021	NM_005477	hyperpolarization activated cyclic nucleotide gated potassium channel 4
HHATL	peak146159	chr3	42742764	42743467	4	2	6	1	promoter-TSS (NR_027753)	promoter-TSS (NR_027753)	-103	NR_027753	57467	NM_020707	hedgehog acyltransferase-like
HHATL	peak146160	chr3	42743676	42744655	3	0	3	0.228571	5' UTR (NM_020707, exon 1 of 12)	5' UTR (NM_020707, exon 1 of 12)	153	NM_020707	57467	NM_020707	hedgehog acyltransferase-like
HIPK1	peak9467	chr1	114489497	114490575	3	3	6	0.622378	intron (NM_198268, intron 2 of 15)	intron (NM_198268, intron 2 of 15)	-3731	NM_198269	204851	NM_152696	homeodomain interacting protein kinase 1
HRK	peak57545	chr12	117256185	117257951	9	6	15	1	intron (NM_032814, intron 7 of 10)	CpG	62164	NR_073189	8739	NM_003806	harakiri, BCL2 interacting protein
HRK	peak57548	chr12	117318522	117319705	7	6	13	0.485714	non-coding (NR_073189, exon 1 of 5)	non-coding (NR_073189, exon 1 of 5)	118	NR_073189	8739	NM_003806	harakiri, BCL2 interacting protein
HS6ST2	peak285148	chrX	131989481	131990232	2	1	3	1	intron (NM_001077188, intron 3 of 5)	intron (NM_001077188, intron 3 of 5)	105566	NM_001077188	90161	NM_147175	heparan sulfate 6-O-sulfotransferase 2
HS6ST2	peak285152	chrX	132087204	132087680	2	3	5	0.328671	intron (NM_001077188, intron 3 of 5)	intron (NM_001077188, intron 3 of 5)	7981	NM_001077188	90161	NM_147175	heparan sulfate 6-O-sulfotransferase 2
HS6ST2	peak285153	chrX	132090347	132091424	4	3	7	1	exon (NM_001077188, exon 3 of 6)	exon (NM_001077188, exon 3 of 6)	4537	NM_001077188	90161	NM_147175	heparan sulfate 6-O-sulfotransferase 2
HS6ST2	peak285154	chrX	132091841	132092823	2	2	4	1	exon (NM_001077188, exon 2 of 6)	exon (NM_001077188, exon 2 of 6)	3091	NM_001077188	90161	NM_147175	heparan sulfate 6-O-sulfotransferase 2
HS6ST2	peak285155	chrX	132109220	132109881	2	1	3	1	Intergenic	Intergenic	-14128	NM_147175	90161	NM_147175	heparan sulfate 6-O-sulfotransferase 2
HSD17B13	peak176782	chr4	88238764	88239323	2	1	3	1	intron (NM_001136230, intron 1 of 5)	intron (NM_001136230, intron 1 of 5)	5014	NM_001136230	345275	NM_178135	hydroxysteroid (17-beta) dehydrogenase 13
HSD17B13	peak176785	chr4	88274755	88275109	2	1	3	1	intron (NM_016245, intron 5 of 6)	intron (NM_016245, intron 5 of 6)	-30874	NM_178135	345275	NM_178135	hydroxysteroid (17-beta) dehydrogenase 13
HSD3B7	peak87132	chr16	30996070	30997327	7	6	13	0.485714	TTS (NM_014712)	TTS (NM_014712)	180	NM_001142778	80270	NM_025193	hydroxy-delta-5-steroid dehydrogenase, 3 beta- and steroid delta-isomerase 7
HSD3B7	peak87133	chr16	31007733	31008912	5	5	10	0.58042	exon (NM_052874, exon 6 of 10)	exon (NM_052874, exon 6 of 10)	11804	NM_001142778	80270	NM_025193	hydroxy-delta-5-steroid dehydrogenase, 3 beta- and steroid delta-isomerase 7
HSPA7	peak10935	chr1	161581768	161582993	8	5	13	1	Intergenic	Intergenic	6532	NR_024151	3311	NR_024151	heat shock 70kDa protein 7 (HSP70B)
HSPG2	peak1464	chr1	22230808	22231761	3	3	6	0.622378	intron (NM_001291860, intron 1 of 96)	intron (NM_001291860, intron 1 of 96)	32505	NM_001291860	3339	NM_005529	heparan sulfate proteoglycan 2
HSPG2	peak1465	chr1	22240290	22242096	4	2	6	1	intron (NM_001291860, intron 1 of 96)	MIRc|SINE|MIR	22597	NM_001291860	3339	NM_005529	heparan sulfate proteoglycan 2
HSPG2	peak1471	chr1	22263019	22264391	4	5	9	0.286713	promoter-TSS (NM_005529)	promoter-TSS (NM_005529)	85	NM_001291860	3339	NM_005529	heparan sulfate proteoglycan 2
HSPG2	peak1472	chr1	22266072	22266594	2	2	4	1	Intergenic	Intergenic	-2543	NM_005529	3339	NM_005529	heparan sulfate proteoglycan 2
IAPP	peak45439	chr12	21506473	21507869	4	4	8	0.608392	intron (NM_134431, intron 2 of 15)	intron (NM_134431, intron 2 of 15)	-18631	NM_000415	3375	NM_000415	islet amyloid polypeptide
IAPP	peak45440	chr12	21522245	21523110	3	3	6	0.622378	intron (NM_134431, intron 2 of 15)	MER5A1|DNA|hAT-Charlie	-3124	NM_000415	3375	NM_000415	islet amyloid polypeptide
IAPP	peak45442	chr12	21525193	21526133	2	1	3	1	promoter-TSS (NM_000415)	promoter-TSS (NM_000415)	-139	NM_000415	3375	NM_000415	islet amyloid polypeptide
IAPP	peak45445	chr12	21533313	21533922	4	1	5	0.58042	TTS (NM_000415)	TTS (NM_000415)	7816	NM_000415	3375	NM_000415	islet amyloid polypeptide
IBA57	peak16893	chr1	228352865	228354647	9	6	15	1	promoter-TSS (NR_103540)	promoter-TSS (NR_103540)	247	NM_001010867	200205	NM_001010867	IBA57 homolog, iron-sulfur cluster assembly
IER5L	peak280471	chr9	131929152	131929745	1	3	4	0.235165	Intergenic	Intergenic	11091	NM_203434	389792	NM_203434	immediate early response 5-like
IER5L	peak280472	chr9	131930162	131930784	2	3	5	0.328671	Intergenic	MLT1J1|LTR|ERVL-MaLR	10067	NM_203434	389792	NM_203434	immediate early response 5-like
IER5L	peak280474	chr9	131938083	131938736	1	2	3	0.525275	3' UTR (NM_203434, exon 1 of 1)	3' UTR (NM_203434, exon 1 of 1)	2130	NM_203434	389792	NM_203434	immediate early response 5-like
IER5L	peak280475	chr9	131939797	131941010	9	6	15	1	5' UTR (NM_203434, exon 1 of 1)	5' UTR (NM_203434, exon 1 of 1)	136	NM_203434	389792	NM_203434	immediate early response 5-like
IER5L	peak280476	chr9	131964968	131965672	5	6	11	0.103297	Intergenic	CpG	-24780	NM_203434	389792	NM_203434	immediate early response 5-like
IFIT5	peak26626	chr10	91173821	91175717	9	6	15	1	intron (NM_012420, intron 1 of 1)	CpG	444	NM_012420	24138	NM_012420	interferon-induced protein with tetratricopeptide repeats 5
IFIT5	peak26627	chr10	91180794	91181811	3	2	5	1	TTS (NM_012420)	TTS (NM_012420)	6978	NM_012420	24138	NM_012420	interferon-induced protein with tetratricopeptide repeats 5
IFIT5	peak26628	chr10	91185810	91186642	7	5	12	1	Intergenic	Intergenic	11901	NM_012420	24138	NM_012420	interferon-induced protein with tetratricopeptide repeats 5
IFIT5	peak26630	chr10	91191667	91192392	2	1	3	1	3' UTR (NM_213606, exon 8 of 8)	3' UTR (NM_213606, exon 8 of 8)	17705	NM_012420	24138	NM_012420	interferon-induced protein with tetratricopeptide repeats 5
IGFBP2	peak129315	chr2	217491380	217491932	1	2	3	0.525275	Intergenic	AluJb|SINE|Alu	-5895	NM_001313992	3485	NM_000597	insulin like growth factor binding protein 2
IGFBP2	peak129316	chr2	217497536	217499131	7	5	12	1	exon (NM_000597, exon 1 of 4)	exon (NM_000597, exon 1 of 4)	207	NM_000597	3485	NM_000597	insulin like growth factor binding protein 2
IGFBP2	peak129322	chr2	217517197	217517818	4	3	7	1	intron (NM_000597, intron 1 of 3)	intron (NM_000597, intron 1 of 3)	-6833	NM_001313990	3485	NM_000597	insulin like growth factor binding protein 2
IGFBP2	peak129324	chr2	217531101	217531823	5	4	9	1	Intergenic	Intergenic	7121	NM_001313990	3485	NM_000597	insulin like growth factor binding protein 2
IGFBP4	peak91647	chr17	38599612	38600366	4	2	6	1	exon (NM_001552, exon 1 of 4)	exon (NM_001552, exon 1 of 4)	313	NM_001552	3487	NM_001552	insulin like growth factor binding protein 4
IGFBP6	peak49190	chr12	53491197	53492194	3	5	8	0.118881	exon (NM_002178, exon 1 of 4)	exon (NM_002178, exon 1 of 4)	260	NM_002178	3489	NM_002178	insulin like growth factor binding protein 6
IGFBP6	peak49191	chr12	53492944	53493459	3	2	5	1	intron (NM_002178, intron 1 of 3)	intron (NM_002178, intron 1 of 3)	1766	NM_002178	3489	NM_002178	insulin like growth factor binding protein 6
IL21R	peak86957	chr16	27375666	27377185	2	3	5	0.328671	TTS (NM_001257406)	TTS (NM_001257406)	-37057	NM_181079	50615	NM_021798	interleukin 21 receptor
IL21R	peak86958	chr16	27378898	27379749	2	2	4	1	Intergenic	MIR|SINE|MIR	-34159	NM_181079	50615	NM_021798	interleukin 21 receptor
IL21R	peak86959	chr16	27386271	27386647	1	2	3	0.525275	Intergenic	MLT1K|LTR|ERVL-MaLR	-27024	NM_181079	50615	NM_021798	interleukin 21 receptor
IL6	peak238538	chr7	22757633	22758277	2	1	3	1	Intergenic	Intergenic	-8811	NM_000600	3569	NM_000600	interleukin 6
IL6	peak238540	chr7	22765792	22767235	3	1	4	0.604396	promoter-TSS (NM_000600)	promoter-TSS (NM_000600)	-252	NM_000600	3569	NM_000600	interleukin 6
IPCEF1	peak233807	chr6	154568247	154569087	1	2	3	0.525275	TTS (NM_001008503)	TTS (NM_001008503)	82548	NM_001130699	26034	NM_015553	interaction protein for cytohesin exchange factors 1
IPCEF1	peak233809	chr6	154597966	154598990	3	2	5	1	intron (NM_015553, intron 2 of 11)	intron (NM_015553, intron 2 of 11)	52737	NM_001130699	26034	NM_015553	interaction protein for cytohesin exchange factors 1
IPCEF1	peak233810	chr6	154614019	154614530	2	1	3	1	intron (NM_015553, intron 1 of 11)	intron (NM_015553, intron 1 of 11)	36940	NM_001130699	26034	NM_015553	interaction protein for cytohesin exchange factors 1
IPCEF1	peak233814	chr6	154664659	154665751	7	6	13	0.485714	intron (NM_015553, intron 1 of 11)	LTR9B|LTR|ERV1	12695	NM_015553	26034	NM_015553	interaction protein for cytohesin exchange factors 1
IPCEF1	peak233815	chr6	154691530	154692667	3	2	5	1	Intergenic	Intergenic	-14199	NM_001130700	26034	NM_015553	interaction protein for cytohesin exchange factors 1
IPCEF1	peak233818	chr6	154731417	154732226	4	4	8	0.608392	intron (NM_173515, intron 11 of 12)	intron (NM_173515, intron 11 of 12)	-53922	NM_001130700	26034	NM_015553	interaction protein for cytohesin exchange factors 1
IPCEF1	peak233822	chr6	154751085	154752276	7	6	13	0.485714	exon (NM_173515, exon 6 of 13)	exon (NM_173515, exon 6 of 13)	-73781	NM_001130700	26034	NM_015553	interaction protein for cytohesin exchange factors 1
ISX	peak140092	chr22	35010191	35010678	3	1	4	0.604396	Intergenic	Intergenic	-451694	NM_001303508	91464	NM_001008494	intestine-specific homeobox
ISX	peak140096	chr22	35262608	35263137	4	3	7	1	Intergenic	L3|LINE|CR1	-199256	NM_001303508	91464	NM_001008494	intestine-specific homeobox
ISX	peak140103	chr22	35472637	35473336	1	2	3	0.525275	intron (NM_001303508, intron 2 of 4)	intron (NM_001303508, intron 2 of 4)	10858	NM_001303508	91464	NM_001008494	intestine-specific homeobox
ITGB4	peak93711	chr17	73693165	73693977	2	2	4	1	intron (NM_001301839, intron 3 of 9)	intron (NM_001301839, intron 3 of 9)	-23945	NM_001005731	3691	NM_000213	integrin beta 4
ITGB4	peak93712	chr17	73696429	73697053	1	2	3	0.525275	intron (NM_001301839, intron 4 of 9)	intron (NM_001301839, intron 4 of 9)	-20775	NM_001005731	3691	NM_000213	integrin beta 4
ITGB4	peak93713	chr17	73716819	73717778	2	3	5	0.328671	promoter-TSS (NM_000213)	promoter-TSS (NM_000213)	-217	NM_001005731	3691	NM_000213	integrin beta 4
ITGB5	peak155902	chr3	124531289	124532182	3	5	8	0.118881	intron (NM_002213, intron 8 of 14)	intron (NM_002213, intron 8 of 14)	74416	NM_002213	3693	NM_002213	integrin beta 5
ITGB5	peak155906	chr3	124553543	124554765	9	6	15	1	intron (NM_002213, intron 5 of 14)	intron (NM_002213, intron 5 of 14)	51998	NM_002213	3693	NM_002213	integrin beta 5
ITGB5	peak155910	chr3	124579500	124579827	1	2	3	0.525275	intron (NM_002213, intron 2 of 14)	intron (NM_002213, intron 2 of 14)	26488	NM_002213	3693	NM_002213	integrin beta 5
ITGB5	peak155912	chr3	124597120	124598208	8	6	14	1	intron (NM_002213, intron 1 of 14)	intron (NM_002213, intron 1 of 14)	8488	NM_002213	3693	NM_002213	integrin beta 5
ITGB5	peak155913	chr3	124604746	124606632	9	6	15	1	intron (NM_002213, intron 1 of 14)	CpG	463	NM_002213	3693	NM_002213	integrin beta 5
ITGB5	peak155915	chr3	124619965	124620743	4	3	7	1	Intergenic	Intergenic	-14202	NM_002213	3693	NM_002213	integrin beta 5
JCHAIN	peak174626	chr4	71517557	71518305	5	6	11	0.103297	Intergenic	MIR|SINE|MIR	14417	NM_144646	3512	NM_144646	joining chain of multimeric IgA and IgM
JOSD2	peak107251	chr19	51013792	51015057	9	6	15	1	promoter-TSS (NM_138334)	promoter-TSS (NM_138334)	-9	NM_001270686	126119	NM_138334	Josephin domain containing 2
KAZN	peak894	chr1	14748349	14749098	5	3	8	1	Intergenic	Intergenic	-176489	NM_015209	23254	NM_015209	kazrin, periplakin interacting protein
KAZN	peak902	chr1	15178263	15179533	2	2	4	1	intron (NM_201628, intron 1 of 14)	intron (NM_201628, intron 1 of 14)	-71727	NM_001018000	23254	NM_015209	kazrin, periplakin interacting protein
KAZN	peak907	chr1	15250273	15251619	5	6	11	0.103297	exon (NM_001018000, exon 1 of 8)	exon (NM_001018000, exon 1 of 8)	321	NM_001018000	23254	NM_015209	kazrin, periplakin interacting protein
KAZN	peak908	chr1	15255806	15256720	8	6	14	1	promoter-TSS (NM_001018001)	promoter-TSS (NM_001018001)	-33	NM_001018001	23254	NM_015209	kazrin, periplakin interacting protein
KAZN	peak913	chr1	15331049	15331954	5	5	10	0.58042	intron (NM_001018000, intron 2 of 7)	intron (NM_001018000, intron 2 of 7)	59087	NM_001017999	23254	NM_015209	kazrin, periplakin interacting protein
KCNA1	peak43212	chr12	5018579	5020241	4	5	9	0.286713	5' UTR (NM_000217, exon 1 of 2)	5' UTR (NM_000217, exon 1 of 2)	337	NM_000217	3736	NM_000217	potassium channel, voltage gated shaker related subfamily A, member 1
KCNA1	peak43213	chr12	5043751	5044058	1	2	3	0.525275	Intergenic	Intergenic	24832	NM_000217	3736	NM_000217	potassium channel, voltage gated shaker related subfamily A, member 1
KCNAB2	peak305	chr1	6030494	6031422	9	6	15	1	intron (NM_001291594, intron 1 of 25)	intron (NM_001291594, intron 1 of 25)	-21400	NM_001199861	8514	NM_003636	potassium channel, voltage gated subfamily A regulatory beta subunit 2
KCNAB2	peak307	chr1	6051651	6053215	9	6	15	1	promoter-TSS (NR_111987)	promoter-TSS (NR_111987)	75	NM_001199861	8514	NM_003636	potassium channel, voltage gated subfamily A regulatory beta subunit 2
KCNAB2	peak310	chr1	6085408	6086972	7	5	12	1	5' UTR (NM_003636, exon 1 of 16)	5' UTR (NM_003636, exon 1 of 16)	117	NM_003636	8514	NM_003636	potassium channel, voltage gated subfamily A regulatory beta subunit 2
KCNAB2	peak311	chr1	6094124	6094911	5	3	8	1	5' UTR (NM_001199860, exon 1 of 16)	5' UTR (NM_001199860, exon 1 of 16)	170	NM_001199860	8514	NM_003636	potassium channel, voltage gated subfamily A regulatory beta subunit 2
KCNG3	peak110402	chr2	42656259	42657346	4	1	5	0.58042	Intergenic	Intergenic	64434	NM_133329	170850	NM_133329	potassium channel, voltage gated modifier subfamily G, member 3
KCNG3	peak110403	chr2	42662939	42663941	6	5	11	0.604396	Intergenic	L1MB7|LINE|L1	57797	NM_133329	170850	NM_133329	potassium channel, voltage gated modifier subfamily G, member 3
KCNG3	peak110404	chr2	42669934	42670413	2	1	3	1	3' UTR (NM_133329, exon 2 of 2)	3' UTR (NM_133329, exon 2 of 2)	51063	NM_133329	170850	NM_133329	potassium channel, voltage gated modifier subfamily G, member 3
KCNG3	peak110405	chr2	42670971	42671694	4	2	6	1	exon (NM_133329, exon 2 of 2)	exon (NM_133329, exon 2 of 2)	49904	NM_133329	170850	NM_133329	potassium channel, voltage gated modifier subfamily G, member 3
KCNG3	peak110406	chr2	42676886	42677591	2	1	3	1	intron (NM_172344, intron 1 of 1)	intron (NM_172344, intron 1 of 1)	43998	NM_133329	170850	NM_133329	potassium channel, voltage gated modifier subfamily G, member 3
KCNG3	peak110410	chr2	42701933	42702530	3	3	6	0.622378	intron (NM_172344, intron 1 of 1)	Charlie2b|DNA|hAT-Charlie	19005	NM_133329	170850	NM_133329	potassium channel, voltage gated modifier subfamily G, member 3
KCNG3	peak110412	chr2	42712866	42713985	5	1	6	0.286713	intron (NM_172344, intron 1 of 1)	intron (NM_172344, intron 1 of 1)	7811	NM_133329	170850	NM_133329	potassium channel, voltage gated modifier subfamily G, member 3
KCNG3	peak110413	chr2	42719907	42722417	9	6	15	1	promoter-TSS (NM_133329)	promoter-TSS (NM_133329)	75	NM_133329	170850	NM_133329	potassium channel, voltage gated modifier subfamily G, member 3
KCNH8	peak143321	chr3	18851292	18852656	1	2	3	0.525275	Intergenic	LTR33|LTR|ERVL	-338043	NM_144633	131096	NM_144633	potassium channel, voltage gated eag related subfamily H, member 8
KCNH8	peak143330	chr3	18888991	18889634	3	1	4	0.604396	Intergenic	Intergenic	-300704	NM_144633	131096	NM_144633	potassium channel, voltage gated eag related subfamily H, member 8
KCNH8	peak143331	chr3	18899097	18900027	3	2	5	1	Intergenic	Intergenic	-290455	NM_144633	131096	NM_144633	potassium channel, voltage gated eag related subfamily H, member 8
KCNH8	peak143341	chr3	18942459	18943221	2	2	4	1	Intergenic	MLT1E1A|LTR|ERVL-MaLR	-247177	NM_144633	131096	NM_144633	potassium channel, voltage gated eag related subfamily H, member 8
KCNH8	peak143350	chr3	19029429	19030571	6	4	10	1	Intergenic	Intergenic	-160017	NM_144633	131096	NM_144633	potassium channel, voltage gated eag related subfamily H, member 8
KCNH8	peak143356	chr3	19070718	19072113	2	3	5	0.328671	Intergenic	L1MA3|LINE|L1	-118601	NM_144633	131096	NM_144633	potassium channel, voltage gated eag related subfamily H, member 8
KCNH8	peak143362	chr3	19101766	19102552	2	2	4	1	Intergenic	Intergenic	-87858	NM_144633	131096	NM_144633	potassium channel, voltage gated eag related subfamily H, member 8
KCNH8	peak143382	chr3	19187901	19190839	9	6	15	1	promoter-TSS (NM_144633)	promoter-TSS (NM_144633)	-647	NM_144633	131096	NM_144633	potassium channel, voltage gated eag related subfamily H, member 8
KCNH8	peak143394	chr3	19258155	19258614	2	2	4	1	intron (NM_144633, intron 1 of 15)	intron (NM_144633, intron 1 of 15)	68368	NM_144633	131096	NM_144633	potassium channel, voltage gated eag related subfamily H, member 8
KCNK9	peak271010	chr8	140367235	140367825	2	1	3	1	Intergenic	Intergenic	347769	NR_104210	51305	NM_001282534	potassium channel, two pore domain subfamily K, member 9
KCNK9	peak271013	chr8	140417733	140418577	2	3	5	0.328671	Intergenic	Intergenic	297144	NR_104210	51305	NM_001282534	potassium channel, two pore domain subfamily K, member 9
KCNK9	peak271022	chr8	140714953	140715755	2	2	4	1	promoter-TSS (NM_001282534)	promoter-TSS (NM_001282534)	-55	NM_001282534	51305	NM_001282534	potassium channel, two pore domain subfamily K, member 9
KCNK9	peak271023	chr8	140716192	140716817	4	3	7	1	Intergenic	CpG-26022	-1206	NM_001282534	51305	NM_001282534	potassium channel, two pore domain subfamily K, member 9
KCNK9	peak271024	chr8	140717604	140718642	9	6	15	1	Intergenic	CpG-26022	-2824	NM_001282534	51305	NM_001282534	potassium channel, two pore domain subfamily K, member 9
KCNK9	peak271025	chr8	140723481	140724213	1	2	3	0.525275	Intergenic	Intergenic	-8548	NM_001282534	51305	NM_001282534	potassium channel, two pore domain subfamily K, member 9
KCNK9	peak271026	chr8	140732006	140733136	9	6	15	1	Intergenic	MIR3|SINE|MIR	-17272	NM_001282534	51305	NM_001282534	potassium channel, two pore domain subfamily K, member 9
KCNK9	peak271031	chr8	140799092	140800068	2	2	4	1	intron (NM_031466, intron 21 of 22)	MIRb|SINE|MIR	-84281	NM_001282534	51305	NM_001282534	potassium channel, two pore domain subfamily K, member 9
KCNK9	peak271035	chr8	140834583	140835372	2	3	5	0.328671	intron (NM_031466, intron 21 of 22)	intron (NM_031466, intron 21 of 22)	-119679	NM_001282534	51305	NM_001282534	potassium channel, two pore domain subfamily K, member 9
KCNK9	peak271038	chr8	140854123	140855171	3	0	3	0.228571	intron (NM_031466, intron 21 of 22)	intron (NM_031466, intron 21 of 22)	-139348	NM_001282534	51305	NM_001282534	potassium channel, two pore domain subfamily K, member 9
KCNK9	peak271040	chr8	140866484	140868023	9	6	15	1	intron (NM_031466, intron 21 of 22)	intron (NM_031466, intron 21 of 22)	-151955	NM_001282534	51305	NM_001282534	potassium channel, two pore domain subfamily K, member 9
KCNK9	peak271041	chr8	140868664	140869444	4	5	9	0.286713	intron (NM_031466, intron 21 of 22)	intron (NM_031466, intron 21 of 22)	-153755	NM_001282534	51305	NM_001282534	potassium channel, two pore domain subfamily K, member 9
KCNK9	peak271043	chr8	140887585	140888838	8	6	14	1	intron (NM_031466, intron 21 of 22)	intron (NM_031466, intron 21 of 22)	-172913	NM_001282534	51305	NM_001282534	potassium channel, two pore domain subfamily K, member 9
KCNK9	peak271044	chr8	140891712	140892415	5	3	8	1	intron (NM_031466, intron 21 of 22)	MIRb|SINE|MIR	-176765	NM_001282534	51305	NM_001282534	potassium channel, two pore domain subfamily K, member 9
KCNK9	peak271047	chr8	140930059	140931459	4	2	6	1	intron (NM_031466, intron 19 of 22)	intron (NM_031466, intron 19 of 22)	-215460	NM_001282534	51305	NM_001282534	potassium channel, two pore domain subfamily K, member 9
KCNK9	peak271053	chr8	140968862	140970454	9	6	15	1	intron (NM_031466, intron 19 of 22)	intron (NM_031466, intron 19 of 22)	-254359	NM_001282534	51305	NM_001282534	potassium channel, two pore domain subfamily K, member 9
KCNK9	peak271054	chr8	140979750	140980724	2	2	4	1	intron (NM_031466, intron 19 of 22)	intron (NM_031466, intron 19 of 22)	-264938	NM_001282534	51305	NM_001282534	potassium channel, two pore domain subfamily K, member 9
KCNK9	peak271055	chr8	140992635	140993240	2	2	4	1	intron (NM_031466, intron 19 of 22)	intron (NM_031466, intron 19 of 22)	-277639	NM_001282534	51305	NM_001282534	potassium channel, two pore domain subfamily K, member 9
KCNK9	peak271058	chr8	141014734	141015234	2	1	3	1	intron (NM_031466, intron 18 of 22)	intron (NM_031466, intron 18 of 22)	-299685	NM_001282534	51305	NM_001282534	potassium channel, two pore domain subfamily K, member 9
KCNK9	peak271059	chr8	141017990	141019291	7	6	13	0.485714	intron (NM_031466, intron 18 of 22)	intron (NM_031466, intron 18 of 22)	-303342	NM_001282534	51305	NM_001282534	potassium channel, two pore domain subfamily K, member 9
KCNK9	peak271061	chr8	141052599	141053208	4	1	5	0.58042	intron (NM_031466, intron 17 of 22)	intron (NM_031466, intron 17 of 22)	-337605	NM_001282534	51305	NM_001282534	potassium channel, two pore domain subfamily K, member 9
KCNK9	peak271063	chr8	141057041	141057895	4	4	8	0.608392	intron (NM_031466, intron 17 of 22)	CpG	-342169	NM_001282534	51305	NM_001282534	potassium channel, two pore domain subfamily K, member 9
KCNK9	peak271066	chr8	141073917	141075087	2	4	6	0.135664	intron (NM_031466, intron 17 of 22)	intron (NM_031466, intron 17 of 22)	-359203	NM_001282534	51305	NM_001282534	potassium channel, two pore domain subfamily K, member 9
KLC3	peak106798	chr19	45843734	45844750	4	4	8	0.608392	intron (NM_177417, intron 1 of 12)	CpG	244	NM_177417	147700	NM_145275	kinesin light chain 3
KPNA7	peak246423	chr7	98798480	98799187	3	3	6	0.622378	intron (NM_001145715, intron 2 of 9)	L1MB7|LINE|L1	6255	NM_001145715	402569	NM_001145715	karyopherin alpha 7 (importin alpha 8)
KPNA7	peak246424	chr7	98805537	98806219	5	4	9	1	promoter-TSS (NM_001145715)	promoter-TSS (NM_001145715)	-789	NM_001145715	402569	NM_001145715	karyopherin alpha 7 (importin alpha 8)
KPNA7	peak246425	chr7	98807596	98808420	3	3	6	0.622378	Intergenic	Intergenic	-2919	NM_001145715	402569	NM_001145715	karyopherin alpha 7 (importin alpha 8)
KPNA7	peak246426	chr7	98809032	98809821	7	5	12	1	Intergenic	Intergenic	-4338	NM_001145715	402569	NM_001145715	karyopherin alpha 7 (importin alpha 8)
KPNA7	peak246427	chr7	98821813	98822742	3	3	6	0.622378	Intergenic	MIRc|SINE|MIR	-17189	NM_001145715	402569	NM_001145715	karyopherin alpha 7 (importin alpha 8)
KRT19	peak91703	chr17	39683819	39684858	1	2	3	0.525275	exon (NM_002276, exon 1 of 6)	exon (NM_002276, exon 1 of 6)	302	NM_002276	3880	NM_002276	keratin 19, type I
KRT19	peak91704	chr17	39686154	39687089	3	3	6	0.622378	Intergenic	Intergenic	-1981	NM_002276	3880	NM_002276	keratin 19, type I
LATS1	peak233425	chr6	150004508	150005385	5	5	10	0.58042	exon (NM_001270519, exon 4 of 4)	exon (NM_001270519, exon 4 of 4)	32614	NR_073033	9113	NM_004690	large tumor suppressor kinase 1
LATS1	peak233432	chr6	150038288	150039894	9	6	15	1	5' UTR (NM_001270519, exon 1 of 4)	5' UTR (NM_001270519, exon 1 of 4)	301	NM_004690	9113	NM_004690	large tumor suppressor kinase 1
LATS1	peak233433	chr6	150044623	150045575	4	4	8	0.608392	TTS (NR_104456)	TTS (NR_104456)	-5707	NM_001270519	9113	NM_004690	large tumor suppressor kinase 1
LAX1	peak14770	chr1	203738386	203739328	7	6	13	0.485714	promoter-TSS (NM_001282878)	promoter-TSS (NM_001282878)	91	NM_001282878	54900	NM_017773	lymphocyte transmembrane adaptor 1
LCORL	peak166683	chr4	17959478	17960440	2	1	3	1	intron (NM_001166139, intron 4 of 6)	intron (NM_001166139, intron 4 of 6)	63524	NM_001166139	254251	NM_153686	ligand dependent nuclear receptor corepressor like
LCORL	peak166684	chr4	17971604	17972460	2	1	3	1	intron (NM_001166139, intron 2 of 6)	intron (NM_001166139, intron 2 of 6)	51451	NM_001166139	254251	NM_153686	ligand dependent nuclear receptor corepressor like
LCORL	peak166692	chr4	18013220	18013975	4	4	8	0.608392	intron (NM_001166139, intron 1 of 6)	intron (NM_001166139, intron 1 of 6)	9885	NM_001166139	254251	NM_153686	ligand dependent nuclear receptor corepressor like
LCORL	peak166693	chr4	18021898	18024622	9	6	15	1	exon (NM_153686, exon 1 of 7)	exon (NM_153686, exon 1 of 7)	223	NM_001166139	254251	NM_153686	ligand dependent nuclear receptor corepressor like
LCORL	peak166720	chr4	18216116	18216857	5	2	7	0.608392	Intergenic	Intergenic	-193004	NM_153686	254251	NM_153686	ligand dependent nuclear receptor corepressor like
LCORL	peak166725	chr4	18249517	18250277	4	1	5	0.58042	Intergenic	Intergenic	-226414	NM_153686	254251	NM_153686	ligand dependent nuclear receptor corepressor like
LCORL	peak166726	chr4	18253446	18254157	7	2	9	0.135664	Intergenic	Intergenic	-230319	NM_153686	254251	NM_153686	ligand dependent nuclear receptor corepressor like
LCORL	peak166729	chr4	18292669	18293642	8	5	13	1	Intergenic	Intergenic	-269673	NM_153686	254251	NM_153686	ligand dependent nuclear receptor corepressor like
LCORL	peak166730	chr4	18319987	18321538	9	6	15	1	Intergenic	Intergenic	-297280	NM_153686	254251	NM_153686	ligand dependent nuclear receptor corepressor like
LCORL	peak166733	chr4	18368246	18369301	4	5	9	0.286713	Intergenic	(CATA)n|Simple_repeat|Simple_repeat	-345291	NM_153686	254251	NM_153686	ligand dependent nuclear receptor corepressor like
LCORL	peak166742	chr4	18412887	18413605	7	5	12	1	Intergenic	Intergenic	-389763	NM_153686	254251	NM_153686	ligand dependent nuclear receptor corepressor like
LCORL	peak166746	chr4	18437380	18438376	2	2	4	1	Intergenic	Intergenic	-414395	NM_153686	254251	NM_153686	ligand dependent nuclear receptor corepressor like
LCORL	peak166747	chr4	18442101	18443698	9	6	15	1	Intergenic	Intergenic	-419417	NM_153686	254251	NM_153686	ligand dependent nuclear receptor corepressor like
LCORL	peak166752	chr4	18465370	18466470	9	6	15	1	Intergenic	MER65A|LTR|ERV1	-442437	NM_153686	254251	NM_153686	ligand dependent nuclear receptor corepressor like
LCORL	peak166755	chr4	18481945	18483269	4	4	8	0.608392	Intergenic	Intergenic	-459124	NM_153686	254251	NM_153686	ligand dependent nuclear receptor corepressor like
LCORL	peak166756	chr4	18510238	18511027	4	4	8	0.608392	Intergenic	Intergenic	-487150	NM_153686	254251	NM_153686	ligand dependent nuclear receptor corepressor like
LCORL	peak166759	chr4	18519683	18520360	2	2	4	1	Intergenic	Intergenic	-496539	NM_153686	254251	NM_153686	ligand dependent nuclear receptor corepressor like
LCORL	peak166760	chr4	18526112	18526890	2	1	3	1	Intergenic	Intergenic	-503018	NM_153686	254251	NM_153686	ligand dependent nuclear receptor corepressor like
LCORL	peak166762	chr4	18568755	18569600	3	4	7	0.314685	Intergenic	LTR27B|LTR|ERV1	-545695	NM_153686	254251	NM_153686	ligand dependent nuclear receptor corepressor like
LCORL	peak166763	chr4	18569854	18570868	4	5	9	0.286713	Intergenic	Intergenic	-546878	NM_153686	254251	NM_153686	ligand dependent nuclear receptor corepressor like
LCORL	peak166765	chr4	18580075	18582151	5	5	10	0.58042	Intergenic	Intergenic	-557630	NM_153686	254251	NM_153686	ligand dependent nuclear receptor corepressor like
LCORL	peak166767	chr4	18594955	18595822	6	6	12	0.228571	Intergenic	Intergenic	-571906	NM_153686	254251	NM_153686	ligand dependent nuclear receptor corepressor like
LCORL	peak166780	chr4	18687554	18688690	4	4	8	0.608392	Intergenic	Intergenic	-664639	NM_153686	254251	NM_153686	ligand dependent nuclear receptor corepressor like
LCORL	peak166781	chr4	18690922	18691589	2	2	4	1	Intergenic	Intergenic	-667773	NM_153686	254251	NM_153686	ligand dependent nuclear receptor corepressor like
LCORL	peak166788	chr4	18735825	18736930	0	3	3	0.043956	Intergenic	Intergenic	-712895	NM_153686	254251	NM_153686	ligand dependent nuclear receptor corepressor like
LCORL	peak166808	chr4	18850272	18851119	4	5	9	0.286713	Intergenic	AluSc|SINE|Alu	-827213	NM_153686	254251	NM_153686	ligand dependent nuclear receptor corepressor like
LCORL	peak166809	chr4	18851476	18852992	2	1	3	1	Intergenic	MIR|SINE|MIR	-828751	NM_153686	254251	NM_153686	ligand dependent nuclear receptor corepressor like
LIF	peak139865	chr22	30591788	30593010	5	3	8	1	Intergenic	Intergenic	50441	NM_001257135	3976	NM_002309	leukemia inhibitory factor
LIF	peak139867	chr22	30601249	30602065	1	2	3	0.525275	Intergenic	Intergenic	41183	NM_001257135	3976	NM_002309	leukemia inhibitory factor
LIF	peak139870	chr22	30608443	30609333	5	4	9	1	Intergenic	Intergenic	33952	NM_001257135	3976	NM_002309	leukemia inhibitory factor
LIF	peak139871	chr22	30624625	30624974	2	1	3	1	Intergenic	Intergenic	18040	NM_001257135	3976	NM_002309	leukemia inhibitory factor
LIF	peak139872	chr22	30642158	30643220	2	1	3	1	5' UTR (NM_001257135, exon 1 of 2)	5' UTR (NM_001257135, exon 1 of 2)	151	NM_001257135	3976	NM_002309	leukemia inhibitory factor
LIF	peak139873	chr22	30646636	30647107	1	2	3	0.525275	Intergenic	Intergenic	-4032	NM_002309	3976	NM_002309	leukemia inhibitory factor
LIF	peak139875	chr22	30651916	30652444	3	4	7	0.314685	Intergenic	Intergenic	-9340	NM_002309	3976	NM_002309	leukemia inhibitory factor
LRFN2	peak217584	chr6	40452792	40453691	5	4	9	1	intron (NM_020737, intron 1 of 2)	intron (NM_020737, intron 1 of 2)	101961	NM_020737	57497	NM_020737	leucine rich repeat and fibronectin type III domain containing 2
LRFN2	peak217586	chr6	40474385	40475579	9	5	14	0.4	intron (NM_020737, intron 1 of 2)	intron (NM_020737, intron 1 of 2)	80221	NM_020737	57497	NM_020737	leucine rich repeat and fibronectin type III domain containing 2
LRFN2	peak217589	chr6	40488052	40489015	5	4	9	1	intron (NM_020737, intron 1 of 2)	intron (NM_020737, intron 1 of 2)	66669	NM_020737	57497	NM_020737	leucine rich repeat and fibronectin type III domain containing 2
LRFN2	peak217592	chr6	40502986	40504093	2	1	3	1	intron (NM_020737, intron 1 of 2)	intron (NM_020737, intron 1 of 2)	51663	NM_020737	57497	NM_020737	leucine rich repeat and fibronectin type III domain containing 2
LRFN2	peak217596	chr6	40530306	40531803	6	4	10	1	intron (NM_020737, intron 1 of 2)	intron (NM_020737, intron 1 of 2)	24148	NM_020737	57497	NM_020737	leucine rich repeat and fibronectin type III domain containing 2
LRFN2	peak217597	chr6	40553358	40555986	9	6	15	1	intron (NM_020737, intron 1 of 2)	CpG	531	NM_020737	57497	NM_020737	leucine rich repeat and fibronectin type III domain containing 2
LRRC2	peak146402	chr3	46606876	46608338	7	6	13	0.485714	intron (NM_024512, intron 1 of 8)	CpG	433	NM_024512	79442	NM_024512	leucine rich repeat containing 2
LRRC37B	peak91214	chr17	30333570	30335359	8	6	14	1	Intergenic	CpG	-13690	NM_052888	114659	NM_052888	leucine rich repeat containing 37B
LRRC37B	peak91215	chr17	30342276	30343120	5	4	9	1	Intergenic	Intergenic	-5457	NM_052888	114659	NM_052888	leucine rich repeat containing 37B
MAN2B1	peak105192	chr19	12750642	12751389	5	4	9	1	Intergenic	CpG	26575	NM_001173498	4125	NM_000528	mannosidase, alpha, class 2B, member 1
MAN2B1	peak105194	chr19	12758064	12759159	6	3	9	0.622378	intron (NM_001173498, intron 21 of 23)	CpG	18979	NM_001173498	4125	NM_000528	mannosidase, alpha, class 2B, member 1
MAN2B1	peak105195	chr19	12777171	12778003	7	5	12	1	promoter-TSS (NM_000528)	promoter-TSS (NM_000528)	4	NM_001173498	4125	NM_000528	mannosidase, alpha, class 2B, member 1
MAP2K6	peak93304	chr17	67387044	67387943	3	3	6	0.622378	Intergenic	Intergenic	-23344	NM_002758	5608	NM_002758	mitogen-activated protein kinase kinase 6
MAP2K6	peak93306	chr17	67410500	67411411	4	3	7	1	5' UTR (NM_002758, exon 1 of 12)	5' UTR (NM_002758, exon 1 of 12)	118	NM_002758	5608	NM_002758	mitogen-activated protein kinase kinase 6
MAP2K6	peak93309	chr17	67429391	67430018	2	1	3	1	intron (NM_002758, intron 1 of 11)	L2c|LINE|L2	18867	NM_002758	5608	NM_002758	mitogen-activated protein kinase kinase 6
MAP2K6	peak93313	chr17	67470022	67470669	6	3	9	0.622378	intron (NM_002758, intron 1 of 11)	intron (NM_002758, intron 1 of 11)	59508	NM_002758	5608	NM_002758	mitogen-activated protein kinase kinase 6
MAP2K6	peak93316	chr17	67497103	67498848	9	6	15	1	intron (NM_002758, intron 1 of 11)	intron (NM_002758, intron 1 of 11)	87138	NM_002758	5608	NM_002758	mitogen-activated protein kinase kinase 6
MARK1	peak16325	chr1	220600349	220601023	2	2	4	1	Intergenic	Intergenic	-100839	NM_001286126	4139	NM_018650	MAP/microtubule affinity-regulating kinase 1
MARK1	peak16331	chr1	220660261	220661477	9	6	15	1	Intergenic	Intergenic	-40656	NM_001286126	4139	NM_018650	MAP/microtubule affinity-regulating kinase 1
MARK1	peak16333	chr1	220671406	220672072	4	1	5	0.58042	Intergenic	Intergenic	-29786	NM_001286126	4139	NM_018650	MAP/microtubule affinity-regulating kinase 1
MARK1	peak16334	chr1	220676090	220676813	5	1	6	0.286713	Intergenic	Intergenic	-25073	NM_001286126	4139	NM_018650	MAP/microtubule affinity-regulating kinase 1
MARK1	peak16335	chr1	220700519	220703253	9	6	15	1	5' UTR (NM_018650, exon 1 of 18)	5' UTR (NM_018650, exon 1 of 18)	361	NM_001286128	4139	NM_018650	MAP/microtubule affinity-regulating kinase 1
MB	peak140127	chr22	35979008	35979675	2	1	3	1	Intergenic	Intergenic	34042	NM_005368	4151	NM_005368	myoglobin
MB	peak140128	chr22	35985293	35985734	1	2	3	0.525275	Intergenic	Intergenic	27870	NM_005368	4151	NM_005368	myoglobin
MB	peak140129	chr22	35998295	35998692	1	2	3	0.525275	Intergenic	Intergenic	14890	NM_005368	4151	NM_005368	myoglobin
MB	peak140131	chr22	36016606	36017381	6	6	12	0.228571	intron (NM_203377, intron 1 of 3)	intron (NM_203377, intron 1 of 3)	2407	NM_203377	4151	NM_005368	myoglobin
MB	peak140133	chr22	36023142	36024177	9	6	15	1	Intergenic	Intergenic	-4259	NM_203377	4151	NM_005368	myoglobin
MBNL3	peak285112	chrX	131536072	131536555	1	2	3	0.525275	intron (NM_133486, intron 2 of 8)	intron (NM_133486, intron 2 of 8)	11289	NM_001170702	55796	NM_018388	muscleblind-like splicing regulator 3
MBNL3	peak285120	chrX	131614229	131615358	9	6	15	1	intron (NM_001170704, intron 1 of 8)	intron (NM_001170704, intron 1 of 8)	9202	NM_001170704	55796	NM_018388	muscleblind-like splicing regulator 3
MBNL3	peak285122	chrX	131622482	131624447	9	6	15	1	intron (NM_001170704, intron 1 of 8)	CpG	531	NM_001170704	55796	NM_018388	muscleblind-like splicing regulator 3
METRNL	peak94314	chr17	81036879	81038241	6	5	11	0.604396	promoter-TSS (NM_001004431)	promoter-TSS (NM_001004431)	-7	NM_001004431	284207	NM_001004431	meteorin, glial cell differentiation regulator-like
METRNL	peak94317	chr17	81048876	81049821	1	2	3	0.525275	intron (NM_001004431, intron 2 of 3)	intron (NM_001004431, intron 2 of 3)	11782	NM_001004431	284207	NM_001004431	meteorin, glial cell differentiation regulator-like
MFNG	peak140276	chr22	37897419	37898748	9	6	15	1	intron (NM_014550, intron 11 of 19)	intron (NM_014550, intron 11 of 19)	-15606	NM_002405	4242	NM_002405	MFNG O-fucosylpeptide 3-beta-N-acetylglucosaminyltransferase
MIS18BP1	peak75547	chr14	45670599	45671657	2	1	3	1	Intergenic	Intergenic	51477	NM_018353	55320	NM_018353	MIS18 binding protein 1
MIS18BP1	peak75548	chr14	45682488	45683760	3	5	8	0.118881	intron (NM_018353, intron 13 of 16)	LTR5_Hs|LTR|ERVK	39481	NM_018353	55320	NM_018353	MIS18 binding protein 1
MIS18BP1	peak75550	chr14	45707993	45709182	7	5	12	1	intron (NM_018353, intron 4 of 16)	L2a|LINE|L2	14017	NM_018353	55320	NM_018353	MIS18 binding protein 1
MIS18BP1	peak75553	chr14	45719277	45719955	1	2	3	0.525275	intron (NM_018353, intron 1 of 16)	intron (NM_018353, intron 1 of 16)	2989	NM_018353	55320	NM_018353	MIS18 binding protein 1
MIS18BP1	peak75554	chr14	45721787	45723522	9	6	15	1	promoter-TSS (NM_018353)	promoter-TSS (NM_018353)	-50	NM_018353	55320	NM_018353	MIS18 binding protein 1
MIS18BP1	peak75555	chr14	45737549	45738349	4	5	9	0.286713	Intergenic	Intergenic	-15344	NM_018353	55320	NM_018353	MIS18 binding protein 1
MIS18BP1	peak75568	chr14	45895662	45897637	2	2	4	1	Intergenic	MamGypLTR1c|LTR|Gypsy	-174045	NM_018353	55320	NM_018353	MIS18 binding protein 1
MIS18BP1	peak75574	chr14	45961091	45961653	1	3	4	0.235165	Intergenic	L1M1|LINE|L1	-238767	NM_018353	55320	NM_018353	MIS18 binding protein 1
MIS18BP1	peak75581	chr14	45996025	45996930	4	4	8	0.608392	Intergenic	L1P4a|LINE|L1	-273873	NM_018353	55320	NM_018353	MIS18 binding protein 1
MIS18BP1	peak75583	chr14	46020351	46021143	2	1	3	1	Intergenic	L1PA3|LINE|L1	-298142	NM_018353	55320	NM_018353	MIS18 binding protein 1
MNS1	peak83083	chr15	56756727	56757733	8	6	14	1	5' UTR (NM_018365, exon 1 of 10)	5' UTR (NM_018365, exon 1 of 10)	105	NM_018365	55329	NM_018365	meiosis-specific nuclear structural 1
MNS1	peak83086	chr15	56788538	56789389	4	5	9	0.286713	Intergenic	Intergenic	-31629	NM_018365	55329	NM_018365	meiosis-specific nuclear structural 1
MPP1	peak285890	chrX	154021207	154021811	2	2	4	1	intron (NM_001166460, intron 1 of 11)	L1ME3B|LINE|L1	12293	NM_001166460	4354	NM_002436	membrane protein, palmitoylated 1
MPP1	peak285891	chrX	154027341	154028993	7	6	13	0.485714	5' UTR (NM_001166462, exon 2 of 13)	5' UTR (NM_001166462, exon 2 of 13)	5635	NM_001166460	4354	NM_002436	membrane protein, palmitoylated 1
MPP1	peak285892	chrX	154032974	154034310	7	6	13	0.485714	exon (NM_002436, exon 1 of 12)	exon (NM_002436, exon 1 of 12)	160	NM_001166460	4354	NM_002436	membrane protein, palmitoylated 1
MRO	peak99574	chr18	48310728	48311542	5	3	8	1	Intergenic	Intergenic	35299	NM_001127176	83876	NM_031939	maestro
MRO	peak99575	chr18	48319864	48320700	7	6	13	0.485714	Intergenic	Intergenic	26152	NM_001127176	83876	NM_031939	maestro
MRO	peak99576	chr18	48322904	48324137	9	6	15	1	3' UTR (NM_001127176, exon 7 of 7)	3' UTR (NM_001127176, exon 7 of 7)	22913	NM_001127176	83876	NM_031939	maestro
MRO	peak99581	chr18	48345591	48346879	9	6	15	1	intron (NM_031939, intron 1 of 7)	intron (NM_031939, intron 1 of 7)	199	NM_001127176	83876	NM_031939	maestro
MRO	peak99582	chr18	48362733	48363522	9	6	15	1	Intergenic	Intergenic	-11374	NM_001127174	83876	NM_031939	maestro
MRO	peak99583	chr18	48364529	48364935	1	2	3	0.525275	Intergenic	Intergenic	-12978	NM_001127174	83876	NM_031939	maestro
MST1R	peak146630	chr3	49937893	49938707	6	5	11	0.604396	intron (NM_001244937, intron 1 of 18)	intron (NM_001244937, intron 1 of 18)	3006	NM_001244937	4486	NM_002447	macrophage stimulating 1 receptor
MST1R	peak146631	chr3	49941155	49941635	3	3	6	0.622378	promoter-TSS (NM_002447)	promoter-TSS (NM_002447)	-89	NM_002447	4486	NM_002447	macrophage stimulating 1 receptor
MST1R	peak146632	chr3	49943441	49944249	5	3	8	1	Intergenic	Intergenic	-2539	NM_002447	4486	NM_002447	macrophage stimulating 1 receptor
MTUS2	peak59407	chr13	29463256	29463917	1	2	3	0.525275	Intergenic	Intergenic	-135161	NM_001033602	23281	NM_015233	microtubule associated tumor suppressor candidate 2
MTUS2	peak59408	chr13	29498165	29499195	1	2	3	0.525275	Intergenic	Intergenic	-100068	NM_001033602	23281	NM_015233	microtubule associated tumor suppressor candidate 2
MTUS2	peak59410	chr13	29517237	29517893	1	2	3	0.525275	Intergenic	MER3|DNA|hAT-Charlie	-81183	NM_001033602	23281	NM_015233	microtubule associated tumor suppressor candidate 2
MTUS2	peak59412	chr13	29528440	29529943	7	5	12	1	Intergenic	MIRb|SINE|MIR	-69556	NM_001033602	23281	NM_015233	microtubule associated tumor suppressor candidate 2
MTUS2	peak59413	chr13	29538195	29538861	1	2	3	0.525275	Intergenic	Intergenic	-60220	NM_001033602	23281	NM_015233	microtubule associated tumor suppressor candidate 2
MTUS2	peak59416	chr13	29545931	29546957	3	3	6	0.622378	Intergenic	Intergenic	-52304	NM_001033602	23281	NM_015233	microtubule associated tumor suppressor candidate 2
MTUS2	peak59418	chr13	29557802	29558527	5	3	8	1	Intergenic	Intergenic	-40583	NM_001033602	23281	NM_015233	microtubule associated tumor suppressor candidate 2
MTUS2	peak59424	chr13	29587901	29589084	4	4	8	0.608392	Intergenic	Intergenic	-10255	NM_001033602	23281	NM_015233	microtubule associated tumor suppressor candidate 2
MTUS2	peak59426	chr13	29602591	29603650	3	3	6	0.622378	intron (NM_001033602, intron 1 of 13)	intron (NM_001033602, intron 1 of 13)	4373	NM_001033602	23281	NM_015233	microtubule associated tumor suppressor candidate 2
MTUS2	peak59431	chr13	29650866	29651837	4	3	7	1	intron (NM_001033602, intron 2 of 13)	intron (NM_001033602, intron 2 of 13)	52604	NM_001033602	23281	NM_015233	microtubule associated tumor suppressor candidate 2
MTUS2	peak59440	chr13	29697746	29698374	8	6	14	1	intron (NM_001033602, intron 3 of 13)	intron (NM_001033602, intron 3 of 13)	99312	NM_001033602	23281	NM_015233	microtubule associated tumor suppressor candidate 2
MTUS2	peak59441	chr13	29698692	29700336	4	3	7	1	intron (NM_001033602, intron 3 of 13)	intron (NM_001033602, intron 3 of 13)	100766	NM_001033602	23281	NM_015233	microtubule associated tumor suppressor candidate 2
MTUS2	peak59443	chr13	29736578	29737437	3	2	5	1	intron (NM_001033602, intron 3 of 13)	intron (NM_001033602, intron 3 of 13)	138260	NM_001033602	23281	NM_015233	microtubule associated tumor suppressor candidate 2
MTUS2	peak59446	chr13	29806618	29807638	3	2	5	1	intron (NM_001033602, intron 3 of 13)	intron (NM_001033602, intron 3 of 13)	-195649	NM_015233	23281	NM_015233	microtubule associated tumor suppressor candidate 2
MTUS2	peak59456	chr13	29898101	29898760	2	1	3	1	intron (NM_001033602, intron 4 of 13)	intron (NM_001033602, intron 4 of 13)	-104346	NM_015233	23281	NM_015233	microtubule associated tumor suppressor candidate 2
MTUS2	peak59457	chr13	29936862	29937493	8	5	13	1	intron (NM_001033602, intron 6 of 13)	intron (NM_001033602, intron 6 of 13)	-65599	NM_015233	23281	NM_015233	microtubule associated tumor suppressor candidate 2
MTUS2	peak59458	chr13	29942902	29943703	7	6	13	0.485714	intron (NM_001033602, intron 6 of 13)	intron (NM_001033602, intron 6 of 13)	-59474	NM_015233	23281	NM_015233	microtubule associated tumor suppressor candidate 2
MTUS2	peak59462	chr13	29976282	29976973	6	4	10	1	intron (NM_001033602, intron 6 of 13)	intron (NM_001033602, intron 6 of 13)	-26149	NM_015233	23281	NM_015233	microtubule associated tumor suppressor candidate 2
MTUS2	peak59463	chr13	29979938	29980961	8	5	13	1	intron (NM_001033602, intron 6 of 13)	MLT1F2|LTR|ERVL-MaLR	-22327	NM_015233	23281	NM_015233	microtubule associated tumor suppressor candidate 2
MTUS2	peak59464	chr13	29993478	29994814	4	2	6	1	intron (NM_001033602, intron 6 of 13)	ERVL-B4-int|LTR|ERVL	-8631	NM_015233	23281	NM_015233	microtubule associated tumor suppressor candidate 2
MTUS2	peak59465	chr13	30002218	30003535	8	5	13	1	promoter-TSS (NM_015233)	promoter-TSS (NM_015233)	100	NM_015233	23281	NM_015233	microtubule associated tumor suppressor candidate 2
MTUS2	peak59466	chr13	30008583	30010051	8	6	14	1	intron (NM_015233, intron 1 of 8)	intron (NM_015233, intron 1 of 8)	6540	NM_015233	23281	NM_015233	microtubule associated tumor suppressor candidate 2
MTUS2	peak59467	chr13	30010358	30010815	3	1	4	0.604396	intron (NM_015233, intron 1 of 8)	MIRb|SINE|MIR	7810	NM_015233	23281	NM_015233	microtubule associated tumor suppressor candidate 2
MTUS2	peak59471	chr13	30027516	30028492	6	4	10	1	intron (NM_001033602, intron 7 of 13)	intron (NM_001033602, intron 7 of 13)	25227	NM_015233	23281	NM_015233	microtubule associated tumor suppressor candidate 2
MYCN	peak108639	chr2	16079719	16081322	7	6	13	0.485714	promoter-TSS (NM_001293233)	promoter-TSS (NM_001293233)	-39	NM_001293233	4613	NM_005378	v-myc avian myelocytomatosis viral oncogene neuroblastoma derived homolog
MYO1G	peak240695	chr7	44994425	44995362	7	5	12	1	Intergenic	Intergenic	23810	NM_033054	64005	NM_033054	myosin IG
MYO1G	peak240696	chr7	45001773	45002929	7	5	12	1	TTS (NM_033054)	TTS (NM_033054)	16353	NM_033054	64005	NM_033054	myosin IG
MYOM1	peak94550	chr18	3117246	3118469	8	6	14	1	intron (NM_019856, intron 19 of 36)	intron (NM_019856, intron 19 of 36)	102248	NM_019856	8736	NM_003803	myomesin 1
MYOM1	peak94551	chr18	3128951	3129895	9	6	15	1	exon (NM_003803, exon 18 of 38)	exon (NM_003803, exon 18 of 38)	90683	NM_019856	8736	NM_003803	myomesin 1
MYOM1	peak94553	chr18	3148081	3148576	1	2	3	0.525275	intron (NM_019856, intron 13 of 36)	L1ME1|LINE|L1	71777	NM_019856	8736	NM_003803	myomesin 1
MYOM1	peak94554	chr18	3149030	3149558	1	2	3	0.525275	intron (NM_019856, intron 12 of 36)	intron (NM_019856, intron 12 of 36)	70812	NM_019856	8736	NM_003803	myomesin 1
MYOM1	peak94564	chr18	3191994	3192997	3	4	7	0.314685	intron (NM_019856, intron 3 of 36)	intron (NM_019856, intron 3 of 36)	27610	NM_019856	8736	NM_003803	myomesin 1
MYOM1	peak94565	chr18	3207503	3208238	4	3	7	1	intron (NM_019856, intron 2 of 36)	intron (NM_019856, intron 2 of 36)	12235	NM_019856	8736	NM_003803	myomesin 1
MYOM1	peak94567	chr18	3211401	3212110	3	3	6	0.622378	intron (NM_019856, intron 2 of 36)	intron (NM_019856, intron 2 of 36)	8350	NM_019856	8736	NM_003803	myomesin 1
MYOM1	peak94568	chr18	3213053	3213860	1	3	4	0.235165	intron (NM_019856, intron 2 of 36)	intron (NM_019856, intron 2 of 36)	6649	NM_019856	8736	NM_003803	myomesin 1
MYOM1	peak94571	chr18	3219052	3220782	8	6	14	1	5' UTR (NM_003803, exon 1 of 38)	5' UTR (NM_003803, exon 1 of 38)	189	NM_019856	8736	NM_003803	myomesin 1
MYOM1	peak94572	chr18	3225609	3226369	1	2	3	0.525275	Intergenic	MER124|DNA?|DNA?	-5883	NM_003803	8736	NM_003803	myomesin 1
MYRIP	peak145964	chr3	39748942	39749422	1	3	4	0.235165	Intergenic	Intergenic	-101223	NM_001284423	25924	NM_015460	myosin VIIA and Rab interacting protein
MYRIP	peak145965	chr3	39760116	39760854	4	3	7	1	Intergenic	Intergenic	-89920	NM_001284423	25924	NM_015460	myosin VIIA and Rab interacting protein
MYRIP	peak145968	chr3	39793404	39793940	1	2	3	0.525275	Intergenic	Intergenic	-56733	NM_001284423	25924	NM_015460	myosin VIIA and Rab interacting protein
MYRIP	peak145970	chr3	39850169	39852437	9	6	15	1	non-coding (NR_104316, exon 1 of 17)	non-coding (NR_104316, exon 1 of 17)	152	NM_001284424	25924	NM_015460	myosin VIIA and Rab interacting protein
MYRIP	peak145972	chr3	39942057	39942637	1	3	4	0.235165	non-coding (NR_104316, exon 2 of 17)	non-coding (NR_104316, exon 2 of 17)	91196	NM_001284424	25924	NM_015460	myosin VIIA and Rab interacting protein
MYRIP	peak145981	chr3	40128668	40129425	4	3	7	1	intron (NM_001284425, intron 3 of 15)	intron (NM_001284425, intron 3 of 15)	-12455	NM_001284426	25924	NM_015460	myosin VIIA and Rab interacting protein
MYRIP	peak145982	chr3	40138077	40139081	7	5	12	1	intron (NM_001284425, intron 3 of 15)	Charlie24|DNA|hAT-Charlie	-2923	NM_001284426	25924	NM_015460	myosin VIIA and Rab interacting protein
MYRIP	peak145983	chr3	40145842	40146527	4	1	5	0.58042	intron (NM_001284426, intron 1 of 14)	Kanga2_a|DNA|TcMar-Tc2	4683	NM_001284426	25924	NM_015460	myosin VIIA and Rab interacting protein
MYRIP	peak145985	chr3	40162113	40162935	3	1	4	0.604396	intron (NM_001284426, intron 1 of 14)	intron (NM_001284426, intron 1 of 14)	21022	NM_001284426	25924	NM_015460	myosin VIIA and Rab interacting protein
MYRIP	peak145988	chr3	40220410	40220878	3	0	3	0.228571	intron (NR_033965, intron 2 of 2)	intron (NR_033965, intron 2 of 2)	79142	NM_001284426	25924	NM_015460	myosin VIIA and Rab interacting protein
N4BP1	peak87306	chr16	48559981	48561001	3	3	6	0.622378	intron (NR_039970, intron 2 of 4)	intron (NR_039970, intron 2 of 4)	83629	NM_153029	9683	NM_153029	NEDD4 binding protein 1
N4BP1	peak87308	chr16	48590652	48591236	1	2	3	0.525275	intron (NM_153029, intron 2 of 6)	intron (NM_153029, intron 2 of 6)	53176	NM_153029	9683	NM_153029	NEDD4 binding protein 1
N4BP1	peak87311	chr16	48643328	48644655	9	6	15	1	5' UTR (NM_153029, exon 1 of 7)	5' UTR (NM_153029, exon 1 of 7)	128	NM_153029	9683	NM_153029	NEDD4 binding protein 1
N4BP1	peak87312	chr16	48656493	48657939	7	6	13	0.485714	intron (NR_039970, intron 4 of 4)	intron (NR_039970, intron 4 of 4)	-13096	NM_153029	9683	NM_153029	NEDD4 binding protein 1
N4BP1	peak87313	chr16	48663954	48664884	5	6	11	0.103297	Intergenic	Intergenic	-20299	NM_153029	9683	NM_153029	NEDD4 binding protein 1
N4BP1	peak87315	chr16	48942805	48943528	2	2	4	1	Intergenic	Intergenic	-299047	NM_153029	9683	NM_153029	NEDD4 binding protein 1
NAA30	peak76981	chr14	57856302	57858971	9	6	15	1	intron (NM_001011713, intron 1 of 4)	CpG	366	NM_001011713	122830	NM_001011713	N(alpha)-acetyltransferase 30, NatC catalytic subunit
NAA30	peak76983	chr14	57869380	57870363	2	3	5	0.328671	intron (NM_001011713, intron 4 of 4)	AluSz|SINE|Alu	12601	NM_001011713	122830	NM_001011713	N(alpha)-acetyltransferase 30, NatC catalytic subunit
NAA30	peak76987	chr14	57896461	57897648	6	4	10	1	Intergenic	L1M1|LINE|L1	39784	NM_001011713	122830	NM_001011713	N(alpha)-acetyltransferase 30, NatC catalytic subunit
NAB1	peak125875	chr2	191492386	191493496	9	5	14	0.4	Intergenic	Intergenic	-20907	NM_005966	4664	NM_005966	NGFI-A binding protein 1
NAB1	peak125876	chr2	191501295	191503498	8	5	13	1	Intergenic	Intergenic	-11451	NM_005966	4664	NM_005966	NGFI-A binding protein 1
NAB1	peak125877	chr2	191512555	191515081	9	6	15	1	promoter-TSS (NM_005966)	promoter-TSS (NM_005966)	-30	NM_005966	4664	NM_005966	NGFI-A binding protein 1
NAB1	peak125880	chr2	191527205	191528356	1	4	5	0.0889111	intron (NM_005966, intron 4 of 9)	intron (NM_005966, intron 4 of 9)	13933	NM_005966	4664	NM_005966	NGFI-A binding protein 1
NAB1	peak125883	chr2	191543146	191545319	7	5	12	1	intron (NM_005966, intron 6 of 9)	intron (NM_005966, intron 6 of 9)	30385	NM_005966	4664	NM_005966	NGFI-A binding protein 1
NAB1	peak125886	chr2	191565994	191566641	2	2	4	1	Intergenic	Intergenic	52470	NM_005966	4664	NM_005966	NGFI-A binding protein 1
NAB1	peak125888	chr2	191583295	191584248	5	4	9	1	Intergenic	Intergenic	69924	NM_005966	4664	NM_005966	NGFI-A binding protein 1
NAB1	peak125890	chr2	191624385	191624983	7	5	12	1	Intergenic	Intergenic	110836	NM_005966	4664	NM_005966	NGFI-A binding protein 1
NCF1	peak242928	chr7	74202912	74203289	3	2	5	1	intron (NM_000265, intron 10 of 10)	CpG-24511	14792	NM_000265	653361	NM_000265	neutrophil cytosolic factor 1
NCKAP5	peak117344	chr2	134318220	134319085	2	1	3	1	intron (NM_207363, intron 1 of 19)	intron (NM_207363, intron 1 of 19)	7378	NM_207481	344148	NM_207363	NCK-associated protein 5
NCKAP5	peak117346	chr2	134325658	134326459	3	3	6	0.622378	promoter-TSS (NM_207481)	promoter-TSS (NM_207481)	-28	NM_207363	344148	NM_207363	NCK-associated protein 5
NCKAP5	peak117351	chr2	134348356	134349376	6	5	11	0.604396	Intergenic	Intergenic	-22835	NM_207363	344148	NM_207363	NCK-associated protein 5
NCKAP5	peak117357	chr2	134430971	134432801	9	6	15	1	Intergenic	AT_rich|Low_complexity|Low_complexity	-105855	NM_207363	344148	NM_207363	NCK-associated protein 5
NCKAP5	peak117364	chr2	134537613	134538256	3	4	7	0.314685	Intergenic	Intergenic	-211904	NM_207363	344148	NM_207363	NCK-associated protein 5
NCKAP5	peak117367	chr2	134575470	134576300	5	5	10	0.58042	Intergenic	Intergenic	-249854	NM_207363	344148	NM_207363	NCK-associated protein 5
NCKAP5	peak117370	chr2	134601620	134602472	6	5	11	0.604396	Intergenic	Intergenic	-276015	NM_207363	344148	NM_207363	NCK-associated protein 5
NDUFS7	peak104394	chr19	1373343	1373952	1	2	3	0.525275	intron (NR_024247, intron 13 of 13)	intron (NR_024247, intron 13 of 13)	-10235	NM_024407	374291	NM_024407	NADH dehydrogenase (ubiquinone) Fe-S protein 7, 20kDa (NADH-coenzyme Q reductase)
NDUFS7	peak104395	chr19	1383136	1384393	9	6	15	1	promoter-TSS (NM_024407)	promoter-TSS (NM_024407)	-118	NM_024407	374291	NM_024407	NADH dehydrogenase (ubiquinone) Fe-S protein 7, 20kDa (NADH-coenzyme Q reductase)
NEBL	peak20216	chr10	21154114	21154898	3	2	5	1	intron (NM_006393, intron 7 of 27)	intron (NM_006393, intron 7 of 27)	32025	NM_006393	10529	NM_006393	nebulette
NEBL	peak20217	chr10	21160748	21161880	7	5	12	1	intron (NM_006393, intron 5 of 27)	intron (NM_006393, intron 5 of 27)	25217	NM_006393	10529	NM_006393	nebulette
NEBL	peak20221	chr10	21174376	21175225	9	6	15	1	intron (NM_006393, intron 4 of 27)	intron (NM_006393, intron 4 of 27)	11730	NM_006393	10529	NM_006393	nebulette
NEBL	peak20222	chr10	21178904	21179971	6	5	11	0.604396	intron (NM_006393, intron 2 of 27)	intron (NM_006393, intron 2 of 27)	7093	NM_006393	10529	NM_006393	nebulette
NEBL	peak20226	chr10	21246505	21248384	9	6	15	1	intron (NM_213569, intron 4 of 6)	intron (NM_213569, intron 4 of 6)	-60914	NM_006393	10529	NM_006393	nebulette
NEBL	peak20227	chr10	21265945	21267415	5	3	8	1	intron (NM_213569, intron 3 of 6)	intron (NM_213569, intron 3 of 6)	-80149	NM_006393	10529	NM_006393	nebulette
NEBL	peak20229	chr10	21274921	21275454	2	3	5	0.328671	intron (NM_213569, intron 3 of 6)	intron (NM_213569, intron 3 of 6)	-88657	NM_006393	10529	NM_006393	nebulette
NEBL	peak20232	chr10	21283896	21284988	4	5	9	0.286713	intron (NM_213569, intron 3 of 6)	intron (NM_213569, intron 3 of 6)	-97911	NM_006393	10529	NM_006393	nebulette
NEFL	peak256194	chr8	24813278	24814275	3	2	5	1	exon (NM_006158, exon 1 of 5)	exon (NM_006158, exon 1 of 5)	606	NM_006158	4747	NM_006158	neurofilament, light polypeptide
NEFL	peak256197	chr8	24857414	24859252	4	3	7	1	Intergenic	CpG	-43950	NM_006158	4747	NM_006158	neurofilament, light polypeptide
NEFL	peak256199	chr8	24891560	24892165	3	0	3	0.228571	Intergenic	Intergenic	-77480	NM_006158	4747	NM_006158	neurofilament, light polypeptide
NEFL	peak256201	chr8	24923076	24923530	2	1	3	1	Intergenic	Intergenic	-108920	NM_006158	4747	NM_006158	neurofilament, light polypeptide
NEFM	peak256180	chr8	24662853	24664058	3	4	7	0.314685	Intergenic	Intergenic	-107818	NM_005382	4741	NM_005382	neurofilament, medium polypeptide
NEFM	peak256181	chr8	24673320	24673731	1	3	4	0.235165	Intergenic	Intergenic	-97748	NM_005382	4741	NM_005382	neurofilament, medium polypeptide
NEFM	peak256188	chr8	24749053	24749738	3	1	4	0.604396	Intergenic	Intergenic	-21878	NM_005382	4741	NM_005382	neurofilament, medium polypeptide
NEFM	peak256189	chr8	24763091	24764277	4	2	6	1	Intergenic	Intergenic	-7590	NM_005382	4741	NM_005382	neurofilament, medium polypeptide
NEFM	peak256191	chr8	24770792	24773261	9	6	15	1	promoter-TSS (NM_001105541)	promoter-TSS (NM_001105541)	-428	NM_001105541	4741	NM_005382	neurofilament, medium polypeptide
NHLH2	peak9578	chr1	116353397	116354520	3	2	5	1	Intergenic	MER77|LTR|ERVL	29374	NM_001111061	4808	NM_005599	nescient helix-loop-helix 2
NHLH2	peak9580	chr1	116370573	116371446	6	5	11	0.604396	Intergenic	CpG	12323	NM_001111061	4808	NM_005599	nescient helix-loop-helix 2
NHLH2	peak9581	chr1	116371736	116372469	2	2	4	1	Intergenic	Intergenic	11230	NM_001111061	4808	NM_005599	nescient helix-loop-helix 2
NHLH2	peak9582	chr1	116380273	116382519	4	4	8	0.608392	intron (NM_005599, intron 2 of 2)	CpG	1937	NM_001111061	4808	NM_005599	nescient helix-loop-helix 2
NIPAL4	peak212877	chr5	156858582	156859382	4	1	5	0.58042	Intergenic	Tigger2|DNA|TcMar-Tigger	-28045	NM_001172292	348938	NM_001099287	NIPA-like domain containing 4
NIPAL4	peak212880	chr5	156886306	156887506	2	3	5	0.328671	promoter-TSS (NM_001172292)	promoter-TSS (NM_001172292)	-121	NM_001172292	348938	NM_001099287	NIPA-like domain containing 4
NIPAL4	peak212881	chr5	156890491	156891723	7	5	12	1	intron (NM_001172292, intron 2 of 4)	L2c|LINE|L2	4080	NM_001099287	348938	NM_001099287	NIPA-like domain containing 4
NIPAL4	peak212884	chr5	156903777	156904391	4	6	10	0.043956	TTS (NM_033274)	TTS (NM_033274)	17057	NM_001099287	348938	NM_001099287	NIPA-like domain containing 4
NIPAL4	peak212886	chr5	156938666	156939233	1	2	3	0.525275	intron (NM_033274, intron 8 of 22)	intron (NM_033274, intron 8 of 22)	51923	NM_001099287	348938	NM_001099287	NIPA-like domain containing 4
NKX6-2	peak29582	chr10	134479594	134480257	4	3	7	1	intron (NM_005539, intron 4 of 15)	intron (NM_005539, intron 4 of 15)	119611	NM_177400	84504	NM_177400	NK6 homeobox 2
NKX6-2	peak29583	chr10	134489754	134490308	3	3	6	0.622378	intron (NM_005539, intron 4 of 15)	intron (NM_005539, intron 4 of 15)	109506	NM_177400	84504	NM_177400	NK6 homeobox 2
NKX6-2	peak29584	chr10	134497900	134499954	8	6	14	1	intron (NM_005539, intron 4 of 15)	intron (NM_005539, intron 4 of 15)	100610	NM_177400	84504	NM_177400	NK6 homeobox 2
NKX6-2	peak29586	chr10	134535398	134536998	3	3	6	0.622378	intron (NM_005539, intron 8 of 15)	CpG	63339	NM_177400	84504	NM_177400	NK6 homeobox 2
NMB	peak84800	chr15	85201232	85202092	6	6	12	0.228571	5' UTR (NM_021077, exon 1 of 3)	5' UTR (NM_021077, exon 1 of 3)	140	NM_205858	4828	NM_021077	neuromedin B
NMB	peak84801	chr15	85211762	85212724	4	4	8	0.608392	TTS (NR_073518)	TTS (NR_073518)	-10441	NM_021077	4828	NM_021077	neuromedin B
NMD3	peak160254	chr3	160938415	160941134	9	6	15	1	intron (NM_015938, intron 1 of 15)	(T)n|Simple_repeat|Simple_repeat	676	NM_015938	51068	NM_015938	NMD3 ribosome export adaptor
NMD3	peak160255	chr3	160946731	160947938	3	2	5	1	intron (NM_015938, intron 4 of 15)	L2a|LINE|L2	8236	NM_015938	51068	NM_015938	NMD3 ribosome export adaptor
NMD3	peak160259	chr3	160972671	160973873	3	3	6	0.622378	Intergenic	Intergenic	34173	NM_015938	51068	NM_015938	NMD3 ribosome export adaptor
NMD3	peak160261	chr3	160984444	160984985	6	5	11	0.604396	Intergenic	Tigger2b_Pri|DNA|TcMar-Tigger	45616	NM_015938	51068	NM_015938	NMD3 ribosome export adaptor
NMD3	peak160263	chr3	160991394	160992808	2	1	3	1	Intergenic	Intergenic	53002	NM_015938	51068	NM_015938	NMD3 ribosome export adaptor
NMD3	peak160264	chr3	161008987	161009764	2	2	4	1	Intergenic	Intergenic	70277	NM_015938	51068	NM_015938	NMD3 ribosome export adaptor
NOTUM	peak94206	chr17	79917402	79918116	2	3	5	0.328671	intron (NM_178493, intron 1 of 10)	CpG-11382	1298	NM_178493	147111	NM_178493	notum pectinacetylesterase homolog (Drosophila)
NOTUM	peak94208	chr17	79925529	79926162	3	4	7	0.314685	Intergenic	Intergenic	-6789	NM_178493	147111	NM_178493	notum pectinacetylesterase homolog (Drosophila)
NPAS2	peak114585	chr2	101383649	101384436	2	1	3	1	Intergenic	Intergenic	-52570	NM_002518	4862	NM_002518	neuronal PAS domain protein 2
NPAS2	peak114587	chr2	101402263	101403093	3	1	4	0.604396	Intergenic	Intergenic	-33935	NM_002518	4862	NM_002518	neuronal PAS domain protein 2
NPAS2	peak114589	chr2	101429920	101430598	4	4	8	0.608392	Intergenic	Intergenic	-6354	NM_002518	4862	NM_002518	neuronal PAS domain protein 2
NPAS2	peak114590	chr2	101434857	101437218	7	6	13	0.485714	promoter-TSS (NM_002518)	promoter-TSS (NM_002518)	-575	NM_002518	4862	NM_002518	neuronal PAS domain protein 2
NPAS2	peak114591	chr2	101439197	101439700	2	2	4	1	intron (NM_002518, intron 1 of 20)	intron (NM_002518, intron 1 of 20)	2836	NM_002518	4862	NM_002518	neuronal PAS domain protein 2
NPAS2	peak114592	chr2	101441978	101442881	2	3	5	0.328671	intron (NM_002518, intron 1 of 20)	MLT1L|LTR|ERVL-MaLR	5817	NM_002518	4862	NM_002518	neuronal PAS domain protein 2
NPAS2	peak114600	chr2	101482366	101483125	4	5	9	0.286713	intron (NM_002518, intron 1 of 20)	intron (NM_002518, intron 1 of 20)	46133	NM_002518	4862	NM_002518	neuronal PAS domain protein 2
NPAS2	peak114601	chr2	101492012	101493169	9	6	15	1	intron (NM_002518, intron 1 of 20)	intron (NM_002518, intron 1 of 20)	55978	NM_002518	4862	NM_002518	neuronal PAS domain protein 2
NPAS2	peak114603	chr2	101499411	101500337	8	6	14	1	intron (NM_002518, intron 1 of 20)	intron (NM_002518, intron 1 of 20)	63261	NM_002518	4862	NM_002518	neuronal PAS domain protein 2
NPAS2	peak114604	chr2	101503572	101504645	1	4	5	0.0889111	intron (NM_002518, intron 1 of 20)	intron (NM_002518, intron 1 of 20)	67496	NM_002518	4862	NM_002518	neuronal PAS domain protein 2
NR1H2	peak107239	chr19	50879262	50880637	8	6	14	1	intron (NM_007121, intron 1 of 9)	CpG	270	NM_001256647	7376	NM_007121	nuclear receptor subfamily 1, group H, member 2
NSG1	peak165479	chr4	4387871	4389260	5	3	8	1	promoter-TSS (NM_014392)	promoter-TSS (NM_014392)	-124	NM_014392	27065	NM_014392	neuron specific gene family member 1
NSG1	peak165481	chr4	4397353	4398451	9	6	15	1	intron (NM_001287764, intron 3 of 4)	intron (NM_001287764, intron 3 of 4)	9212	NM_014392	27065	NM_014392	neuron specific gene family member 1
NSG1	peak165482	chr4	4409533	4410511	1	2	3	0.525275	intron (NM_001287764, intron 3 of 4)	intron (NM_001287764, intron 3 of 4)	21332	NM_014392	27065	NM_014392	neuron specific gene family member 1
NSG1	peak165483	chr4	4424873	4426428	2	2	4	1	intron (NM_016930, intron 8 of 10)	intron (NM_016930, intron 8 of 10)	36961	NM_014392	27065	NM_014392	neuron specific gene family member 1
NSG1	peak165484	chr4	4432278	4432815	1	2	3	0.525275	intron (NM_016930, intron 7 of 10)	MIRb|SINE|MIR	43857	NM_014392	27065	NM_014392	neuron specific gene family member 1
NT5E	peak223799	chr6	85836449	85837087	2	1	3	1	Intergenic	Intergenic	-322534	NM_001204813	4907	NM_002526	5'-nucleotidase, ecto (CD73)
NT5E	peak223829	chr6	86032402	86033738	2	2	4	1	Intergenic	Intergenic	-126232	NM_001204813	4907	NM_002526	5'-nucleotidase, ecto (CD73)
NT5E	peak223833	chr6	86064517	86065282	6	6	12	0.228571	Intergenic	Intergenic	-94402	NM_001204813	4907	NM_002526	5'-nucleotidase, ecto (CD73)
NT5E	peak223834	chr6	86070532	86071726	7	6	13	0.485714	Intergenic	Intergenic	-88173	NM_001204813	4907	NM_002526	5'-nucleotidase, ecto (CD73)
NT5E	peak223839	chr6	86098686	86100472	2	3	5	0.328671	Intergenic	L2c|LINE|L2	-59723	NM_001204813	4907	NM_002526	5'-nucleotidase, ecto (CD73)
NT5E	peak223841	chr6	86114280	86115858	8	6	14	1	Intergenic	Intergenic	-44233	NM_001204813	4907	NM_002526	5'-nucleotidase, ecto (CD73)
NT5E	peak223846	chr6	86159180	86160646	9	6	15	1	exon (NM_002526, exon 1 of 9)	exon (NM_002526, exon 1 of 9)	611	NM_002526	4907	NM_002526	5'-nucleotidase, ecto (CD73)
NT5E	peak223847	chr6	86171758	86172725	2	4	6	0.135664	intron (NM_001204813, intron 1 of 7)	intron (NM_001204813, intron 1 of 7)	12940	NM_002526	4907	NM_002526	5'-nucleotidase, ecto (CD73)
NT5E	peak223848	chr6	86173994	86174929	2	3	5	0.328671	intron (NM_001204813, intron 1 of 7)	L2|LINE|L2	15160	NM_002526	4907	NM_002526	5'-nucleotidase, ecto (CD73)
NT5E	peak223851	chr6	86192383	86193408	7	6	13	0.485714	intron (NM_001204813, intron 3 of 7)	intron (NM_001204813, intron 3 of 7)	33594	NM_002526	4907	NM_002526	5'-nucleotidase, ecto (CD73)
NT5E	peak223854	chr6	86208377	86209136	1	3	4	0.235165	Intergenic	Intergenic	49455	NM_002526	4907	NM_002526	5'-nucleotidase, ecto (CD73)
NTN1	peak90301	chr17	8924336	8925123	4	5	9	0.286713	promoter-TSS (NM_004822)	promoter-TSS (NM_004822)	-129	NM_004822	9423	NM_004822	netrin 1
NTN1	peak90302	chr17	8925451	8926641	4	2	6	1	exon (NM_004822, exon 2 of 7)	exon (NM_004822, exon 2 of 7)	1187	NM_004822	9423	NM_004822	netrin 1
NTN1	peak90305	chr17	8960533	8961134	4	2	6	1	intron (NM_004822, intron 2 of 6)	intron (NM_004822, intron 2 of 6)	35975	NM_004822	9423	NM_004822	netrin 1
NTRK1	peak10667	chr1	156774006	156774948	7	5	12	1	Intergenic	Intergenic	-11065	NM_001007792	4914	NM_002529	neurotrophic tyrosine kinase, receptor, type 1
NTRK1	peak10669	chr1	156783387	156784171	5	5	10	0.58042	exon (NM_001161444, exon 5 of 8)	exon (NM_001161444, exon 5 of 8)	-1763	NM_001007792	4914	NM_002529	neurotrophic tyrosine kinase, receptor, type 1
NTRK1	peak10674	chr1	156829191	156830871	6	5	11	0.604396	promoter-TSS (NM_002529)	promoter-TSS (NM_002529)	-640	NM_001012331	4914	NM_002529	neurotrophic tyrosine kinase, receptor, type 1
NUCB1	peak107112	chr19	49403071	49404551	8	6	14	1	intron (NM_006184, intron 1 of 12)	MSR1|Satellite|Satellite	504	NM_006184	4924	NM_006184	nucleobindin 1
NXPH3	peak92231	chr17	47652976	47654442	3	2	5	1	intron (NM_007225, intron 1 of 1)	CpG	411	NM_007225	11248	NM_007225	neurexophilin 3
NXPH3	peak92234	chr17	47693485	47694397	3	1	4	0.604396	intron (NM_001007228, intron 5 of 9)	intron (NM_001007228, intron 5 of 9)	40643	NM_007225	11248	NM_007225	neurexophilin 3
ODF3B	peak141170	chr22	50977700	50978518	4	4	8	0.608392	Intergenic	MER57F|LTR|ERV1	-7101	NM_001014440	440836	NM_001014440	outer dense fiber of sperm tails 3B
OLIG3	peak232270	chr6	137721001	137721722	5	4	9	1	Intergenic	Intergenic	94169	NM_175747	167826	NM_175747	oligodendrocyte transcription factor 3
OLIG3	peak232272	chr6	137724794	137725658	2	1	3	1	Intergenic	L2c|LINE|L2	90305	NM_175747	167826	NM_175747	oligodendrocyte transcription factor 3
OLIG3	peak232273	chr6	137726485	137727085	4	1	5	0.58042	Intergenic	Intergenic	88746	NM_175747	167826	NM_175747	oligodendrocyte transcription factor 3
OLIG3	peak232274	chr6	137736311	137737149	6	5	11	0.604396	Intergenic	Intergenic	78801	NM_175747	167826	NM_175747	oligodendrocyte transcription factor 3
OLIG3	peak232278	chr6	137752676	137754123	7	5	12	1	Intergenic	Intergenic	62131	NM_175747	167826	NM_175747	oligodendrocyte transcription factor 3
OLIG3	peak232280	chr6	137792878	137793634	1	3	4	0.235165	Intergenic	Intergenic	22275	NM_175747	167826	NM_175747	oligodendrocyte transcription factor 3
OLIG3	peak232283	chr6	137814382	137815213	2	5	7	0.0405594	exon (NM_175747, exon 1 of 1)	exon (NM_175747, exon 1 of 1)	733	NM_175747	167826	NM_175747	oligodendrocyte transcription factor 3
OLIG3	peak232284	chr6	137818118	137819450	3	5	8	0.118881	Intergenic	CpG	-3253	NM_175747	167826	NM_175747	oligodendrocyte transcription factor 3
OLIG3	peak232287	chr6	137891339	137892044	4	4	8	0.608392	Intergenic	Intergenic	-76161	NM_175747	167826	NM_175747	oligodendrocyte transcription factor 3
OPRD1	peak2010	chr1	29101341	29102611	9	6	15	1	Intergenic	CpG	-36678	NM_000911	4985	NM_000911	opioid receptor, delta 1
OPRD1	peak2011	chr1	29111553	29112252	4	3	7	1	Intergenic	Intergenic	-26751	NM_000911	4985	NM_000911	opioid receptor, delta 1
OPRD1	peak2017	chr1	29161590	29162228	4	3	7	1	intron (NM_000911, intron 1 of 2)	intron (NM_000911, intron 1 of 2)	23255	NM_000911	4985	NM_000911	opioid receptor, delta 1
OPRD1	peak2018	chr1	29165875	29166706	7	3	10	0.328671	intron (NM_000911, intron 1 of 2)	intron (NM_000911, intron 1 of 2)	27637	NM_000911	4985	NM_000911	opioid receptor, delta 1
OSR2	peak265456	chr8	99956388	99957007	2	3	5	0.328671	promoter-TSS (NM_001142462)	promoter-TSS (NM_001142462)	67	NM_053001	116039	NM_053001	odd-skipped related transciption factor 2
OSR2	peak265459	chr8	99985917	99986915	3	2	5	1	Intergenic	CpG	29785	NM_053001	116039	NM_053001	odd-skipped related transciption factor 2
PAQR3	peak175741	chr4	79859147	79861394	9	6	15	1	exon (NM_001040202, exon 1 of 6)	exon (NM_001040202, exon 1 of 6)	311	NM_001040202	152559	NM_177453	progestin and adipoQ receptor family member III
PAQR3	peak175742	chr4	79872946	79873647	2	3	5	0.328671	Intergenic	Intergenic	-12715	NM_001040202	152559	NM_177453	progestin and adipoQ receptor family member III
PAQR5	peak83979	chr15	69545486	69546077	3	0	3	0.228571	intron (NM_015554, intron 2 of 4)	intron (NM_015554, intron 2 of 4)	-45512	NM_017705	54852	NM_017705	progestin and adipoQ receptor family member V
PAQR5	peak83981	chr15	69590864	69591881	3	3	6	0.622378	promoter-TSS (NM_017705)	promoter-TSS (NM_017705)	79	NM_017705	54852	NM_017705	progestin and adipoQ receptor family member V
PAX5	peak275994	chr9	36986183	36987625	2	1	3	1	intron (NM_001280553, intron 4 of 7)	CpG	47572	NM_001280548	5079	NM_016734	paired box 5
PAX5	peak275996	chr9	36995793	36996545	3	3	6	0.622378	intron (NM_001280553, intron 4 of 7)	intron (NM_001280553, intron 4 of 7)	38307	NM_001280548	5079	NM_016734	paired box 5
PAX5	peak275998	chr9	37025293	37026797	3	1	4	0.604396	intron (NR_103999, intron 1 of 8)	intron (NR_103999, intron 1 of 8)	8431	NM_001280548	5079	NM_016734	paired box 5
PAX5	peak275999	chr9	37027429	37028094	8	6	14	1	intron (NR_103999, intron 1 of 8)	CpG	6714	NM_001280548	5079	NM_016734	paired box 5
PAX5	peak276001	chr9	37036516	37037859	7	6	13	0.485714	Intergenic	CpG	-2712	NR_103999	5079	NM_016734	paired box 5
PCDH20	peak63578	chr13	61912511	61913828	4	2	6	1	Intergenic	LTR12E|LTR|ERV1	76485	NM_022843	64881	NM_022843	protocadherin 20
PCDH20	peak63585	chr13	61961809	61962882	1	2	3	0.525275	Intergenic	Intergenic	27309	NM_022843	64881	NM_022843	protocadherin 20
PCDH20	peak63590	chr13	61987626	61989995	9	6	15	1	intron (NM_022843, intron 1 of 1)	intron (NM_022843, intron 1 of 1)	844	NM_022843	64881	NM_022843	protocadherin 20
PCDH20	peak63602	chr13	62036921	62037816	9	6	15	1	Intergenic	Intergenic	-47714	NM_022843	64881	NM_022843	protocadherin 20
PCDH20	peak63645	chr13	62239038	62240119	4	5	9	0.286713	Intergenic	LTR18B|LTR|ERVL	-249924	NM_022843	64881	NM_022843	protocadherin 20
PCDH20	peak63648	chr13	62258973	62260219	2	1	3	1	Intergenic	Intergenic	-269941	NM_022843	64881	NM_022843	protocadherin 20
PCOLCE2	peak157231	chr3	142547168	142548002	6	6	12	0.228571	intron (NM_013363, intron 6 of 8)	intron (NM_013363, intron 6 of 8)	60460	NM_013363	26577	NM_013363	procollagen C-endopeptidase enhancer 2
PCOLCE2	peak157235	chr3	142572079	142572612	2	2	4	1	intron (NM_013363, intron 2 of 8)	L2b|LINE|L2	35699	NM_013363	26577	NM_013363	procollagen C-endopeptidase enhancer 2
PCOLCE2	peak157236	chr3	142575649	142576677	8	5	13	1	intron (NM_013363, intron 2 of 8)	BLACKJACK|DNA|hAT-Blackjack	31882	NM_013363	26577	NM_013363	procollagen C-endopeptidase enhancer 2
PCOLCE2	peak157237	chr3	142585710	142586078	1	2	3	0.525275	intron (NM_013363, intron 2 of 8)	LTR9B|LTR|ERV1	22151	NM_013363	26577	NM_013363	procollagen C-endopeptidase enhancer 2
PCOLCE2	peak157238	chr3	142607001	142608437	7	6	13	0.485714	exon (NM_013363, exon 1 of 9)	exon (NM_013363, exon 1 of 9)	326	NM_013363	26577	NM_013363	procollagen C-endopeptidase enhancer 2
PCOLCE2	peak157239	chr3	142623229	142624438	1	3	4	0.235165	Intergenic	MLT1K|LTR|ERVL-MaLR	-15789	NM_013363	26577	NM_013363	procollagen C-endopeptidase enhancer 2
PDE7B	peak232060	chr6	136002248	136003042	5	4	9	1	intron (NR_026805, intron 3 of 3)	MER89|LTR|ERV1	-170189	NM_018945	27115	NM_018945	phosphodiesterase 7B
PDE7B	peak232062	chr6	136043414	136044555	7	6	13	0.485714	Intergenic	Intergenic	-128849	NM_018945	27115	NM_018945	phosphodiesterase 7B
PDE7B	peak232070	chr6	136172101	136173345	7	6	13	0.485714	promoter-TSS (NM_018945)	promoter-TSS (NM_018945)	-111	NM_018945	27115	NM_018945	phosphodiesterase 7B
PDE7B	peak232082	chr6	136222673	136223531	3	1	4	0.604396	intron (NM_018945, intron 1 of 12)	MIR3|SINE|MIR	50268	NM_018945	27115	NM_018945	phosphodiesterase 7B
PDE7B	peak232084	chr6	136225750	136226262	4	1	5	0.58042	intron (NM_018945, intron 1 of 12)	intron (NM_018945, intron 1 of 12)	53172	NM_018945	27115	NM_018945	phosphodiesterase 7B
PDE7B	peak232085	chr6	136231037	136232786	6	5	11	0.604396	intron (NM_018945, intron 1 of 12)	intron (NM_018945, intron 1 of 12)	59078	NM_018945	27115	NM_018945	phosphodiesterase 7B
PDE7B	peak232086	chr6	136243209	136244105	2	3	5	0.328671	intron (NM_018945, intron 1 of 12)	intron (NM_018945, intron 1 of 12)	70823	NM_018945	27115	NM_018945	phosphodiesterase 7B
PDE7B	peak232088	chr6	136257050	136258213	2	2	4	1	intron (NM_018945, intron 1 of 12)	intron (NM_018945, intron 1 of 12)	84798	NM_018945	27115	NM_018945	phosphodiesterase 7B
PDE7B	peak232089	chr6	136259687	136260760	4	4	8	0.608392	intron (NM_018945, intron 1 of 12)	intron (NM_018945, intron 1 of 12)	87390	NM_018945	27115	NM_018945	phosphodiesterase 7B
PDE7B	peak232093	chr6	136304494	136305488	1	3	4	0.235165	intron (NM_018945, intron 2 of 12)	intron (NM_018945, intron 2 of 12)	132157	NM_018945	27115	NM_018945	phosphodiesterase 7B
PDE7B	peak232095	chr6	136316008	136316869	4	2	6	1	intron (NM_018945, intron 2 of 12)	intron (NM_018945, intron 2 of 12)	143605	NM_018945	27115	NM_018945	phosphodiesterase 7B
PDE7B	peak232098	chr6	136358400	136359775	4	3	7	1	intron (NM_018945, intron 2 of 12)	intron (NM_018945, intron 2 of 12)	186254	NM_018945	27115	NM_018945	phosphodiesterase 7B
PDHX	peak33472	chr11	34810088	34811503	6	4	10	1	Intergenic	Intergenic	-126881	NM_001135024	8050	NM_003477	pyruvate dehydrogenase complex, component X
PDHX	peak33474	chr11	34822902	34823340	1	2	3	0.525275	Intergenic	MIR|SINE|MIR	-114556	NM_001135024	8050	NM_003477	pyruvate dehydrogenase complex, component X
PDHX	peak33476	chr11	34846775	34847888	4	4	8	0.608392	Intergenic	Intergenic	-90345	NM_001135024	8050	NM_003477	pyruvate dehydrogenase complex, component X
PDHX	peak33479	chr11	34881125	34882340	4	5	9	0.286713	Intergenic	Intergenic	-55944	NM_001135024	8050	NM_003477	pyruvate dehydrogenase complex, component X
PDHX	peak33481	chr11	34912343	34912929	2	1	3	1	intron (NM_015957, intron 2 of 6)	intron (NM_015957, intron 2 of 6)	-25041	NM_001135024	8050	NM_003477	pyruvate dehydrogenase complex, component X
PDLIM4	peak210720	chr5	131593030	131595326	5	2	7	0.608392	intron (NM_003687, intron 1 of 6)	intron (NM_003687, intron 1 of 6)	827	NM_003687	8572	NM_003687	PDZ and LIM domain 4
PDLIM4	peak210723	chr5	131599504	131600012	1	2	3	0.525275	intron (NM_003687, intron 2 of 6)	intron (NM_003687, intron 2 of 6)	6407	NM_003687	8572	NM_003687	PDZ and LIM domain 4
PDLIM4	peak210724	chr5	131601101	131602168	8	6	14	1	intron (NM_003687, intron 2 of 6)	intron (NM_003687, intron 2 of 6)	8284	NM_003687	8572	NM_003687	PDZ and LIM domain 4
PDLIM4	peak210725	chr5	131608393	131609253	4	5	9	0.286713	3' UTR (NM_001131027, exon 6 of 6)	3' UTR (NM_001131027, exon 6 of 6)	15472	NM_003687	8572	NM_003687	PDZ and LIM domain 4
PDLIM5	peak177766	chr4	95327780	95328493	3	4	7	0.314685	Intergenic	Intergenic	-44871	NM_001011516	10611	NM_006457	PDZ and LIM domain 5
PDLIM5	peak177768	chr4	95333306	95334444	4	6	10	0.043956	Intergenic	Intergenic	-39133	NM_001011516	10611	NM_006457	PDZ and LIM domain 5
PDLIM5	peak177770	chr4	95349832	95350436	1	2	3	0.525275	Intergenic	Intergenic	-22874	NM_001011516	10611	NM_006457	PDZ and LIM domain 5
PDLIM5	peak177772	chr4	95372328	95375045	9	6	15	1	intron (NM_001011516, intron 1 of 9)	intron (NM_001011516, intron 1 of 9)	679	NM_001011515	10611	NM_006457	PDZ and LIM domain 5
PDLIM5	peak177773	chr4	95375584	95376628	1	2	3	0.525275	intron (NM_001011516, intron 1 of 9)	intron (NM_001011516, intron 1 of 9)	3098	NM_001011515	10611	NM_006457	PDZ and LIM domain 5
PDLIM5	peak177774	chr4	95378876	95379192	2	1	3	1	TTS (NR_046186)	TTS (NR_046186)	6026	NM_001011515	10611	NM_006457	PDZ and LIM domain 5
PDLIM5	peak177776	chr4	95384787	95385558	3	1	4	0.604396	intron (NM_001256428, intron 2 of 11)	intron (NM_001256428, intron 2 of 11)	12165	NM_001011515	10611	NM_006457	PDZ and LIM domain 5
PDLIM5	peak177777	chr4	95393200	95395107	4	4	8	0.608392	intron (NM_001256428, intron 2 of 11)	L2a|LINE|L2	21146	NM_001011515	10611	NM_006457	PDZ and LIM domain 5
PDLIM5	peak177781	chr4	95409859	95410547	3	2	5	1	intron (NM_001256428, intron 2 of 11)	intron (NM_001256428, intron 2 of 11)	37195	NM_001011515	10611	NM_006457	PDZ and LIM domain 5
PDLIM5	peak177784	chr4	95428505	95429917	8	6	14	1	intron (NM_001256428, intron 2 of 11)	intron (NM_001256428, intron 2 of 11)	56203	NM_001011515	10611	NM_006457	PDZ and LIM domain 5
PDLIM5	peak177785	chr4	95436470	95437950	8	6	14	1	intron (NM_001256428, intron 2 of 11)	intron (NM_001256428, intron 2 of 11)	64202	NM_001011515	10611	NM_006457	PDZ and LIM domain 5
PDLIM5	peak177790	chr4	95454733	95455316	4	2	6	1	intron (NM_001011516, intron 3 of 9)	intron (NM_001011516, intron 3 of 9)	82017	NM_001011515	10611	NM_006457	PDZ and LIM domain 5
PDLIM5	peak177791	chr4	95455802	95456668	6	5	11	0.604396	intron (NM_001011516, intron 3 of 9)	L2|LINE|L2	83227	NM_001011515	10611	NM_006457	PDZ and LIM domain 5
PDLIM5	peak177792	chr4	95461602	95462480	3	4	7	0.314685	intron (NM_001011516, intron 3 of 9)	intron (NM_001011516, intron 3 of 9)	89033	NM_001011515	10611	NM_006457	PDZ and LIM domain 5
PDLIM5	peak177794	chr4	95469424	95470404	3	3	6	0.622378	intron (NM_001011516, intron 3 of 9)	intron (NM_001011516, intron 3 of 9)	96906	NM_001011515	10611	NM_006457	PDZ and LIM domain 5
PDLIM5	peak177797	chr4	95480390	95481378	4	5	9	0.286713	intron (NM_001011516, intron 3 of 9)	intron (NM_001011516, intron 3 of 9)	107876	NM_001011515	10611	NM_006457	PDZ and LIM domain 5
PDLIM5	peak177803	chr4	95497867	95498711	3	3	6	0.622378	intron (NM_006457, intron 5 of 12)	intron (NM_006457, intron 5 of 12)	125281	NM_001011515	10611	NM_006457	PDZ and LIM domain 5
PDLIM5	peak177806	chr4	95504829	95505773	3	5	8	0.118881	intron (NM_001011516, intron 6 of 9)	intron (NM_001011516, intron 6 of 9)	132293	NM_001011515	10611	NM_006457	PDZ and LIM domain 5
PDLIM5	peak177807	chr4	95516593	95517471	4	4	8	0.608392	intron (NM_006457, intron 7 of 12)	intron (NM_006457, intron 7 of 12)	144024	NM_001011515	10611	NM_006457	PDZ and LIM domain 5
PDZD2	peak197931	chr5	31678156	31678783	2	2	4	1	Intergenic	Intergenic	-120561	NM_178140	23037	NM_015022	PDZ domain containing 2
PDZD2	peak197932	chr5	31680569	31681299	1	3	4	0.235165	Intergenic	Intergenic	-118097	NM_178140	23037	NM_015022	PDZ domain containing 2
PDZD2	peak197934	chr5	31701588	31703155	6	6	12	0.228571	Intergenic	MIRb|SINE|MIR	-96659	NM_178140	23037	NM_015022	PDZ domain containing 2
PDZD2	peak197935	chr5	31715352	31716445	4	3	7	1	Intergenic	Intergenic	-83132	NM_178140	23037	NM_015022	PDZ domain containing 2
PDZD2	peak197936	chr5	31730968	31732669	9	6	15	1	Intergenic	L1MB5|LINE|L1	-67212	NM_178140	23037	NM_015022	PDZ domain containing 2
PDZD2	peak197942	chr5	31749964	31750867	2	3	5	0.328671	Intergenic	Intergenic	-48615	NM_178140	23037	NM_015022	PDZ domain containing 2
PDZD2	peak197943	chr5	31754868	31756554	3	6	9	0.0277722	Intergenic	Intergenic	-43320	NM_178140	23037	NM_015022	PDZ domain containing 2
PDZD2	peak197944	chr5	31759974	31760759	2	4	6	0.135664	Intergenic	Intergenic	-38664	NM_178140	23037	NM_015022	PDZ domain containing 2
PDZD2	peak197945	chr5	31770777	31771784	4	1	5	0.58042	Intergenic	Intergenic	-27750	NM_178140	23037	NM_015022	PDZ domain containing 2
PDZD2	peak197946	chr5	31781495	31782317	2	1	3	1	Intergenic	Intergenic	-17125	NM_178140	23037	NM_015022	PDZ domain containing 2
PDZD2	peak197947	chr5	31786233	31787682	2	5	7	0.0405594	Intergenic	Intergenic	-12073	NM_178140	23037	NM_015022	PDZ domain containing 2
PDZD2	peak197948	chr5	31793888	31794435	3	3	6	0.622378	Intergenic	LTR45C|LTR|ERV1	-4869	NM_178140	23037	NM_015022	PDZ domain containing 2
PDZD2	peak197951	chr5	31808061	31809821	6	5	11	0.604396	intron (NM_178140, intron 1 of 23)	AluSx3|SINE|Alu	9910	NM_178140	23037	NM_015022	PDZ domain containing 2
PDZD2	peak197954	chr5	31824971	31826245	6	6	12	0.228571	intron (NM_178140, intron 1 of 23)	intron (NM_178140, intron 1 of 23)	26577	NM_178140	23037	NM_015022	PDZ domain containing 2
PDZD2	peak197958	chr5	31844463	31845553	2	1	3	1	intron (NM_178140, intron 1 of 23)	intron (NM_178140, intron 1 of 23)	45977	NM_178140	23037	NM_015022	PDZ domain containing 2
PDZD2	peak197959	chr5	31853568	31855668	7	6	13	0.485714	intron (NM_178140, intron 1 of 23)	intron (NM_178140, intron 1 of 23)	55587	NM_178140	23037	NM_015022	PDZ domain containing 2
PDZD8	peak28798	chr10	119071110	119072692	5	4	9	1	intron (NM_173791, intron 3 of 4)	intron (NM_173791, intron 3 of 4)	63077	NM_173791	118987	NM_173791	PDZ domain containing 8
PDZD8	peak28805	chr10	119119573	119120187	4	2	6	1	intron (NM_173791, intron 1 of 4)	intron (NM_173791, intron 1 of 4)	15098	NM_173791	118987	NM_173791	PDZ domain containing 8
PDZD8	peak28808	chr10	119124824	119125643	7	6	13	0.485714	intron (NM_173791, intron 1 of 4)	intron (NM_173791, intron 1 of 4)	9744	NM_173791	118987	NM_173791	PDZ domain containing 8
PDZD8	peak28810	chr10	119133260	119136145	9	6	15	1	exon (NM_173791, exon 1 of 5)	exon (NM_173791, exon 1 of 5)	275	NM_173791	118987	NM_173791	PDZ domain containing 8
PDZD8	peak28811	chr10	119151150	119151793	2	3	5	0.328671	Intergenic	Intergenic	-16494	NM_173791	118987	NM_173791	PDZ domain containing 8
PDZD8	peak28814	chr10	119202196	119203132	6	6	12	0.228571	Intergenic	Intergenic	-67686	NM_173791	118987	NM_173791	PDZ domain containing 8
PDZRN3	peak148599	chr3	73319557	73320543	7	4	11	1	Intergenic	Intergenic	163097	NM_001303142	23024	NM_015009	PDZ domain containing ring finger 3
PDZRN3	peak148600	chr3	73333318	73334215	3	4	7	0.314685	Intergenic	Intergenic	149380	NM_001303142	23024	NM_015009	PDZ domain containing ring finger 3
PDZRN3	peak148602	chr3	73344470	73345375	3	3	6	0.622378	Intergenic	MER58A|DNA|hAT-Charlie	138224	NM_001303142	23024	NM_015009	PDZ domain containing ring finger 3
PDZRN3	peak148605	chr3	73373476	73374529	4	3	7	1	Intergenic	Intergenic	109144	NM_001303142	23024	NM_015009	PDZ domain containing ring finger 3
PDZRN3	peak148611	chr3	73430290	73430990	2	3	5	0.328671	TTS (NM_015009)	TTS (NM_015009)	52507	NM_001303142	23024	NM_015009	PDZ domain containing ring finger 3
PDZRN3	peak148612	chr3	73434332	73435146	4	3	7	1	intron (NM_001303139, intron 7 of 7)	intron (NM_001303139, intron 7 of 7)	48408	NM_001303142	23024	NM_015009	PDZ domain containing ring finger 3
PDZRN3	peak148615	chr3	73450300	73451420	2	1	3	1	intron (NM_001303139, intron 2 of 7)	intron (NM_001303139, intron 2 of 7)	32287	NM_001303142	23024	NM_015009	PDZ domain containing ring finger 3
PDZRN3	peak148618	chr3	73457596	73458715	2	3	5	0.328671	intron (NM_015009, intron 3 of 9)	intron (NM_015009, intron 3 of 9)	24991	NM_001303142	23024	NM_015009	PDZ domain containing ring finger 3
PDZRN3	peak148619	chr3	73460632	73461167	2	1	3	1	intron (NM_015009, intron 3 of 9)	intron (NM_015009, intron 3 of 9)	22247	NM_001303142	23024	NM_015009	PDZ domain containing ring finger 3
PDZRN3	peak148620	chr3	73467571	73469433	4	3	7	1	intron (NM_015009, intron 3 of 9)	intron (NM_015009, intron 3 of 9)	14645	NM_001303142	23024	NM_015009	PDZ domain containing ring finger 3
PDZRN3	peak148622	chr3	73481340	73481810	3	3	6	0.622378	intron (NM_015009, intron 3 of 9)	intron (NM_015009, intron 3 of 9)	1572	NM_001303142	23024	NM_015009	PDZ domain containing ring finger 3
PDZRN3	peak148623	chr3	73482212	73483133	2	1	3	1	intron (NM_015009, intron 3 of 9)	intron (NM_015009, intron 3 of 9)	474	NM_001303142	23024	NM_015009	PDZ domain containing ring finger 3
PDZRN3	peak148628	chr3	73500122	73501381	9	6	15	1	intron (NM_015009, intron 3 of 9)	intron (NM_015009, intron 3 of 9)	-17605	NM_001303142	23024	NM_015009	PDZ domain containing ring finger 3
PDZRN3	peak148630	chr3	73510518	73511324	6	4	10	1	intron (NM_015009, intron 3 of 9)	intron (NM_015009, intron 3 of 9)	12862	NM_001303141	23024	NM_015009	PDZ domain containing ring finger 3
PDZRN3	peak148631	chr3	73516106	73516969	6	6	12	0.228571	intron (NM_015009, intron 3 of 9)	intron (NM_015009, intron 3 of 9)	7245	NM_001303141	23024	NM_015009	PDZ domain containing ring finger 3
PDZRN3	peak148632	chr3	73518571	73519109	1	2	3	0.525275	intron (NM_015009, intron 3 of 9)	intron (NM_015009, intron 3 of 9)	4943	NM_001303141	23024	NM_015009	PDZ domain containing ring finger 3
PDZRN3	peak148633	chr3	73521137	73522200	9	5	14	0.4	intron (NM_015009, intron 3 of 9)	intron (NM_015009, intron 3 of 9)	2114	NM_001303141	23024	NM_015009	PDZ domain containing ring finger 3
PDZRN3	peak148638	chr3	73534950	73535547	4	2	6	1	intron (NM_015009, intron 3 of 9)	intron (NM_015009, intron 3 of 9)	-11466	NM_001303141	23024	NM_015009	PDZ domain containing ring finger 3
PDZRN3	peak148657	chr3	73601583	73602342	5	3	8	1	intron (NR_121660, intron 1 of 1)	intron (NR_121660, intron 1 of 1)	8866	NM_001303140	23024	NM_015009	PDZ domain containing ring finger 3
PDZRN3	peak148658	chr3	73607583	73608377	5	4	9	1	intron (NR_121660, intron 1 of 1)	intron (NR_121660, intron 1 of 1)	2849	NM_001303140	23024	NM_015009	PDZ domain containing ring finger 3
PDZRN3	peak148664	chr3	73625798	73626898	5	3	8	1	intron (NM_015009, intron 3 of 9)	intron (NM_015009, intron 3 of 9)	-7682	NM_001303139	23024	NM_015009	PDZ domain containing ring finger 3
PDZRN3	peak148665	chr3	73629425	73629938	2	1	3	1	intron (NM_015009, intron 3 of 9)	intron (NM_015009, intron 3 of 9)	-11016	NM_001303139	23024	NM_015009	PDZ domain containing ring finger 3
PDZRN3	peak148669	chr3	73640821	73642174	8	6	14	1	intron (NM_015009, intron 3 of 9)	intron (NM_015009, intron 3 of 9)	-22832	NM_001303139	23024	NM_015009	PDZ domain containing ring finger 3
PDZRN3	peak148677	chr3	73672706	73674931	9	6	15	1	exon (NM_015009, exon 1 of 10)	exon (NM_015009, exon 1 of 10)	253	NM_015009	23024	NM_015009	PDZ domain containing ring finger 3
PDZRN3	peak148686	chr3	73755112	73756257	3	2	5	1	Intergenic	MIRb|SINE|MIR	-81613	NM_015009	23024	NM_015009	PDZ domain containing ring finger 3
PDZRN3	peak148696	chr3	73835468	73836420	1	2	3	0.525275	Intergenic	Intergenic	-161872	NM_015009	23024	NM_015009	PDZ domain containing ring finger 3
PDZRN3	peak148699	chr3	73876470	73877329	3	3	6	0.622378	Intergenic	MER89|LTR|ERV1	-202828	NM_015009	23024	NM_015009	PDZ domain containing ring finger 3
PDZRN3	peak148702	chr3	73917714	73918292	2	2	4	1	Intergenic	Intergenic	-243931	NM_015009	23024	NM_015009	PDZ domain containing ring finger 3
PDZRN3	peak148717	chr3	74090284	74091077	3	5	8	0.118881	Intergenic	Intergenic	-416609	NM_015009	23024	NM_015009	PDZ domain containing ring finger 3
PERP	peak232340	chr6	138328046	138328728	3	4	7	0.314685	Intergenic	Intergenic	100273	NM_022121	64065	NM_022121	PERP, TP53 apoptosis effector
PERP	peak232342	chr6	138357749	138358496	4	3	7	1	Intergenic	Intergenic	70537	NM_022121	64065	NM_022121	PERP, TP53 apoptosis effector
PERP	peak232344	chr6	138407648	138408548	8	6	14	1	Intergenic	Intergenic	20562	NM_022121	64065	NM_022121	PERP, TP53 apoptosis effector
PERP	peak232345	chr6	138408884	138410069	9	5	14	0.4	TTS (NM_022121)	TTS (NM_022121)	19183	NM_022121	64065	NM_022121	PERP, TP53 apoptosis effector
PERP	peak232347	chr6	138426555	138427676	3	3	6	0.622378	intron (NM_022121, intron 1 of 2)	intron (NM_022121, intron 1 of 2)	1544	NM_022121	64065	NM_022121	PERP, TP53 apoptosis effector
PERP	peak232348	chr6	138428140	138429522	9	6	15	1	promoter-TSS (NM_022121)	promoter-TSS (NM_022121)	-171	NM_022121	64065	NM_022121	PERP, TP53 apoptosis effector
PERP	peak232350	chr6	138436632	138437620	7	5	12	1	Intergenic	Intergenic	-8466	NM_022121	64065	NM_022121	PERP, TP53 apoptosis effector
PFKP	peak18474	chr10	2776340	2777313	3	1	4	0.604396	Intergenic	Intergenic	-332885	NM_002627	5214	NM_002627	phosphofructokinase, platelet
PFKP	peak18479	chr10	2898620	2899127	2	2	4	1	Intergenic	Intergenic	-210838	NM_002627	5214	NM_002627	phosphofructokinase, platelet
PFKP	peak18483	chr10	2970340	2970874	2	2	4	1	Intergenic	Intergenic	-139105	NM_002627	5214	NM_002627	phosphofructokinase, platelet
PFKP	peak18487	chr10	3027661	3029061	9	6	15	1	Intergenic	Intergenic	-81351	NM_002627	5214	NM_002627	phosphofructokinase, platelet
PFKP	peak18489	chr10	3042070	3042897	4	3	7	1	Intergenic	L1MC4|LINE|L1	-67228	NM_002627	5214	NM_002627	phosphofructokinase, platelet
PFKP	peak18491	chr10	3052550	3053668	9	6	15	1	Intergenic	Intergenic	-56603	NM_002627	5214	NM_002627	phosphofructokinase, platelet
PFKP	peak18492	chr10	3085624	3086554	5	4	9	1	Intergenic	MER5A1|DNA|hAT-Charlie	-23623	NM_002627	5214	NM_002627	phosphofructokinase, platelet
PFKP	peak18493	chr10	3087816	3088575	2	1	3	1	Intergenic	Intergenic	-21516	NM_002627	5214	NM_002627	phosphofructokinase, platelet
PFKP	peak18495	chr10	3108029	3111400	7	6	13	0.485714	promoter-TSS (NM_002627)	promoter-TSS (NM_002627)	3	NM_002627	5214	NM_002627	phosphofructokinase, platelet
PFKP	peak18500	chr10	3137436	3138483	8	6	14	1	intron (NM_001242339, intron 3 of 23)	MARNA|DNA|TcMar-Mariner	27141	NM_001242339	5214	NM_002627	phosphofructokinase, platelet
PHLDA2	peak29903	chr11	2950218	2952393	6	6	12	0.228571	promoter-TSS (NM_003311)	promoter-TSS (NM_003311)	-656	NM_003311	7262	NM_003311	pleckstrin homology-like domain, family A, member 2
PHLDA2	peak29905	chr11	2961580	2962718	6	2	8	0.314685	Intergenic	Intergenic	-11499	NM_003311	7262	NM_003311	pleckstrin homology-like domain, family A, member 2
PHLDA2	peak29906	chr11	2966387	2967357	5	5	10	0.58042	3' UTR (NM_005969, exon 16 of 16)	3' UTR (NM_005969, exon 16 of 16)	-16222	NM_003311	7262	NM_003311	pleckstrin homology-like domain, family A, member 2
PKIB	peak229687	chr6	122812763	122813670	7	6	13	0.485714	intron (NM_001270393, intron 3 of 7)	intron (NM_001270393, intron 3 of 7)	20155	NM_001270393	5570	NM_032471	protein kinase (cAMP-dependent, catalytic) inhibitor beta
PKIB	peak229688	chr6	122815578	122816350	2	1	3	1	intron (NM_001270393, intron 3 of 7)	L1PA15-16|LINE|L1	22902	NM_001270393	5570	NM_032471	protein kinase (cAMP-dependent, catalytic) inhibitor beta
PKIB	peak229689	chr6	122851291	122852744	6	5	11	0.604396	intron (NM_001270393, intron 3 of 7)	L1M4c|LINE|L1	58956	NM_001270393	5570	NM_032471	protein kinase (cAMP-dependent, catalytic) inhibitor beta
PKIB	peak229692	chr6	122868769	122870227	5	5	10	0.58042	intron (NM_001270393, intron 3 of 7)	intron (NM_001270393, intron 3 of 7)	-61879	NM_032471	5570	NM_032471	protein kinase (cAMP-dependent, catalytic) inhibitor beta
PKIB	peak229693	chr6	122874817	122875453	2	2	4	1	intron (NM_001270393, intron 3 of 7)	intron (NM_001270393, intron 3 of 7)	-56242	NM_032471	5570	NM_032471	protein kinase (cAMP-dependent, catalytic) inhibitor beta
PKIB	peak229694	chr6	122878254	122879734	7	5	12	1	intron (NM_001270393, intron 3 of 7)	MLT2E|LTR|ERVL	-52383	NM_032471	5570	NM_032471	protein kinase (cAMP-dependent, catalytic) inhibitor beta
PKIB	peak229695	chr6	122884794	122886098	8	6	14	1	intron (NM_001270393, intron 3 of 7)	L1PBa|LINE|L1	-45931	NM_032471	5570	NM_032471	protein kinase (cAMP-dependent, catalytic) inhibitor beta
PKIB	peak229696	chr6	122889950	122890890	2	5	7	0.0405594	intron (NM_001270393, intron 3 of 7)	L1PB2|LINE|L1	-40957	NM_032471	5570	NM_032471	protein kinase (cAMP-dependent, catalytic) inhibitor beta
PKIB	peak229697	chr6	122901736	122902434	6	3	9	0.622378	intron (NM_001270393, intron 3 of 7)	intron (NM_001270393, intron 3 of 7)	-29292	NM_032471	5570	NM_032471	protein kinase (cAMP-dependent, catalytic) inhibitor beta
PKIB	peak229698	chr6	122930760	122932803	9	6	15	1	intron (NM_032471, intron 1 of 3)	intron (NM_032471, intron 1 of 3)	405	NM_181795	5570	NM_032471	protein kinase (cAMP-dependent, catalytic) inhibitor beta
PKIB	peak229699	chr6	122941286	122943064	8	5	13	1	intron (NM_032471, intron 1 of 3)	intron (NM_032471, intron 1 of 3)	10798	NM_181795	5570	NM_032471	protein kinase (cAMP-dependent, catalytic) inhibitor beta
PKIB	peak229700	chr6	122943559	122944196	1	2	3	0.525275	intron (NM_032471, intron 1 of 3)	intron (NM_032471, intron 1 of 3)	12501	NM_181795	5570	NM_032471	protein kinase (cAMP-dependent, catalytic) inhibitor beta
PKIB	peak229702	chr6	122959604	122960759	1	3	4	0.235165	intron (NM_032471, intron 2 of 3)	intron (NM_032471, intron 2 of 3)	-13692	NM_001270395	5570	NM_032471	protein kinase (cAMP-dependent, catalytic) inhibitor beta
PKIB	peak229703	chr6	122962815	122963929	2	1	3	1	intron (NM_032471, intron 2 of 3)	MER57D|LTR|ERV1	-10502	NM_001270395	5570	NM_032471	protein kinase (cAMP-dependent, catalytic) inhibitor beta
PKIB	peak229706	chr6	122973767	122974579	4	3	7	1	intron (NM_001270395, intron 1 of 4)	intron (NM_001270395, intron 1 of 4)	299	NM_001270395	5570	NM_032471	protein kinase (cAMP-dependent, catalytic) inhibitor beta
PKIB	peak229711	chr6	122994662	122995803	3	3	6	0.622378	intron (NM_001270395, intron 1 of 4)	L2c|LINE|L2	21359	NM_001270395	5570	NM_032471	protein kinase (cAMP-dependent, catalytic) inhibitor beta
PKIB	peak229712	chr6	123004910	123005827	6	4	10	1	intron (NM_001270393, intron 6 of 7)	L1MB1|LINE|L1	31495	NM_001270395	5570	NM_032471	protein kinase (cAMP-dependent, catalytic) inhibitor beta
PKIB	peak229713	chr6	123017306	123018679	8	6	14	1	intron (NM_001270393, intron 6 of 7)	intron (NM_001270393, intron 6 of 7)	44119	NM_001270395	5570	NM_032471	protein kinase (cAMP-dependent, catalytic) inhibitor beta
PKM	peak84109	chr15	72514656	72515206	3	1	4	0.604396	intron (NM_001206798, intron 1 of 10)	intron (NM_001206798, intron 1 of 10)	7132	NM_001206799	5315	NM_002654	pyruvate kinase, muscle
PKM	peak84112	chr15	72522396	72524800	9	6	15	1	5' UTR (NM_001206798, exon 1 of 11)	5' UTR (NM_001206798, exon 1 of 11)	367	NM_001206796	5315	NM_002654	pyruvate kinase, muscle
PKM	peak84113	chr15	72529433	72530341	6	4	10	1	Intergenic	Intergenic	-5922	NM_182471	5315	NM_002654	pyruvate kinase, muscle
PLA1A	peak155546	chr3	119314465	119315464	3	2	5	1	Intergenic	LTR16B|LTR|ERVL	-1730	NR_120610	51365	NM_015900	phospholipase A1 member A
PLA1A	peak155547	chr3	119316251	119317015	4	6	10	0.043956	promoter-TSS (NM_001206961)	promoter-TSS (NM_001206961)	-62	NR_120610	51365	NM_015900	phospholipase A1 member A
PLCXD2	peak154629	chr3	111354271	111355805	7	4	11	1	intron (NM_198196, intron 11 of 14)	intron (NM_198196, intron 11 of 14)	-38485	NM_001185106	257068	NM_153268	phosphatidylinositol-specific phospholipase C, X domain containing 2
PLCXD2	peak154632	chr3	111387528	111388353	2	2	4	1	Intergenic	Intergenic	-5582	NM_001185106	257068	NM_153268	phosphatidylinositol-specific phospholipase C, X domain containing 2
PLCXD2	peak154633	chr3	111392729	111394231	9	6	15	1	promoter-TSS (NM_153268)	promoter-TSS (NM_153268)	-43	NM_001185106	257068	NM_153268	phosphatidylinositol-specific phospholipase C, X domain containing 2
PLEKHA4	peak107109	chr19	49361976	49363830	5	4	9	1	exon (NM_001161354, exon 7 of 17)	exon (NM_001161354, exon 7 of 17)	8981	NM_020904	57664	NM_020904	pleckstrin homology domain containing, family A (phosphoinositide binding specific) member 4
PLIN3	peak104728	chr19	4867471	4868225	4	5	9	0.286713	promoter-TSS (NM_001164189)	promoter-TSS (NM_001164189)	-68	NM_001164189	10226	NM_005817	perilipin 3
PNMT	peak91580	chr17	37828161	37828730	1	2	3	0.525275	3' UTR (NM_001291732, exon 5 of 5)	3' UTR (NM_001291732, exon 5 of 5)	3740	NM_002686	5409	NM_002686	phenylethanolamine N-methyltransferase
PPM1E	peak92690	chr17	56832648	56834718	6	5	11	0.604396	non-coding (NR_048561, exon 1 of 6)	non-coding (NR_048561, exon 1 of 6)	453	NR_048561	22843	NM_014906	protein phosphatase, Mg2+/Mn2+ dependent, 1E
PPM1E	peak92692	chr17	56991540	56991990	2	1	3	1	intron (NM_014906, intron 1 of 6)	L1MD3|LINE|L1	158535	NR_048561	22843	NM_014906	protein phosphatase, Mg2+/Mn2+ dependent, 1E
PPP1R15B	peak14833	chr1	204367327	204368201	5	3	8	1	Intergenic	Intergenic	13181	NM_032833	84919	NM_032833	protein phosphatase 1, regulatory subunit 15B
PPP1R15B	peak14834	chr1	204379421	204381697	9	6	15	1	5' UTR (NM_032833, exon 1 of 2)	5' UTR (NM_032833, exon 1 of 2)	386	NM_032833	84919	NM_032833	protein phosphatase 1, regulatory subunit 15B
PPP1R15B	peak14835	chr1	204386202	204387355	8	4	12	0.525275	Intergenic	L2c|LINE|L2	-5834	NM_032833	84919	NM_032833	protein phosphatase 1, regulatory subunit 15B
PPP1R15B	peak14836	chr1	204387810	204388492	1	2	3	0.525275	Intergenic	MLT1C|LTR|ERVL-MaLR	-7206	NM_032833	84919	NM_032833	protein phosphatase 1, regulatory subunit 15B
PPP1R15B	peak14837	chr1	204394972	204395548	5	3	8	1	intron (NM_002646, intron 32 of 33)	MIR|SINE|MIR	-14315	NM_032833	84919	NM_032833	protein phosphatase 1, regulatory subunit 15B
PPP1R15B	peak14838	chr1	204400326	204401070	3	5	8	0.118881	intron (NM_002646, intron 29 of 33)	intron (NM_002646, intron 29 of 33)	-19753	NM_032833	84919	NM_032833	protein phosphatase 1, regulatory subunit 15B
PPP1R15B	peak14840	chr1	204415291	204416382	9	6	15	1	intron (NM_002646, intron 16 of 33)	intron (NM_002646, intron 16 of 33)	-34892	NM_032833	84919	NM_032833	protein phosphatase 1, regulatory subunit 15B
PPP1R15B	peak14841	chr1	204419697	204420315	1	2	3	0.525275	intron (NM_002646, intron 13 of 33)	intron (NM_002646, intron 13 of 33)	-39061	NM_032833	84919	NM_032833	protein phosphatase 1, regulatory subunit 15B
PPP1R1A	peak49328	chr12	54973257	54974127	9	6	15	1	TTS (NM_001165975)	TTS (NM_001165975)	8751	NM_006741	5502	NM_006741	protein phosphatase 1, regulatory (inhibitor) subunit 1A
PPP1R1A	peak49329	chr12	54980922	54981555	3	3	6	0.622378	intron (NM_006741, intron 1 of 6)	intron (NM_006741, intron 1 of 6)	1204	NM_006741	5502	NM_006741	protein phosphatase 1, regulatory (inhibitor) subunit 1A
PPP1R1A	peak49331	chr12	54984502	54985570	8	4	12	0.525275	Intergenic	Intergenic	-2593	NM_006741	5502	NM_006741	protein phosphatase 1, regulatory (inhibitor) subunit 1A
PPP1R1A	peak49332	chr12	54986973	54987978	1	3	4	0.235165	Intergenic	Intergenic	-5033	NM_006741	5502	NM_006741	protein phosphatase 1, regulatory (inhibitor) subunit 1A
PPP1R1A	peak49333	chr12	54990164	54990695	4	4	8	0.608392	Intergenic	Intergenic	-7987	NM_006741	5502	NM_006741	protein phosphatase 1, regulatory (inhibitor) subunit 1A
PRDM4	peak57016	chr12	108154173	108155718	9	6	15	1	promoter-TSS (NM_012406)	promoter-TSS (NM_012406)	-32	NM_012406	11108	NM_012406	PR domain containing 4
PRELP	peak14732	chr1	203432958	203433696	2	1	3	1	Intergenic	Intergenic	-11556	NM_002725	5549	NM_002725	proline/arginine-rich end leucine-rich repeat protein
PRKCH	peak77298	chr14	61787606	61790051	9	6	15	1	exon (NM_006255, exon 1 of 14)	exon (NM_006255, exon 1 of 14)	668	NM_006255	5583	NM_006255	protein kinase C, eta
PRKCH	peak77302	chr14	61810566	61811828	2	2	4	1	intron (NM_006255, intron 1 of 13)	intron (NM_006255, intron 1 of 13)	23036	NM_006255	5583	NM_006255	protein kinase C, eta
PRKCH	peak77304	chr14	61822424	61823070	2	3	5	0.328671	intron (NM_006255, intron 1 of 13)	intron (NM_006255, intron 1 of 13)	34586	NM_006255	5583	NM_006255	protein kinase C, eta
PRKCH	peak77307	chr14	61847925	61848891	1	3	4	0.235165	intron (NM_006255, intron 1 of 13)	intron (NM_006255, intron 1 of 13)	60247	NM_006255	5583	NM_006255	protein kinase C, eta
PRKCH	peak77309	chr14	61855288	61856140	2	2	4	1	intron (NM_006255, intron 1 of 13)	intron (NM_006255, intron 1 of 13)	67553	NM_006255	5583	NM_006255	protein kinase C, eta
PRKCH	peak77311	chr14	61876567	61877867	5	3	8	1	intron (NM_006255, intron 2 of 13)	intron (NM_006255, intron 2 of 13)	89056	NM_006255	5583	NM_006255	protein kinase C, eta
PRKCH	peak77314	chr14	61886825	61887603	3	1	4	0.604396	intron (NM_006255, intron 2 of 13)	intron (NM_006255, intron 2 of 13)	99053	NM_006255	5583	NM_006255	protein kinase C, eta
PRKCH	peak77315	chr14	61896717	61897534	8	4	12	0.525275	intron (NM_006255, intron 2 of 13)	L1M5|LINE|L1	108965	NM_006255	5583	NM_006255	protein kinase C, eta
PRKCH	peak77318	chr14	61905384	61906444	4	3	7	1	intron (NM_006255, intron 2 of 13)	intron (NM_006255, intron 2 of 13)	117753	NM_006255	5583	NM_006255	protein kinase C, eta
PTCHD1	peak282006	chrX	23351384	23352859	2	3	5	0.328671	promoter-TSS (NM_173495)	promoter-TSS (NM_173495)	-863	NM_173495	139411	NM_173495	patched domain containing 1
PTCHD1	peak282008	chrX	23390653	23392150	3	3	6	0.622378	intron (NM_173495, intron 1 of 2)	intron (NM_173495, intron 1 of 2)	38417	NM_173495	139411	NM_173495	patched domain containing 1
PTCHD1	peak282009	chrX	23423291	23424200	2	1	3	1	Intergenic	Intergenic	70761	NM_173495	139411	NM_173495	patched domain containing 1
PTCHD1	peak282010	chrX	23452416	23453547	2	1	3	1	Intergenic	L1M1|LINE|L1	99997	NM_173495	139411	NM_173495	patched domain containing 1
PTCHD1	peak282012	chrX	23511888	23512482	2	1	3	1	Intergenic	LTR8A|LTR|ERV1	159200	NM_173495	139411	NM_173495	patched domain containing 1
PTEN	peak26479	chr10	89655411	89656417	3	3	6	0.622378	intron (NM_001304718, intron 2 of 8)	intron (NM_001304718, intron 2 of 8)	32719	NM_000314	5728	NM_000314	phosphatase and tensin homolog
PTEN	peak26480	chr10	89685304	89685916	4	3	7	1	intron (NM_000314, intron 3 of 8)	intron (NM_000314, intron 3 of 8)	62415	NM_000314	5728	NM_000314	phosphatase and tensin homolog
PTEN	peak26481	chr10	89691226	89692073	2	2	4	1	intron (NM_001304718, intron 3 of 8)	L3|LINE|CR1	68455	NM_000314	5728	NM_000314	phosphatase and tensin homolog
PTEN	peak26488	chr10	89720910	89721661	4	4	8	0.608392	intron (NM_001304718, intron 8 of 8)	L2|LINE|L2	98091	NM_000314	5728	NM_000314	phosphatase and tensin homolog
PTEN	peak26492	chr10	89768618	89769454	5	4	9	1	Intergenic	Intergenic	145841	NM_000314	5728	NM_000314	phosphatase and tensin homolog
PTEN	peak26495	chr10	89787366	89789146	6	5	11	0.604396	Intergenic	MIR|SINE|MIR	165061	NM_000314	5728	NM_000314	phosphatase and tensin homolog
PTEN	peak26497	chr10	89801751	89802699	2	1	3	1	Intergenic	Intergenic	179030	NM_000314	5728	NM_000314	phosphatase and tensin homolog
PTEN	peak26498	chr10	89811213	89812217	5	3	8	1	Intergenic	Intergenic	188520	NM_000314	5728	NM_000314	phosphatase and tensin homolog
PTEN	peak26500	chr10	89822270	89823138	1	3	4	0.235165	Intergenic	MER121|DNA|TcMar?	199509	NM_000314	5728	NM_000314	phosphatase and tensin homolog
PTEN	peak26506	chr10	89831438	89832112	2	2	4	1	Intergenic	Intergenic	208580	NM_000314	5728	NM_000314	phosphatase and tensin homolog
PTEN	peak26507	chr10	89839538	89840687	7	5	12	1	Intergenic	Intergenic	216918	NM_000314	5728	NM_000314	phosphatase and tensin homolog
PTEN	peak26510	chr10	89848438	89849893	9	6	15	1	Intergenic	Intergenic	225971	NM_000314	5728	NM_000314	phosphatase and tensin homolog
PTEN	peak26512	chr10	89855208	89856070	2	1	3	1	Intergenic	Intergenic	232444	NM_000314	5728	NM_000314	phosphatase and tensin homolog
PTEN	peak26513	chr10	89869955	89870756	1	3	4	0.235165	Intergenic	L2b|LINE|L2	247161	NM_000314	5728	NM_000314	phosphatase and tensin homolog
PTEN	peak26514	chr10	89873890	89874679	5	4	9	1	Intergenic	Intergenic	251090	NM_000314	5728	NM_000314	phosphatase and tensin homolog
PTEN	peak26516	chr10	89891473	89892220	2	3	5	0.328671	Intergenic	Intergenic	268652	NM_000314	5728	NM_000314	phosphatase and tensin homolog
PTEN	peak26517	chr10	89912325	89912968	2	1	3	1	Intergenic	Intergenic	289452	NM_000314	5728	NM_000314	phosphatase and tensin homolog
PTEN	peak26518	chr10	89914425	89915058	6	4	10	1	Intergenic	Intergenic	291547	NM_000314	5728	NM_000314	phosphatase and tensin homolog
PTEN	peak26521	chr10	89953843	89954673	2	2	4	1	Intergenic	Intergenic	331063	NM_000314	5728	NM_000314	phosphatase and tensin homolog
PTEN	peak26523	chr10	89978909	89979826	2	1	3	1	Intergenic	Intergenic	356173	NM_000314	5728	NM_000314	phosphatase and tensin homolog
PTEN	peak26524	chr10	89982383	89983456	2	2	4	1	Intergenic	MIRc|SINE|MIR	359725	NM_000314	5728	NM_000314	phosphatase and tensin homolog
PTGDS	peak281058	chr9	139872301	139872857	3	0	3	0.228571	intron (NM_000954, intron 1 of 6)	CpG	623	NM_000954	5730	NM_000954	prostaglandin D2 synthase 21kDa (brain)
PTGES	peak280520	chr9	132499820	132500679	6	5	11	0.604396	TTS (NM_004878)	TTS (NM_004878)	15094	NM_004878	9536	NM_004878	prostaglandin E synthase
PTGES	peak280521	chr9	132514785	132515842	2	1	3	1	promoter-TSS (NM_004878)	promoter-TSS (NM_004878)	30	NM_004878	9536	NM_004878	prostaglandin E synthase
PTGIS	peak134030	chr20	48200011	48201116	7	6	13	0.485714	Intergenic	MIR3|SINE|MIR	-15857	NM_000961	5740	NM_000961	prostaglandin I2 (prostacyclin) synthase
PTGIS	peak134031	chr20	48207676	48208161	2	1	3	1	Intergenic	MIR|SINE|MIR	-23212	NM_000961	5740	NM_000961	prostaglandin I2 (prostacyclin) synthase
PTGIS	peak134032	chr20	48225295	48225890	2	4	6	0.135664	Intergenic	MER96|DNA|hAT	-40886	NM_000961	5740	NM_000961	prostaglandin I2 (prostacyclin) synthase
PTGIS	peak134033	chr20	48227285	48228038	4	4	8	0.608392	Intergenic	Intergenic	-42955	NM_000961	5740	NM_000961	prostaglandin I2 (prostacyclin) synthase
PTH2R	peak128264	chr2	209179531	209180481	5	3	8	1	exon (NM_015040, exon 15 of 42)	exon (NM_015040, exon 15 of 42)	-44563	NM_001309516	5746	NM_005048	parathyroid hormone 2 receptor
PTH2R	peak128270	chr2	209238120	209238621	4	3	7	1	intron (NM_001309516, intron 1 of 12)	intron (NM_001309516, intron 1 of 12)	13802	NM_001309516	5746	NM_005048	parathyroid hormone 2 receptor
PTH2R	peak128273	chr2	209271224	209272709	6	6	12	0.228571	intron (NM_005048, intron 1 of 12)	CpG	412	NM_005048	5746	NM_005048	parathyroid hormone 2 receptor
PTH2R	peak128278	chr2	209331030	209331466	3	1	4	0.604396	intron (NM_005048, intron 9 of 12)	intron (NM_005048, intron 9 of 12)	59693	NM_005048	5746	NM_005048	parathyroid hormone 2 receptor
PTH2R	peak128280	chr2	209353542	209355074	1	2	3	0.525275	intron (NM_005048, intron 11 of 12)	L2a|LINE|L2	82753	NM_005048	5746	NM_005048	parathyroid hormone 2 receptor
PTH2R	peak128282	chr2	209394331	209395465	4	4	8	0.608392	Intergenic	MER52A|LTR|ERV1	123343	NM_005048	5746	NM_005048	parathyroid hormone 2 receptor
PTH2R	peak128283	chr2	209406888	209407916	7	4	11	1	Intergenic	MLT2B3|LTR|ERVL	135847	NM_005048	5746	NM_005048	parathyroid hormone 2 receptor
PTH2R	peak128284	chr2	209410060	209410689	3	1	4	0.604396	Intergenic	LTR16C|LTR|ERVL	138820	NM_005048	5746	NM_005048	parathyroid hormone 2 receptor
PTH2R	peak128286	chr2	209419515	209420243	6	3	9	0.622378	Intergenic	Intergenic	148324	NM_005048	5746	NM_005048	parathyroid hormone 2 receptor
PTH2R	peak128288	chr2	209435176	209436568	1	2	3	0.525275	Intergenic	LTR60|LTR|ERV1	164317	NM_005048	5746	NM_005048	parathyroid hormone 2 receptor
PTH2R	peak128291	chr2	209448614	209449883	9	5	14	0.4	Intergenic	Intergenic	177694	NM_005048	5746	NM_005048	parathyroid hormone 2 receptor
PTH2R	peak128293	chr2	209472899	209474390	1	3	4	0.235165	Intergenic	MLT1E1A|LTR|ERVL-MaLR	202090	NM_005048	5746	NM_005048	parathyroid hormone 2 receptor
PTH2R	peak128294	chr2	209484606	209485169	2	1	3	1	Intergenic	LTR88c|LTR|Gypsy?	213333	NM_005048	5746	NM_005048	parathyroid hormone 2 receptor
PTH2R	peak128296	chr2	209502799	209503503	4	4	8	0.608392	Intergenic	Intergenic	231596	NM_005048	5746	NM_005048	parathyroid hormone 2 receptor
PTH2R	peak128303	chr2	209621881	209622782	4	2	6	1	Intergenic	LTR33B|LTR|ERVL	350777	NM_005048	5746	NM_005048	parathyroid hormone 2 receptor
PTH2R	peak128306	chr2	209659005	209659887	3	4	7	0.314685	Intergenic	L1ME1|LINE|L1	387891	NM_005048	5746	NM_005048	parathyroid hormone 2 receptor
PTH2R	peak128307	chr2	209663382	209664358	3	1	4	0.604396	Intergenic	Intergenic	392315	NM_005048	5746	NM_005048	parathyroid hormone 2 receptor
PTH2R	peak128310	chr2	209684678	209685503	3	3	6	0.622378	Intergenic	Intergenic	413536	NM_005048	5746	NM_005048	parathyroid hormone 2 receptor
PTH2R	peak128314	chr2	209736953	209738478	5	4	9	1	Intergenic	Intergenic	466161	NM_005048	5746	NM_005048	parathyroid hormone 2 receptor
PTP4A3	peak271249	chr8	142411217	142412138	2	2	4	1	Intergenic	Intergenic	-19810	NM_007079	11156	NM_007079	protein tyrosine phosphatase type IVA, member 3
PTP4A3	peak271250	chr8	142419557	142420329	4	3	7	1	Intergenic	Intergenic	-11545	NM_007079	11156	NM_007079	protein tyrosine phosphatase type IVA, member 3
PTP4A3	peak271251	chr8	142425954	142428393	5	6	11	0.103297	Intergenic	L2b|LINE|L2	-4314	NM_007079	11156	NM_007079	protein tyrosine phosphatase type IVA, member 3
PTP4A3	peak271253	chr8	142441217	142442224	2	1	3	1	3' UTR (NM_007079, exon 4 of 4)	3' UTR (NM_007079, exon 4 of 4)	10233	NM_032611	11156	NM_007079	protein tyrosine phosphatase type IVA, member 3
PTPN3	peak279206	chr9	112163549	112164379	3	2	5	1	intron (NR_026918, intron 6 of 12)	intron (NR_026918, intron 6 of 12)	16099	NR_026918	5774	NM_002829	protein tyrosine phosphatase, non-receptor type 3
PTPN3	peak279207	chr9	112172343	112173656	3	1	4	0.604396	intron (NM_002829, intron 14 of 25)	intron (NM_002829, intron 14 of 25)	7063	NR_026918	5774	NM_002829	protein tyrosine phosphatase, non-receptor type 3
PTPN3	peak279208	chr9	112173808	112174576	2	2	4	1	intron (NM_002829, intron 14 of 25)	intron (NM_002829, intron 14 of 25)	5871	NR_026918	5774	NM_002829	protein tyrosine phosphatase, non-receptor type 3
PTPN3	peak279209	chr9	112183009	112184078	3	3	6	0.622378	intron (NM_001145372, intron 2 of 14)	intron (NM_001145372, intron 2 of 14)	-3481	NR_026918	5774	NM_002829	protein tyrosine phosphatase, non-receptor type 3
PTPN3	peak279212	chr9	112202267	112203874	9	6	15	1	intron (NM_002829, intron 7 of 25)	L3|LINE|CR1	10593	NM_001145369	5774	NM_002829	protein tyrosine phosphatase, non-receptor type 3
PTPN3	peak279213	chr9	112215126	112216056	3	2	5	1	intron (NM_002829, intron 5 of 25)	intron (NM_002829, intron 5 of 25)	-1927	NM_001145370	5774	NM_002829	protein tyrosine phosphatase, non-receptor type 3
PTPN3	peak279215	chr9	112220496	112221014	2	3	5	0.328671	intron (NM_002829, intron 2 of 25)	intron (NM_002829, intron 2 of 25)	-7091	NM_001145370	5774	NM_002829	protein tyrosine phosphatase, non-receptor type 3
PTPN3	peak279218	chr9	112231673	112232695	9	6	15	1	intron (NM_002829, intron 1 of 25)	intron (NM_002829, intron 1 of 25)	-18520	NM_001145370	5774	NM_002829	protein tyrosine phosphatase, non-receptor type 3
PTPN3	peak279220	chr9	112238868	112240660	9	6	15	1	intron (NM_002829, intron 1 of 25)	intron (NM_002829, intron 1 of 25)	20829	NM_002829	5774	NM_002829	protein tyrosine phosphatase, non-receptor type 3
PTPN3	peak279221	chr9	112245883	112246574	0	3	3	0.043956	intron (NM_002829, intron 1 of 25)	MER5A1|DNA|hAT-Charlie	14364	NM_002829	5774	NM_002829	protein tyrosine phosphatase, non-receptor type 3
PTPN3	peak279223	chr9	112251013	112251665	1	3	4	0.235165	intron (NM_002829, intron 1 of 25)	intron (NM_002829, intron 1 of 25)	9254	NM_002829	5774	NM_002829	protein tyrosine phosphatase, non-receptor type 3
PTPN3	peak279224	chr9	112255947	112256501	3	2	5	1	intron (NM_002829, intron 1 of 25)	MIR|SINE|MIR	4369	NM_002829	5774	NM_002829	protein tyrosine phosphatase, non-receptor type 3
PTPN3	peak279225	chr9	112259896	112261152	9	6	15	1	promoter-TSS (NM_001145368)	promoter-TSS (NM_001145368)	69	NM_002829	5774	NM_002829	protein tyrosine phosphatase, non-receptor type 3
PTPN3	peak279226	chr9	112261699	112262590	5	6	11	0.103297	Intergenic	CpG	-1552	NM_001145368	5774	NM_002829	protein tyrosine phosphatase, non-receptor type 3
PTPRC	peak14233	chr1	198637878	198638639	4	6	10	0.043956	intron (NR_052021, intron 2 of 2)	intron (NR_052021, intron 2 of 2)	30161	NM_002838	5788	NM_002838	protein tyrosine phosphatase, receptor type, C
PTPRC	peak14234	chr1	198650580	198651698	3	1	4	0.604396	intron (NR_052021, intron 2 of 2)	intron (NR_052021, intron 2 of 2)	43041	NM_002838	5788	NM_002838	protein tyrosine phosphatase, receptor type, C
PTPRC	peak14236	chr1	198668175	198669151	9	6	15	1	intron (NM_002838, intron 4 of 32)	intron (NM_002838, intron 4 of 32)	60565	NM_002838	5788	NM_002838	protein tyrosine phosphatase, receptor type, C
PTTG1IP	peak138971	chr21	46265750	46266971	3	2	5	1	Intergenic	Intergenic	27457	NM_004339	754	NM_004339	pituitary tumor-transforming 1 interacting protein
PTTG1IP	peak138973	chr21	46291735	46294335	9	6	15	1	intron (NM_004339, intron 1 of 5)	CpG	783	NM_004339	754	NM_004339	pituitary tumor-transforming 1 interacting protein
RAB33B	peak185192	chr4	140340209	140341028	4	3	7	1	Intergenic	LTR40A1|LTR|ERVL	-34342	NM_031296	83452	NM_031296	RAB33B, member RAS oncogene family
RAB33B	peak185194	chr4	140373903	140376057	9	6	15	1	promoter-TSS (NM_031296)	promoter-TSS (NM_031296)	19	NM_031296	83452	NM_031296	RAB33B, member RAS oncogene family
RAB33B	peak185201	chr4	140418887	140419625	5	6	11	0.103297	intron (NM_001306199, intron 7 of 7)	L2a|LINE|L2	44295	NM_031296	83452	NM_031296	RAB33B, member RAS oncogene family
RAB39A	peak40743	chr11	107787249	107788269	2	1	3	1	Intergenic	LTR1|LTR|ERV1	-11442	NM_017516	54734	NM_017516	RAB39A, member RAS oncogene family
RAB39A	peak40744	chr11	107798531	107800799	9	6	15	1	intron (NM_017516, intron 1 of 1)	CpG	464	NM_017516	54734	NM_017516	RAB39A, member RAS oncogene family
RAB39A	peak40746	chr11	107827345	107828506	2	4	6	0.135664	intron (NM_017516, intron 1 of 1)	L2|LINE|L2	28725	NM_017516	54734	NM_017516	RAB39A, member RAS oncogene family
RAMP3	peak240714	chr7	45175525	45176249	3	2	5	1	Intergenic	MER90|LTR|ERV1	-21480	NM_005856	10268	NM_005856	receptor (G protein-coupled) activity modifying protein 3
RAMP3	peak240715	chr7	45187728	45188331	3	1	4	0.604396	Intergenic	Intergenic	-9337	NM_005856	10268	NM_005856	receptor (G protein-coupled) activity modifying protein 3
RAMP3	peak240716	chr7	45194019	45194797	3	3	6	0.622378	Intergenic	Intergenic	-2959	NM_005856	10268	NM_005856	receptor (G protein-coupled) activity modifying protein 3
RAMP3	peak240721	chr7	45254721	45256291	3	2	5	1	Intergenic	Intergenic	58139	NM_005856	10268	NM_005856	receptor (G protein-coupled) activity modifying protein 3
RAMP3	peak240725	chr7	45277655	45279339	3	4	7	0.314685	Intergenic	PABL_B|LTR|ERV1	81130	NM_005856	10268	NM_005856	receptor (G protein-coupled) activity modifying protein 3
RAMP3	peak240732	chr7	45381745	45382383	3	3	6	0.622378	Intergenic	MER47B|DNA|TcMar-Tigger	184697	NM_005856	10268	NM_005856	receptor (G protein-coupled) activity modifying protein 3
RASD2	peak140124	chr22	35921412	35921905	3	2	5	1	Intergenic	Intergenic	-15693	NM_014310	23551	NM_014310	RASD family, member 2
RASD2	peak140125	chr22	35936037	35937274	5	4	9	1	promoter-TSS (NM_014310)	promoter-TSS (NM_014310)	-696	NM_014310	23551	NM_014310	RASD family, member 2
RASGRP1	peak82112	chr15	38823310	38824171	4	2	6	1	intron (NM_001306086, intron 2 of 14)	intron (NM_001306086, intron 2 of 14)	33266	NM_005739	10125	NM_005739	RAS guanyl releasing protein 1 (calcium and DAG-regulated)
RASGRP1	peak82115	chr15	38843988	38844736	3	3	6	0.622378	intron (NM_001306086, intron 2 of 14)	intron (NM_001306086, intron 2 of 14)	12645	NM_005739	10125	NM_005739	RAS guanyl releasing protein 1 (calcium and DAG-regulated)
RASGRP1	peak82116	chr15	38846182	38846971	1	2	3	0.525275	intron (NM_001306086, intron 2 of 14)	MIRb|SINE|MIR	10430	NM_005739	10125	NM_005739	RAS guanyl releasing protein 1 (calcium and DAG-regulated)
RASGRP1	peak82117	chr15	38847995	38848567	1	3	4	0.235165	intron (NM_001306086, intron 2 of 14)	intron (NM_001306086, intron 2 of 14)	8726	NM_005739	10125	NM_005739	RAS guanyl releasing protein 1 (calcium and DAG-regulated)
RASGRP1	peak82119	chr15	38855927	38857667	9	6	15	1	exon (NM_005739, exon 1 of 17)	exon (NM_005739, exon 1 of 17)	210	NM_005739	10125	NM_005739	RAS guanyl releasing protein 1 (calcium and DAG-regulated)
RASGRP1	peak82120	chr15	38881219	38882093	1	3	4	0.235165	Intergenic	Intergenic	-24649	NM_001128602	10125	NM_005739	RAS guanyl releasing protein 1 (calcium and DAG-regulated)
RASSF10	peak30742	chr11	13030356	13031907	4	2	6	1	exon (NM_001080521, exon 1 of 1)	exon (NM_001080521, exon 1 of 1)	162	NM_001080521	644943	NM_001080521	Ras association (RalGDS/AF-6) domain family (N-terminal) member 10
RASSF10	peak30748	chr11	13064497	13064970	3	0	3	0.228571	Intergenic	Intergenic	33764	NM_001080521	644943	NM_001080521	Ras association (RalGDS/AF-6) domain family (N-terminal) member 10
RASSF10	peak30749	chr11	13126239	13127487	2	1	3	1	Intergenic	Intergenic	95893	NM_001080521	644943	NM_001080521	Ras association (RalGDS/AF-6) domain family (N-terminal) member 10
RASSF10	peak30751	chr11	13136189	13137049	5	4	9	1	Intergenic	Intergenic	105649	NM_001080521	644943	NM_001080521	Ras association (RalGDS/AF-6) domain family (N-terminal) member 10
RASSF10	peak30756	chr11	13161622	13162536	9	6	15	1	Intergenic	Intergenic	131109	NM_001080521	644943	NM_001080521	Ras association (RalGDS/AF-6) domain family (N-terminal) member 10
RBBP8	peak95738	chr18	20444942	20446096	3	2	5	1	Intergenic	MER44C|DNA|TcMar-Tigger	-67776	NM_002894	5932	NM_002894	retinoblastoma binding protein 8
RBBP8	peak95739	chr18	20452712	20453621	3	3	6	0.622378	Intergenic	MSTA|LTR|ERVL-MaLR	-60128	NM_002894	5932	NM_002894	retinoblastoma binding protein 8
RBBP8	peak95740	chr18	20493416	20494879	5	3	8	1	Intergenic	Intergenic	-19147	NM_002894	5932	NM_002894	retinoblastoma binding protein 8
RBBP8	peak95744	chr18	20557827	20559148	8	6	14	1	intron (NM_203292, intron 6 of 17)	intron (NM_203292, intron 6 of 17)	44649	NM_203291	5932	NM_002894	retinoblastoma binding protein 8
RBBP8	peak95745	chr18	20561351	20561975	3	0	3	0.228571	intron (NM_203292, intron 6 of 17)	intron (NM_203292, intron 6 of 17)	47824	NM_203291	5932	NM_002894	retinoblastoma binding protein 8
RBM14-RBM4	peak36099	chr11	66374663	66375288	2	1	3	1	Intergenic	Intergenic	-9077	NM_001198846	100526737	NM_001198845	RBM14-RBM4 readthrough
REEP1	peak114075	chr2	86501303	86502356	2	2	4	1	intron (NM_001164731, intron 1 of 5)	intron (NM_001164731, intron 1 of 5)	62947	NM_022912	65055	NM_022912	receptor accessory protein 1
REEP1	peak114076	chr2	86510246	86511965	3	2	5	1	intron (NM_001164730, intron 1 of 6)	intron (NM_001164730, intron 1 of 6)	53671	NM_022912	65055	NM_022912	receptor accessory protein 1
REEP1	peak114078	chr2	86517672	86518371	4	1	5	0.58042	intron (NM_001164730, intron 1 of 6)	intron (NM_001164730, intron 1 of 6)	46755	NM_022912	65055	NM_022912	receptor accessory protein 1
REEP1	peak114079	chr2	86520335	86521302	6	6	12	0.228571	intron (NM_001164730, intron 1 of 6)	intron (NM_001164730, intron 1 of 6)	43958	NM_022912	65055	NM_022912	receptor accessory protein 1
REEP1	peak114080	chr2	86525701	86526259	2	3	5	0.328671	intron (NM_001164730, intron 1 of 6)	intron (NM_001164730, intron 1 of 6)	38797	NM_022912	65055	NM_022912	receptor accessory protein 1
REEP1	peak114082	chr2	86540994	86541686	2	2	4	1	intron (NM_001164730, intron 1 of 6)	intron (NM_001164730, intron 1 of 6)	23437	NM_022912	65055	NM_022912	receptor accessory protein 1
REEP1	peak114084	chr2	86563456	86565450	5	6	11	0.103297	intron (NM_001164730, intron 1 of 6)	CpG	324	NM_022912	65055	NM_022912	receptor accessory protein 1
REEP1	peak114086	chr2	86594126	86595886	2	2	4	1	Intergenic	MIRb|SINE|MIR	-29800	NM_001164730	65055	NM_022912	receptor accessory protein 1
REN	peak14796	chr1	204131164	204132201	7	6	13	0.485714	intron (NM_000537, intron 1 of 9)	L2b|LINE|L2	3782	NM_000537	5972	NM_000537	renin
REN	peak14797	chr1	204140706	204141377	1	3	4	0.235165	Intergenic	Intergenic	-5577	NM_000537	5972	NM_000537	renin
RGS8	peak12417	chr1	182640856	182641895	3	1	4	0.604396	intron (NM_033345, intron 1 of 5)	intron (NM_033345, intron 1 of 5)	691	NM_033345	85397	NM_033345	regulator of G-protein signaling 8
RGS8	peak12418	chr1	182645177	182646062	3	4	7	0.314685	Intergenic	Intergenic	-3553	NM_001102450	85397	NM_033345	regulator of G-protein signaling 8
RGS8	peak12419	chr1	182668589	182669912	8	5	13	1	Intergenic	Intergenic	-27184	NM_001102450	85397	NM_033345	regulator of G-protein signaling 8
RGS8	peak12421	chr1	182694678	182695213	3	1	4	0.604396	Intergenic	Intergenic	-52879	NM_001102450	85397	NM_033345	regulator of G-protein signaling 8
RHOT1	peak91217	chr17	30428218	30428882	4	2	6	1	Intergenic	Intergenic	-40923	NM_001033568	55288	NM_018307	ras homolog family member T1
RHOT1	peak91219	chr17	30454185	30455046	8	6	14	1	Intergenic	Intergenic	-14857	NM_001033568	55288	NM_018307	ras homolog family member T1
RHOT1	peak91221	chr17	30468158	30470396	9	6	15	1	promoter-TSS (NM_001033566)	promoter-TSS (NM_001033566)	-196	NM_001033568	55288	NM_018307	ras homolog family member T1
RNF2	peak12662	chr1	184986035	184986913	3	4	7	0.314685	Intergenic	MER72B|LTR|ERV1	-28077	NM_007212	6045	NM_007212	ring finger protein 2
RNF2	peak12663	chr1	185013724	185015611	9	6	15	1	5' UTR (NM_007212, exon 1 of 7)	5' UTR (NM_007212, exon 1 of 7)	117	NM_007212	6045	NM_007212	ring finger protein 2
RNF2	peak12670	chr1	185060198	185061324	9	5	14	0.4	exon (NM_007212, exon 3 of 7)	exon (NM_007212, exon 3 of 7)	46210	NM_007212	6045	NM_007212	ring finger protein 2
RNF2	peak12671	chr1	185065907	185066779	4	1	5	0.58042	intron (NM_007212, intron 4 of 6)	MIRb|SINE|MIR	51792	NM_007212	6045	NM_007212	ring finger protein 2
ROR2	peak277958	chr9	94557698	94558599	5	2	7	0.608392	intron (NM_004560, intron 1 of 8)	intron (NM_004560, intron 1 of 8)	154295	NM_004560	4920	NM_004560	receptor tyrosine kinase-like orphan receptor 2
ROR2	peak277961	chr9	94579708	94580548	3	3	6	0.622378	intron (NM_004560, intron 1 of 8)	G-rich|Low_complexity|Low_complexity	132316	NM_004560	4920	NM_004560	receptor tyrosine kinase-like orphan receptor 2
ROR2	peak277962	chr9	94600411	94600827	2	2	4	1	intron (NM_004560, intron 1 of 8)	intron (NM_004560, intron 1 of 8)	111825	NM_004560	4920	NM_004560	receptor tyrosine kinase-like orphan receptor 2
ROR2	peak277965	chr9	94660719	94661538	5	6	11	0.103297	intron (NM_004560, intron 1 of 8)	intron (NM_004560, intron 1 of 8)	51315	NM_004560	4920	NM_004560	receptor tyrosine kinase-like orphan receptor 2
ROR2	peak277967	chr9	94710900	94711514	4	5	9	0.286713	intron (NM_004560, intron 1 of 8)	CpG	1237	NM_004560	4920	NM_004560	receptor tyrosine kinase-like orphan receptor 2
ROR2	peak277968	chr9	94712041	94712969	4	5	9	0.286713	promoter-TSS (NM_004560)	promoter-TSS (NM_004560)	-61	NM_004560	4920	NM_004560	receptor tyrosine kinase-like orphan receptor 2
RPL39L	peak163962	chr3	186856942	186857754	5	6	11	0.103297	promoter-TSS (NM_052969)	promoter-TSS (NM_052969)	-85	NM_052969	116832	NM_052969	ribosomal protein L39-like
RPL39L	peak163963	chr3	186882715	186883314	2	2	4	1	Intergenic	Intergenic	-25752	NM_052969	116832	NM_052969	ribosomal protein L39-like
RPLP2	peak29713	chr11	808878	810338	9	6	15	1	promoter-TSS (NM_001004)	promoter-TSS (NM_001004)	-328	NM_001004	6181	NM_001004	ribosomal protein, large, P2
RPRD1A	peak97757	chr18	33608737	33609500	2	3	5	0.328671	intron (NM_001303413, intron 4 of 6)	intron (NM_001303413, intron 4 of 6)	38438	NM_001303411	55197	NM_018170	regulation of nuclear pre-mRNA domain containing 1A
RPRD1A	peak97759	chr18	33621542	33622448	2	2	4	1	intron (NM_001303411, intron 1 of 7)	intron (NM_001303411, intron 1 of 7)	25562	NM_001303411	55197	NM_018170	regulation of nuclear pre-mRNA domain containing 1A
RPRD1A	peak97761	chr18	33646282	33648040	9	6	15	1	intron (NM_001303411, intron 1 of 7)	CpG	396	NM_001303411	55197	NM_018170	regulation of nuclear pre-mRNA domain containing 1A
RPRD1A	peak97763	chr18	33675890	33676874	2	1	3	1	Intergenic	L1MB3|LINE|L1	-28825	NM_001303413	55197	NM_018170	regulation of nuclear pre-mRNA domain containing 1A
RRAGD	peak224341	chr6	90094753	90095786	3	2	5	1	intron (NM_021244, intron 2 of 6)	intron (NM_021244, intron 2 of 6)	26725	NM_021244	58528	NM_021244	Ras-related GTP binding D
RRAGD	peak224345	chr6	90120514	90123505	9	6	15	1	promoter-TSS (NM_021244)	promoter-TSS (NM_021244)	-15	NM_021244	58528	NM_021244	Ras-related GTP binding D
S100A10	peak10307	chr1	151945127	151945967	6	4	10	1	Intergenic	Intergenic	21167	NM_002966	6281	NM_002966	S100 calcium binding protein A10
S100A10	peak10312	chr1	151961680	151962304	1	2	3	0.525275	intron (NM_002966, intron 1 of 2)	intron (NM_002966, intron 1 of 2)	4722	NM_002966	6281	NM_002966	S100 calcium binding protein A10
S100A10	peak10313	chr1	151964706	151965427	4	3	7	1	intron (NM_002966, intron 1 of 2)	intron (NM_002966, intron 1 of 2)	1647	NM_002966	6281	NM_002966	S100 calcium binding protein A10
S100A10	peak10314	chr1	151965965	151967005	5	4	9	1	5' UTR (NM_002966, exon 1 of 3)	5' UTR (NM_002966, exon 1 of 3)	229	NM_002966	6281	NM_002966	S100 calcium binding protein A10
S100A10	peak10316	chr1	151971203	151971727	2	2	4	1	Intergenic	Intergenic	-4751	NM_002966	6281	NM_002966	S100 calcium binding protein A10
S100A10	peak10317	chr1	151973995	151974438	2	1	3	1	Intergenic	Intergenic	-7503	NM_002966	6281	NM_002966	S100 calcium binding protein A10
SAMSN1	peak135014	chr21	15853940	15854437	3	1	4	0.604396	Intergenic	Intergenic	64492	NM_001286523	64092	NM_022136	SAM domain, SH3 domain and nuclear localization signals 1
SAMSN1	peak135015	chr21	15860023	15861511	3	2	5	1	intron (NM_022136, intron 7 of 7)	intron (NM_022136, intron 7 of 7)	57914	NM_001286523	64092	NM_022136	SAM domain, SH3 domain and nuclear localization signals 1
SAMSN1	peak135021	chr21	15895500	15896184	2	3	5	0.328671	intron (NM_001286523, intron 1 of 8)	intron (NM_001286523, intron 1 of 8)	22839	NM_001286523	64092	NM_022136	SAM domain, SH3 domain and nuclear localization signals 1
SAMSN1	peak135025	chr21	15905922	15906717	1	2	3	0.525275	intron (NM_001286523, intron 1 of 8)	intron (NM_001286523, intron 1 of 8)	12361	NM_001286523	64092	NM_022136	SAM domain, SH3 domain and nuclear localization signals 1
SAMSN1	peak135037	chr21	15974731	15976169	4	3	7	1	intron (NM_001256579, intron 4 of 6)	intron (NM_001256579, intron 4 of 6)	-19727	NM_001256370	64092	NM_022136	SAM domain, SH3 domain and nuclear localization signals 1
SBK3	peak107455	chr19	56060611	56061629	4	4	8	0.608392	Intergenic	MIRb|SINE|MIR	-4211	NM_001199824	100130827	NM_001199824	SH3 domain binding kinase family, member 3
SCAI	peak280157	chr9	127892529	127893020	3	3	6	0.622378	intron (NM_173690, intron 2 of 18)	intron (NM_173690, intron 2 of 18)	13063	NM_173690	286205	NM_173690	suppressor of cancer cell invasion
SCAI	peak280159	chr9	127904966	127906368	9	6	15	1	exon (NM_173690, exon 1 of 19)	exon (NM_173690, exon 1 of 19)	171	NM_173690	286205	NM_173690	suppressor of cancer cell invasion
SCARA5	peak256410	chr8	27849799	27851416	2	3	5	0.328671	promoter-TSS (NM_173833)	promoter-TSS (NM_173833)	-239	NM_173833	286133	NM_173833	scavenger receptor class A, member 5
SEC14L6	peak139899	chr22	30937528	30938922	4	3	7	1	intron (NM_001193336, intron 1 of 11)	CpG	4444	NM_001193336	730005	NM_001193336	SEC14-like lipid binding 6
SELPLG	peak57074	chr12	109011659	109012485	3	5	8	0.118881	Intergenic	Intergenic	13782	NM_001206609	6404	NM_003006	selectin P ligand
SELPLG	peak57076	chr12	109023468	109023956	1	2	3	0.525275	intron (NM_003006, intron 1 of 1)	intron (NM_003006, intron 1 of 1)	2142	NM_001206609	6404	NM_003006	selectin P ligand
SERPINA11	peak80343	chr14	94914132	94914934	3	3	6	0.622378	exon (NM_001080451, exon 2 of 5)	exon (NM_001080451, exon 2 of 5)	4589	NM_001080451	256394	NM_001080451	serpin peptidase inhibitor, clade A (alpha-1 antiproteinase, antitrypsin), member 11
SERPINE2	peak129848	chr2	224873200	224874612	9	6	15	1	intron (NM_006216, intron 1 of 8)	intron (NM_006216, intron 1 of 8)	22289	NR_073116	5270	NM_006216	serpin peptidase inhibitor, clade E (nexin, plasminogen activator inhibitor type 1), member 2
SERPINE2	peak129849	chr2	224887447	224888604	9	6	15	1	intron (NM_006216, intron 1 of 8)	intron (NM_006216, intron 1 of 8)	8169	NR_073116	5270	NM_006216	serpin peptidase inhibitor, clade E (nexin, plasminogen activator inhibitor type 1), member 2
SERPINE2	peak129850	chr2	224895061	224896290	3	2	5	1	intron (NR_073116, intron 1 of 9)	intron (NR_073116, intron 1 of 9)	519	NR_073116	5270	NM_006216	serpin peptidase inhibitor, clade E (nexin, plasminogen activator inhibitor type 1), member 2
SERPINE2	peak129851	chr2	224902937	224904911	9	6	15	1	promoter-TSS (NM_001136530)	promoter-TSS (NM_001136530)	112	NM_001136528	5270	NM_006216	serpin peptidase inhibitor, clade E (nexin, plasminogen activator inhibitor type 1), member 2
SERPINE2	peak129854	chr2	224951083	224951721	2	1	3	1	Intergenic	Intergenic	-47366	NM_006216	5270	NM_006216	serpin peptidase inhibitor, clade E (nexin, plasminogen activator inhibitor type 1), member 2
SERPINE2	peak129856	chr2	225006895	225007970	7	5	12	1	Intergenic	Intergenic	-103397	NM_006216	5270	NM_006216	serpin peptidase inhibitor, clade E (nexin, plasminogen activator inhibitor type 1), member 2
SERPINE2	peak129858	chr2	225038375	225039313	8	6	14	1	Intergenic	MIR|SINE|MIR	-134808	NM_006216	5270	NM_006216	serpin peptidase inhibitor, clade E (nexin, plasminogen activator inhibitor type 1), member 2
SERPINF1	peak89802	chr17	1687094	1687538	2	1	3	1	intron (NM_052928, intron 8 of 10)	intron (NM_052928, intron 8 of 10)	22057	NM_002615	5176	NM_002615	serpin peptidase inhibitor, clade F (alpha-2 antiplasmin, pigment epithelium derived factor), member 1
SERPINF1	peak89804	chr17	1693144	1693929	3	2	5	1	intron (NM_052928, intron 5 of 10)	intron (NM_052928, intron 5 of 10)	28278	NM_002615	5176	NM_002615	serpin peptidase inhibitor, clade F (alpha-2 antiplasmin, pigment epithelium derived factor), member 1
SERPING1	peak35359	chr11	57364765	57366761	2	2	4	1	promoter-TSS (NM_001032295)	promoter-TSS (NM_001032295)	58	NM_001032295	710	NM_000062	serpin peptidase inhibitor, clade G (C1 inhibitor), member 1
SFRP1	peak257534	chr8	41058395	41059716	6	5	11	0.604396	Intergenic	Intergenic	107934	NM_003012	6422	NM_003012	secreted frizzled-related protein 1
SFRP1	peak257541	chr8	41166126	41167367	2	4	6	0.135664	5' UTR (NM_003012, exon 1 of 3)	5' UTR (NM_003012, exon 1 of 3)	243	NM_003012	6422	NM_003012	secreted frizzled-related protein 1
SFRP4	peak239908	chr7	37940249	37941855	4	2	6	1	Intergenic	Intergenic	15473	NM_003014	6424	NM_003014	secreted frizzled-related protein 4
SFRP4	peak239909	chr7	37955738	37957109	4	4	8	0.608392	5' UTR (NM_003014, exon 1 of 6)	5' UTR (NM_003014, exon 1 of 6)	101	NM_003014	6424	NM_003014	secreted frizzled-related protein 4
SH2D3A	peak104856	chr19	6765949	6766761	1	3	4	0.235165	intron (NM_005490, intron 1 of 9)	intron (NM_005490, intron 1 of 9)	1168	NM_005490	10045	NM_005490	SH2 domain containing 3A
SH2D3A	peak104857	chr19	6767057	6768346	5	5	10	0.58042	promoter-TSS (NM_005490)	promoter-TSS (NM_005490)	-179	NM_005490	10045	NM_005490	SH2 domain containing 3A
SIGIRR	peak29670	chr11	416472	417744	7	6	13	0.485714	TTS (NM_001012302)	TTS (NM_001012302)	289	NM_021805	59307	NM_021805	single immunoglobulin and toll-interleukin 1 receptor (TIR) domain
SIGMAR1	peak275820	chr9	34637040	34638516	9	6	15	1	promoter-TSS (NM_147157)	promoter-TSS (NM_147157)	45	NR_104108	10280	NM_005866	sigma non-opioid intracellular receptor 1
SIRPA	peak131156	chr20	1855141	1855895	4	1	5	0.58042	Intergenic	Intergenic	-19295	NM_001040022	140885	NM_080792	signal-regulatory protein alpha
SIRPA	peak131158	chr20	1875012	1876469	8	6	14	1	promoter-TSS (NM_001040023)	promoter-TSS (NM_001040023)	-85	NM_001040023	140885	NM_080792	signal-regulatory protein alpha
SIRPA	peak131161	chr20	1916347	1916833	2	3	5	0.328671	intron (NM_001040022, intron 8 of 8)	MIRb|SINE|MIR	40764	NM_001040023	140885	NM_080792	signal-regulatory protein alpha
SIRT1	peak24850	chr10	69643693	69646157	9	6	15	1	promoter-TSS (NM_001142498)	promoter-TSS (NM_001142498)	-14	NM_001142498	23411	NM_012238	sirtuin 1
SIX6	peak77256	chr14	60981501	60982681	3	1	4	0.604396	Intergenic	CpG	6153	NM_007374	4990	NM_007374	SIX homeobox 6
SIX6	peak77257	chr14	61028817	61029327	2	3	5	0.328671	Intergenic	Intergenic	53134	NM_007374	4990	NM_007374	SIX homeobox 6
SLAIN2	peak171594	chr4	48342427	48344610	9	6	15	1	promoter-TSS (NM_020846)	promoter-TSS (NM_020846)	-94	NM_020846	57606	NM_020846	SLAIN motif family member 2
SLAIN2	peak171595	chr4	48353054	48354250	4	4	8	0.608392	intron (NM_020846, intron 1 of 7)	intron (NM_020846, intron 1 of 7)	10039	NM_020846	57606	NM_020846	SLAIN motif family member 2
SLAIN2	peak171597	chr4	48362321	48363627	3	4	7	0.314685	intron (NM_020846, intron 1 of 7)	intron (NM_020846, intron 1 of 7)	19361	NM_020846	57606	NM_020846	SLAIN motif family member 2
SLAIN2	peak171600	chr4	48372017	48372722	2	1	3	1	intron (NM_020846, intron 2 of 7)	MIRb|SINE|MIR	28757	NM_020846	57606	NM_020846	SLAIN motif family member 2
SLAIN2	peak171601	chr4	48377441	48378388	5	5	10	0.58042	intron (NM_020846, intron 2 of 7)	L2c|LINE|L2	34302	NM_020846	57606	NM_020846	SLAIN motif family member 2
SLAIN2	peak171602	chr4	48390187	48391079	4	3	7	1	intron (NM_020846, intron 6 of 7)	MIRc|SINE|MIR	47020	NM_020846	57606	NM_020846	SLAIN motif family member 2
SLC11A1	peak129467	chr2	219251612	219252824	8	6	14	1	intron (NM_000578, intron 6 of 14)	MIR|SINE|MIR	5466	NM_000578	6556	NM_000578	solute carrier family 11 (proton-coupled divalent metal ion transporter), member 1
SLC24A2	peak273930	chr9	19642029	19642591	1	2	3	0.525275	intron (NM_020344, intron 1 of 9)	intron (NM_020344, intron 1 of 9)	144707	NM_001193288	25769	NM_020344	solute carrier family 24 (sodium/potassium/calcium exchanger), member 2
SLC24A2	peak273931	chr9	19659633	19660646	5	4	9	1	intron (NM_020344, intron 1 of 9)	intron (NM_020344, intron 1 of 9)	126877	NM_001193288	25769	NM_020344	solute carrier family 24 (sodium/potassium/calcium exchanger), member 2
SLC24A2	peak273932	chr9	19663469	19664023	1	3	4	0.235165	intron (NM_020344, intron 1 of 9)	intron (NM_020344, intron 1 of 9)	123271	NM_001193288	25769	NM_020344	solute carrier family 24 (sodium/potassium/calcium exchanger), member 2
SLC24A2	peak273942	chr9	19769183	19769860	4	1	5	0.58042	intron (NM_020344, intron 1 of 9)	Tigger15a|DNA|TcMar-Tigger	17495	NM_001193288	25769	NM_020344	solute carrier family 24 (sodium/potassium/calcium exchanger), member 2
SLC24A2	peak273945	chr9	19787971	19789609	2	4	6	0.135664	Intergenic	CpG	-1773	NM_020344	25769	NM_020344	solute carrier family 24 (sodium/potassium/calcium exchanger), member 2
SLC24A2	peak273956	chr9	19925662	19926792	9	6	15	1	Intergenic	Intergenic	-139210	NM_020344	25769	NM_020344	solute carrier family 24 (sodium/potassium/calcium exchanger), member 2
SLC24A2	peak273957	chr9	19934204	19934892	5	5	10	0.58042	Intergenic	CpG	-147531	NM_020344	25769	NM_020344	solute carrier family 24 (sodium/potassium/calcium exchanger), member 2
SLC24A2	peak273958	chr9	19946261	19947158	2	1	3	1	Intergenic	Intergenic	-159693	NM_020344	25769	NM_020344	solute carrier family 24 (sodium/potassium/calcium exchanger), member 2
SLC24A2	peak273963	chr9	19993908	19994690	2	1	3	1	Intergenic	Intergenic	-207282	NM_020344	25769	NM_020344	solute carrier family 24 (sodium/potassium/calcium exchanger), member 2
SLC24A2	peak273964	chr9	19999222	19999980	1	2	3	0.525275	Intergenic	Intergenic	-212584	NM_020344	25769	NM_020344	solute carrier family 24 (sodium/potassium/calcium exchanger), member 2
SLC24A2	peak273967	chr9	20022550	20024998	8	6	14	1	Intergenic	Intergenic	-236757	NM_020344	25769	NM_020344	solute carrier family 24 (sodium/potassium/calcium exchanger), member 2
SLC2A2	peak162051	chr3	170694942	170696838	9	6	15	1	Intergenic	Intergenic	48878	NM_001278658	6514	NM_000340	solute carrier family 2 (facilitated glucose transporter), member 2
SLC2A2	peak162053	chr3	170717079	170718234	4	4	8	0.608392	intron (NM_001278658, intron 7 of 9)	intron (NM_001278658, intron 7 of 9)	27111	NM_001278658	6514	NM_000340	solute carrier family 2 (facilitated glucose transporter), member 2
SLC2A2	peak162054	chr3	170719778	170720626	8	6	14	1	intron (NM_001278658, intron 7 of 9)	intron (NM_001278658, intron 7 of 9)	24566	NM_001278658	6514	NM_000340	solute carrier family 2 (facilitated glucose transporter), member 2
SLC2A2	peak162056	chr3	170735562	170736591	2	1	3	1	intron (NM_000340, intron 2 of 10)	intron (NM_000340, intron 2 of 10)	8691	NM_001278658	6514	NM_000340	solute carrier family 2 (facilitated glucose transporter), member 2
SLC2A2	peak162059	chr3	170745509	170746936	6	6	12	0.228571	Intergenic	CpG	-1455	NM_000340	6514	NM_000340	solute carrier family 2 (facilitated glucose transporter), member 2
SLC2A2	peak162060	chr3	170762301	170763620	9	6	15	1	Intergenic	Intergenic	-18193	NM_000340	6514	NM_000340	solute carrier family 2 (facilitated glucose transporter), member 2
SLC2A2	peak162061	chr3	170767546	170768260	4	3	7	1	Intergenic	MER57C2|LTR|ERV1	-23135	NM_000340	6514	NM_000340	solute carrier family 2 (facilitated glucose transporter), member 2
SLC2A2	peak162062	chr3	170773335	170774169	4	3	7	1	Intergenic	L2a|LINE|L2	-28984	NM_000340	6514	NM_000340	solute carrier family 2 (facilitated glucose transporter), member 2
SLC34A2	peak167898	chr4	25524799	25525624	2	2	4	1	Intergenic	Intergenic	-132223	NM_001177998	10568	NM_006424	solute carrier family 34 (type II sodium/phosphate cotransporter), member 2
SLC34A2	peak167905	chr4	25554337	25554931	2	3	5	0.328671	Intergenic	Intergenic	-102801	NM_001177998	10568	NM_006424	solute carrier family 34 (type II sodium/phosphate cotransporter), member 2
SLC34A2	peak167918	chr4	25653618	25654478	1	2	3	0.525275	Intergenic	Intergenic	-3387	NM_001177998	10568	NM_006424	solute carrier family 34 (type II sodium/phosphate cotransporter), member 2
SLC38A8	peak89122	chr16	84041300	84041920	4	4	8	0.608392	Intergenic	L1MB7|LINE|L1	34152	NM_001080442	146167	NM_001080442	solute carrier family 38, member 8
SLC38A8	peak89123	chr16	84047443	84048236	7	4	11	1	intron (NM_001080442, intron 8 of 9)	intron (NM_001080442, intron 8 of 9)	27922	NM_001080442	146167	NM_001080442	solute carrier family 38, member 8
SLC38A8	peak89124	chr16	84052959	84053539	1	2	3	0.525275	intron (NM_001080442, intron 6 of 9)	MSTC-int|LTR|ERVL-MaLR	22513	NM_001080442	146167	NM_001080442	solute carrier family 38, member 8
SLC38A8	peak89126	chr16	84060941	84061895	3	4	7	0.314685	intron (NM_001080442, intron 5 of 9)	intron (NM_001080442, intron 5 of 9)	14344	NM_001080442	146167	NM_001080442	solute carrier family 38, member 8
SLC38A8	peak89127	chr16	84076535	84077957	1	2	3	0.525275	Intergenic	Intergenic	-1484	NM_001080442	146167	NM_001080442	solute carrier family 38, member 8
SLC38A8	peak89128	chr16	84081817	84082644	3	2	5	1	Intergenic	L1MB5|LINE|L1	-6469	NM_001080442	146167	NM_001080442	solute carrier family 38, member 8
SLC38A8	peak89129	chr16	84089271	84089741	2	1	3	1	intron (NM_003791, intron 22 of 22)	intron (NM_003791, intron 22 of 22)	-13744	NM_001080442	146167	NM_001080442	solute carrier family 38, member 8
SLC38A8	peak89131	chr16	84091432	84092467	3	0	3	0.228571	intron (NM_003791, intron 21 of 22)	intron (NM_003791, intron 21 of 22)	-16188	NM_001080442	146167	NM_001080442	solute carrier family 38, member 8
SLC38A8	peak89132	chr16	84096271	84096962	6	4	10	1	intron (NM_003791, intron 19 of 22)	intron (NM_003791, intron 19 of 22)	-20855	NM_001080442	146167	NM_001080442	solute carrier family 38, member 8
SLC39A4	peak271439	chr8	145638333	145639274	9	6	15	1	intron (NM_017767, intron 8 of 10)	CpG-26235	171	NM_001280557	55630	NM_017767	solute carrier family 39 (zinc transporter), member 4
SLC47A1	peak90785	chr17	19410507	19412192	9	6	15	1	Intergenic	CpG	-25817	NM_018242	55244	NM_018242	solute carrier family 47 (multidrug and toxin extrusion), member 1
SLC47A1	peak90786	chr17	19417122	19417783	3	3	6	0.622378	Intergenic	Intergenic	-19714	NM_018242	55244	NM_018242	solute carrier family 47 (multidrug and toxin extrusion), member 1
SMAD9	peak60255	chr13	37444180	37445647	8	5	13	1	intron (NM_001127217, intron 3 of 6)	MER44B|DNA|TcMar-Tigger	49495	NM_001127217	4093	NM_005905	SMAD family member 9
SMAD9	peak60257	chr13	37459850	37460627	1	2	3	0.525275	intron (NM_005905, intron 1 of 5)	MIR|SINE|MIR	34170	NM_001127217	4093	NM_005905	SMAD family member 9
SMAD9	peak60262	chr13	37477611	37479255	9	6	15	1	intron (NM_005905, intron 1 of 5)	intron (NM_005905, intron 1 of 5)	15976	NM_001127217	4093	NM_005905	SMAD family member 9
SMAD9	peak60264	chr13	37492819	37495281	8	6	14	1	intron (NM_005905, intron 1 of 5)	CpG	359	NM_001127217	4093	NM_005905	SMAD family member 9
SMOC2	peak235206	chr6	168841524	168842659	2	1	3	1	exon (NM_022138, exon 1 of 13)	exon (NM_022138, exon 1 of 13)	261	NM_001166412	64094	NM_022138	SPARC related modular calcium binding 2
SMOC2	peak235208	chr6	168926927	168928143	1	3	4	0.235165	intron (NM_001166412, intron 3 of 12)	intron (NM_001166412, intron 3 of 12)	85704	NM_001166412	64094	NM_022138	SPARC related modular calcium binding 2
SMOC2	peak235209	chr6	168960209	168961094	6	4	10	1	intron (NM_001166412, intron 7 of 12)	intron (NM_001166412, intron 7 of 12)	118821	NM_001166412	64094	NM_022138	SPARC related modular calcium binding 2
SMOC2	peak235210	chr6	168968824	168969727	5	4	9	1	intron (NM_001166412, intron 7 of 12)	L1MC1|LINE|L1	127445	NM_001166412	64094	NM_022138	SPARC related modular calcium binding 2
SMOC2	peak235211	chr6	168996272	168998318	8	4	12	0.525275	intron (NM_001166412, intron 7 of 12)	intron (NM_001166412, intron 7 of 12)	155464	NM_001166412	64094	NM_022138	SPARC related modular calcium binding 2
SMOC2	peak235212	chr6	169006435	169007089	4	3	7	1	intron (NM_001166412, intron 8 of 12)	intron (NM_001166412, intron 8 of 12)	164931	NM_001166412	64094	NM_022138	SPARC related modular calcium binding 2
SMOC2	peak235215	chr6	169049005	169049784	2	1	3	1	intron (NM_001166412, intron 9 of 12)	intron (NM_001166412, intron 9 of 12)	207564	NM_001166412	64094	NM_022138	SPARC related modular calcium binding 2
SMPDL3A	peak229731	chr6	123109831	123112457	9	6	15	1	intron (NM_001286138, intron 1 of 6)	intron (NM_001286138, intron 1 of 6)	950	NM_006714	10924	NM_006714	sphingomyelin phosphodiesterase, acid-like 3A
SMPDL3A	peak229732	chr6	123113099	123113609	2	3	5	0.328671	intron (NM_001286138, intron 1 of 6)	L3|LINE|CR1	3160	NM_006714	10924	NM_006714	sphingomyelin phosphodiesterase, acid-like 3A
SMPDL3A	peak229733	chr6	123118808	123120477	9	6	15	1	intron (NM_001286138, intron 2 of 6)	MIRb|SINE|MIR	9449	NM_006714	10924	NM_006714	sphingomyelin phosphodiesterase, acid-like 3A
SMPDL3A	peak229734	chr6	123126079	123127000	2	1	3	1	intron (NM_001286138, intron 5 of 6)	intron (NM_001286138, intron 5 of 6)	16346	NM_006714	10924	NM_006714	sphingomyelin phosphodiesterase, acid-like 3A
SMPDL3A	peak229736	chr6	123138480	123140083	8	3	11	0.235165	Intergenic	Intergenic	29088	NM_006714	10924	NM_006714	sphingomyelin phosphodiesterase, acid-like 3A
SMPDL3A	peak229738	chr6	123153550	123154558	3	3	6	0.622378	Intergenic	Intergenic	43860	NM_006714	10924	NM_006714	sphingomyelin phosphodiesterase, acid-like 3A
SMPDL3A	peak229740	chr6	123160605	123161400	6	6	12	0.228571	Intergenic	L2a|LINE|L2	50809	NM_006714	10924	NM_006714	sphingomyelin phosphodiesterase, acid-like 3A
SMPDL3A	peak229741	chr6	123166732	123167824	3	3	6	0.622378	Intergenic	L1MEc|LINE|L1	57084	NM_006714	10924	NM_006714	sphingomyelin phosphodiesterase, acid-like 3A
SMPDL3A	peak229747	chr6	123190347	123191162	3	3	6	0.622378	Intergenic	Intergenic	80561	NM_006714	10924	NM_006714	sphingomyelin phosphodiesterase, acid-like 3A
SMPDL3A	peak229750	chr6	123199492	123200980	2	3	5	0.328671	Intergenic	Intergenic	90042	NM_006714	10924	NM_006714	sphingomyelin phosphodiesterase, acid-like 3A
SMTN	peak139925	chr22	31451254	31452118	5	5	10	0.58042	Intergenic	Intergenic	-25596	NM_006932	6525	NM_006932	smoothelin
SMTN	peak139928	chr22	31476683	31477641	6	5	11	0.604396	promoter-TSS (NM_134270)	promoter-TSS (NM_134270)	-120	NM_006932	6525	NM_006932	smoothelin
SOCS1	peak86359	chr16	11227133	11227847	6	6	12	0.228571	intron (NM_015226, intron 21 of 22)	intron (NM_015226, intron 21 of 22)	122549	NM_003745	8651	NM_003745	suppressor of cytokine signaling 1
SOCS1	peak86362	chr16	11241732	11242431	3	6	9	0.0277722	intron (NM_015226, intron 21 of 22)	intron (NM_015226, intron 21 of 22)	107957	NM_003745	8651	NM_003745	suppressor of cytokine signaling 1
SOCS1	peak86364	chr16	11257841	11258954	3	4	7	0.314685	intron (NM_015226, intron 21 of 22)	MIRb|SINE|MIR	91641	NM_003745	8651	NM_003745	suppressor of cytokine signaling 1
SOCS1	peak86366	chr16	11295525	11296104	2	3	5	0.328671	Intergenic	Intergenic	54224	NM_003745	8651	NM_003745	suppressor of cytokine signaling 1
SOCS1	peak86367	chr16	11299377	11300410	5	4	9	1	Intergenic	Intergenic	50145	NM_003745	8651	NM_003745	suppressor of cytokine signaling 1
SOCS1	peak86371	chr16	11343684	11344704	2	2	4	1	Intergenic	Intergenic	5845	NM_003745	8651	NM_003745	suppressor of cytokine signaling 1
SOCS1	peak86372	chr16	11348899	11351537	9	6	15	1	promoter-TSS (NM_003745)	promoter-TSS (NM_003745)	-179	NM_003745	8651	NM_003745	suppressor of cytokine signaling 1
SOCS6	peak102980	chr18	67947561	67948472	2	1	3	1	Intergenic	MER41B|LTR|ERV1	-8120	NM_004232	9306	NM_004232	suppressor of cytokine signaling 6
SOCS6	peak102981	chr18	67955516	67957589	9	6	15	1	intron (NM_004232, intron 1 of 1)	CpG	416	NM_004232	9306	NM_004232	suppressor of cytokine signaling 6
SOCS6	peak102982	chr18	67961937	67963980	6	5	11	0.604396	intron (NM_004232, intron 1 of 1)	MIR3|SINE|MIR	6822	NM_004232	9306	NM_004232	suppressor of cytokine signaling 6
SOCS6	peak102983	chr18	67968706	67970067	2	1	3	1	intron (NM_004232, intron 1 of 1)	L2|LINE|L2	13250	NM_004232	9306	NM_004232	suppressor of cytokine signaling 6
SOCS6	peak102984	chr18	67977880	67979630	2	1	3	1	intron (NM_004232, intron 1 of 1)	intron (NM_004232, intron 1 of 1)	22618	NM_004232	9306	NM_004232	suppressor of cytokine signaling 6
SOD3	peak167820	chr4	24731577	24732693	2	4	6	0.135664	Intergenic	Intergenic	-64950	NM_003102	6649	NM_003102	superoxide dismutase 3, extracellular
SOD3	peak167822	chr4	24754704	24755516	3	3	6	0.622378	Intergenic	Intergenic	-41975	NM_003102	6649	NM_003102	superoxide dismutase 3, extracellular
SOD3	peak167825	chr4	24771571	24772275	2	1	3	1	Intergenic	Intergenic	-25162	NM_003102	6649	NM_003102	superoxide dismutase 3, extracellular
SOD3	peak167827	chr4	24783296	24784415	4	3	7	1	Intergenic	Intergenic	-13229	NM_003102	6649	NM_003102	superoxide dismutase 3, extracellular
SOD3	peak167829	chr4	24796060	24797570	5	6	11	0.103297	promoter-TSS (NM_003102)	promoter-TSS (NM_003102)	-270	NM_003102	6649	NM_003102	superoxide dismutase 3, extracellular
SOD3	peak167830	chr4	24804148	24804857	3	4	7	0.314685	Intergenic	Intergenic	7418	NM_003102	6649	NM_003102	superoxide dismutase 3, extracellular
SOD3	peak167831	chr4	24806360	24807566	9	6	15	1	TTS (NM_001130726)	TTS (NM_001130726)	9878	NM_003102	6649	NM_003102	superoxide dismutase 3, extracellular
SOD3	peak167833	chr4	24841553	24843588	6	4	10	1	intron (NM_173463, intron 5 of 12)	MER82|DNA|TcMar-Tigger	45486	NM_003102	6649	NM_003102	superoxide dismutase 3, extracellular
SPI1	peak34983	chr11	47395384	47396194	3	3	6	0.622378	intron (NM_003120, intron 2 of 4)	intron (NM_003120, intron 2 of 4)	4338	NM_003120	6688	NM_003120	Spi-1 proto-oncogene
SPIRE1	peak95439	chr18	12552026	12553258	4	2	6	1	intron (NM_020148, intron 2 of 15)	LTR2|LTR|ERV1	104089	NM_001128627	56907	NM_020148	spire-type actin nucleation factor 1
SPIRE1	peak95441	chr18	12574501	12575413	4	2	6	1	intron (NM_020148, intron 2 of 15)	L2c|LINE|L2	81774	NM_001128627	56907	NM_020148	spire-type actin nucleation factor 1
SPIRE1	peak95444	chr18	12588980	12590031	9	6	15	1	intron (NM_020148, intron 2 of 15)	intron (NM_020148, intron 2 of 15)	67225	NM_001128627	56907	NM_020148	spire-type actin nucleation factor 1
SPIRE1	peak95446	chr18	12597224	12598135	1	2	3	0.525275	intron (NM_020148, intron 2 of 15)	intron (NM_020148, intron 2 of 15)	59051	NM_001128627	56907	NM_020148	spire-type actin nucleation factor 1
SPIRE1	peak95447	chr18	12599335	12600043	5	4	9	1	intron (NM_020148, intron 2 of 15)	L1MC4|LINE|L1	57042	NM_001128627	56907	NM_020148	spire-type actin nucleation factor 1
SPIRE1	peak95448	chr18	12606664	12607855	9	6	15	1	intron (NM_020148, intron 2 of 15)	intron (NM_020148, intron 2 of 15)	49471	NM_001128627	56907	NM_020148	spire-type actin nucleation factor 1
SPIRE1	peak95452	chr18	12638020	12638847	3	2	5	1	intron (NM_020148, intron 1 of 15)	AluJo|SINE|Alu	18297	NM_001128627	56907	NM_020148	spire-type actin nucleation factor 1
SPIRE1	peak95453	chr18	12640086	12641021	5	3	8	1	intron (NM_020148, intron 1 of 15)	L2b|LINE|L2	16177	NM_001128627	56907	NM_020148	spire-type actin nucleation factor 1
SPIRE1	peak95456	chr18	12656801	12658992	9	6	15	1	promoter-TSS (NM_147163)	promoter-TSS (NM_147163)	15	NM_020148	56907	NM_020148	spire-type actin nucleation factor 1
SPON1	peak30797	chr11	13894769	13895615	4	3	7	1	Intergenic	Intergenic	-88992	NM_006108	10418	NM_006108	spondin 1, extracellular matrix protein
SPON1	peak30802	chr11	13983924	13985324	1	3	4	0.235165	exon (NM_006108, exon 1 of 16)	exon (NM_006108, exon 1 of 16)	440	NM_006108	10418	NM_006108	spondin 1, extracellular matrix protein
SPON1	peak30805	chr11	14037216	14037781	2	3	5	0.328671	intron (NM_006108, intron 2 of 15)	intron (NM_006108, intron 2 of 15)	53315	NM_006108	10418	NM_006108	spondin 1, extracellular matrix protein
SPON1	peak30806	chr11	14051193	14052220	4	4	8	0.608392	intron (NM_006108, intron 2 of 15)	intron (NM_006108, intron 2 of 15)	67523	NM_006108	10418	NM_006108	spondin 1, extracellular matrix protein
SRL	peak86071	chr16	4233132	4234519	9	6	15	1	Intergenic	CpG	58255	NM_001098814	6345	NM_001098814	sarcalumenin
SRL	peak86072	chr16	4250166	4250808	3	2	5	1	intron (NM_001098814, intron 3 of 5)	intron (NM_001098814, intron 3 of 5)	41594	NM_001098814	6345	NM_001098814	sarcalumenin
SRL	peak86073	chr16	4263830	4264641	3	1	4	0.604396	intron (NM_001098814, intron 1 of 5)	intron (NM_001098814, intron 1 of 5)	27845	NM_001098814	6345	NM_001098814	sarcalumenin
SRL	peak86074	chr16	4294389	4294756	1	2	3	0.525275	Intergenic	LTR9|LTR|ERV1	-2492	NM_001098814	6345	NM_001098814	sarcalumenin
ST8SIA1	peak45572	chr12	22407907	22410284	9	6	15	1	intron (NM_003034, intron 2 of 4)	intron (NM_003034, intron 2 of 4)	78552	NM_001304450	6489	NM_003034	ST8 alpha-N-acetyl-neuraminide alpha-2,8-sialyltransferase 1
ST8SIA1	peak45578	chr12	22440623	22441492	1	2	3	0.525275	intron (NM_003034, intron 1 of 4)	intron (NM_003034, intron 1 of 4)	46590	NM_001304450	6489	NM_003034	ST8 alpha-N-acetyl-neuraminide alpha-2,8-sialyltransferase 1
ST8SIA1	peak45579	chr12	22441991	22442835	3	4	7	0.314685	intron (NM_003034, intron 1 of 4)	intron (NM_003034, intron 1 of 4)	45235	NM_001304450	6489	NM_003034	ST8 alpha-N-acetyl-neuraminide alpha-2,8-sialyltransferase 1
ST8SIA1	peak45588	chr12	22486554	22489052	9	6	15	1	promoter-TSS (NM_001304450)	promoter-TSS (NM_001304450)	-155	NM_003034	6489	NM_003034	ST8 alpha-N-acetyl-neuraminide alpha-2,8-sialyltransferase 1
ST8SIA1	peak45590	chr12	22507682	22508916	3	3	6	0.622378	Intergenic	Intergenic	-20651	NM_003034	6489	NM_003034	ST8 alpha-N-acetyl-neuraminide alpha-2,8-sialyltransferase 1
ST8SIA1	peak45593	chr12	22561487	22563012	2	3	5	0.328671	Intergenic	MLT1G3|LTR|ERVL-MaLR	-74602	NM_003034	6489	NM_003034	ST8 alpha-N-acetyl-neuraminide alpha-2,8-sialyltransferase 1
ST8SIA4	peak205924	chr5	100235932	100239651	8	5	13	1	intron (NM_175052, intron 1 of 2)	intron (NM_175052, intron 1 of 2)	1197	NM_005668	7903	NM_005668	ST8 alpha-N-acetyl-neuraminide alpha-2,8-sialyltransferase 4
ST8SIA4	peak205945	chr5	100345040	100346227	2	2	4	1	Intergenic	MLT2F|LTR|ERVL	-106645	NM_175052	7903	NM_005668	ST8 alpha-N-acetyl-neuraminide alpha-2,8-sialyltransferase 4
ST8SIA4	peak205988	chr5	100596256	100596992	3	0	3	0.228571	Intergenic	LTR22A|LTR|ERVK	-357635	NM_175052	7903	NM_005668	ST8 alpha-N-acetyl-neuraminide alpha-2,8-sialyltransferase 4
ST8SIA4	peak205998	chr5	100642300	100643088	5	4	9	1	Intergenic	Intergenic	-403705	NM_175052	7903	NM_005668	ST8 alpha-N-acetyl-neuraminide alpha-2,8-sialyltransferase 4
ST8SIA4	peak206009	chr5	100699933	100700720	4	4	8	0.608392	Intergenic	Intergenic	-461338	NM_175052	7903	NM_005668	ST8 alpha-N-acetyl-neuraminide alpha-2,8-sialyltransferase 4
ST8SIA4	peak206017	chr5	100725828	100726466	4	4	8	0.608392	Intergenic	Intergenic	-487158	NM_175052	7903	NM_005668	ST8 alpha-N-acetyl-neuraminide alpha-2,8-sialyltransferase 4
ST8SIA4	peak206022	chr5	100754252	100755030	3	0	3	0.228571	Intergenic	L1MCb|LINE|L1	-515652	NM_175052	7903	NM_005668	ST8 alpha-N-acetyl-neuraminide alpha-2,8-sialyltransferase 4
ST8SIA4	peak206023	chr5	100760245	100761627	4	5	9	0.286713	Intergenic	Intergenic	-521947	NM_175052	7903	NM_005668	ST8 alpha-N-acetyl-neuraminide alpha-2,8-sialyltransferase 4
STBD1	peak175419	chr4	77214025	77215981	7	5	12	1	intron (NM_001242939, intron 6 of 6)	MIR|SINE|MIR	-12176	NM_003943	8987	NM_003943	starch binding domain 1
STBD1	peak175420	chr4	77222232	77223313	8	6	14	1	intron (NM_001242939, intron 6 of 6)	intron (NM_001242939, intron 6 of 6)	-4406	NM_003943	8987	NM_003943	starch binding domain 1
STBD1	peak175421	chr4	77226903	77229085	9	6	15	1	exon (NM_003943, exon 1 of 2)	exon (NM_003943, exon 1 of 2)	815	NM_003943	8987	NM_003943	starch binding domain 1
STBD1	peak175424	chr4	77263280	77264214	6	4	10	1	intron (NM_001042784, intron 17 of 23)	intron (NM_001042784, intron 17 of 23)	36568	NM_003943	8987	NM_003943	starch binding domain 1
STC2	peak214574	chr5	172710605	172711270	3	3	6	0.622378	Intergenic	CpG	45568	NM_003714	8614	NM_003714	stanniocalcin 2
STC2	peak214575	chr5	172720844	172721601	8	5	13	1	Intergenic	Intergenic	35283	NM_003714	8614	NM_003714	stanniocalcin 2
STC2	peak214577	chr5	172730802	172732198	2	2	4	1	Intergenic	Intergenic	25006	NM_003714	8614	NM_003714	stanniocalcin 2
STC2	peak214578	chr5	172742532	172743312	2	2	4	1	3' UTR (NM_003714, exon 4 of 4)	3' UTR (NM_003714, exon 4 of 4)	13584	NM_003714	8614	NM_003714	stanniocalcin 2
STC2	peak214579	chr5	172750974	172751646	7	5	12	1	intron (NM_003714, intron 2 of 3)	intron (NM_003714, intron 2 of 3)	5196	NM_003714	8614	NM_003714	stanniocalcin 2
STC2	peak214580	chr5	172754981	172757074	5	5	10	0.58042	5' UTR (NM_003714, exon 1 of 4)	5' UTR (NM_003714, exon 1 of 4)	478	NM_003714	8614	NM_003714	stanniocalcin 2
STC2	peak214581	chr5	172758895	172759417	1	2	3	0.525275	Intergenic	Tigger16a|DNA|TcMar-Tigger	-2650	NM_003714	8614	NM_003714	stanniocalcin 2
STXBP5L	peak155649	chr3	120573677	120574811	4	3	7	1	Intergenic	Intergenic	-52806	NM_014980	9515	NM_014980	syntaxin binding protein 5-like
STXBP5L	peak155651	chr3	120583245	120584388	7	5	12	1	Intergenic	Intergenic	-43233	NM_014980	9515	NM_014980	syntaxin binding protein 5-like
STXBP5L	peak155652	chr3	120626359	120628690	9	6	15	1	intron (NM_014980, intron 1 of 27)	CpG	475	NM_001308330	9515	NM_014980	syntaxin binding protein 5-like
SULF2	peak133907	chr20	46292411	46293011	2	3	5	0.328671	intron (NM_198596, intron 15 of 20)	intron (NM_198596, intron 15 of 20)	122097	NM_018837	55959	NM_018837	sulfatase 2
SULF2	peak133910	chr20	46333706	46334342	2	1	3	1	intron (NM_198596, intron 3 of 20)	intron (NM_198596, intron 3 of 20)	80784	NM_018837	55959	NM_018837	sulfatase 2
SULF2	peak133911	chr20	46339824	46340809	3	1	4	0.604396	intron (NM_198596, intron 3 of 20)	intron (NM_198596, intron 3 of 20)	74491	NM_018837	55959	NM_018837	sulfatase 2
SULF2	peak133913	chr20	46370601	46371367	3	2	5	1	intron (NM_198596, intron 2 of 20)	intron (NM_198596, intron 2 of 20)	43824	NM_018837	55959	NM_018837	sulfatase 2
SULF2	peak133915	chr20	46402367	46403305	3	2	5	1	intron (NM_198596, intron 1 of 20)	intron (NM_198596, intron 1 of 20)	11972	NM_018837	55959	NM_018837	sulfatase 2
SULF2	peak133917	chr20	46413359	46414238	3	1	4	0.604396	intron (NM_198596, intron 1 of 20)	CpG	1009	NM_018837	55959	NM_018837	sulfatase 2
SULF2	peak133918	chr20	46414393	46415715	4	4	8	0.608392	promoter-TSS (NM_018837)	promoter-TSS (NM_018837)	-246	NM_018837	55959	NM_018837	sulfatase 2
SULF2	peak133919	chr20	46420580	46421329	4	5	9	0.286713	Intergenic	Intergenic	-5595	NM_198596	55959	NM_018837	sulfatase 2
SULF2	peak133922	chr20	46476615	46477615	2	3	5	0.328671	Intergenic	(TG)n|Simple_repeat|Simple_repeat	-61755	NM_198596	55959	NM_018837	sulfatase 2
SULF2	peak133923	chr20	46486114	46487385	3	1	4	0.604396	Intergenic	Intergenic	-71390	NM_198596	55959	NM_018837	sulfatase 2
SV2B	peak85215	chr15	91642769	91644703	4	4	8	0.608392	intron (NM_001167580, intron 1 of 11)	intron (NM_001167580, intron 1 of 11)	197	NM_014848	9899	NM_014848	synaptic vesicle glycoprotein 2B
SV2B	peak85216	chr15	91659534	91660033	2	1	3	1	intron (NM_001167580, intron 1 of 11)	intron (NM_001167580, intron 1 of 11)	16245	NM_014848	9899	NM_014848	synaptic vesicle glycoprotein 2B
SV2B	peak85220	chr15	91798896	91799386	1	2	3	0.525275	intron (NM_001167580, intron 3 of 11)	intron (NM_001167580, intron 3 of 11)	155602	NM_014848	9899	NM_014848	synaptic vesicle glycoprotein 2B
SVOP	peak57105	chr12	109457994	109459360	8	6	14	1	5' UTR (NM_018711, exon 1 of 15)	5' UTR (NM_018711, exon 1 of 15)	368	NM_018711	55530	NM_018711	SV2 related protein
SYBU	peak266973	chr8	110605524	110606620	3	3	6	0.622378	intron (NM_001099744, intron 4 of 7)	intron (NM_001099744, intron 4 of 7)	49347	NM_001099756	55638	NM_017786	syntabulin (syntaxin-interacting)
SYBU	peak266974	chr8	110609868	110610811	5	4	9	1	intron (NM_001099744, intron 4 of 7)	MER5A|DNA|hAT-Charlie	45079	NM_001099756	55638	NM_017786	syntabulin (syntaxin-interacting)
SYBU	peak266975	chr8	110613014	110613842	8	6	14	1	intron (NM_001099744, intron 4 of 7)	MIRb|SINE|MIR	41991	NM_001099756	55638	NM_017786	syntabulin (syntaxin-interacting)
SYBU	peak266978	chr8	110618763	110620722	9	6	15	1	intron (NM_001099744, intron 4 of 7)	intron (NM_001099744, intron 4 of 7)	35676	NM_001099756	55638	NM_017786	syntabulin (syntaxin-interacting)
SYBU	peak266981	chr8	110632254	110633447	3	2	5	1	intron (NM_001099746, intron 1 of 5)	intron (NM_001099746, intron 1 of 5)	22568	NM_001099756	55638	NM_017786	syntabulin (syntaxin-interacting)
SYBU	peak266989	chr8	110651769	110652774	5	5	10	0.58042	intron (NM_001099746, intron 1 of 5)	intron (NM_001099746, intron 1 of 5)	3147	NM_001099756	55638	NM_017786	syntabulin (syntaxin-interacting)
SYBU	peak266990	chr8	110655062	110657822	9	6	15	1	intron (NM_001099744, intron 2 of 7)	intron (NM_001099744, intron 2 of 7)	609	NM_001099753	55638	NM_017786	syntabulin (syntaxin-interacting)
SYBU	peak266992	chr8	110664646	110665211	3	3	6	0.622378	intron (NM_001099744, intron 1 of 7)	intron (NM_001099744, intron 1 of 7)	-3797	NM_001099749	55638	NM_017786	syntabulin (syntaxin-interacting)
SYBU	peak266996	chr8	110678182	110678832	2	3	5	0.328671	intron (NM_001099744, intron 1 of 7)	MER20|DNA|hAT-Charlie	14727	NM_001099746	55638	NM_017786	syntabulin (syntaxin-interacting)
SYBU	peak266997	chr8	110679810	110680552	3	1	4	0.604396	intron (NM_001099744, intron 1 of 7)	intron (NM_001099744, intron 1 of 7)	13053	NM_001099746	55638	NM_017786	syntabulin (syntaxin-interacting)
SYBU	peak266999	chr8	110692533	110693432	3	4	7	0.314685	5' UTR (NM_001099746, exon 1 of 6)	5' UTR (NM_001099746, exon 1 of 6)	251	NM_001099746	55638	NM_017786	syntabulin (syntaxin-interacting)
SYBU	peak267000	chr8	110696913	110697439	2	1	3	1	intron (NM_001099744, intron 1 of 7)	intron (NM_001099744, intron 1 of 7)	-3942	NM_001099745	55638	NM_017786	syntabulin (syntaxin-interacting)
SYBU	peak267001	chr8	110702652	110704843	9	6	15	1	5' UTR (NM_001099743, exon 1 of 8)	5' UTR (NM_001099743, exon 1 of 8)	272	NM_001099744	55638	NM_017786	syntabulin (syntaxin-interacting)
SYBU	peak267006	chr8	110732471	110733019	2	1	3	1	Intergenic	Intergenic	-28725	NM_001099743	55638	NM_017786	syntabulin (syntaxin-interacting)
SYBU	peak267009	chr8	110747039	110748296	5	5	10	0.58042	Intergenic	Intergenic	-43648	NM_001099743	55638	NM_017786	syntabulin (syntaxin-interacting)
SYBU	peak267028	chr8	110820123	110820927	1	2	3	0.525275	Intergenic	Intergenic	-116505	NM_001099743	55638	NM_017786	syntabulin (syntaxin-interacting)
SYNDIG1	peak132805	chr20	24449585	24451222	3	5	8	0.118881	intron (NM_024893, intron 1 of 3)	CpG	569	NM_024893	79953	NM_024893	synapse differentiation inducing 1
SYNDIG1	peak132808	chr20	24482926	24484496	3	3	6	0.622378	intron (NM_024893, intron 1 of 3)	intron (NM_024893, intron 1 of 3)	33876	NM_024893	79953	NM_024893	synapse differentiation inducing 1
SYNDIG1	peak132812	chr20	24601276	24602366	7	3	10	0.328671	intron (NM_024893, intron 3 of 3)	intron (NM_024893, intron 3 of 3)	151986	NM_024893	79953	NM_024893	synapse differentiation inducing 1
SYNDIG1	peak132814	chr20	24610249	24610815	3	0	3	0.228571	intron (NM_024893, intron 3 of 3)	intron (NM_024893, intron 3 of 3)	160697	NM_024893	79953	NM_024893	synapse differentiation inducing 1
SYNDIG1	peak132815	chr20	24614132	24614673	4	4	8	0.608392	intron (NM_024893, intron 3 of 3)	intron (NM_024893, intron 3 of 3)	164568	NM_024893	79953	NM_024893	synapse differentiation inducing 1
SYNDIG1	peak132816	chr20	24615419	24615896	3	1	4	0.604396	intron (NM_024893, intron 3 of 3)	intron (NM_024893, intron 3 of 3)	165823	NM_024893	79953	NM_024893	synapse differentiation inducing 1
SYNDIG1	peak132817	chr20	24619281	24620089	2	2	4	1	intron (NM_024893, intron 3 of 3)	intron (NM_024893, intron 3 of 3)	169850	NM_024893	79953	NM_024893	synapse differentiation inducing 1
SYNDIG1	peak132819	chr20	24631916	24632532	1	2	3	0.525275	intron (NM_024893, intron 3 of 3)	intron (NM_024893, intron 3 of 3)	182389	NM_024893	79953	NM_024893	synapse differentiation inducing 1
SYNPO	peak212318	chr5	149939333	149940955	5	5	10	0.58042	Intergenic	L1MC4|LINE|L1	-40498	NM_001166208	11346	NM_007286	synaptopodin
SYNPO	peak212319	chr5	149961786	149962546	2	1	3	1	Intergenic	Intergenic	-18476	NM_001166208	11346	NM_007286	synaptopodin
SYNPO	peak212320	chr5	149968885	149969728	4	5	9	0.286713	Intergenic	Intergenic	-11335	NM_001166208	11346	NM_007286	synaptopodin
SYNPO	peak212321	chr5	149979133	149980111	4	4	8	0.608392	Intergenic	MIR3|SINE|MIR	-1020	NM_001166208	11346	NM_007286	synaptopodin
SYNPO	peak212323	chr5	149989509	149990063	2	1	3	1	intron (NM_001166208, intron 1 of 2)	MIR3|SINE|MIR	-7420	NM_001166209	11346	NM_007286	synaptopodin
SYNPO	peak212326	chr5	149998102	149999577	7	6	13	0.485714	intron (NM_001166208, intron 2 of 2)	MIR3|SINE|MIR	1634	NM_001166209	11346	NM_007286	synaptopodin
SYNPO	peak212327	chr5	150003870	150005328	4	6	10	0.043956	intron (NM_001166208, intron 2 of 2)	MIR3|SINE|MIR	7393	NM_001166209	11346	NM_007286	synaptopodin
SYNPO	peak212328	chr5	150006190	150006984	4	5	9	0.286713	intron (NM_001166208, intron 2 of 2)	intron (NM_001166208, intron 2 of 2)	9381	NM_001166209	11346	NM_007286	synaptopodin
SYNPO	peak212331	chr5	150019959	150021038	2	3	5	0.328671	intron (NM_001109974, intron 1 of 1)	intron (NM_001109974, intron 1 of 1)	292	NM_001109974	11346	NM_007286	synaptopodin
SYT1	peak52610	chr12	79119912	79121249	3	4	7	0.314685	Intergenic	Intergenic	-137192	NM_001135805	6857	NM_005639	synaptotagmin I
SYT1	peak52636	chr12	79257244	79259511	8	6	14	1	promoter-TSS (NM_005639)	promoter-TSS (NM_005639)	-71	NM_005639	6857	NM_005639	synaptotagmin I
SYT1	peak52652	chr12	79332046	79333019	5	4	9	1	intron (NM_001291901, intron 1 of 9)	intron (NM_001291901, intron 1 of 9)	74084	NM_001291901	6857	NM_005639	synaptotagmin I
SYT1	peak52653	chr12	79345380	79346507	4	4	8	0.608392	intron (NM_001291901, intron 1 of 9)	intron (NM_001291901, intron 1 of 9)	87495	NM_001291901	6857	NM_005639	synaptotagmin I
SYT1	peak52660	chr12	79395087	79395590	1	2	3	0.525275	intron (NM_001291901, intron 2 of 9)	intron (NM_001291901, intron 2 of 9)	-44094	NM_001135806	6857	NM_005639	synaptotagmin I
SYT1	peak52664	chr12	79409523	79410436	5	5	10	0.58042	intron (NM_001291901, intron 2 of 9)	intron (NM_001291901, intron 2 of 9)	-29453	NM_001135806	6857	NM_005639	synaptotagmin I
SYT1	peak52703	chr12	79567973	79569117	3	1	4	0.604396	intron (NM_001135805, intron 4 of 11)	intron (NM_001135805, intron 4 of 11)	129112	NM_001135806	6857	NM_005639	synaptotagmin I
SYT12	peak36129	chr11	66789855	66791118	3	2	5	1	promoter-TSS (NM_177963)	promoter-TSS (NM_177963)	297	NM_001177880	91683	NM_177963	synaptotagmin XII
SYT13	peak34792	chr11	45271465	45272571	6	5	11	0.604396	intron (NM_001247987, intron 6 of 7)	intron (NM_001247987, intron 6 of 7)	35866	NM_020826	57586	NM_020826	synaptotagmin XIII
SYT13	peak34793	chr11	45273701	45274688	2	1	3	1	exon (NM_020826, exon 4 of 6)	exon (NM_020826, exon 4 of 6)	33689	NM_020826	57586	NM_020826	synaptotagmin XIII
SYT13	peak34794	chr11	45281007	45281856	8	5	13	1	intron (NM_001247987, intron 2 of 7)	MLT1L|LTR|ERVL-MaLR	26452	NM_020826	57586	NM_020826	synaptotagmin XIII
SYT13	peak34795	chr11	45284365	45285177	6	4	10	1	intron (NM_001247987, intron 2 of 7)	L2b|LINE|L2	23113	NM_020826	57586	NM_020826	synaptotagmin XIII
SYT13	peak34796	chr11	45286353	45286988	5	4	9	1	intron (NM_001247987, intron 2 of 7)	L1ME2z|LINE|L1	21213	NM_020826	57586	NM_020826	synaptotagmin XIII
SYT13	peak34797	chr11	45289288	45289834	2	1	3	1	intron (NM_001247987, intron 2 of 7)	intron (NM_001247987, intron 2 of 7)	18323	NM_020826	57586	NM_020826	synaptotagmin XIII
SYT13	peak34799	chr11	45294194	45294759	3	2	5	1	intron (NM_001247987, intron 1 of 7)	intron (NM_001247987, intron 1 of 7)	13407	NM_020826	57586	NM_020826	synaptotagmin XIII
SYT13	peak34800	chr11	45300100	45300547	4	2	6	1	intron (NM_001247987, intron 1 of 7)	intron (NM_001247987, intron 1 of 7)	7560	NM_020826	57586	NM_020826	synaptotagmin XIII
SYT13	peak34801	chr11	45301797	45302368	5	4	9	1	intron (NM_001247987, intron 1 of 7)	L1ME3A|LINE|L1	5801	NM_020826	57586	NM_020826	synaptotagmin XIII
SYT13	peak34802	chr11	45305829	45308412	9	6	15	1	intron (NM_001247987, intron 1 of 7)	intron (NM_001247987, intron 1 of 7)	763	NM_020826	57586	NM_020826	synaptotagmin XIII
SYT13	peak34803	chr11	45314951	45315379	1	2	3	0.525275	Intergenic	L1ME3A|LINE|L1	-7281	NM_001247987	57586	NM_020826	synaptotagmin XIII
SYT14	peak15374	chr1	210056515	210057414	9	6	15	1	Intergenic	Intergenic	-54554	NM_153262	255928	NM_153262	synaptotagmin XIV
SYT14	peak15375	chr1	210057675	210058567	7	6	13	0.485714	Intergenic	Intergenic	-53398	NM_153262	255928	NM_153262	synaptotagmin XIV
SYT14	peak15377	chr1	210099201	210099855	3	1	4	0.604396	Intergenic	Intergenic	-11991	NM_153262	255928	NM_153262	synaptotagmin XIV
SYT14	peak15378	chr1	210110552	210112157	9	6	15	1	promoter-TSS (NM_001146261)	promoter-TSS (NM_001146261)	-164	NM_153262	255928	NM_153262	synaptotagmin XIV
SYT14	peak15380	chr1	210136105	210137592	5	1	6	0.286713	intron (NM_001256006, intron 3 of 8)	intron (NM_001256006, intron 3 of 8)	25330	NR_027459	255928	NM_153262	synaptotagmin XIV
SYT14	peak15382	chr1	210161977	210163157	3	0	3	0.228571	intron (NM_001146264, intron 3 of 8)	intron (NM_001146264, intron 3 of 8)	51048	NR_027459	255928	NM_153262	synaptotagmin XIV
TAGLN3	peak154704	chr3	111707546	111708502	6	6	12	0.228571	intron (NR_073571, intron 2 of 2)	intron (NR_073571, intron 2 of 2)	-9562	NM_013259	29114	NM_013259	transgelin 3
TAGLN3	peak154706	chr3	111717473	111720141	9	6	15	1	intron (NM_001008272, intron 2 of 4)	intron (NM_001008272, intron 2 of 4)	800	NM_001008273	29114	NM_013259	transgelin 3
TAGLN3	peak154710	chr3	111731973	111733011	8	6	14	1	3' UTR (NM_013259, exon 5 of 5)	3' UTR (NM_013259, exon 5 of 5)	14485	NM_001008273	29114	NM_013259	transgelin 3
TBC1D4	peak66295	chr13	75939923	75941532	1	2	3	0.525275	intron (NM_001286658, intron 1 of 19)	intron (NM_001286658, intron 1 of 19)	115576	NM_014832	9882	NM_014832	TBC1 domain family, member 4
TBC1D4	peak66296	chr13	75946483	75947261	2	3	5	0.328671	intron (NM_001286658, intron 1 of 19)	intron (NM_001286658, intron 1 of 19)	109432	NM_014832	9882	NM_014832	TBC1 domain family, member 4
TBC1D4	peak66297	chr13	75951096	75951636	3	1	4	0.604396	intron (NM_001286658, intron 1 of 19)	intron (NM_001286658, intron 1 of 19)	104938	NM_014832	9882	NM_014832	TBC1 domain family, member 4
TBC1D4	peak66300	chr13	75959065	75960217	9	6	15	1	intron (NM_001286658, intron 1 of 19)	intron (NM_001286658, intron 1 of 19)	96663	NM_014832	9882	NM_014832	TBC1 domain family, member 4
TBC1D4	peak66305	chr13	75974913	75975617	4	2	6	1	intron (NM_001286658, intron 1 of 19)	intron (NM_001286658, intron 1 of 19)	81039	NM_014832	9882	NM_014832	TBC1 domain family, member 4
TBC1D4	peak66312	chr13	75991539	75992868	5	4	9	1	intron (NM_001286658, intron 1 of 19)	intron (NM_001286658, intron 1 of 19)	64100	NM_014832	9882	NM_014832	TBC1 domain family, member 4
TBC1D4	peak66316	chr13	76006467	76007543	4	3	7	1	intron (NM_001286658, intron 1 of 19)	AluYc|SINE|Alu	49299	NM_014832	9882	NM_014832	TBC1 domain family, member 4
TBC1D4	peak66319	chr13	76017099	76018414	3	4	7	0.314685	intron (NM_001286658, intron 1 of 19)	intron (NM_001286658, intron 1 of 19)	38547	NM_014832	9882	NM_014832	TBC1 domain family, member 4
TBC1D4	peak66323	chr13	76032964	76033722	5	6	11	0.103297	intron (NM_001286658, intron 1 of 19)	intron (NM_001286658, intron 1 of 19)	22961	NM_014832	9882	NM_014832	TBC1 domain family, member 4
TBC1D4	peak66324	chr13	76035683	76037399	7	4	11	1	intron (NM_001286658, intron 1 of 19)	intron (NM_001286658, intron 1 of 19)	19763	NM_014832	9882	NM_014832	TBC1 domain family, member 4
TBC1D4	peak66327	chr13	76054653	76057003	9	6	15	1	exon (NM_014832, exon 1 of 21)	exon (NM_014832, exon 1 of 21)	476	NM_014832	9882	NM_014832	TBC1 domain family, member 4
TBC1D4	peak66328	chr13	76063488	76064382	3	4	7	0.314685	Intergenic	Intergenic	-7631	NM_001286659	9882	NM_014832	TBC1 domain family, member 4
TET1	peak24897	chr10	70319610	70321433	3	4	7	0.314685	intron (NM_030625, intron 1 of 11)	CpG	405	NM_030625	80312	NM_030625	tet methylcytosine dioxygenase 1
TET1	peak24898	chr10	70359085	70360505	9	6	15	1	intron (NM_030625, intron 2 of 11)	intron (NM_030625, intron 2 of 11)	39678	NM_030625	80312	NM_030625	tet methylcytosine dioxygenase 1
TET1	peak24899	chr10	70393468	70394570	2	1	3	1	intron (NM_030625, intron 3 of 11)	intron (NM_030625, intron 3 of 11)	73902	NM_030625	80312	NM_030625	tet methylcytosine dioxygenase 1
TFCP2L1	peak116281	chr2	121828521	121828994	4	1	5	0.58042	Intergenic	Intergenic	214020	NM_014553	29842	NM_014553	transcription factor CP2-like 1
TFCP2L1	peak116282	chr2	121832446	121833190	4	3	7	1	Intergenic	Intergenic	209960	NM_014553	29842	NM_014553	transcription factor CP2-like 1
TFCP2L1	peak116284	chr2	121852592	121853449	2	3	5	0.328671	Intergenic	Intergenic	189757	NM_014553	29842	NM_014553	transcription factor CP2-like 1
TFCP2L1	peak116287	chr2	121886247	121886736	1	2	3	0.525275	Intergenic	Intergenic	156286	NM_014553	29842	NM_014553	transcription factor CP2-like 1
TFCP2L1	peak116289	chr2	121912965	121913613	2	2	4	1	Intergenic	Intergenic	129489	NM_014553	29842	NM_014553	transcription factor CP2-like 1
TFCP2L1	peak116293	chr2	121968319	121969659	3	2	5	1	Intergenic	Intergenic	73789	NM_014553	29842	NM_014553	transcription factor CP2-like 1
TFCP2L1	peak116294	chr2	121978402	121978933	2	1	3	1	3' UTR (NM_014553, exon 15 of 15)	3' UTR (NM_014553, exon 15 of 15)	64110	NM_014553	29842	NM_014553	transcription factor CP2-like 1
TFCP2L1	peak116295	chr2	121985123	121986261	6	4	10	1	intron (NM_014553, intron 13 of 14)	intron (NM_014553, intron 13 of 14)	57086	NM_014553	29842	NM_014553	transcription factor CP2-like 1
TFCP2L1	peak116296	chr2	122012468	122013240	3	4	7	0.314685	intron (NM_014553, intron 2 of 14)	intron (NM_014553, intron 2 of 14)	29924	NM_014553	29842	NM_014553	transcription factor CP2-like 1
TFCP2L1	peak116297	chr2	122018011	122019340	8	5	13	1	intron (NM_014553, intron 2 of 14)	intron (NM_014553, intron 2 of 14)	24102	NM_014553	29842	NM_014553	transcription factor CP2-like 1
TFCP2L1	peak116302	chr2	122040272	122043119	8	6	14	1	intron (NM_014553, intron 1 of 14)	intron (NM_014553, intron 1 of 14)	1082	NM_014553	29842	NM_014553	transcription factor CP2-like 1
TFCP2L1	peak116304	chr2	122054837	122055508	2	2	4	1	Intergenic	Intergenic	-12395	NM_014553	29842	NM_014553	transcription factor CP2-like 1
TFCP2L1	peak116306	chr2	122091894	122094483	4	5	9	0.286713	Intergenic	Intergenic	-50411	NM_014553	29842	NM_014553	transcription factor CP2-like 1
TFCP2L1	peak116307	chr2	122113424	122114239	3	0	3	0.228571	intron (NM_001207051, intron 35 of 37)	intron (NM_001207051, intron 35 of 37)	-71054	NM_014553	29842	NM_014553	transcription factor CP2-like 1
TFCP2L1	peak116309	chr2	122120991	122121826	5	3	8	1	intron (NM_001207051, intron 34 of 37)	intron (NM_001207051, intron 34 of 37)	-78631	NM_014553	29842	NM_014553	transcription factor CP2-like 1
TFCP2L1	peak116311	chr2	122159826	122160462	4	3	7	1	intron (NM_001207051, intron 26 of 37)	intron (NM_001207051, intron 26 of 37)	-117366	NM_014553	29842	NM_014553	transcription factor CP2-like 1
TGFBR3	peak7260	chr1	92178008	92179274	4	0	4	0.103297	intron (NM_003243, intron 12 of 16)	intron (NM_003243, intron 12 of 16)	173195	NM_003243	7049	NM_003243	transforming growth factor beta receptor III
TGFBR3	peak7261	chr1	92184506	92185070	2	1	3	1	intron (NM_003243, intron 10 of 16)	intron (NM_003243, intron 10 of 16)	167048	NM_003243	7049	NM_003243	transforming growth factor beta receptor III
TGFBR3	peak7262	chr1	92191453	92192232	4	4	8	0.608392	intron (NM_003243, intron 7 of 16)	intron (NM_003243, intron 7 of 16)	159993	NM_003243	7049	NM_003243	transforming growth factor beta receptor III
TGFBR3	peak7265	chr1	92197356	92198591	5	5	10	0.58042	intron (NM_003243, intron 5 of 16)	MER5A|DNA|hAT-Charlie	153862	NM_003243	7049	NM_003243	transforming growth factor beta receptor III
TGFBR3	peak7266	chr1	92201852	92203025	1	2	3	0.525275	intron (NM_003243, intron 4 of 16)	intron (NM_003243, intron 4 of 16)	149397	NM_003243	7049	NM_003243	transforming growth factor beta receptor III
TGFBR3	peak7267	chr1	92208343	92209043	2	2	4	1	intron (NM_003243, intron 4 of 16)	intron (NM_003243, intron 4 of 16)	143143	NM_003243	7049	NM_003243	transforming growth factor beta receptor III
TGFBR3	peak7270	chr1	92226276	92227197	1	2	3	0.525275	intron (NM_003243, intron 3 of 16)	intron (NM_003243, intron 3 of 16)	125099	NM_003243	7049	NM_003243	transforming growth factor beta receptor III
TGFBR3	peak7273	chr1	92242682	92243609	2	3	5	0.328671	intron (NM_003243, intron 3 of 16)	(CCCCAG)n|Simple_repeat|Simple_repeat	108690	NM_003243	7049	NM_003243	transforming growth factor beta receptor III
TGFBR3	peak7274	chr1	92244587	92245483	4	2	6	1	intron (NM_003243, intron 3 of 16)	intron (NM_003243, intron 3 of 16)	106801	NM_003243	7049	NM_003243	transforming growth factor beta receptor III
TGFBR3	peak7278	chr1	92260900	92261542	3	1	4	0.604396	intron (NM_003243, intron 3 of 16)	intron (NM_003243, intron 3 of 16)	90615	NM_003243	7049	NM_003243	transforming growth factor beta receptor III
TGFBR3	peak7280	chr1	92269372	92271174	3	3	6	0.622378	intron (NR_036634, intron 2 of 17)	intron (NR_036634, intron 2 of 17)	81563	NM_003243	7049	NM_003243	transforming growth factor beta receptor III
TGFBR3	peak7283	chr1	92284869	92285890	3	3	6	0.622378	intron (NR_036634, intron 2 of 17)	intron (NR_036634, intron 2 of 17)	66456	NM_003243	7049	NM_003243	transforming growth factor beta receptor III
TGFBR3	peak7284	chr1	92292471	92294701	8	6	14	1	intron (NR_036634, intron 2 of 17)	intron (NR_036634, intron 2 of 17)	58250	NM_003243	7049	NM_003243	transforming growth factor beta receptor III
TGFBR3	peak7285	chr1	92295782	92296524	4	0	4	0.103297	intron (NR_036634, intron 2 of 17)	intron (NR_036634, intron 2 of 17)	55683	NM_003243	7049	NM_003243	transforming growth factor beta receptor III
TGFBR3	peak7286	chr1	92310435	92312055	4	5	9	0.286713	intron (NR_036634, intron 2 of 17)	intron (NR_036634, intron 2 of 17)	40591	NM_003243	7049	NM_003243	transforming growth factor beta receptor III
TGFBR3	peak7287	chr1	92316425	92317877	9	6	15	1	intron (NR_036634, intron 2 of 17)	intron (NR_036634, intron 2 of 17)	34685	NM_003243	7049	NM_003243	transforming growth factor beta receptor III
TGFBR3	peak7289	chr1	92337128	92337924	3	2	5	1	intron (NM_001195684, intron 2 of 17)	MIR|SINE|MIR	14310	NM_003243	7049	NM_003243	transforming growth factor beta receptor III
TGFBR3	peak7291	chr1	92343316	92344431	2	1	3	1	intron (NM_001195684, intron 2 of 17)	intron (NM_001195684, intron 2 of 17)	7962	NM_003243	7049	NM_003243	transforming growth factor beta receptor III
TGFBR3	peak7292	chr1	92350135	92352638	9	6	15	1	intron (NM_001195684, intron 2 of 17)	CpG	449	NM_003243	7049	NM_003243	transforming growth factor beta receptor III
TGFBR3	peak7297	chr1	92392620	92393433	4	4	8	0.608392	Intergenic	Intergenic	-21468	NM_001195684	7049	NM_003243	transforming growth factor beta receptor III
TGM2	peak133379	chr20	36738259	36738794	1	2	3	0.525275	Intergenic	Intergenic	55173	NM_004613	7052	NM_004613	transglutaminase 2
TGM2	peak133382	chr20	36753594	36754539	3	3	6	0.622378	Intergenic	Intergenic	39633	NM_004613	7052	NM_004613	transglutaminase 2
TGM2	peak133383	chr20	36755465	36756035	4	4	8	0.608392	Intergenic	Intergenic	37950	NM_004613	7052	NM_004613	transglutaminase 2
TGM2	peak133384	chr20	36771743	36773204	6	4	10	1	intron (NM_198951, intron 6 of 9)	intron (NM_198951, intron 6 of 9)	21226	NM_004613	7052	NM_004613	transglutaminase 2
TGM2	peak133386	chr20	36780686	36781648	4	4	8	0.608392	intron (NM_198951, intron 3 of 9)	intron (NM_198951, intron 3 of 9)	12533	NM_004613	7052	NM_004613	transglutaminase 2
TGM2	peak133387	chr20	36793349	36794248	3	5	8	0.118881	promoter-TSS (NM_004613)	promoter-TSS (NM_004613)	-99	NM_198951	7052	NM_004613	transglutaminase 2
THBS2	peak235235	chr6	169652637	169654181	1	2	3	0.525275	intron (NM_003247, intron 2 of 22)	intron (NM_003247, intron 2 of 22)	800	NM_003247	7058	NM_003247	thrombospondin 2
THBS2	peak235238	chr6	169712524	169713408	3	2	5	1	Intergenic	MER33|DNA|hAT-Charlie	-58757	NM_003247	7058	NM_003247	thrombospondin 2
THBS2	peak235241	chr6	169845623	169846412	2	5	7	0.0405594	Intergenic	Intergenic	-191809	NM_003247	7058	NM_003247	thrombospondin 2
THSD7A	peak236607	chr7	11467248	11467834	4	2	6	1	intron (NM_015204, intron 14 of 26)	intron (NM_015204, intron 14 of 26)	404283	NM_015204	221981	NM_015204	thrombospondin type 1 domain containing 7A
THSD7A	peak236610	chr7	11489832	11490443	2	1	3	1	intron (NM_015204, intron 11 of 26)	intron (NM_015204, intron 11 of 26)	381686	NM_015204	221981	NM_015204	thrombospondin type 1 domain containing 7A
THSD7A	peak236612	chr7	11498072	11499116	3	3	6	0.622378	intron (NM_015204, intron 11 of 26)	intron (NM_015204, intron 11 of 26)	373230	NM_015204	221981	NM_015204	thrombospondin type 1 domain containing 7A
THSD7A	peak236626	chr7	11563768	11564844	2	3	5	0.328671	intron (NM_015204, intron 6 of 26)	intron (NM_015204, intron 6 of 26)	307518	NM_015204	221981	NM_015204	thrombospondin type 1 domain containing 7A
THSD7A	peak236633	chr7	11592250	11593008	1	2	3	0.525275	intron (NM_015204, intron 4 of 26)	LTR9|LTR|ERV1	279195	NM_015204	221981	NM_015204	thrombospondin type 1 domain containing 7A
THSD7A	peak236635	chr7	11602514	11602979	3	0	3	0.228571	intron (NM_015204, intron 4 of 26)	intron (NM_015204, intron 4 of 26)	269077	NM_015204	221981	NM_015204	thrombospondin type 1 domain containing 7A
THSD7A	peak236649	chr7	11645334	11645995	2	1	3	1	intron (NM_015204, intron 2 of 26)	LTR67B|LTR|ERVL	226159	NM_015204	221981	NM_015204	thrombospondin type 1 domain containing 7A
THSD7A	peak236657	chr7	11665045	11665780	2	2	4	1	intron (NM_015204, intron 2 of 26)	intron (NM_015204, intron 2 of 26)	206411	NM_015204	221981	NM_015204	thrombospondin type 1 domain containing 7A
THSD7A	peak236670	chr7	11746397	11747563	3	3	6	0.622378	intron (NM_015204, intron 1 of 26)	intron (NM_015204, intron 1 of 26)	124844	NM_015204	221981	NM_015204	thrombospondin type 1 domain containing 7A
THSD7A	peak236673	chr7	11755672	11756296	1	2	3	0.525275	intron (NM_015204, intron 1 of 26)	intron (NM_015204, intron 1 of 26)	115840	NM_015204	221981	NM_015204	thrombospondin type 1 domain containing 7A
THSD7A	peak236675	chr7	11765915	11766853	1	4	5	0.0889111	intron (NM_015204, intron 1 of 26)	intron (NM_015204, intron 1 of 26)	105440	NM_015204	221981	NM_015204	thrombospondin type 1 domain containing 7A
THSD7A	peak236687	chr7	11815737	11816996	3	2	5	1	intron (NM_015204, intron 1 of 26)	intron (NM_015204, intron 1 of 26)	55457	NM_015204	221981	NM_015204	thrombospondin type 1 domain containing 7A
THSD7A	peak236699	chr7	11870385	11872313	9	6	15	1	intron (NM_015204, intron 1 of 26)	intron (NM_015204, intron 1 of 26)	475	NM_015204	221981	NM_015204	thrombospondin type 1 domain containing 7A
THSD7A	peak236700	chr7	11873205	11873807	2	1	3	1	Intergenic	Intergenic	-1682	NM_015204	221981	NM_015204	thrombospondin type 1 domain containing 7A
THSD7A	peak236703	chr7	11894833	11895429	4	1	5	0.58042	Intergenic	Intergenic	-23307	NM_015204	221981	NM_015204	thrombospondin type 1 domain containing 7A
THSD7A	peak236722	chr7	12008782	12010084	3	4	7	0.314685	Intergenic	L1M4|LINE|L1	-137609	NM_015204	221981	NM_015204	thrombospondin type 1 domain containing 7A
TMCC3	peak55567	chr12	94990005	94990829	7	5	12	1	intron (NM_020698, intron 1 of 3)	L2c|LINE|L2	19510	NM_001301036	57458	NM_020698	transmembrane and coiled-coil domain family 3
TMCC3	peak55570	chr12	95001403	95002649	8	5	13	1	intron (NM_020698, intron 1 of 3)	intron (NM_020698, intron 1 of 3)	7901	NM_001301036	57458	NM_020698	transmembrane and coiled-coil domain family 3
TMCC3	peak55572	chr12	95009027	95010366	8	6	14	1	intron (NM_020698, intron 1 of 3)	intron (NM_020698, intron 1 of 3)	230	NM_001301036	57458	NM_020698	transmembrane and coiled-coil domain family 3
TMCC3	peak55573	chr12	95014885	95016625	8	6	14	1	intron (NM_020698, intron 1 of 3)	intron (NM_020698, intron 1 of 3)	-5828	NM_001301036	57458	NM_020698	transmembrane and coiled-coil domain family 3
TMCC3	peak55577	chr12	95031440	95032617	4	3	7	1	intron (NM_020698, intron 1 of 3)	intron (NM_020698, intron 1 of 3)	12309	NM_020698	57458	NM_020698	transmembrane and coiled-coil domain family 3
TMCC3	peak55578	chr12	95037793	95038818	5	6	11	0.103297	intron (NM_020698, intron 1 of 3)	intron (NM_020698, intron 1 of 3)	6032	NM_020698	57458	NM_020698	transmembrane and coiled-coil domain family 3
TMCC3	peak55580	chr12	95042887	95044710	9	6	15	1	intron (NM_020698, intron 1 of 3)	CpG	539	NM_020698	57458	NM_020698	transmembrane and coiled-coil domain family 3
TMCC3	peak55586	chr12	95083032	95084810	4	3	7	1	Intergenic	Intergenic	-39583	NM_020698	57458	NM_020698	transmembrane and coiled-coil domain family 3
TMCC3	peak55589	chr12	95097991	95099491	9	6	15	1	Intergenic	Intergenic	-54403	NM_020698	57458	NM_020698	transmembrane and coiled-coil domain family 3
TMCC3	peak55590	chr12	95106718	95107470	2	2	4	1	Intergenic	Intergenic	-62756	NM_020698	57458	NM_020698	transmembrane and coiled-coil domain family 3
TMCC3	peak55591	chr12	95107879	95108795	8	5	13	1	Intergenic	Intergenic	-63999	NM_020698	57458	NM_020698	transmembrane and coiled-coil domain family 3
TMCC3	peak55594	chr12	95129228	95130589	8	6	14	1	Intergenic	Intergenic	-85571	NM_020698	57458	NM_020698	transmembrane and coiled-coil domain family 3
TMED6	peak88306	chr16	69384508	69386152	8	6	14	1	intron (NM_144676, intron 1 of 3)	intron (NM_144676, intron 1 of 3)	382	NM_144676	146456	NM_144676	transmembrane p24 trafficking protein 6
TMEM150C	peak176265	chr4	83421036	83422599	7	5	12	1	intron (NM_001080506, intron 5 of 7)	intron (NM_001080506, intron 5 of 7)	61308	NM_001080506	441027	NM_001080506	transmembrane protein 150C
TMEM150C	peak176276	chr4	83481895	83483650	8	6	14	1	intron (NM_001080506, intron 1 of 7)	CpG	353	NM_001080506	441027	NM_001080506	transmembrane protein 150C
TMEM150C	peak176277	chr4	83506088	83507783	1	2	3	0.525275	Intergenic	Intergenic	-23810	NM_001080506	441027	NM_001080506	transmembrane protein 150C
TMEM59L	peak105649	chr19	18722588	18724012	2	1	3	1	promoter-TSS (NM_012109)	promoter-TSS (NM_012109)	-382	NM_012109	25789	NM_012109	transmembrane protein 59-like
TMEM92	peak92296	chr17	48350267	48350887	3	1	4	0.604396	intron (NM_001168215, intron 1 of 5)	CpG	-1211	NM_153229	162461	NM_153229	transmembrane protein 92
TNFSF11	peak61012	chr13	43060768	43061620	4	3	7	1	Intergenic	Intergenic	-75678	NM_033012	8600	NM_003701	tumor necrosis factor (ligand) superfamily, member 11
TNFSF11	peak61013	chr13	43069068	43070072	2	3	5	0.328671	Intergenic	L2a|LINE|L2	-67302	NM_033012	8600	NM_003701	tumor necrosis factor (ligand) superfamily, member 11
TNFSF11	peak61014	chr13	43071799	43072465	4	2	6	1	Intergenic	Intergenic	-64740	NM_033012	8600	NM_003701	tumor necrosis factor (ligand) superfamily, member 11
TNFSF11	peak61015	chr13	43098377	43099712	6	4	10	1	Intergenic	Intergenic	-37827	NM_033012	8600	NM_003701	tumor necrosis factor (ligand) superfamily, member 11
TNFSF11	peak61018	chr13	43127303	43128297	3	3	6	0.622378	Intergenic	Intergenic	-9072	NM_033012	8600	NM_003701	tumor necrosis factor (ligand) superfamily, member 11
TNFSF11	peak61022	chr13	43168913	43169754	7	5	12	1	intron (NM_033012, intron 4 of 6)	intron (NM_033012, intron 4 of 6)	21043	NM_003701	8600	NM_003701	tumor necrosis factor (ligand) superfamily, member 11
TRIM2	peak187064	chr4	153988190	153989328	3	0	3	0.228571	Intergenic	Intergenic	-85511	NM_001130067	23321	NM_015271	tripartite motif containing 2
TRIM2	peak187067	chr4	154004303	154005081	9	5	14	0.4	Intergenic	Intergenic	-69578	NM_001130067	23321	NM_015271	tripartite motif containing 2
TRIM2	peak187068	chr4	154006081	154006936	6	6	12	0.228571	Intergenic	Intergenic	-67761	NM_001130067	23321	NM_015271	tripartite motif containing 2
TRIM2	peak187069	chr4	154036136	154037611	9	6	15	1	Intergenic	Intergenic	-37396	NM_001130067	23321	NM_015271	tripartite motif containing 2
TRIM2	peak187070	chr4	154042643	154043176	4	3	7	1	Intergenic	Intergenic	-31360	NM_001130067	23321	NM_015271	tripartite motif containing 2
TRIM2	peak187071	chr4	154043867	154044655	3	2	5	1	Intergenic	Intergenic	-30009	NM_001130067	23321	NM_015271	tripartite motif containing 2
TRIM2	peak187072	chr4	154048657	154049680	6	5	11	0.604396	Intergenic	Intergenic	-25101	NM_001130067	23321	NM_015271	tripartite motif containing 2
TRIM2	peak187074	chr4	154064192	154065534	9	6	15	1	Intergenic	Intergenic	-9407	NM_001130067	23321	NM_015271	tripartite motif containing 2
TRIM2	peak187075	chr4	154072848	154075418	9	6	15	1	promoter-TSS (NM_001130067)	promoter-TSS (NM_001130067)	-137	NM_001130067	23321	NM_015271	tripartite motif containing 2
TRIM2	peak187080	chr4	154100672	154101481	5	4	9	1	intron (NM_001130067, intron 1 of 11)	intron (NM_001130067, intron 1 of 11)	-24489	NM_001302692	23321	NM_015271	tripartite motif containing 2
TRIM2	peak187081	chr4	154110141	154111232	7	6	13	0.485714	intron (NM_001130067, intron 1 of 11)	intron (NM_001130067, intron 1 of 11)	-14879	NM_001302692	23321	NM_015271	tripartite motif containing 2
TRIM2	peak187082	chr4	154125234	154127540	5	5	10	0.58042	intron (NM_001302693, intron 1 of 2)	intron (NM_001302693, intron 1 of 2)	821	NM_001302693	23321	NM_015271	tripartite motif containing 2
TRIM2	peak187083	chr4	154128463	154129168	3	3	6	0.622378	intron (NM_001302693, intron 1 of 2)	intron (NM_001302693, intron 1 of 2)	3250	NM_001302693	23321	NM_015271	tripartite motif containing 2
TRIM2	peak187086	chr4	154143297	154145555	9	6	15	1	intron (NM_001302693, intron 1 of 2)	CpG	18860	NM_001302693	23321	NM_015271	tripartite motif containing 2
TRIM2	peak187087	chr4	154149239	154150665	3	3	6	0.622378	intron (NM_001302693, intron 1 of 2)	intron (NM_001302693, intron 1 of 2)	24386	NM_001302693	23321	NM_015271	tripartite motif containing 2
TRIM2	peak187088	chr4	154154777	154156377	8	6	14	1	intron (NM_001302693, intron 1 of 2)	MER112|DNA|hAT-Charlie	-22934	NM_001302694	23321	NM_015271	tripartite motif containing 2
TRIM2	peak187089	chr4	154162157	154164075	2	2	4	1	intron (NM_001302693, intron 1 of 2)	intron (NM_001302693, intron 1 of 2)	-15395	NM_001302694	23321	NM_015271	tripartite motif containing 2
TRIM2	peak187091	chr4	154169668	154171254	9	6	15	1	intron (NM_001302693, intron 1 of 2)	CpG	-8050	NM_001302694	23321	NM_015271	tripartite motif containing 2
TRIM2	peak187092	chr4	154178126	154179102	9	6	15	1	5' UTR (NM_001302694, exon 1 of 3)	5' UTR (NM_001302694, exon 1 of 3)	103	NM_001302694	23321	NM_015271	tripartite motif containing 2
TRIM2	peak187096	chr4	154190655	154191128	2	1	3	1	intron (NM_001302694, intron 1 of 2)	intron (NM_001302694, intron 1 of 2)	12381	NM_001302694	23321	NM_015271	tripartite motif containing 2
TRIM2	peak187097	chr4	154195734	154196991	9	5	14	0.4	intron (NM_001302694, intron 2 of 2)	intron (NM_001302694, intron 2 of 2)	17852	NM_001302694	23321	NM_015271	tripartite motif containing 2
TRIM67	peak17114	chr1	231241697	231242718	7	5	12	1	Intergenic	Intergenic	-56466	NM_001300889	440730	NM_001004342	tripartite motif containing 67
TRIM67	peak17117	chr1	231297232	231299156	6	6	12	0.228571	promoter-TSS (NM_001004342)	promoter-TSS (NM_001004342)	-480	NM_001300889	440730	NM_001004342	tripartite motif containing 67
TSKU	peak36754	chr11	76480593	76481390	2	2	4	1	Intergenic	Intergenic	-12365	NM_001258210	25987	NM_015516	tsukushi, small leucine rich proteoglycan
TSKU	peak36755	chr11	76493729	76494833	8	6	14	1	promoter-TSS (NM_015516)	promoter-TSS (NM_015516)	-4	NM_015516	25987	NM_015516	tsukushi, small leucine rich proteoglycan
TSKU	peak36756	chr11	76495231	76495781	2	2	4	1	intron (NM_015516, intron 1 of 1)	CpG	1221	NM_015516	25987	NM_015516	tsukushi, small leucine rich proteoglycan
TSKU	peak36758	chr11	76510064	76510735	3	6	9	0.0277722	Intergenic	CpG	16115	NM_015516	25987	NM_015516	tsukushi, small leucine rich proteoglycan
TSKU	peak36760	chr11	76518234	76518911	3	4	7	0.314685	Intergenic	Intergenic	24288	NM_015516	25987	NM_015516	tsukushi, small leucine rich proteoglycan
TSPO	peak140789	chr22	43547120	43548904	3	4	7	0.314685	promoter-TSS (NM_001256531)	promoter-TSS (NM_001256531)	71	NM_001256530	706	NM_000714	translocator protein (18kDa)
TTC7B	peak80039	chr14	91205743	91206690	4	3	7	1	intron (NM_001010854, intron 4 of 19)	intron (NM_001010854, intron 4 of 19)	76544	NM_001010854	145567	NM_001010854	tetratricopeptide repeat domain 7B
TTC7B	peak80042	chr14	91223946	91225493	9	6	15	1	intron (NM_001010854, intron 3 of 19)	(CGGGG)n|Simple_repeat|Simple_repeat	58041	NM_001010854	145567	NM_001010854	tetratricopeptide repeat domain 7B
TTC7B	peak80044	chr14	91241922	91242960	3	3	6	0.622378	intron (NM_001010854, intron 3 of 19)	MER50|LTR|ERV1	40320	NM_001010854	145567	NM_001010854	tetratricopeptide repeat domain 7B
TTC7B	peak80047	chr14	91261424	91262736	9	5	14	0.4	intron (NM_001010854, intron 1 of 19)	intron (NM_001010854, intron 1 of 19)	20681	NM_001010854	145567	NM_001010854	tetratricopeptide repeat domain 7B
TTC7B	peak80049	chr14	91281197	91283095	5	6	11	0.103297	intron (NM_001010854, intron 1 of 19)	intron (NM_001010854, intron 1 of 19)	615	NM_001010854	145567	NM_001010854	tetratricopeptide repeat domain 7B
TTC7B	peak80051	chr14	91287073	91288281	9	6	15	1	Intergenic	Intergenic	-4916	NM_001010854	145567	NM_001010854	tetratricopeptide repeat domain 7B
TTC7B	peak80052	chr14	91294025	91295365	9	6	15	1	Intergenic	Intergenic	-11934	NM_001010854	145567	NM_001010854	tetratricopeptide repeat domain 7B
TTC7B	peak80053	chr14	91315571	91316406	4	1	5	0.58042	Intergenic	Intergenic	-33228	NM_001010854	145567	NM_001010854	tetratricopeptide repeat domain 7B
TTC7B	peak80054	chr14	91337532	91338581	4	3	7	1	3' UTR (NM_004755, exon 17 of 17)	3' UTR (NM_004755, exon 17 of 17)	-55296	NM_001010854	145567	NM_001010854	tetratricopeptide repeat domain 7B
TTC7B	peak80056	chr14	91369413	91369945	4	3	7	1	intron (NM_004755, intron 8 of 16)	intron (NM_004755, intron 8 of 16)	-86918	NM_001010854	145567	NM_001010854	tetratricopeptide repeat domain 7B
TTC7B	peak80057	chr14	91391196	91391851	3	1	4	0.604396	intron (NM_004755, intron 5 of 16)	L1MB2|LINE|L1	-108763	NM_001010854	145567	NM_001010854	tetratricopeptide repeat domain 7B
TTYH3	peak235507	chr7	2669429	2670226	4	5	9	0.286713	Intergenic	Intergenic	-1775	NM_025250	80727	NM_025250	tweety family member 3
TTYH3	peak235508	chr7	2670920	2671870	6	6	12	0.228571	promoter-TSS (NM_025250)	promoter-TSS (NM_025250)	-208	NM_025250	80727	NM_025250	tweety family member 3
TTYH3	peak235510	chr7	2681120	2681624	1	4	5	0.0889111	intron (NM_025250, intron 1 of 13)	intron (NM_025250, intron 1 of 13)	9769	NM_025250	80727	NM_025250	tweety family member 3
TUBB2B	peak215283	chr6	3227142	3228795	7	5	12	1	promoter-TSS (NM_178012)	promoter-TSS (NM_178012)	-1	NM_178012	347733	NM_178012	tubulin, beta 2B class IIb
TUBB2B	peak215284	chr6	3231185	3232683	7	6	13	0.485714	Intergenic	CpG	-3966	NM_178012	347733	NM_178012	tubulin, beta 2B class IIb
TYMP	peak141169	chr22	50968529	50970924	4	4	8	0.608392	intron (NM_001014440, intron 3 of 6)	CpG-18151	-1213	NM_001257989	1890	NM_001953	thymidine phosphorylase
UNC5A	peak214787	chr5	176229933	176230803	3	1	4	0.604396	Intergenic	Intergenic	-7192	NM_133369	90249	NM_133369	unc-5 netrin receptor A
UNC5A	peak214788	chr5	176236781	176238413	5	4	9	1	promoter-TSS (NM_133369)	promoter-TSS (NM_133369)	37	NM_133369	90249	NM_133369	unc-5 netrin receptor A
UNC5A	peak214789	chr5	176244521	176245335	3	3	6	0.622378	intron (NM_133369, intron 1 of 14)	CpG	7368	NM_133369	90249	NM_133369	unc-5 netrin receptor A
UNC5A	peak214791	chr5	176261264	176262359	5	3	8	1	intron (NM_133369, intron 1 of 14)	intron (NM_133369, intron 1 of 14)	24252	NM_133369	90249	NM_133369	unc-5 netrin receptor A
UNC5D	peak257033	chr8	34880087	34881232	5	4	9	1	Intergenic	Intergenic	-212315	NM_080872	137970	NM_080872	unc-5 netrin receptor D
UNC5D	peak257034	chr8	34907468	34908487	5	4	9	1	Intergenic	Intergenic	-184997	NM_080872	137970	NM_080872	unc-5 netrin receptor D
UNC5D	peak257037	chr8	34966468	34967517	4	4	8	0.608392	Intergenic	Intergenic	-125982	NM_080872	137970	NM_080872	unc-5 netrin receptor D
UNC5D	peak257041	chr8	35009521	35010350	2	1	3	1	Intergenic	Intergenic	-83039	NM_080872	137970	NM_080872	unc-5 netrin receptor D
UNC5D	peak257044	chr8	35092409	35094515	4	4	8	0.608392	intron (NM_080872, intron 1 of 16)	CpG	487	NM_080872	137970	NM_080872	unc-5 netrin receptor D
UNC5D	peak257050	chr8	35170351	35171708	5	2	7	0.608392	intron (NM_080872, intron 1 of 16)	intron (NM_080872, intron 1 of 16)	78055	NM_080872	137970	NM_080872	unc-5 netrin receptor D
WAC	peak20871	chr10	28821033	28823221	9	6	15	1	promoter-TSS (NM_100486)	promoter-TSS (NM_100486)	-294	NM_016628	51322	NM_016628	WW domain containing adaptor with coiled-coil
VASH2	peak15638	chr1	213089743	213090495	1	3	4	0.235165	Intergenic	Intergenic	-33743	NM_001136474	79805	NM_024749	vasohibin 2
VASH2	peak15640	chr1	213123305	213124789	8	5	13	1	5' UTR (NM_001136475, exon 1 of 7)	5' UTR (NM_001136475, exon 1 of 7)	185	NM_001136475	79805	NM_024749	vasohibin 2
VASH2	peak15643	chr1	213154375	213155210	2	3	5	0.328671	intron (NM_001301056, intron 7 of 7)	intron (NM_001301056, intron 7 of 7)	30931	NM_001136475	79805	NM_024749	vasohibin 2
VASH2	peak15644	chr1	213155842	213156733	2	2	4	1	intron (NM_001301056, intron 7 of 7)	intron (NM_001301056, intron 7 of 7)	32426	NM_001136475	79805	NM_024749	vasohibin 2
WDR13	peak282842	chrX	48448111	48448705	2	1	3	1	Intergenic	LTR75|LTR|ERVL	-7472	NM_017883	64743	NM_017883	WD repeat domain 13
WDR13	peak282843	chrX	48449238	48450561	3	3	6	0.622378	Intergenic	Intergenic	-5980	NM_017883	64743	NM_017883	WD repeat domain 13
WDR13	peak282844	chrX	48455539	48456969	9	6	15	1	promoter-TSS (NM_001166426)	promoter-TSS (NM_001166426)	30	NM_001166426	64743	NM_017883	WD repeat domain 13
WDR13	peak282845	chrX	48489669	48490236	2	1	3	1	Intergenic	Intergenic	33729	NM_001166426	64743	NM_017883	WD repeat domain 13
WFIKKN2	peak92355	chr17	48894334	48895313	2	2	4	1	Intergenic	Intergenic	-17781	NM_175575	124857	NM_175575	WAP, follistatin/kazal, immunoglobulin, kunitz and netrin domain containing 2
WFIKKN2	peak92357	chr17	48919180	48919688	4	1	5	0.58042	3' UTR (NM_175575, exon 2 of 2)	3' UTR (NM_175575, exon 2 of 2)	6829	NM_175575	124857	NM_175575	WAP, follistatin/kazal, immunoglobulin, kunitz and netrin domain containing 2
WIPF3	peak239140	chr7	29787443	29788149	2	2	4	1	Intergenic	Intergenic	-58374	NM_001080529	644150	NM_001080529	WAS/WASL interacting protein family, member 3
WIPF3	peak239143	chr7	29845671	29847513	7	6	13	0.485714	intron (NM_001080529, intron 1 of 8)	CpG	422	NM_001080529	644150	NM_001080529	WAS/WASL interacting protein family, member 3
WIPF3	peak239145	chr7	29865357	29866065	4	3	7	1	intron (NM_001080529, intron 1 of 8)	intron (NM_001080529, intron 1 of 8)	19541	NM_001080529	644150	NM_001080529	WAS/WASL interacting protein family, member 3
WIPF3	peak239151	chr7	29905082	29905666	1	2	3	0.525275	intron (NM_001080529, intron 2 of 8)	intron (NM_001080529, intron 2 of 8)	59204	NM_001080529	644150	NM_001080529	WAS/WASL interacting protein family, member 3
WIPF3	peak239152	chr7	29916542	29918283	6	5	11	0.604396	intron (NM_001080529, intron 3 of 8)	Tigger4|DNA|TcMar-Tigger	71243	NM_001080529	644150	NM_001080529	WAS/WASL interacting protein family, member 3
WIPF3	peak239153	chr7	29923040	29924759	6	5	11	0.604396	exon (NM_001080529, exon 5 of 9)	exon (NM_001080529, exon 5 of 9)	77730	NM_001080529	644150	NM_001080529	WAS/WASL interacting protein family, member 3
VPS37A	peak255497	chr8	17103580	17105436	9	6	15	1	promoter-TSS (NM_013354)	promoter-TSS (NM_013354)	107	NM_152415	137492	NM_152415	vacuolar protein sorting 37 homolog A (S. cerevisiae)
VPS37A	peak255498	chr8	17111638	17112047	1	2	3	0.525275	intron (NM_001145152, intron 1 of 10)	intron (NM_001145152, intron 1 of 10)	7442	NM_152415	137492	NM_152415	vacuolar protein sorting 37 homolog A (S. cerevisiae)
VPS37A	peak255499	chr8	17112466	17113718	5	4	9	1	intron (NM_001145152, intron 1 of 10)	intron (NM_001145152, intron 1 of 10)	8691	NM_152415	137492	NM_152415	vacuolar protein sorting 37 homolog A (S. cerevisiae)
VPS37A	peak255501	chr8	17122517	17123250	2	2	4	1	intron (NM_001145152, intron 1 of 10)	MLT1J|LTR|ERVL-MaLR	18483	NM_152415	137492	NM_152415	vacuolar protein sorting 37 homolog A (S. cerevisiae)
VPS37A	peak255507	chr8	17171957	17172680	3	1	4	0.604396	intron (NM_004686, intron 7 of 13)	intron (NM_004686, intron 7 of 13)	67918	NM_152415	137492	NM_152415	vacuolar protein sorting 37 homolog A (S. cerevisiae)
VPS37A	peak255508	chr8	17176917	17177459	2	1	3	1	intron (NM_004686, intron 7 of 13)	MIR|SINE|MIR	72787	NM_152415	137492	NM_152415	vacuolar protein sorting 37 homolog A (S. cerevisiae)
VPS37A	peak255509	chr8	17178430	17179822	9	6	15	1	intron (NM_004686, intron 7 of 13)	intron (NM_004686, intron 7 of 13)	74725	NM_152415	137492	NM_152415	vacuolar protein sorting 37 homolog A (S. cerevisiae)
ZMYM5	peak58640	chr13	20419698	20420565	5	3	8	1	intron (NM_001142684, intron 4 of 7)	MER21C|LTR|ERVL	17644	NM_001142684	9205	NM_014242	zinc finger, MYM-type 5
ZMYM5	peak58642	chr13	20436453	20439305	9	6	15	1	promoter-TSS (NM_001039650)	promoter-TSS (NM_001039650)	-103	NM_001039649	9205	NM_014242	zinc finger, MYM-type 5
ZNF451	peak219520	chr6	56954215	56955308	9	6	15	1	promoter-TSS (NM_001031623)	promoter-TSS (NM_001031623)	-46	NM_001257273	26036	NM_015555	zinc finger protein 451
ZNF697	peak9859	chr1	120173662	120174732	9	6	15	1	intron (NM_001080470, intron 1 of 2)	intron (NM_001080470, intron 1 of 2)	16193	NM_001080470	90874	NM_001080470	zinc finger protein 697
ZNF697	peak9860	chr1	120179007	120179675	3	1	4	0.604396	intron (NM_001080470, intron 1 of 2)	MIR3|SINE|MIR	11049	NM_001080470	90874	NM_001080470	zinc finger protein 697
ZNF697	peak9861	chr1	120180022	120181175	3	4	7	0.314685	intron (NM_001080470, intron 1 of 2)	(GA)n|Simple_repeat|Simple_repeat	9791	NM_001080470	90874	NM_001080470	zinc finger protein 697
ZNF697	peak9863	chr1	120189390	120191409	9	6	15	1	promoter-TSS (NM_001080470)	promoter-TSS (NM_001080470)	-10	NM_001080470	90874	NM_001080470	zinc finger protein 697
ZNF697	peak9864	chr1	120202646	120203766	4	5	9	0.286713	Intergenic	Intergenic	-12816	NM_001080470	90874	NM_001080470	zinc finger protein 697
ZNF697	peak9867	chr1	120217327	120218829	8	6	14	1	Intergenic	Intergenic	-27688	NM_001080470	90874	NM_001080470	zinc finger protein 697

## Sheet: B - DMRs
Table S6 - Sheet B. Differentially methylated regions (DMRs) annotated to the 395 T2D DEGs from the present study. The DMRs were identified when comparing islets from 6 donors with T2D and 8 non-diabetic individuals. The original DNA methylation data comes from PMID 28052964 and the fold change of gene expression in the far right column is taken from Table S2 of the present study.
Note: some DMRs are annotated to more than one transcript of the same gene, and some DMRs are annotated to more than one gene and/or DEG identified in the present study
DNA methylation																Gene expression of T2D DEGs with DMRs
DMR ID	Chr	Start position	End position	Number of methylation loci	Length of DMR (bp)	Average length per loci (bp)	Mean methylation ND	Mean methylation T2D	Mean difference	Sum of t statistics	Max t statistic	SD	ucsc ID	Gene symbol (T2D DEGs identified in the present study are labeled in red)	DMR position in relation to nearby genes	log2FoldChange (DESeq2)
chr1:115837617:115837753	chr1	115837617	115837753	6	137	22.8	0.2857	0.3402	0.0545	-17.199	-2.376	0.019	NA;uc001efy;uc057jrm;uc057jrn	NA;NHLH2;NHLH2;NHLH2	NA;Exon 3: 100%;Exon 1: 100%;DMR ends 299 bp downstream of TES	0.688
chr1:115841013:115841093	chr1	115841013	115841093	3	81	27	0.4418	0.4966	0.0548	-7.561	-2.485	0.022	NA;uc001efy;uc057jrm;uc057jrn	NA;NHLH2;NHLH2;NHLH2	NA;Exon 1: 100%;Exon 1: 100%;DMR starts 272 bp upstream of TSS	0.688
chr1:119645547:119645609	chr1	119645547	119645609	3	63	21	0.7284	0.7817	0.0532	-6.724	-2.207	0.024	uc057jvr;uc001ehy;uc021osv	PHGDH;ZNF697;LINC00622	DMR ends 14189 bp upstream of TSS;Intronic region;DMR starts 46276 bp upstream of TSS	-0.322
chr1:119646599:119646899	chr1	119646599	119646899	4	301	75.3	0.4841	0.5485	0.0644	-10.857	-2.208	0.024	uc057jvr;uc001ehy;uc021osv	PHGDH;ZNF697;LINC00622	DMR ends 12899 bp upstream of TSS;Intronic region;DMR starts 47328 bp upstream of TSS	-0.322
chr1:14731887:14732917	chr1	14731887	14732917	18	1031	57.3	0.572	0.4958	-0.0762	47.384	3.202	0.029	uc001avm;uc031tqj;uc057cmd;NA	KAZN;KAZN;KAZN;NA	Intronic region;Intronic region;Intronic region;NA	0.316
chr1:14759144:14759720	chr1	14759144	14759720	13	577	44.4	0.5361	0.5901	0.054	-33.407	-2.331	0.021	uc001avm;uc031tqj;uc057cmd;NA	KAZN;KAZN;KAZN;NA	Intronic region;Intronic region;Intronic region;NA	0.316
chr1:14930048:14930108	chr1	14930048	14930108	3	61	20.3	0.5835	0.5303	-0.0533	6.352	2.124	0.025	uc001avm;uc001avo;uc001avp;uc001avq;uc031tqj;uc057cmd;uc057cmf;NA	KAZN;KAZN;KAZN;KAZN;KAZN;KAZN;KAZN;NA	Intronic region;Intronic region;Intronic region;DMR ends 15811 bp upstream of TSS;Intronic region;Intronic region;Intronic region;NA	0.316
chr1:14942871:14943385	chr1	14942871	14943385	9	515	57.2	0.8081	0.8586	0.0505	-23.529	-2.371	0.019	uc001avm;uc001avo;uc001avp;uc001avq;uc031tqj;uc057cmd;uc057cmf;NA	KAZN;KAZN;KAZN;KAZN;KAZN;KAZN;KAZN;NA	Intronic region;Intronic region;Intronic region;DMR ends 2534 bp upstream of TSS;Intronic region;Intronic region;Intronic region;NA	0.316
chr1:14945354:14946217	chr1	14945354	14946217	20	864	43.2	0.6722	0.7379	0.0657	-64.515	-2.236	0.02	uc001avm;uc001avo;uc001avp;uc001avq;uc031tqj;uc057cmd;uc057cmf;NA	KAZN;KAZN;KAZN;KAZN;KAZN;KAZN;KAZN;NA	Intronic region;Intronic region;Intronic region;Before TSS: 65.47%, Exon 1: 30%;Intronic region;Intronic region;Intronic region;NA	0.316
chr1:14985731:14986917	chr1	14985731	14986917	18	1187	65.9	0.8722	0.7887	-0.0835	77.593	5.174	0.019	uc001avm;uc001avo;uc001avp;uc001avq;uc031tqj;uc057cmd;uc057cmf;NA	KAZN;KAZN;KAZN;KAZN;KAZN;KAZN;KAZN;NA	Intronic region;Intronic region;Intronic region;Intronic region;Intronic region;Intronic region;Intronic region;NA	0.316
chr1:15009019:15009625	chr1	15009019	15009625	17	607	35.7	0.6995	0.6439	-0.0557	40.632	2.497	0.023	uc001avm;uc001avo;uc001avp;uc001avq;uc031tqj;uc057cmd;uc057cmf;NA	KAZN;KAZN;KAZN;KAZN;KAZN;KAZN;KAZN;NA	Intronic region;Intronic region;Intronic region;Intronic region;Intronic region;Intronic region;Intronic region;NA	0.316
chr1:151975091:151975326	chr1	151975091	151975326	4	236	59	0.7649	0.7078	-0.0571	12.332	3.091	0.019	uc001ezm;uc001ezl;uc057kzp;uc057kzq;uc057kzr	AL591893.1;S100A10;S100A10;S100A10;S100A10	DMR ends 19205 bp upstream of TSS;DMR ends 7589 bp downstream of TES;DMR ends 7592 bp downstream of TES;DMR ends 7906 bp downstream of TES;DMR ends 9832 bp downstream of TES	0.407
chr1:151989801:151990212	chr1	151989801	151990212	4	412	103	0.4607	0.5516	0.0909	-13.466	-3.318	0.027	uc001ezm;uc001ezl;uc057kzp;uc057kzq;uc057kzr	AL591893.1;S100A10;S100A10;S100A10;S100A10	DMR ends 4319 bp upstream of TSS;Intronic region;Intronic region;Intronic region;Intronic region	0.407
chr1:152035607:152035833	chr1	152035607	152035833	9	227	25.2	0.4828	0.4305	-0.0523	20.082	2.267	0.023	uc001ezm;uc001ezl;uc001ezn;uc057kzp;uc057kzq;uc057kzr;uc057kzs	AL591893.1;S100A10;S100A11;S100A10;S100A10;S100A10;S100A11	Intronic region;DMR starts 41217 bp upstream of TSS;Intronic region;DMR starts 43029 bp upstream of TSS;DMR starts 41783 bp upstream of TSS;DMR starts 41778 bp upstream of TSS;Intronic region	0.407
chr1:156851949:156852348	chr1	156851949	156852348	14	400	28.6	0.5575	0.6123	0.0549	-33.458	-2.188	0.023	uc001fqf;uc001fqh;uc001fqi;uc001fqj;uc009wsk;uc057mdi;uc057mdj;uc057mdk;uc057mdl;uc057mdm;uc057mdn;uc057mdo;uc057mdp;uc057mdq;uc001fqd;uc001fqe;uc009wsh;uc010pht;uc057mdf;uc057mdg;uc057mdh	NTRK1;NTRK1;NTRK1;PEAR1;NTRK1;NTRK1;NTRK1;NTRK1;NTRK1;NTRK1;NTRK1;PEAR1;PEAR1;PEAR1;SH2D2A;SH2D2A;SH2D2A;INSRR;SH2D2A;SH2D2A;SH2D2A	Intronic region;DMR ends 8546 bp upstream of TSS;DMR ends 8467 bp upstream of TSS;DMR ends 41383 bp upstream of TSS;DMR ends 8546 bp upstream of TSS;Intronic region;Intronic region;Intronic region;DMR ends 8565 bp upstream of TSS;DMR ends 21805 bp upstream of TSS;DMR ends 27653 bp upstream of TSS;DMR ends 41350 bp upstream of TSS;DMR ends 41372 bp upstream of TSS;DMR ends 41377 bp upstream of TSS…	0.474
chr1:156858410:156859286	chr1	156858410	156859286	30	877	29.2	0.4381	0.5437	0.1056	-106.165	-2.343	0.03	uc001fqf;uc001fqh;uc001fqi;uc001fqj;uc009wsk;uc057mdi;uc057mdj;uc057mdk;uc057mdl;uc057mdm;uc057mdn;uc057mdo;uc057mdp;uc057mdq;uc057mdr;uc001fqd;uc001fqe;uc009wsh;uc010pht;uc057mdf;uc057mdg;uc057mdh	NTRK1;NTRK1;NTRK1;PEAR1;NTRK1;NTRK1;NTRK1;NTRK1;NTRK1;NTRK1;NTRK1;PEAR1;PEAR1;PEAR1;PEAR1;SH2D2A;SH2D2A;SH2D2A;INSRR;SH2D2A;SH2D2A;SH2D2A	Intronic region;DMR ends 1608 bp upstream of TSS;DMR ends 1529 bp upstream of TSS;DMR ends 34445 bp upstream of TSS;DMR ends 1608 bp upstream of TSS;Intronic region;Intronic region;Intronic region;DMR ends 1627 bp upstream of TSS;DMR ends 14867 bp upstream of TSS;DMR ends 20715 bp upstream of TSS;DMR ends 34412 bp upstream of TSS;DMR ends 34434 bp upstream of TSS;DMR ends 34439 bp upstream of TSS…	0.474
chr1:163322808:163323136	chr1	163322808	163323136	4	329	82.3	0.4188	0.3521	-0.0667	14.234	4.569	0.019	uc001gcq;uc001gcr;uc057mwh;uc057mwn;uc057mwo;uc057mwp;uc057mwq;uc057mwr;uc057mws;uc057mwt;uc057mwu;uc057mwv;uc001gco;uc021pdu;uc057mvw;uc057mvz;uc057mwa;uc057mwc;uc057mwd;uc057mwe;uc057mwf;uc057mwi;uc057mwj;uc057mwk;uc057mwl;uc057mwm	NUF2;NUF2;NUF2;NUF2;NUF2;NUF2;NUF2;NUF2;NUF2;NUF2;NUF2;NUF2;RGS5;RGS5;RGS5;RGS5;RGS5;RGS5;RGS5;RGS5;RGS5;RGS5;RGS5;RGS5;RGS5;RGS5	Intronic region;Intronic region;Intronic region;Exon 2: 70%;Intronic region;Exon 2: 70%;Intronic region;Intronic region;Intronic region;DMR ends 14879 bp upstream of TSS;DMR ends 16145 bp upstream of TSS;DMR ends 17119 bp upstream of TSS;DMR starts 1056 bp upstream of TSS;DMR starts 1017 bp upstream of TSS;DMR starts 1073 bp upstream of TSS;DMR starts 1057 bp upstream of TSS;DMR starts 1021 bp up…	-0.498
chr1:176854249:176854581	chr1	176854249	176854581	4	333	83.3	0.817	0.7661	-0.0509	10.469	2.622	0.019	uc001gkz;uc001glb;uc001glc	PAPPA2;ASTN1;ASTN1	DMR starts 8644 bp downstream of TES;DMR ends 2721 bp downstream of TES;DMR ends 6486 bp downstream of TES	0.391
chr1:182715164:182715785	chr1	182715164	182715785	4	622	155.5	0.8861	0.8353	-0.0507	10.821	2.735	0.019	uc057nuf;uc001gpm;uc001gpn;uc010pnw;uc057nub;uc057nuc;uc057nud;uc057nue	RP11-317P15.3;RGS8;RGS8;RGS8;RGS8;RGS8;RGS8;RGS8	DMR starts 620 bp downstream of TES;DMR starts 42250 bp upstream of TSS;DMR starts 42256 bp upstream of TSS;DMR starts 43235 bp upstream of TSS;DMR starts 43311 bp upstream of TSS;DMR starts 42232 bp upstream of TSS;DMR starts 42913 bp upstream of TSS;DMR starts 30588 bp upstream of TSS	0.49
chr1:203487246:203487433	chr1	203487246	203487433	10	188	18.8	0.7306	0.6798	-0.0508	25.366	2.813	0.02	uc001gzs;uc001gzu;uc057oow;NA	PRELP;OPTC;OPTC;NA	Exon 3: 100%;DMR ends 6710 bp upstream of TSS;DMR ends 8537 bp upstream of TSS;NA	0.624
chr1:204171828:204171890	chr1	204171828	204171890	3	63	21	0.8166	0.8707	0.0541	-8.544	-2.844	0.019	NA;uc001han;uc001hao;uc001haq;uc057oqa;uc057oqb;uc057oqc;uc057oqd;uc057oqe;uc057oqf;uc057oqg;uc057oqh;uc057oqi	NA;ETNK2;ETNK2;REN;ETNK2;ETNK2;ETNK2;ETNK2;ETNK2;ETNK2;ETNK2;ETNK2;ETNK2	NA;DMR starts 19934 bp upstream of TSS;DMR starts 19825 bp upstream of TSS;DMR starts 5506 bp upstream of TSS;DMR starts 30566 bp upstream of TSS;DMR starts 30541 bp upstream of TSS;DMR starts 24838 bp upstream of TSS;DMR starts 32909 bp upstream of TSS;DMR starts 24253 bp upstream of TSS;DMR starts 24868 bp upstream of TSS;DMR starts 21947 bp upstream of TSS;DMR starts 29802 bp upstream of TSS;D…	0.549
chr1:209890638:209890892	chr1	209890638	209890892	4	255	63.8	0.8757	0.769	-0.1068	20.469	5.866	0.021	uc001hhs;uc001hht;uc009xcv;uc010pso;uc057pcr;NA	SYT14;SYT14;SYT14;SYT14;SYT14;NA	DMR ends 47359 bp upstream of TSS;DMR ends 47282 bp upstream of TSS;DMR ends 47359 bp upstream of TSS;DMR ends 47282 bp upstream of TSS;DMR ends 47368 bp upstream of TSS;NA	-0.396
chr1:209936933:209937255	chr1	209936933	209937255	4	323	80.8	0.4591	0.4081	-0.051	10.346	2.942	0.02	uc001hhs;uc001hht;uc009xcv;uc010pso;uc057pcr;uc057pcs;NA	SYT14;SYT14;SYT14;SYT14;SYT14;SYT14;NA	DMR ends 996 bp upstream of TSS;DMR ends 919 bp upstream of TSS;DMR ends 996 bp upstream of TSS;DMR ends 919 bp upstream of TSS;DMR ends 1005 bp upstream of TSS;DMR ends 15469 bp upstream of TSS;NA	-0.396
chr1:212907978:212908858	chr1	212907978	212908858	19	881	46.4	0.7342	0.8013	0.067	-61.065	-2.466	0.021	uc001hjt;uc001hju;uc001hjv;uc001hjw;uc001hjx;uc001hjy;uc010ptn;uc057phd;uc057phe;uc057phf;uc001hjr;uc001hjs;uc057pgy	FLVCR1;VASH2;VASH2;VASH2;VASH2;VASH2;VASH2;VASH2;VASH2;VASH2;FLVCR1-AS1;FLVCR1-AS1;FLVCR1-AS1	DMR starts 8615 bp downstream of TES;DMR ends 41760 bp upstream of TSS;DMR ends 41783 bp upstream of TSS;DMR ends 41777 bp upstream of TSS;DMR ends 41736 bp upstream of TSS;DMR ends 42685 bp upstream of TSS;DMR ends 41809 bp upstream of TSS;DMR ends 41662 bp upstream of TSS;DMR ends 41737 bp upstream of TSS;DMR ends 42670 bp upstream of TSS;DMR starts 49890 bp upstream of TSS;DMR starts 49890 bp …	0.468
chr1:212951836:212951876	chr1	212951836	212951876	3	41	13.7	0.5607	0.5033	-0.0575	8.064	2.998	0.021	uc001hju;uc001hjv;uc001hjw;uc001hjx;uc001hjy;uc010ptn;uc057phd;uc057phe;uc057phf;uc057phg;uc057phh;uc057phi;NA	VASH2;VASH2;VASH2;VASH2;VASH2;VASH2;VASH2;VASH2;VASH2;VASH2;VASH2;VASH2;NA	Intronic region;Intronic region;Intronic region;Intronic region;Intronic region;Intronic region;Intronic region;DMR starts 24 bp downstream of TES;Intronic region;DMR ends 9351 bp upstream of TSS;DMR ends 15081 bp upstream of TSS;DMR ends 37251 bp upstream of TSS;NA	0.468
chr1:21814907:21815066	chr1	21814907	21815066	6	160	26.7	0.6866	0.7462	0.0596	-18.646	-2.325	0.019	uc001bfg;uc001bfh;uc057dcl;uc001bfb;uc001bfc;uc001bff;uc001bfj;uc010odq;uc057dci;uc057dcj;uc057dck;uc057dcm;uc057dcn	LDLRAD2;LDLRAD2;LDLRAD2;USP48;USP48;USP48;HSPG2;USP48;USP48;USP48;USP48;HSPG2;HSPG2	Intronic region;DMR ends 6431 bp upstream of TSS;Intronic region;DMR starts 31301 bp upstream of TSS;DMR starts 31712 bp upstream of TSS;DMR starts 31301 bp upstream of TSS;DMR ends 7179 bp downstream of TES;DMR starts 31916 bp upstream of TSS;DMR starts 32887 bp upstream of TSS;DMR starts 31681 bp upstream of TSS;DMR starts 31964 bp upstream of TSS;DMR ends 7179 bp downstream of TES;DMR ends 823…	0.368
chr1:21852418:21852649	chr1	21852418	21852649	7	232	33.1	0.8176	0.8688	0.0512	-19.747	-2.478	0.018	NA;uc001bfj;uc057dcm;uc057dcn;uc057dco;uc057dcp;uc057dcq;uc057dcr;uc057dcs;uc057dct	NA;HSPG2;HSPG2;HSPG2;HSPG2;HSPG2;HSPG2;HSPG2;HSPG2;HSPG2	NA;Intronic region;DMR starts 21705 bp upstream of TSS;DMR starts 28152 bp upstream of TSS;DMR starts 18804 bp upstream of TSS;DMR starts 17071 bp upstream of TSS;DMR starts 15501 bp upstream of TSS;DMR starts 13412 bp upstream of TSS;DMR starts 4460 bp upstream of TSS;Intronic region	0.368
chr1:21931187:21931540	chr1	21931187	21931540	15	354	23.6	0.6586	0.7407	0.0821	-46.742	-2.834	0.026	uc001bfk;uc057dda;uc057ddb;uc001bfj;uc057dcx;uc057dcy;uc057dcz	CELA3B;CELA3B;CELA3B;HSPG2;HSPG2;HSPG2;HSPG2	DMR ends 45481 bp upstream of TSS;DMR ends 46353 bp upstream of TSS;DMR ends 49562 bp upstream of TSS;Intronic region;DMR starts 34877 bp upstream of TSS;DMR starts 42466 bp upstream of TSS;DMR starts 34916 bp upstream of TSS	0.368
chr1:21937831:21938017	chr1	21937831	21938017	7	187	26.7	0.3267	0.4102	0.0835	-27.315	-2.52	0.021	uc001bfk;uc057dda;uc057ddb;uc057ddc;uc057ddd;uc057dde;uc001bfj;uc057dcx;uc057dcy;uc057dcz	CELA3B;CELA3B;CELA3B;CELA3B;Metazoa_SRP;RNU6-1022P;HSPG2;HSPG2;HSPG2;HSPG2	DMR ends 39004 bp upstream of TSS;DMR ends 39876 bp upstream of TSS;DMR ends 43085 bp upstream of TSS;DMR ends 46249 bp upstream of TSS;DMR ends 49464 bp upstream of TSS;DMR ends 49799 bp upstream of TSS;DMR starts 534 bp upstream of TSS;DMR starts 41521 bp upstream of TSS;DMR starts 49110 bp upstream of TSS;DMR starts 41560 bp upstream of TSS	0.368
chr1:21957662:21958126	chr1	21957662	21958126	11	465	42.3	0.3974	0.4652	0.0678	-32.341	-2.41	0.023	uc001bfk;uc001bfl;uc057dda;uc057ddb;uc057ddc;uc057ddd;uc057dde;uc057ddf;uc057ddg;uc001bfj	CELA3B;CELA3A;CELA3B;CELA3B;CELA3B;Metazoa_SRP;RNU6-1022P;CELA3A;CELA3A;HSPG2	DMR ends 18895 bp upstream of TSS;DMR ends 43530 bp upstream of TSS;DMR ends 19767 bp upstream of TSS;DMR ends 22976 bp upstream of TSS;DMR ends 26140 bp upstream of TSS;DMR ends 29355 bp upstream of TSS;DMR ends 29690 bp upstream of TSS;DMR ends 43534 bp upstream of TSS;DMR ends 49324 bp upstream of TSS;DMR starts 20365 bp upstream of TSS	0.368
chr1:21974904:21975533	chr1	21974904	21975533	15	630	42	0.7146	0.6405	-0.0742	35.548	2.465	0.031	uc001bfk;uc001bfl;uc001bfm;uc031tsk;uc057dda;uc057ddb;uc057ddc;uc057ddd;uc057dde;uc057ddf;uc057ddg;uc057ddh;uc057ddi;uc001bfj	CELA3B;CELA3A;LINC00339;LINC00339;CELA3B;CELA3B;CELA3B;Metazoa_SRP;RNU6-1022P;CELA3A;CELA3A;Metazoa_SRP;RNU6-776P;HSPG2	DMR ends 1488 bp upstream of TSS;DMR ends 26123 bp upstream of TSS;DMR ends 49655 bp upstream of TSS;DMR ends 49978 bp upstream of TSS;DMR ends 2360 bp upstream of TSS;DMR ends 5569 bp upstream of TSS;DMR ends 8733 bp upstream of TSS;DMR ends 11948 bp upstream of TSS;DMR ends 12283 bp upstream of TSS;DMR ends 26127 bp upstream of TSS;DMR ends 31917 bp upstream of TSS;DMR ends 35117 bp upstream of…	0.368
chr1:220480135:220481257	chr1	220480135	220481257	15	1123	74.9	0.8255	0.7603	-0.0652	44.763	3.195	0.022	uc001hmm;uc001hmn;uc009xdw;uc010pun;uc057poe;uc057pod	MARK1;MARK1;MARK1;MARK1;MARK1;RP11-410C4.4	DMR ends 46969 bp upstream of TSS;DMR ends 47300 bp upstream of TSS;DMR ends 46926 bp upstream of TSS;DMR ends 46926 bp upstream of TSS;DMR ends 47593 bp upstream of TSS;DMR ends 3847 bp downstream of TES	-0.535
chr1:22582261:22583098	chr1	22582261	22583098	16	838	52.4	0.596	0.6643	0.0682	-48.526	-2.279	0.022	uc001bfw;uc001bfx;uc057ddv;NA	EPHA8;EPHA8;EPHA8;NA	Intronic region;Intronic region;Intronic region;NA	-0.447
chr1:226135611:226136059	chr1	226135611	226136059	16	449	28.1	0.2831	0.339	0.0559	-41.566	-2.244	0.022	uc057pyd;uc001hpy	RP11-275I14.4;ACBD3	DMR ends 11944 bp upstream of TSS;DMR ends 8620 bp downstream of TES	-0.16
chr1:228141313:228141499	chr1	228141313	228141499	7	187	26.7	0.3139	0.3701	0.0562	-16.884	-2.213	0.023	uc001hsh;uc001hsi;uc001hsk;uc001hsl;uc010pvv;uc021pke;uc021pkf;uc057qco;uc057qcp;uc057qcq;uc057qcr;uc057qcs;uc057qct;uc057qcu;uc057qcv;uc057qcw;uc057qcx;uc057qcy;uc057qcz;uc057qda;uc057qdb;uc057qdc;uc057qdd;uc057qde;uc057qdf;uc057qdg;uc057qdh;uc057qdi;uc057qdj;uc057qdk;uc057qdl;uc057qdm;uc057qdn;uc057qdo;uc057qdp;uc057qdq;uc057qdr;uc057qds;uc057qdt;uc057qdu;uc057qdv;uc057qdw;uc057qdx;uc001hrx;uc0…	GUK1;GUK1;GJC2;IBA57;GUK1;GUK1;GUK1;GUK1;GUK1;GUK1;GUK1;GUK1;GUK1;GUK1;GUK1;GUK1;GUK1;GUK1;GUK1;GUK1;GUK1;GUK1;GUK1;GUK1;GUK1;GUK1;GUK1;GUK1;GUK1;GUK1;GUK1;GUK1;GUK1;GUK1;GUK1;GUK1;GUK1;GUK1;GUK1;GUK1;GUK1;IBA57;IBA57;C1orf35;MRPL55;MRPL55;MRPL55;MRPL55;MRPL55;MRPL55;MRPL55;C1orf35;MRPL55;C1orf35;C1orf35;C1orf35;C1orf35;C1orf35;MRPL55;MRPL55;MRPL55;MRPL55;MRPL55;MRPL55;MRPL55;MRPL55;MRPL55;MRPL55…	Intronic region;Intronic region;DMR ends 8353 bp upstream of TSS;DMR ends 24316 bp upstream of TSS;DMR ends 2829 bp upstream of TSS;Intronic region;Intronic region;Intronic region;Intronic region;Intronic region;Exon 2: 100%;Intronic region;Intronic region;Intronic region;Intronic region;Intronic region;Intronic region;Intronic region;Exon 2: 100%;Intronic region;Intronic region;Exon 1: 100%;Intr…	0.35
chr1:228149594:228151324	chr1	228149594	228151324	44	1731	39.3	0.4454	0.5247	0.0793	-149.33	-2.25	0.023	uc001hsh;uc001hsi;uc001hsk;uc001hsl;uc010pvv;uc021pke;uc021pkf;uc057qco;uc057qcp;uc057qcq;uc057qcr;uc057qcs;uc057qct;uc057qcu;uc057qcv;uc057qcw;uc057qcx;uc057qcy;uc057qcz;uc057qda;uc057qdb;uc057qdc;uc057qdd;uc057qde;uc057qdf;uc057qdg;uc057qdh;uc057qdi;uc057qdj;uc057qdk;uc057qdl;uc057qdm;uc057qdn;uc057qdo;uc057qdp;uc057qdq;uc057qdr;uc057qds;uc057qdt;uc057qdu;uc057qdv;uc057qdw;uc057qdx;uc001hrx;uc0…	GUK1;GUK1;GJC2;IBA57;GUK1;GUK1;GUK1;GUK1;GUK1;GUK1;GUK1;GUK1;GUK1;GUK1;GUK1;GUK1;GUK1;GUK1;GUK1;GUK1;GUK1;GUK1;GUK1;GUK1;GUK1;GUK1;GUK1;GUK1;GUK1;GUK1;GUK1;GUK1;GUK1;GUK1;GUK1;GUK1;GUK1;GUK1;GUK1;GUK1;GUK1;IBA57;IBA57;C1orf35;MRPL55;MRPL55;MRPL55;MRPL55;MRPL55;MRPL55;MRPL55;C1orf35;MRPL55;C1orf35;C1orf35;C1orf35;C1orf35;C1orf35;MRPL55;MRPL55;MRPL55;MRPL55;MRPL55;MRPL55;MRPL55;MRPL55;MRPL55;MRPL55…	DMR starts 648 bp downstream of TES;DMR starts 639 bp downstream of TES;Before TSS: 14.91%, Exon 1: 9%;DMR ends 14491 bp upstream of TSS;DMR starts 643 bp downstream of TES;DMR starts 754 bp downstream of TES;DMR starts 639 bp downstream of TES;DMR starts 1901 bp downstream of TES;DMR starts 2642 bp downstream of TES;DMR starts 712 bp downstream of TES;DMR starts 7761 bp downstream of TES;DMR sta…	0.35
chr1:231161017:231161251	chr1	231161017	231161251	16	235	14.7	0.3803	0.4347	0.0544	-43.63	-2.19	0.02	uc009xfn;uc057qih;uc057qii;NA	TRIM67;TRIM67;TRIM67;NA	DMR ends 1719 bp upstream of TSS;DMR ends 861 bp upstream of TSS;DMR ends 1719 bp upstream of TSS;NA	0.434
chr1:236340816:236341290	chr1	236340816	236341290	10	475	47.5	0.7057	0.7583	0.0527	-25.24	-2.215	0.021	uc057qpd;NA	EDARADD;NA	DMR ends 6972 bp upstream of TSS;NA	-0.402
chr1:236341789:236343149	chr1	236341789	236343149	15	1361	90.7	0.5768	0.6384	0.0616	-44.265	-2.266	0.021	uc057qpd;NA	EDARADD;NA	DMR ends 5113 bp upstream of TSS;NA	-0.402
chr1:236494356:236495062	chr1	236494356	236495062	12	707	58.9	0.6099	0.6623	0.0524	-30.374	-2.287	0.021	uc001hxv;uc001hxw;uc001hxy;uc001hxz;uc001hya;uc001hyc;uc057qpe;uc057qpf;uc057qpg;uc057qph;uc057qpi;uc057qpj;uc057qpl;uc057qpm;uc057qpn;uc057qpo;uc057qpp;uc057qpq;uc057qpr;uc057qps;uc057qpt;uc057qpu;uc057qpv;uc057qpy;uc057qpz;uc057qqa;uc057qqb;uc057qqc;uc057qqd;NA	EDARADD;LGALS8;LGALS8;LGALS8;LGALS8;LGALS8;LGALS8;LGALS8;LGALS8;LGALS8;LGALS8;LGALS8;LGALS8;LGALS8;LGALS8;LGALS8;LGALS8;LGALS8;LGALS8;LGALS8;LGALS8;LGALS8;LGALS8;LGALS8;LGALS8;LGALS8;LGALS8;LGALS8;LGALS8;NA	DMR starts 9442 bp downstream of TES;DMR ends 23203 bp upstream of TSS;DMR ends 23211 bp upstream of TSS;DMR ends 28377 bp upstream of TSS;DMR ends 28537 bp upstream of TSS;DMR ends 31009 bp upstream of TSS;DMR ends 22938 bp upstream of TSS;DMR ends 23152 bp upstream of TSS;DMR ends 23177 bp upstream of TSS;DMR ends 23198 bp upstream of TSS;DMR ends 23207 bp upstream of TSS;DMR ends 23239 bp upst…	-0.402
chr1:28811650:28811734	chr1	28811650	28811734	4	85	21.3	0.7291	0.6645	-0.0646	12.792	4.04	0.02	uc001brf;uc057dzz;NA	OPRD1;OPRD1;NA	DMR ends 408 bp upstream of TSS;DMR ends 408 bp upstream of TSS;NA	-0.916
chr1:28834599:28835634	chr1	28834599	28835634	11	1036	94.2	0.7244	0.7773	0.0528	-31.027	-2.35	0.019	uc001brf;uc057dzz;NA	OPRD1;OPRD1;NA	Intronic region;Intronic region;NA	-0.916
chr1:28855610:28856183	chr1	28855610	28856183	13	574	44.2	0.6363	0.6909	0.0546	-32.02	-2.203	0.022	uc001brf;uc001brg;uc001brh;uc001bri;uc001brm;uc057dzz;uc057eac;uc057ead;uc057eae;NA	OPRD1;EPB41;EPB41;EPB41;EPB41;OPRD1;EPB41;EPB41;EPB41;NA	Intronic region;DMR ends 30941 bp upstream of TSS;DMR ends 30941 bp upstream of TSS;DMR ends 30989 bp upstream of TSS;DMR ends 30908 bp upstream of TSS;Intronic region;DMR ends 30908 bp upstream of TSS;DMR ends 30938 bp upstream of TSS;DMR ends 37558 bp upstream of TSS;NA	-0.916
chr1:28869065:28869428	chr1	28869065	28869428	11	364	33.1	0.5396	0.477	-0.0626	30.065	2.918	0.023	uc001brf;uc001brg;uc001brh;uc001bri;uc001brk;uc001brm;uc057dzz;uc057eac;uc057ead;uc057eae;uc057eaa	OPRD1;EPB41;EPB41;EPB41;EPB41;EPB41;OPRD1;EPB41;EPB41;EPB41;RP1-212P9.3	Exon 3: 100%;DMR ends 17696 bp upstream of TSS;DMR ends 17696 bp upstream of TSS;DMR ends 17744 bp upstream of TSS;DMR ends 45151 bp upstream of TSS;DMR ends 17663 bp upstream of TSS;DMR starts 5782 bp downstream of TES;DMR ends 17663 bp upstream of TSS;DMR ends 17693 bp upstream of TSS;DMR ends 24313 bp upstream of TSS;DMR ends 1055 bp downstream of TES	-0.916
chr1:32881606:32882658	chr1	32881606	32882658	16	1053	65.8	0.409	0.4854	0.0764	-49.21	-2.219	0.025	uc001bwh;uc057enj;uc057enk;uc057enl;uc057enm;uc001bwe;uc001bwf;uc001bwg;uc057eng;uc057enh;uc057eni	HPCA;HPCA;HPCA;HPCA;HPCA;FNDC5;FNDC5;FNDC5;FNDC5;FNDC5;FNDC5	DMR ends 3777 bp upstream of TSS;DMR ends 3336 bp upstream of TSS;DMR ends 3424 bp upstream of TSS;DMR ends 3804 bp upstream of TSS;DMR ends 10866 bp upstream of TSS;DMR starts 16889 bp upstream of TSS;DMR starts 10793 bp upstream of TSS;DMR starts 9126 bp upstream of TSS;DMR starts 18590 bp upstream of TSS;DMR starts 16887 bp upstream of TSS;DMR starts 9124 bp upstream of TSS	-0.408
chr1:32905626:32905680	chr1	32905626	32905680	4	55	13.8	0.7372	0.7959	0.0587	-10.379	-2.591	0.023	uc057enm;uc001bwe;uc001bwf;uc001bwg;uc001bwi;uc001bwj;uc057eng;uc057enh;uc057eni;uc057enn;uc057eno;uc057enp;uc057enq	HPCA;FNDC5;FNDC5;FNDC5;TMEM54;TMEM54;FNDC5;FNDC5;FNDC5;TMEM54;TMEM54;TMEM54;TMEM54	DMR starts 7185 bp downstream of TES;DMR starts 40909 bp upstream of TSS;DMR starts 34813 bp upstream of TSS;DMR starts 33146 bp upstream of TSS;DMR starts 4268 bp upstream of TSS;DMR starts 4237 bp upstream of TSS;DMR starts 42610 bp upstream of TSS;DMR starts 40907 bp upstream of TSS;DMR starts 33144 bp upstream of TSS;DMR starts 10039 bp upstream of TSS;DMR starts 4274 bp upstream of TSS;DMR s…	-0.408
chr1:35884297:35884359	chr1	35884297	35884359	3	63	21	0.4548	0.5127	0.0579	-9.398	-3.019	0.018	uc001bzk;uc001bzl;uc001bzm;uc001bzn;uc001bzp;uc001bzq;uc057eth;NA	AGO1;AGO1;RP4-789D17.3;AGO3;AGO3;AGO3;AGO3;NA	Intronic region;Intronic region;DMR ends 41473 bp upstream of TSS;DMR ends 46359 bp upstream of TSS;DMR ends 46719 bp upstream of TSS;DMR ends 46899 bp upstream of TSS;DMR ends 46723 bp upstream of TSS;NA	-0.287
chr1:36150153:36150263	chr1	36150153	36150263	4	111	27.8	0.3654	0.3108	-0.0546	11.15	3.283	0.02	uc001bzz;uc001caa;uc001cab;uc001cad;uc057ett;uc057etu;uc057etv;uc057etw;uc057etx;uc057ety;uc057etz;uc057eua;uc057eub;uc057euc;uc001bzv;uc001bzw;uc001bzx;uc031pls;uc031plt;uc031plu;uc031plv;uc031plx;uc057etn;uc057eto;uc057etp;uc057etq;uc057etr;uc057ets	MAP7D1;MAP7D1;MAP7D1;MAP7D1;MAP7D1;MAP7D1;MAP7D1;MAP7D1;MAP7D1;MAP7D1;MAP7D1;MAP7D1;MAP7D1;RN7SL131P;COL8A2;COL8A2;TRAPPC3;TRAPPC3;TRAPPC3;TRAPPC3;TRAPPC3;TRAPPC3;COL8A2;COL8A2;TRAPPC3;TRAPPC3;TRAPPC3;TRAPPC3	DMR ends 5939 bp upstream of TSS;DMR ends 5935 bp upstream of TSS;DMR ends 5702 bp upstream of TSS;DMR ends 27206 bp upstream of TSS;DMR ends 5316 bp upstream of TSS;DMR ends 5912 bp upstream of TSS;DMR ends 6952 bp upstream of TSS;DMR ends 21705 bp upstream of TSS;DMR ends 22206 bp upstream of TSS;DMR ends 26454 bp upstream of TSS;DMR ends 26543 bp upstream of TSS;DMR ends 28148 bp upstream of T…	0.466
chr1:36320258:36320484	chr1	36320258	36320484	6	227	37.8	0.839	0.7851	-0.0539	14.717	2.501	0.022	uc010oia;uc010oib;uc057eug;uc057euh;uc057euj;uc057euk;uc057eum;uc001caj;uc057eul	SH3D21;SH3D21;SH3D21;SH3D21;SH3D21;SH3D21;RP11-268J15.5;EVA1B;EVA1B	Exon 14: 100%;Exon 11: 100%;DMR starts 461 bp downstream of TES;Exon 7: 100%;Exon 2: 100%;Exon 1: 100%;DMR ends 3250 bp upstream of TSS;DMR ends 1547 bp downstream of TES;DMR ends 1797 bp downstream of TES	0.444
chr1:5991029:5991272	chr1	5991029	5991272	8	244	30.5	0.5199	0.4579	-0.0619	25.082	4.032	0.02	uc001alu;uc001alv;uc001alw;uc001alx;uc009vlv;uc057bsm;uc057bsn;uc057bso;uc057bsp;uc057bsq;uc057bsr;uc057bss;uc057bst;uc057bsu;uc057bsv;uc001alq;uc057bsd;uc057bse;uc057bsf;uc057bsj	KCNAB2;KCNAB2;KCNAB2;KCNAB2;KCNAB2;KCNAB2;KCNAB2;KCNAB2;KCNAB2;KCNAB2;KCNAB2;KCNAB2;KCNAB2;KCNAB2;KCNAB2;NPHP4;NPHP4;NPHP4;NPHP4;NPHP4	DMR ends 35048 bp upstream of TSS;DMR ends 34741 bp upstream of TSS;DMR ends 34741 bp upstream of TSS;DMR ends 43011 bp upstream of TSS;DMR ends 1091 bp upstream of TSS;DMR ends 194 bp upstream of TSS;DMR ends 1401 bp upstream of TSS;DMR ends 1429 bp upstream of TSS;DMR ends 1434 bp upstream of TSS;DMR ends 1439 bp upstream of TSS;DMR ends 35028 bp upstream of TSS;DMR ends 35028 bp upstream of TS…	0.561
chr1:6077347:6077994	chr1	6077347	6077994	27	648	24	0.747	0.8013	0.0544	-76.771	-2.237	0.019	uc001alu;uc001alv;uc001alw;uc001alx;uc001aly;uc009vlv;uc009vlw;uc057bsm;uc057bso;uc057bsp;uc057bsq;uc057bsr;uc057bss;uc057bst;uc057bsv;uc057bsw;uc057bsx;NA	KCNAB2;KCNAB2;KCNAB2;KCNAB2;KCNAB2;KCNAB2;KCNAB2;KCNAB2;KCNAB2;KCNAB2;KCNAB2;KCNAB2;KCNAB2;KCNAB2;KCNAB2;KCNAB2;KCNAB2;NA	Intronic region;Intronic region;Intronic region;Intronic region;Intronic region;Intronic region;Intronic region;Intronic region;Intronic region;DMR starts 3500 bp downstream of TES;DMR starts 4557 bp downstream of TES;Intronic region;Intronic region;Intronic region;Intronic region;DMR ends 4267 bp upstream of TSS;DMR ends 18262 bp upstream of TSS;NA	0.561
chr1:6089755:6090452	chr1	6089755	6090452	17	698	41.1	0.7701	0.8232	0.0532	-46.608	-2.22	0.019	uc001alu;uc001alv;uc001alw;uc001alx;uc001aly;uc009vlv;uc009vlw;uc057bsm;uc057bso;uc057bsr;uc057bss;uc057bst;uc057bsv;uc057bsw;uc057bsx;NA	KCNAB2;KCNAB2;KCNAB2;KCNAB2;KCNAB2;KCNAB2;KCNAB2;KCNAB2;KCNAB2;KCNAB2;KCNAB2;KCNAB2;KCNAB2;KCNAB2;KCNAB2;NA	Exon 10: 9%;Exon 10: 9%;Exon 9: 9%;Exon 10: 9%;Exon 9: 9%;Exon 10: 9%;Exon 8: 9%;Intronic region;Exon 9: 9%;Exon 10: 9%;Exon 9: 9%;DMR starts 4506 bp downstream of TES;DMR starts 3393 bp downstream of TES;DMR starts 3392 bp downstream of TES;DMR ends 5804 bp upstream of TSS;NA	0.561
chr1:9039403:9040082	chr1	9039403	9040082	67	680	10.1	0.4076	0.5176	0.11	-171.431	-2.196	0.043	uc057cak;uc057cal;uc001apo;uc001app;uc009vmo;uc057cac;uc057cad;uc057cae;uc057caf;uc057cag;uc057cah;uc057cai	SCARNA16;AL158048.1;SLC2A5;SLC2A5;SLC2A7;SLC2A5;SLC2A5;SLC2A5;SLC2A5;SLC2A5;SLC2A5;SLC2A5	DMR ends 42614 bp upstream of TSS;DMR ends 42721 bp upstream of TSS;Exon 6: 3%, Exon 7: 28%, Exon 8: 16%;Exon 5: 0%;DMR starts 13058 bp upstream of TSS;Before TSS: 27.54%, Exon 1: 51%;DMR ends 1703 bp downstream of TES;DMR ends 1703 bp downstream of TES;DMR ends 1703 bp downstream of TES;DMR ends 1703 bp downstream of TES;DMR ends 1776 bp downstream of TES;DMR ends 7529 bp downstream of TES	0.545
chr1:9128225:9128456	chr1	9128225	9128456	9	232	25.8	0.5175	0.5774	0.0599	-20.469	-2.184	0.026	NA;uc001apq;uc057cag;uc057cah;uc057cai;uc057cam;uc057can	NA;GPR157;SLC2A5;SLC2A5;SLC2A5;GPR157;GPR157	NA;Intronic region;DMR starts 39747 bp upstream of TSS;DMR starts 39768 bp upstream of TSS;DMR starts 39782 bp upstream of TSS;DMR starts 16855 bp upstream of TSS;Intronic region	0.545
chr1:9129889:9129971	chr1	9129889	9129971	5	83	16.6	0.1808	0.2609	0.0801	-21.261	-3.574	0.019	NA;uc001apq;uc057cag;uc057cah;uc057cai;uc057cam;uc057can	NA;GPR157;SLC2A5;SLC2A5;SLC2A5;GPR157;GPR157	NA;DMR starts 719 bp upstream of TSS;DMR starts 41411 bp upstream of TSS;DMR starts 41432 bp upstream of TSS;DMR starts 41446 bp upstream of TSS;DMR starts 18519 bp upstream of TSS;DMR starts 1108 bp upstream of TSS	0.545
chr1:91829860:91830919	chr1	91829860	91830919	13	1060	81.5	0.544	0.6141	0.0701	-39.53	-2.926	0.023	NA;uc001doh;uc001doi;uc001doj;uc009wde;uc021ops;uc057igi;uc057igj;uc057ign	NA;TGFBR3;TGFBR3;TGFBR3;TGFBR3;RN7SL653P;TGFBR3;TGFBR3;TGFBR3	NA;Intronic region;Intronic region;Intronic region;Intronic region;Before TSS: 80.55%, Exon 1: 19%;Intronic region;Intronic region;Intronic region	-0.339
chr1:91926997:91927571	chr1	91926997	91927571	15	575	38.3	0.6903	0.6401	-0.0502	36.629	2.55	0.021	uc001dol;uc001dom;uc009wdf;uc010osz;uc010ota;uc057igp;uc057igq;uc057igr;uc057igs;uc057igt;uc057igu;uc057igv;uc057igw;uc057igx;uc057igy;uc057igz;uc057iha;uc057ihb;uc057ihc;uc057ihd;uc057ihe;uc001doh;uc001doi;uc001doj;uc057igj;uc057ign;uc057igo	BRDT;BRDT;BRDT;BRDT;BRDT;BRDT;BRDT;BRDT;BRDT;BRDT;BRDT;BRDT;BRDT;BRDT;BRDT;BRDT;BRDT;BRDT;BRDT;BRDT;BRDT;TGFBR3;TGFBR3;TGFBR3;TGFBR3;TGFBR3;TGFBR3	DMR ends 21800 bp upstream of TSS;DMR ends 24591 bp upstream of TSS;DMR ends 21800 bp upstream of TSS;DMR ends 21800 bp upstream of TSS;DMR ends 21800 bp upstream of TSS;DMR ends 21801 bp upstream of TSS;DMR ends 21813 bp upstream of TSS;DMR ends 21827 bp upstream of TSS;DMR ends 21827 bp upstream of TSS;DMR ends 21827 bp upstream of TSS;DMR ends 21827 bp upstream of TSS;DMR ends 21827 bp upstrea…	-0.339
chr10:114017249:114017589	chr10	114017249	114017589	7	341	48.7	0.8394	0.8957	0.0564	-18.317	-2.558	0.022	uc001lba;NA	ADRB1;NA	DMR ends 26467 bp upstream of TSS;NA	0.388
chr10:123890281:123890986	chr10	123890281	123890986	13	706	54.3	0.6087	0.5405	-0.0682	41.077	3.68	0.022	NA;uc001lhj;uc001lhk;uc057woz;uc057wpc	NA;CPXM2;CPXM2;CPXM2;CPXM2	NA;Intronic region;Intronic region;Intronic region;DMR starts 3115 bp upstream of TSS	0.906
chr10:123896761:123896787	chr10	123896761	123896787	3	27	9	0.7012	0.6372	-0.064	10.132	3.394	0.019	NA;uc001lhj;uc001lhk;uc057woz;uc057wpc	NA;CPXM2;CPXM2;CPXM2;CPXM2	NA;Intronic region;DMR starts 4947 bp upstream of TSS;DMR starts 4777 bp upstream of TSS;DMR starts 9595 bp upstream of TSS	0.906
chr10:123966478:123966778	chr10	123966478	123966778	6	301	50.2	0.5429	0.5936	0.0507	-13.508	-2.186	0.023	NA;uc001lhj;uc057wpe	NA;CPXM2;RP11-285A18.2	NA;DMR starts 26211 bp upstream of TSS;DMR starts 34881 bp upstream of TSS	0.906
chr10:124094502:124095300	chr10	124094502	124095300	14	799	57.1	0.3517	0.414	0.0623	-39.572	-2.193	0.022	NA;uc001lhm;uc001lhn;uc010que;uc057wpg	NA;CHST15;CHST15;CHST15;CHST15	NA;DMR starts 2048 bp upstream of TSS;DMR starts 895 bp upstream of TSS;DMR starts 2088 bp upstream of TSS;DMR starts 920 bp upstream of TSS	0.407
chr10:132775295:132775474	chr10	132775295	132775474	10	180	18	0.5965	0.5309	-0.0656	26.379	2.702	0.025	uc001llo;uc001llp;uc057wxp;uc057wxs;uc001llr;uc057wxt	INPP5A;INPP5A;INPP5A;INPP5A;NKX6-2;NKX6-2	Intronic region;Intronic region;Intronic region;Intronic region;DMR ends 7707 bp downstream of TES;DMR ends 7705 bp downstream of TES	0.539
chr10:132790199:132791228	chr10	132790199	132791228	30	1030	34.3	0.6556	0.5939	-0.0617	89.668	3.849	0.021	uc001llp;uc057wxs;uc001llr;uc057wxt	INPP5A;INPP5A;NKX6-2;NKX6-2	DMR starts 6719 bp downstream of TES;DMR starts 7794 bp downstream of TES;DMR starts 4147 bp upstream of TSS;DMR starts 5434 bp upstream of TSS	0.539
chr10:132795150:132795734	chr10	132795150	132795734	16	585	36.6	0.8074	0.7551	-0.0524	38.985	2.811	0.021	NA;uc001llr;uc057wxt	NA;NKX6-2;NKX6-2	NA;DMR starts 9098 bp upstream of TSS;DMR starts 10385 bp upstream of TSS	0.539
chr10:20888408:20888551	chr10	20888408	20888551	3	144	48	0.5091	0.4404	-0.0687	8.587	2.878	0.024	NA;uc001iqi;uc001iqk;uc057sdm;uc057sdn;uc057sdo	NA;NEBL;NEBL;NEBL;NEBL;NEBL	NA;Intronic region;Intronic region;DMR starts 42913 bp upstream of TSS;Intronic region;Intronic region	-0.351
chr10:20890098:20890752	chr10	20890098	20890752	11	655	59.5	0.495	0.426	-0.069	31.627	2.926	0.024	NA;uc001iqi;uc001iqk;uc057sdm;uc057sdn;uc057sdo	NA;NEBL;NEBL;NEBL;NEBL;NEBL	NA;Intronic region;Intronic region;DMR starts 44603 bp upstream of TSS;Intronic region;Intronic region	-0.351
chr10:21171620:21171694	chr10	21171620	21171694	5	75	15	0.8521	0.798	-0.0541	12.009	2.558	0.023	uc031ptk;uc031ptl;uc001iqk;uc001iqm;uc021pnv;uc057sdp;uc057sdq	NEBL-AS1;NEBL-AS1;NEBL;C10orf113;C10orf113;NEBL;NEBL	DMR ends 2320 bp upstream of TSS;DMR ends 2660 bp upstream of TSS;Intronic region;DMR starts 25061 bp upstream of TSS;DMR starts 25061 bp upstream of TSS;Intronic region;Exon 2: 100%	-0.351
chr10:21172087:21172221	chr10	21172087	21172221	4	135	33.8	0.5438	0.4697	-0.0741	13.75	3.57	0.022	uc031ptk;uc031ptl;uc001iqk;uc001iqm;uc021pnv;uc057sdp;uc057sdq	NEBL-AS1;NEBL-AS1;NEBL;C10orf113;C10orf113;NEBL;NEBL	DMR ends 1793 bp upstream of TSS;DMR ends 2133 bp upstream of TSS;Intronic region;DMR starts 25528 bp upstream of TSS;DMR starts 25528 bp upstream of TSS;Intronic region;Exon 2: 100%	-0.351
chr10:21175271:21175343	chr10	21175271	21175343	4	73	18.3	0.4526	0.394	-0.0586	10.976	3.115	0.021	uc031ptk;uc031ptl;uc001iqk;uc001iqm;uc021pnv;uc057sdp;uc057sdq	NEBL-AS1;NEBL-AS1;NEBL;C10orf113;C10orf113;NEBL;NEBL	DMR starts 223 bp downstream of TES;DMR starts 348 bp downstream of TES;DMR starts 1084 bp upstream of TSS;DMR starts 28712 bp upstream of TSS;DMR starts 28712 bp upstream of TSS;DMR starts 2819 bp upstream of TSS;DMR starts 1433 bp upstream of TSS	-0.351
chr10:28500038:28500824	chr10	28500038	28500824	14	787	56.2	0.6813	0.7481	0.0668	-39.724	-2.258	0.024	uc001iud;uc001iuf;uc001iug;uc057slf;uc057slg;uc057slh;uc057sli;uc057slj;uc057slk;uc057sll;uc057slm;uc057sln;uc057slo;uc057slp;uc057slq;uc057slr;uc057sls;uc057sld	WAC;WAC;WAC;WAC;WAC;WAC;WAC;WAC;WAC;WAC;WAC;WAC;WAC;WAC;WAC;WAC;WAC;RP11-351M16.3	DMR ends 31669 bp upstream of TSS;DMR ends 32595 bp upstream of TSS;DMR ends 32489 bp upstream of TSS;DMR ends 31949 bp upstream of TSS;DMR ends 31952 bp upstream of TSS;DMR ends 31955 bp upstream of TSS;DMR ends 31960 bp upstream of TSS;DMR ends 32682 bp upstream of TSS;DMR ends 32716 bp upstream of TSS;DMR ends 32716 bp upstream of TSS;DMR ends 32773 bp upstream of TSS;DMR ends 32925 bp upstrea…	-0.227
chr10:3065481:3066170	chr10	3065481	3066170	12	690	57.5	0.7004	0.6306	-0.0698	36.818	3.528	0.023	uc001igp;uc001igq;uc057rgf;uc057rgg;uc057rgh;uc057rgi;uc057rgj;uc057rgk;uc057rgl;uc057rgm;uc057rge	PFKP;PFKP;PFKP;PFKP;PFKP;PFKP;PFKP;PFKP;PFKP;PFKP;RP11-118K6.3	DMR ends 1350 bp upstream of TSS;DMR ends 2457 bp upstream of TSS;DMR ends 163 bp upstream of TSS;DMR ends 1502 bp upstream of TSS;DMR ends 3063 bp upstream of TSS;DMR ends 4075 bp upstream of TSS;DMR ends 38554 bp upstream of TSS;DMR ends 38577 bp upstream of TSS;DMR ends 38709 bp upstream of TSS;DMR ends 47288 bp upstream of TSS;Before TSS: 24.53%, Exon 1: 75%	0.373
chr10:3080663:3080938	chr10	3080663	3080938	5	276	55.2	0.6348	0.6978	0.063	-12.018	-2.183	0.026	uc001igp;uc001igq;uc057rgf;uc057rgh;uc057rgi;uc057rgj;uc057rgk;uc057rgl;uc057rgm;uc057rgn;uc057rge	PFKP;PFKP;PFKP;PFKP;PFKP;PFKP;PFKP;PFKP;PFKP;PFKP;RP11-118K6.3	Intronic region;Intronic region;Intronic region;Intronic region;Intronic region;DMR ends 23786 bp upstream of TSS;DMR ends 23809 bp upstream of TSS;DMR ends 23941 bp upstream of TSS;DMR ends 32520 bp upstream of TSS;DMR ends 48069 bp upstream of TSS;DMR starts 14662 bp upstream of TSS	0.373
chr10:3118758:3119104	chr10	3118758	3119104	22	347	15.8	0.7704	0.8618	0.0913	-59.439	-2.258	0.034	uc001igp;uc001igq;uc001igv;uc057rgj;uc057rgk;uc057rgm;uc057rgn;uc057rgo;uc057rgp;uc057rgv;uc057rgw;NA	PFKP;PFKP;PITRM1-AS1;PFKP;PFKP;PFKP;PFKP;PFKP;RP11-298E9.7;PITRM1-AS1;PITRM1-AS1;NA	Exon 15: 25%;Exon 17: 25%;DMR ends 22568 bp upstream of TSS;DMR starts 5242 bp downstream of TES;DMR starts 9364 bp downstream of TES;Exon 3: 25%;DMR ends 9903 bp upstream of TSS;DMR ends 14131 bp upstream of TSS;DMR ends 15462 bp upstream of TSS;DMR ends 22528 bp upstream of TSS;DMR ends 22528 bp upstream of TSS;NA	0.373
chr10:68516798:68517567	chr10	68516798	68517567	8	770	96.3	0.734	0.796	0.0621	-26.333	-2.237	0.019	uc001jok;uc001jog;uc001joi;uc057tqx;uc057tqy;uc057tqz;uc057tre;uc057trf;uc057trg;uc057trh;uc057tri;uc057trj;uc057trl	TET1;DNA2;SLC25A16;DNA2;DNA2;DNA2;DNA2;SLC25A16;SLC25A16;SLC25A16;SLC25A16;SLC25A16;SLC25A16	DMR ends 43089 bp upstream of TSS;DMR starts 44912 bp upstream of TSS;Exon 2: 6%;DMR starts 44883 bp upstream of TSS;DMR starts 44677 bp upstream of TSS;DMR starts 44677 bp upstream of TSS;DMR starts 44912 bp upstream of TSS;DMR starts 36034 bp upstream of TSS;Exon 1: 63%, Exon 2: 6%;Exon 2: 13%, Exon 3: 6%;DMR starts 28208 bp upstream of TSS;DMR starts 10193 bp upstream of TSS;Exon 2: 24%, Exon …	-0.378
chr10:68557096:68557619	chr10	68557096	68557619	10	524	52.4	0.5792	0.6572	0.078	-37.557	-2.929	0.021	uc001jok;uc001joi;uc057trg;uc057trh;uc057trl	TET1;SLC25A16;SLC25A16;SLC25A16;SLC25A16	DMR ends 3037 bp upstream of TSS;DMR starts 29622 bp upstream of TSS;DMR starts 38878 bp upstream of TSS;DMR starts 29658 bp upstream of TSS;DMR starts 29680 bp upstream of TSS	-0.378
chr10:89203628:89203932	chr10	89203628	89203932	6	305	50.8	0.8635	0.8112	-0.0523	14.015	2.513	0.022	NA;uc001kfz;uc001kga;uc001kgb;uc031wnv	NA;CH25H;LIPA;LIPA;LIPA	NA;DMR ends 1697 bp downstream of TES;DMR ends 9637 bp downstream of TES;DMR ends 9637 bp downstream of TES;DMR ends 9643 bp downstream of TES	0.556
chr10:89204474:89204637	chr10	89204474	89204637	3	164	54.7	0.8535	0.7794	-0.074	9.915	3.442	0.022	NA;uc001kfz;uc001kga;uc001kgb;uc031wnv	NA;CH25H;LIPA;LIPA;LIPA	NA;DMR ends 992 bp downstream of TES;DMR ends 8932 bp downstream of TES;DMR ends 8932 bp downstream of TES;DMR ends 8938 bp downstream of TES	0.556
chr10:89206444:89206542	chr10	89206444	89206542	8	99	12.4	0.3846	0.4529	0.0683	-24.395	-2.527	0.022	NA;uc001kfz;uc001kga;uc001kgb;uc031wnv	NA;CH25H;LIPA;LIPA;LIPA	NA;Exon 1: 100%;DMR ends 7027 bp downstream of TES;DMR ends 7027 bp downstream of TES;DMR ends 7033 bp downstream of TES	0.556
chr10:89413595:89413681	chr10	89413595	89413681	4	87	21.8	0.9318	0.8814	-0.0504	10.61	2.952	0.019	uc001kgi;uc010qnh;uc031pwq;uc057uui;uc057uuk;uc001kgb	IFIT1;IFIT5;IFIT1;SLC16A12-AS1;SLC16A12-AS1;LIPA	DMR starts 9607 bp downstream of TES;DMR ends 905 bp upstream of TSS;DMR starts 7109 bp downstream of TES;DMR ends 42383 bp upstream of TSS;DMR ends 48934 bp upstream of TSS;Intronic region	-0.189
chr10:89417949:89418436	chr10	89417949	89418436	11	488	44.4	0.8816	0.8231	-0.0585	32.92	3.122	0.02	uc010qnh;uc057uui;uc057uuk;uc001kgb	IFIT5;SLC16A12-AS1;SLC16A12-AS1;LIPA	Exon 2: 100%;DMR ends 37628 bp upstream of TSS;DMR ends 44179 bp upstream of TSS;DMR starts 3392 bp upstream of TSS	-0.189
chr10:92122824:92123094	chr10	92122824	92123094	5	271	54.2	0.5649	0.6207	0.0558	-13.962	-2.728	0.02	uc057uvu;uc001khv;uc001khw;uc057uvt	AL158040.1;CPEB3;CPEB3;CPEB3	DMR ends 36478 bp upstream of TSS;Intronic region;Intronic region;Intronic region	-0.261
chr10:92227980:92228697	chr10	92227980	92228697	6	718	119.7	0.85	0.9062	0.0562	-17.03	-2.257	0.02	NA;uc001khv;uc001khw;uc021pwi;uc057uvt	NA;CPEB3;CPEB3;CPEB3_ribozyme;CPEB3	NA;Intronic region;Intronic region;DMR starts 23674 bp upstream of TSS;Intronic region	-0.261
chr10:92267785:92268393	chr10	92267785	92268393	18	609	33.8	0.8634	0.7865	-0.0769	67.046	3.767	0.021	uc001khx;uc057uvw;uc001khv;uc001khw;uc057uvt;uc057uvv	MARCH5;MARCH5;CPEB3;CPEB3;CPEB3;Y_RNA	DMR ends 22770 bp upstream of TSS;DMR ends 40085 bp upstream of TSS;DMR starts 24539 bp upstream of TSS;Intronic region;DMR starts 24506 bp upstream of TSS;DMR ends 3754 bp downstream of TES	-0.261
chr10:93543452:93544040	chr10	93543452	93544040	11	589	53.5	0.5862	0.648	0.0618	-29.227	-2.474	0.023	uc010qnt;uc010qnu;uc057uxe;uc057uxc	FFAR4;FFAR4;FFAR4;RNA5SP323	DMR ends 22625 bp upstream of TSS;DMR ends 22625 bp upstream of TSS;DMR ends 22642 bp upstream of TSS;DMR starts 32772 bp upstream of TSS	-0.533
chr10:93601894:93602328	chr10	93601894	93602328	10	435	43.5	0.2887	0.3416	0.0529	-24.385	-2.213	0.022	uc001kiu;uc031wow;uc057uxe;uc001kit;uc057uxf;uc057uxg;uc057uxh;uc057uxi	PDE6C;AL356214.1;FFAR4;RBP4;RBP4;RBP4;RBP4;RBP4	DMR ends 10260 bp upstream of TSS;DMR ends 6258 bp upstream of TSS;Intronic region;DMR starts 668 bp upstream of TSS;DMR starts 231 bp upstream of TSS;DMR starts 178 bp upstream of TSS;DMR starts 691 bp upstream of TSS;DMR starts 150 bp upstream of TSS	-0.533
chr11:111976790:111976949	chr11	111976790	111976949	9	160	17.8	0.1753	0.2288	0.0535	-22.32	-2.232	0.022	uc001pmj;uc001pmo;uc031yfb;uc031yfc;uc058hgs;uc058hgt;uc058hgu;uc058hgv;uc058hgw;uc058hgx;uc058hgy;uc058hgz;uc058hha;uc058hhb;NA	DIXDC1;DLAT;DIXDC1;DIXDC1;DIXDC1;DIXDC1;DIXDC1;DIXDC1;DIXDC1;RP11-708L7.6;DIXDC1;DLAT;DLAT;DLAT;NA	DMR starts 795 bp downstream of TES;DMR ends 47865 bp upstream of TSS;Intronic region;DMR ends 360 bp upstream of TSS;DMR starts 2423 bp downstream of TES;Before TSS: 72.96%, Exon 1: 28%;DMR ends 5268 bp upstream of TSS;DMR ends 11998 bp upstream of TSS;DMR ends 16781 bp upstream of TSS;DMR ends 38358 bp upstream of TSS;DMR ends 40625 bp upstream of TSS;DMR ends 48459 bp upstream of TSS;DMR ends …	-0.229
chr11:111978411:111978576	chr11	111978411	111978576	5	166	33.2	0.4128	0.4636	0.0508	-11.264	-2.194	0.023	uc001pmj;uc001pmo;uc031yfb;uc031yfc;uc058hgs;uc058hgt;uc058hgu;uc058hgv;uc058hgw;uc058hgx;uc058hgy;uc058hgz;uc058hha;uc058hhb;NA	DIXDC1;DLAT;DIXDC1;DIXDC1;DIXDC1;DIXDC1;DIXDC1;DIXDC1;DIXDC1;RP11-708L7.6;DIXDC1;DLAT;DLAT;DLAT;NA	DMR starts 2416 bp downstream of TES;DMR ends 46238 bp upstream of TSS;Intronic region;Intronic region;DMR starts 4044 bp downstream of TES;Intronic region;DMR ends 3641 bp upstream of TSS;DMR ends 10371 bp upstream of TSS;DMR ends 15154 bp upstream of TSS;DMR ends 36731 bp upstream of TSS;DMR ends 38998 bp upstream of TSS;DMR ends 46832 bp upstream of TSS;DMR ends 46864 bp upstream of TSS;DMR en…	-0.229
chr11:117815620:117817190	chr11	117815620	117817190	31	1571	50.7	0.399	0.5166	0.1176	-126.565	-2.406	0.029	uc058huj;uc058huo;uc058hup;uc058huq;uc001prh;uc001prj;uc001prk;uc021qqy;uc021qqz;uc058hud;uc058hug;uc058huh;uc058hui;uc058huk;uc058hul;uc058hum;uc058hun	RP11-728F11.3;RP11-728F11.4;RP11-728F11.4;RP11-728F11.4;DSCAML1;FXYD2;FXYD2;FXYD6;FXYD6-FXYD2;DSCAML1;DSCAML1;FXYD2;FXYD2;FXYD2;FXYD2;FXYD2;FXYD2	DMR ends 1253 bp upstream of TSS;DMR ends 16529 bp upstream of TSS;DMR ends 16703 bp upstream of TSS;DMR ends 16720 bp upstream of TSS;DMR starts 18359 bp upstream of TSS;DMR ends 2885 bp downstream of TES;DMR ends 2880 bp downstream of TES;DMR ends 2885 bp downstream of TES;DMR ends 2973 bp downstream of TES;DMR starts 18529 bp upstream of TSS;Intronic region;Intronic region;Intronic region;DMR …	-0.37
chr11:117819712:117821934	chr11	117819712	117821934	45	2223	49.4	0.3815	0.4843	0.1028	-192.029	-2.286	0.024	uc058huj;uc058huo;uc058hup;uc058huq;uc001prh;uc001prj;uc001prk;uc021qqy;uc021qqz;uc058hud;uc058hug;uc058huh;uc058hui;uc058huk;uc058hul;uc058hum;uc058hun	RP11-728F11.3;RP11-728F11.4;RP11-728F11.4;RP11-728F11.4;DSCAML1;FXYD2;FXYD2;FXYD6;FXYD6-FXYD2;DSCAML1;DSCAML1;FXYD2;FXYD2;FXYD2;FXYD2;FXYD2;FXYD2	Exon 2: 12%;DMR ends 11785 bp upstream of TSS;DMR ends 11959 bp upstream of TSS;DMR ends 11976 bp upstream of TSS;DMR starts 22451 bp upstream of TSS;Exon 4: 2%, Exon 5: 1%, Exon 6: 13%;Exon 5: 2%, Exon 6: 1%, Exon 7: 14%;Exon 9: 2%, Exon 10: 1%, Exon 11: 13%;Exon 8: 2%, Exon 9: 1%, Exon 10: 9%;DMR starts 22621 bp upstream of TSS;DMR starts 2187 bp upstream of TSS;DMR starts 293 bp upstream of TS…	-0.37
chr11:117822619:117825495	chr11	117822619	117825495	63	2877	45.7	0.1915	0.2692	0.0777	-166.947	-2.268	0.029	uc058huj;uc058huo;uc058hup;uc058huq;uc001prh;uc001prj;uc001prk;uc021qqy;uc021qqz;uc058hud;uc058hug;uc058huh;uc058hui;uc058huk;uc058hul;uc058hum;uc058hun	RP11-728F11.3;RP11-728F11.4;RP11-728F11.4;RP11-728F11.4;DSCAML1;FXYD2;FXYD2;FXYD6;FXYD6-FXYD2;DSCAML1;DSCAML1;FXYD2;FXYD2;FXYD2;FXYD2;FXYD2;FXYD2	DMR starts 627 bp downstream of TES;DMR ends 8224 bp upstream of TSS;DMR ends 8398 bp upstream of TSS;DMR ends 8415 bp upstream of TSS;DMR starts 25358 bp upstream of TSS;Before TSS: 26.11%, Exon 1: 3%, Exon 2: 1%;Exon 3: 1%;Exon 7: 1%;Exon 7: 1%;DMR starts 25528 bp upstream of TSS;DMR starts 5094 bp upstream of TSS;DMR starts 3200 bp upstream of TSS;Exon 2: 1%;Exon 2: 1%;Before TSS: 26.11%, Exon…	-0.37
chr11:117832660:117834107	chr11	117832660	117834107	18	1448	80.4	0.3069	0.3791	0.0723	-66.137	-3.104	0.02	uc058huo;uc058hup;uc058huq;uc001prh;uc001prj;uc001prk;uc001pro;uc001prp;uc001prq;uc001prr;uc021qqy;uc021qqz;uc021qra;uc058hud;uc058hug;uc058huh;uc058hui;uc058huk;uc058hul;uc058hum;uc058hun;uc058hur;uc058hus;uc058hut;uc058huu;uc058huv;uc058huw;uc058hux;uc058huy;uc058huz;uc058hva;uc058hvb;uc058hvc	RP11-728F11.4;RP11-728F11.4;RP11-728F11.4;DSCAML1;FXYD2;FXYD2;FXYD6;FXYD6;FXYD6;FXYD6;FXYD6;FXYD6-FXYD2;FXYD6;DSCAML1;DSCAML1;FXYD2;FXYD2;FXYD2;FXYD2;FXYD2;FXYD2;FXYD6;FXYD6;FXYD6;FXYD6;FXYD6;FXYD6;FXYD6;FXYD6;FXYD6;FXYD6;FXYD6;FXYD6	Before TSS: 73.19%, Exon 1: 7%;Before TSS: 85.21%, Exon 1: 12%;Before TSS: 86.39%, Exon 1: 11%;DMR starts 35399 bp upstream of TSS;DMR starts 7916 bp upstream of TSS;DMR starts 3962 bp upstream of TSS;DMR ends 2905 bp downstream of TES;DMR ends 2871 bp downstream of TES;DMR ends 2869 bp downstream of TES;DMR ends 2869 bp downstream of TES;Intronic region;Intronic region;DMR ends 2874 bp downstrea…	-0.37
chr11:117834459:117835332	chr11	117834459	117835332	20	874	43.7	0.6857	0.7654	0.0798	-80.91	-2.523	0.02	uc058huo;uc058hup;uc058huq;uc001prh;uc001prj;uc001prk;uc001pro;uc001prp;uc001prq;uc001prr;uc021qqy;uc021qqz;uc021qra;uc058hud;uc058hug;uc058huh;uc058hui;uc058huk;uc058hul;uc058hum;uc058hun;uc058hur;uc058hus;uc058hut;uc058huu;uc058huv;uc058huw;uc058hux;uc058huy;uc058huz;uc058hva;uc058hvb;uc058hvc	RP11-728F11.4;RP11-728F11.4;RP11-728F11.4;DSCAML1;FXYD2;FXYD2;FXYD6;FXYD6;FXYD6;FXYD6;FXYD6;FXYD6-FXYD2;FXYD6;DSCAML1;DSCAML1;FXYD2;FXYD2;FXYD2;FXYD2;FXYD2;FXYD2;FXYD6;FXYD6;FXYD6;FXYD6;FXYD6;FXYD6;FXYD6;FXYD6;FXYD6;FXYD6;FXYD6;FXYD6	Intronic region;Intronic region;Intronic region;DMR starts 37198 bp upstream of TSS;DMR starts 9715 bp upstream of TSS;DMR starts 5761 bp upstream of TSS;DMR ends 1680 bp downstream of TES;DMR ends 1646 bp downstream of TES;DMR ends 1644 bp downstream of TES;DMR ends 1644 bp downstream of TES;Intronic region;Intronic region;DMR ends 1649 bp downstream of TES;DMR starts 37368 bp upstream of TSS;DM…	-0.37
chr11:117837546:117839435	chr11	117837546	117839435	39	1890	48.5	0.5439	0.6048	0.0609	-112.027	-2.201	0.021	uc058huo;uc058hup;uc058huq;uc001prh;uc001prj;uc001prk;uc001pro;uc001prp;uc001prq;uc001prr;uc021qqy;uc021qqz;uc021qra;uc058hud;uc058hug;uc058huh;uc058hui;uc058huk;uc058hul;uc058hum;uc058hun;uc058hur;uc058hus;uc058hut;uc058huu;uc058huv;uc058huw;uc058hux;uc058huy;uc058huz;uc058hva;uc058hvb;uc058hvc	RP11-728F11.4;RP11-728F11.4;RP11-728F11.4;DSCAML1;FXYD2;FXYD2;FXYD6;FXYD6;FXYD6;FXYD6;FXYD6;FXYD6-FXYD2;FXYD6;DSCAML1;DSCAML1;FXYD2;FXYD2;FXYD2;FXYD2;FXYD2;FXYD2;FXYD6;FXYD6;FXYD6;FXYD6;FXYD6;FXYD6;FXYD6;FXYD6;FXYD6;FXYD6;FXYD6;FXYD6	Exon 3: 13%;Exon 3: 6%;Exon 3: 18%;DMR starts 40285 bp upstream of TSS;DMR starts 12802 bp upstream of TSS;DMR starts 8848 bp upstream of TSS;Exon 8: 39%;Exon 10: 39%;Exon 9: 39%;Exon 9: 39%;Intronic region;Intronic region;Exon 8: 39%;DMR starts 40455 bp upstream of TSS;DMR starts 20021 bp upstream of TSS;DMR starts 18127 bp upstream of TSS;DMR starts 9478 bp upstream of TSS;DMR starts 9454 bp up…	-0.37
chr11:117844068:117844155	chr11	117844068	117844155	5	88	17.6	0.645	0.6991	0.0541	-13.646	-2.656	0.02	uc058huo;uc058hup;uc058huq;uc001prh;uc001prj;uc001prk;uc001pro;uc001prp;uc001prq;uc001prr;uc021qqy;uc021qqz;uc021qra;uc058hud;uc058hug;uc058huh;uc058hui;uc058huk;uc058hul;uc058hum;uc058hun;uc058hur;uc058hus;uc058hut;uc058huu;uc058huv;uc058huw;uc058hux;uc058huy;uc058huz;uc058hva;uc058hvb;uc058hvc	RP11-728F11.4;RP11-728F11.4;RP11-728F11.4;DSCAML1;FXYD2;FXYD2;FXYD6;FXYD6;FXYD6;FXYD6;FXYD6;FXYD6-FXYD2;FXYD6;DSCAML1;DSCAML1;FXYD2;FXYD2;FXYD2;FXYD2;FXYD2;FXYD2;FXYD6;FXYD6;FXYD6;FXYD6;FXYD6;FXYD6;FXYD6;FXYD6;FXYD6;FXYD6;FXYD6;FXYD6	DMR starts 6276 bp downstream of TES;DMR starts 6413 bp downstream of TES;DMR starts 5126 bp downstream of TES;DMR starts 46807 bp upstream of TSS;DMR starts 19324 bp upstream of TSS;DMR starts 15370 bp upstream of TSS;Intronic region;Exon 3: 53%;Exon 2: 53%;Intronic region;Intronic region;Intronic region;Intronic region;DMR starts 46977 bp upstream of TSS;DMR starts 26543 bp upstream of TSS;DMR …	-0.37
chr11:117844557:117844782	chr11	117844557	117844782	6	226	37.7	0.5892	0.6545	0.0653	-19.767	-3.229	0.02	uc058huo;uc058hup;uc058huq;uc001prh;uc001prj;uc001prk;uc001pro;uc001prp;uc001prq;uc001prr;uc021qqy;uc021qqz;uc021qra;uc058hud;uc058hug;uc058huh;uc058hui;uc058huk;uc058hul;uc058hum;uc058hun;uc058hur;uc058hus;uc058hut;uc058huu;uc058huv;uc058huw;uc058hux;uc058huy;uc058huz;uc058hva;uc058hvb;uc058hvc	RP11-728F11.4;RP11-728F11.4;RP11-728F11.4;DSCAML1;FXYD2;FXYD2;FXYD6;FXYD6;FXYD6;FXYD6;FXYD6;FXYD6-FXYD2;FXYD6;DSCAML1;DSCAML1;FXYD2;FXYD2;FXYD2;FXYD2;FXYD2;FXYD2;FXYD6;FXYD6;FXYD6;FXYD6;FXYD6;FXYD6;FXYD6;FXYD6;FXYD6;FXYD6;FXYD6;FXYD6	DMR starts 6765 bp downstream of TES;DMR starts 6902 bp downstream of TES;DMR starts 5615 bp downstream of TES;DMR starts 47296 bp upstream of TSS;DMR starts 19813 bp upstream of TSS;DMR starts 15859 bp upstream of TSS;Intronic region;Intronic region;Intronic region;Intronic region;Intronic region;Intronic region;Intronic region;DMR starts 47466 bp upstream of TSS;DMR starts 27032 bp upstream of …	-0.37
chr11:117868719:117869178	chr11	117868719	117869178	7	460	65.7	0.5916	0.5312	-0.0604	20.664	3.189	0.02	NA;uc001prj;uc001prk;uc001pro;uc001prp;uc001prq;uc001prr;uc021qqy;uc021qqz;uc021qra;uc058huh;uc058hui;uc058huk;uc058hul;uc058hum;uc058hun;uc058hur;uc058hus;uc058hut;uc058huu;uc058huv;uc058huw;uc058hux;uc058huy;uc058huz;uc058hva;uc058hvb;uc058hvc	NA;FXYD2;FXYD2;FXYD6;FXYD6;FXYD6;FXYD6;FXYD6;FXYD6-FXYD2;FXYD6;FXYD2;FXYD2;FXYD2;FXYD2;FXYD2;FXYD2;FXYD6;FXYD6;FXYD6;FXYD6;FXYD6;FXYD6;FXYD6;FXYD6;FXYD6;FXYD6;FXYD6;FXYD6	NA;DMR starts 43975 bp upstream of TSS;DMR starts 40021 bp upstream of TSS;Intronic region;Intronic region;Intronic region;Intronic region;Intronic region;Intronic region;Intronic region;DMR starts 49300 bp upstream of TSS;DMR starts 40651 bp upstream of TSS;DMR starts 40627 bp upstream of TSS;DMR starts 43975 bp upstream of TSS;DMR starts 43979 bp upstream of TSS;DMR starts 43975 bp upstream of …	-0.37
chr11:117877521:117877797	chr11	117877521	117877797	5	277	55.4	0.5284	0.4675	-0.0608	12.337	2.547	0.025	NA;uc001prk;uc001pro;uc001prp;uc001prq;uc001prr;uc021qqy;uc021qqz;uc021qra;uc058hui;uc058huk;uc058hur;uc058hus;uc058hut;uc058huu;uc058huv;uc058huw;uc058hux;uc058huy;uc058huz;uc058hva;uc058hvb;uc058hvc	NA;FXYD2;FXYD6;FXYD6;FXYD6;FXYD6;FXYD6;FXYD6-FXYD2;FXYD6;FXYD2;FXYD2;FXYD6;FXYD6;FXYD6;FXYD6;FXYD6;FXYD6;FXYD6;FXYD6;FXYD6;FXYD6;FXYD6;FXYD6	NA;DMR starts 48823 bp upstream of TSS;DMR starts 339 bp upstream of TSS;DMR starts 788 bp upstream of TSS;DMR starts 490 bp upstream of TSS;DMR starts 490 bp upstream of TSS;DMR starts 490 bp upstream of TSS;DMR starts 854 bp upstream of TSS;DMR starts 35 bp upstream of TSS;DMR starts 49453 bp upstream of TSS;DMR starts 49429 bp upstream of TSS;DMR starts 8331 bp upstream of TSS;DMR starts 857 b…	-0.37
chr11:118254777:118255147	chr11	118254777	118255147	3	371	123.7	0.3443	0.4311	0.0868	-10.069	-2.829	0.026	uc001psq;uc058hxe;uc058hxf;uc058hxg;uc058hxh;uc058hxi;uc001psi;uc001psk;uc001psm;uc001psn;uc001pso;uc009yzx;uc010rxw;uc058hwo;uc058hwp;uc058hwq;uc058hwr;uc058hws;uc058hwt;uc058hwu;uc058hwv;uc058hww;uc058hwx;uc058hwy;uc058hwz;uc058hxa;uc058hxb;uc058hxc;uc058hxd	CD3E;RP11-832A4.7;CD3E;CD3E;CD3E;CD3E;AMICA1;AMICA1;MPZL3;MPZL2;MPZL2;MPZL3;AMICA1;AMICA1;AMICA1;AMICA1;AMICA1;AMICA1;AMICA1;AMICA1;AMICA1;AMICA1;MPZL3;MPZL3;MPZL2;MPZL2;MPZL2;MPZL2;MPZL2	DMR ends 49398 bp upstream of TSS;DMR ends 9446 bp upstream of TSS;DMR ends 49583 bp upstream of TSS;DMR ends 49583 bp upstream of TSS;DMR ends 49590 bp upstream of TSS;DMR ends 49752 bp upstream of TSS;DMR starts 41418 bp upstream of TSS;DMR starts 29683 bp upstream of TSS;DMR starts 2427 bp upstream of TSS;Exon 6: 100%;DMR ends 1764 bp downstream of TES;DMR starts 2430 bp upstream of TSS;DMR st…	0.563
chr11:118256268:118256598	chr11	118256268	118256598	9	331	36.8	0.6903	0.8004	0.1101	-38.282	-3.964	0.026	uc001psq;uc058hxe;uc058hxf;uc058hxg;uc058hxh;uc058hxi;uc001psi;uc001psk;uc001psm;uc001psn;uc001pso;uc009yzx;uc010rxw;uc058hwo;uc058hwp;uc058hwq;uc058hws;uc058hwt;uc058hwu;uc058hwv;uc058hww;uc058hwx;uc058hwy;uc058hwz;uc058hxa;uc058hxb;uc058hxc;uc058hxd	CD3E;RP11-832A4.7;CD3E;CD3E;CD3E;CD3E;AMICA1;AMICA1;MPZL3;MPZL2;MPZL2;MPZL3;AMICA1;AMICA1;AMICA1;AMICA1;AMICA1;AMICA1;AMICA1;AMICA1;AMICA1;MPZL3;MPZL3;MPZL2;MPZL2;MPZL2;MPZL2;MPZL2	DMR ends 47947 bp upstream of TSS;DMR ends 7995 bp upstream of TSS;DMR ends 48132 bp upstream of TSS;DMR ends 48132 bp upstream of TSS;DMR ends 48139 bp upstream of TSS;DMR ends 48301 bp upstream of TSS;DMR starts 42909 bp upstream of TSS;DMR starts 31174 bp upstream of TSS;DMR starts 3918 bp upstream of TSS;Intronic region;DMR ends 313 bp downstream of TES;DMR starts 3921 bp upstream of TSS;DMR …	0.563
chr11:118257547:118257749	chr11	118257547	118257749	4	203	50.8	0.8448	0.9057	0.0609	-9.431	-2.31	0.026	uc001psq;uc058hxe;uc058hxf;uc058hxg;uc058hxh;uc058hxi;uc001psi;uc001psk;uc001psm;uc001psn;uc001pso;uc009yzx;uc010rxw;uc058hwo;uc058hwp;uc058hwq;uc058hws;uc058hwt;uc058hwu;uc058hwv;uc058hww;uc058hwx;uc058hwy;uc058hwz;uc058hxa;uc058hxb;uc058hxc;uc058hxd	CD3E;RP11-832A4.7;CD3E;CD3E;CD3E;CD3E;AMICA1;AMICA1;MPZL3;MPZL2;MPZL2;MPZL3;AMICA1;AMICA1;AMICA1;AMICA1;AMICA1;AMICA1;AMICA1;AMICA1;AMICA1;MPZL3;MPZL3;MPZL2;MPZL2;MPZL2;MPZL2;MPZL2	DMR ends 46796 bp upstream of TSS;DMR ends 6844 bp upstream of TSS;DMR ends 46981 bp upstream of TSS;DMR ends 46981 bp upstream of TSS;DMR ends 46988 bp upstream of TSS;DMR ends 47150 bp upstream of TSS;DMR starts 44188 bp upstream of TSS;DMR starts 32453 bp upstream of TSS;DMR starts 5197 bp upstream of TSS;Intronic region;Intronic region;DMR starts 5200 bp upstream of TSS;DMR starts 32526 bp up…	0.563
chr11:118303678:118303794	chr11	118303678	118303794	3	117	39	0.7866	0.7304	-0.0562	8.316	2.792	0.02	uc001psq;uc001psu;uc058hxf;uc058hxg;uc058hxh;uc058hxi;uc058hxj;uc058hxm;uc058hxn;uc058hxo;uc058hxp;uc058hxq;uc058hxr;uc001psn;uc001pso;uc058hwz;uc058hxa;uc058hxb;uc058hxc;uc058hxd	CD3E;CD3G;CD3E;CD3E;CD3E;CD3E;CD3E;CD3G;CD3G;CD3G;CD3G;CD3G;CD3G;MPZL2;MPZL2;MPZL2;MPZL2;MPZL2;MPZL2;MPZL2	DMR ends 751 bp upstream of TSS;DMR ends 40562 bp upstream of TSS;DMR ends 936 bp upstream of TSS;DMR ends 936 bp upstream of TSS;DMR ends 943 bp upstream of TSS;DMR ends 1105 bp upstream of TSS;DMR ends 8350 bp upstream of TSS;DMR ends 40550 bp upstream of TSS;DMR ends 40550 bp upstream of TSS;DMR ends 40550 bp upstream of TSS;DMR ends 40571 bp upstream of TSS;DMR ends 40592 bp upstream of TSS;D…	0.563
chr11:12047316:12047609	chr11	12047316	12047609	5	294	58.8	0.5438	0.5986	0.0548	-12.506	-2.331	0.022	uc057zdw;uc057zdx;uc057zdz;uc057zea;uc057zeb;uc057zec;uc001mjv;uc001mjw;uc010rcg;uc057zdj;uc057zdn;uc057zdo;uc057zdp;uc057zdq;uc057zdr;uc057zds;uc057zdt;uc057zdu;uc057zdv	RP13-631K18.2;RP13-631K18.3;RP13-631K18.5;MICAL2;MICAL2;MICAL2;DKK3;DKK3;DKK3;DKK3;DKK3;DKK3;DKK3;DKK3;DKK3;DKK3;DKK3;DKK3;DKK3	Intronic region;DMR ends 19320 bp upstream of TSS;DMR ends 39282 bp upstream of TSS;DMR ends 46399 bp upstream of TSS;DMR ends 46408 bp upstream of TSS;DMR ends 46519 bp upstream of TSS;DMR starts 38234 bp upstream of TSS;DMR starts 37946 bp upstream of TSS;DMR starts 37547 bp upstream of TSS;DMR starts 38686 bp upstream of TSS;DMR starts 38419 bp upstream of TSS;DMR starts 38105 bp upstream of T…	0.758
chr11:123154165:123154263	chr11	123154165	123154263	3	99	33	0.8743	0.8218	-0.0525	7.703	2.581	0.02	uc058ipn;uc001pyt	CTD-2216M2.1;CLMP	DMR ends 34539 bp upstream of TSS;Intronic region	0.486
chr11:12994751:12995135	chr11	12994751	12995135	5	385	77	0.8827	0.8237	-0.059	13.815	2.775	0.021	uc021qdz;uc001mkl;uc057zfu;uc057zfw;uc057zfx;uc057zfy;uc057zfz;uc057zga;uc057zgb	RASSF10;LINC00958;LINC00958;LINC00958;LINC00958;LINC00958;LINC00958;LINC00958;CTC-497E21.3	DMR ends 14442 bp upstream of TSS;DMR starts 5203 bp upstream of TSS;DMR starts 5204 bp upstream of TSS;DMR starts 5214 bp upstream of TSS;DMR starts 5212 bp upstream of TSS;DMR starts 10459 bp upstream of TSS;DMR starts 5205 bp upstream of TSS;DMR starts 5213 bp upstream of TSS;DMR ends 5955 bp downstream of TES	-0.725
chr11:12996304:12996437	chr11	12996304	12996437	3	134	44.7	0.8669	0.8155	-0.0514	6.927	2.369	0.022	uc021qdz;uc001mkl;uc057zfu;uc057zfw;uc057zfx;uc057zfy;uc057zfz;uc057zga;uc057zgb	RASSF10;LINC00958;LINC00958;LINC00958;LINC00958;LINC00958;LINC00958;LINC00958;CTC-497E21.3	DMR ends 13140 bp upstream of TSS;DMR starts 6756 bp upstream of TSS;DMR starts 6757 bp upstream of TSS;DMR starts 6767 bp upstream of TSS;DMR starts 6765 bp upstream of TSS;DMR starts 12012 bp upstream of TSS;DMR starts 6758 bp upstream of TSS;DMR starts 6766 bp upstream of TSS;DMR ends 4653 bp downstream of TES	-0.725
chr11:13464173:13464208	chr11	13464173	13464208	3	36	12	0.7188	0.6362	-0.0827	11.467	3.903	0.022	NA;uc001mkz;uc010rcl;uc010rcm;uc057zgs;uc057zgt;uc057zgu;uc057zgv;uc057zgw;uc057zgx;uc057zgy;uc057zgz	NA;BTBD10;BTBD10;BTBD10;BTBD10;BTBD10;BTBD10;BTBD10;BTBD10;BTBD10;BTBD10;BTBD10	NA;DMR starts 893 bp upstream of TSS;DMR starts 23894 bp upstream of TSS;DMR starts 876 bp upstream of TSS;DMR starts 947 bp upstream of TSS;DMR starts 993 bp upstream of TSS;DMR starts 23965 bp upstream of TSS;DMR starts 876 bp upstream of TSS;DMR starts 23965 bp upstream of TSS;DMR starts 897 bp upstream of TSS;DMR starts 992 bp upstream of TSS;DMR starts 921 bp upstream of TSS	-0.157
chr11:13483903:13484556	chr11	13483903	13484556	5	654	130.8	0.7492	0.8075	0.0583	-13.478	-2.325	0.022	NA;uc001mkz;uc001mlb;uc010rcl;uc010rcm;uc057zgs;uc057zgt;uc057zgu;uc057zgv;uc057zgw;uc057zgx;uc057zgy;uc057zgz;uc057zha	NA;BTBD10;PTH;BTBD10;BTBD10;BTBD10;BTBD10;BTBD10;BTBD10;BTBD10;BTBD10;BTBD10;BTBD10;PTH	NA;DMR starts 20623 bp upstream of TSS;DMR ends 7499 bp downstream of TES;DMR starts 43624 bp upstream of TSS;DMR starts 20606 bp upstream of TSS;DMR starts 20677 bp upstream of TSS;DMR starts 20723 bp upstream of TSS;DMR starts 43695 bp upstream of TSS;DMR starts 20606 bp upstream of TSS;DMR starts 43695 bp upstream of TSS;DMR starts 20627 bp upstream of TSS;DMR starts 20722 bp upstream of TSS;D…	-0.157
chr11:2262335:2263778	chr11	2262335	2263778	28	1444	51.6	0.726	0.8016	0.0756	-104.357	-2.192	0.02	uc001lvy;uc001lvz;uc001lwc;uc001lwd;uc057xwu;uc057xwv;uc057xww;uc057xwx;uc057xwy;uc057xwz;uc057xxa;uc057xxb;uc057xxc;uc057xxd;uc057xxe;uc057xxf;uc001lvu	TSPAN32;TSPAN32;TSPAN32;TSPAN32;TSPAN32;TSPAN32;TSPAN32;TSPAN32;TSPAN32;TSPAN32;TSPAN32;TSPAN32;TSPAN32;TSPAN32;TSPAN32;TSPAN32;ASCL2	DMR ends 38235 bp upstream of TSS;DMR ends 38945 bp upstream of TSS;DMR ends 38235 bp upstream of TSS;DMR ends 38231 bp upstream of TSS;DMR ends 38219 bp upstream of TSS;DMR ends 38235 bp upstream of TSS;DMR ends 38248 bp upstream of TSS;DMR ends 38253 bp upstream of TSS;DMR ends 38262 bp upstream of TSS;DMR ends 38363 bp upstream of TSS;DMR ends 38369 bp upstream of TSS;DMR ends 38372 bp upstrea…	-0.648
chr11:2267861:2268762	chr11	2267861	2268762	27	902	33.4	0.4215	0.494	0.0725	-72.519	-2.183	0.027	uc001lvy;uc001lvz;uc001lwc;uc001lwd;uc057xwu;uc057xwv;uc057xww;uc057xwx;uc057xwy;uc057xwz;uc057xxa;uc057xxb;uc057xxc;uc057xxd;uc057xxe;uc057xxf;uc057xxg;uc001lvu	TSPAN32;TSPAN32;TSPAN32;TSPAN32;TSPAN32;TSPAN32;TSPAN32;TSPAN32;TSPAN32;TSPAN32;TSPAN32;TSPAN32;TSPAN32;TSPAN32;TSPAN32;TSPAN32;TSPAN32;ASCL2	DMR ends 33251 bp upstream of TSS;DMR ends 33961 bp upstream of TSS;DMR ends 33251 bp upstream of TSS;DMR ends 33247 bp upstream of TSS;DMR ends 33235 bp upstream of TSS;DMR ends 33251 bp upstream of TSS;DMR ends 33264 bp upstream of TSS;DMR ends 33269 bp upstream of TSS;DMR ends 33278 bp upstream of TSS;DMR ends 33379 bp upstream of TSS;DMR ends 33385 bp upstream of TSS;DMR ends 33388 bp upstrea…	-0.648
chr11:2928334:2928659	chr11	2928334	2928659	19	326	17.2	0.3963	0.4582	0.0619	-54.84	-2.235	0.021	uc001lwx;uc001lwy;uc057xyx;uc057xyy;uc057xzc;uc057xzd;uc057xze;uc057xzf;uc057xzg;uc057xzh;uc001lwr;uc001lws;uc001lwu;uc001lww;uc001lxa;uc057xyt;uc057xyu;uc057xyv;uc057xyw	SLC22A18;SLC22A18;SLC22A18;SLC22A18;SLC22A18;SLC22A18;SLC22A18;SLC22A18;SLC22A18;SLC22A18;CDKN1C;CDKN1C;CDKN1C;SLC22A18AS;PHLDA2;CDKN1C;CDKN1C;SLC22A18AS;SLC22A18AS	DMR starts 3088 bp downstream of TES;DMR starts 3088 bp downstream of TES;DMR starts 3107 bp downstream of TES;DMR starts 3088 bp downstream of TES;DMR starts 7096 bp downstream of TES;DMR starts 3232 bp downstream of TES;DMR starts 6508 bp downstream of TES;DMR starts 3088 bp downstream of TES;DMR starts 3151 bp downstream of TES;DMR starts 3094 bp downstream of TES;DMR starts 42563 bp upstream …	0.452 (CDKN1C) / 0.483 (PHLDA2)
chr11:397142:397486	chr11	397142	397486	29	345	11.9	0.6452	0.7219	0.0767	-72.183	-2.186	0.031	uc001lpc;uc057xfe;uc057xff;uc057xfg;uc057xfh;uc057xfi;uc057xfj;uc057xfk;uc057xfl;uc057xfm;uc057xfn;uc001lpd;uc001lpe;uc001lpf;uc001lpg;uc057xfo;uc057xfp;uc057xfq;uc057xfr;uc057xfs;uc057xft;uc057xfu;uc057xfv;uc057xfw;uc057xfx;uc057xfy;uc057xfz;uc057xga	PKP3;PKP3;PKP3;PKP3;PKP3;PKP3;PKP3;PKP3;PKP3;PKP3;PKP3;SIGIRR;SIGIRR;SIGIRR;SIGIRR;SIGIRR;SIGIRR;SIGIRR;SIGIRR;SIGIRR;SIGIRR;SIGIRR;SIGIRR;SIGIRR;SIGIRR;SIGIRR;SIGIRR;SIGIRR	Exon 3: 88%;Exon 4: 16%;Exon 4: 88%;Exon 4: 54%;Exon 4: 86%;DMR starts 227 bp downstream of TES;Exon 4: 49%;DMR starts 157 bp downstream of TES;Before TSS: 66.86%, Exon 1: 22%;DMR ends 144 bp upstream of TSS;DMR ends 6601 bp upstream of TSS;DMR ends 8230 bp downstream of TES;DMR ends 8230 bp downstream of TES;DMR ends 8230 bp downstream of TES;DMR ends 8386 bp downstream of TES;DMR ends 8230 bp d…	0.328
chr11:407405:407602	chr11	407405	407602	25	198	7.9	0.4059	0.4668	0.0608	-59.177	-2.255	0.026	uc001lpc;uc001lpj;uc057xff;uc057xfh;uc057xfl;uc057xfm;uc057xfn;uc057xgn;uc057xgo;uc057xgp;uc057xgq;uc057xgr;uc057xgs;uc057xgt;uc001lpd;uc001lpe;uc001lpf;uc001lpg;uc057xfo;uc057xfp;uc057xfq;uc057xfr;uc057xfs;uc057xft;uc057xfu;uc057xfv;uc057xfw;uc057xfx;uc057xfy;uc057xfz;uc057xga;uc057xgb;uc057xgc;uc057xgd;uc057xge;uc057xgf	PKP3;PTDSS2;PKP3;PKP3;PKP3;PKP3;PKP3;PTDSS2;PTDSS2;PTDSS2;PTDSS2;PTDSS2;PTDSS2;PTDSS2;SIGIRR;SIGIRR;SIGIRR;SIGIRR;SIGIRR;SIGIRR;SIGIRR;SIGIRR;SIGIRR;SIGIRR;SIGIRR;SIGIRR;SIGIRR;SIGIRR;SIGIRR;SIGIRR;SIGIRR;SIGIRR;SIGIRR;SIGIRR;SIGIRR;SIGIRR	DMR starts 2497 bp downstream of TES;DMR ends 42678 bp upstream of TSS;DMR starts 9750 bp downstream of TES;DMR starts 9967 bp downstream of TES;DMR starts 9629 bp downstream of TES;DMR starts 7145 bp downstream of TES;DMR starts 2724 bp downstream of TES;DMR ends 40666 bp upstream of TSS;DMR ends 42694 bp upstream of TSS;DMR ends 42725 bp upstream of TSS;DMR ends 42745 bp upstream of TSS;DMR end…	0.328
chr11:444127:444678	chr11	444127	444678	12	552	46	0.5547	0.489	-0.0657	37.145	3.428	0.021	uc001lpj;uc057xgn;uc057xgo;uc057xgp;uc057xgq;uc057xgr;uc057xgs;uc057xgt;uc057xgu;uc057xgw;uc057xgx;uc057xgy;uc057xgz;uc001lpd;uc001lpe;uc001lpf;uc001lpg;uc001lpi;uc021qbl;uc057xfo;uc057xfp;uc057xfq;uc057xfr;uc057xfs;uc057xft;uc057xfu;uc057xfv;uc057xfw;uc057xfx;uc057xfy;uc057xfz;uc057xga;uc057xgb;uc057xgc;uc057xgd;uc057xge;uc057xgf;uc057xgg;uc057xgh;uc057xgi;uc057xgj;uc057xgk;uc057xgl;uc057xgm	PTDSS2;PTDSS2;PTDSS2;PTDSS2;PTDSS2;PTDSS2;PTDSS2;PTDSS2;PTDSS2;PTDSS2;PTDSS2;PTDSS2;PTDSS2;SIGIRR;SIGIRR;SIGIRR;SIGIRR;ANO9;RN7SL838P;SIGIRR;SIGIRR;SIGIRR;SIGIRR;SIGIRR;SIGIRR;SIGIRR;SIGIRR;SIGIRR;SIGIRR;SIGIRR;SIGIRR;SIGIRR;SIGIRR;SIGIRR;SIGIRR;SIGIRR;SIGIRR;ANO9;ANO9;ANO9;ANO9;ANO9;ANO9;ANO9	DMR ends 5602 bp upstream of TSS;DMR ends 3590 bp upstream of TSS;DMR ends 5618 bp upstream of TSS;DMR ends 5649 bp upstream of TSS;DMR ends 5669 bp upstream of TSS;DMR ends 5676 bp upstream of TSS;DMR ends 5742 bp upstream of TSS;DMR ends 5773 bp upstream of TSS;DMR ends 13996 bp upstream of TSS;DMR ends 29242 bp upstream of TSS;DMR ends 42561 bp upstream of TSS;DMR ends 44672 bp upstream of TSS…	0.328
chr11:449605:449744	chr11	449605	449744	16	140	8.8	0.5066	0.4549	-0.0517	38.159	2.457	0.022	uc001lpj;uc057xgn;uc057xgo;uc057xgp;uc057xgq;uc057xgr;uc057xgs;uc057xgt;uc057xgu;uc057xgw;uc057xgx;uc057xgy;uc057xgz;uc001lpd;uc001lpe;uc001lpf;uc001lpg;uc001lpi;uc021qbl;uc057xfo;uc057xfp;uc057xfq;uc057xfr;uc057xfs;uc057xft;uc057xfu;uc057xfv;uc057xfw;uc057xfx;uc057xfy;uc057xfz;uc057xga;uc057xgb;uc057xgc;uc057xgd;uc057xge;uc057xgf;uc057xgg;uc057xgh;uc057xgi;uc057xgj;uc057xgk;uc057xgl;uc057xgm	PTDSS2;PTDSS2;PTDSS2;PTDSS2;PTDSS2;PTDSS2;PTDSS2;PTDSS2;PTDSS2;PTDSS2;PTDSS2;PTDSS2;PTDSS2;SIGIRR;SIGIRR;SIGIRR;SIGIRR;ANO9;RN7SL838P;SIGIRR;SIGIRR;SIGIRR;SIGIRR;SIGIRR;SIGIRR;SIGIRR;SIGIRR;SIGIRR;SIGIRR;SIGIRR;SIGIRR;SIGIRR;SIGIRR;SIGIRR;SIGIRR;SIGIRR;SIGIRR;ANO9;ANO9;ANO9;ANO9;ANO9;ANO9;ANO9	DMR ends 536 bp upstream of TSS;Intronic region;DMR ends 552 bp upstream of TSS;DMR ends 583 bp upstream of TSS;DMR ends 603 bp upstream of TSS;DMR ends 610 bp upstream of TSS;DMR ends 676 bp upstream of TSS;DMR ends 707 bp upstream of TSS;DMR ends 8930 bp upstream of TSS;DMR ends 24176 bp upstream of TSS;DMR ends 37495 bp upstream of TSS;DMR ends 39606 bp upstream of TSS;DMR ends 40047 bp upstre…	0.328
chr11:45267114:45267708	chr11	45267114	45267708	19	595	31.3	0.6119	0.6751	0.0632	-52.372	-2.646	0.023	NA;uc001myq;uc058aso;uc058asp;uc058asq	NA;SYT13;CTD-2560E9.3;SYT13;SYT13	NA;Intronic region;DMR starts 31822 bp upstream of TSS;Intronic region;Intronic region	-0.328
chr11:45268067:45268359	chr11	45268067	45268359	8	293	36.6	0.6173	0.6708	0.0536	-18.526	-2.195	0.023	NA;uc001myq;uc058aso;uc058asp;uc058asq	NA;SYT13;CTD-2560E9.3;SYT13;SYT13	NA;Intronic region;DMR starts 32775 bp upstream of TSS;Intronic region;Intronic region	-0.328
chr11:47247818:47248126	chr11	47247818	47248126	5	309	61.8	0.5674	0.5029	-0.0646	15.457	3.247	0.021	uc001neb;uc001nee;uc001nek;uc001nem;uc001nen;uc001neq;uc001ner;uc001nes;uc001net;uc001neu;uc001nev;uc001new;uc001nex;uc009yli;uc009yll;uc009ylm;uc009yln;uc058bbl;uc058bbp;uc058bbq;uc058bbr;uc058bbs;uc058bbv;uc058bbw;uc058bcg;uc058bch;uc058bci;uc058bcj;uc058bck;uc058bcl;uc058bcm;uc058bcn;uc058bco;uc058bcp;uc058bcq;uc058bcr;uc058bcs;uc058bct;uc058bcu;uc058bcv;uc058bcw;uc058bcx;uc058bcy;uc058bcz;uc0…	DDB2;DDB2;NR1H3;NR1H3;NR1H3;MADD;MADD;MADD;MADD;MADD;MADD;MADD;MADD;DDB2;NR1H3;NR1H3;MADD;DDB2;DDB2;DDB2;DDB2;DDB2;DDB2;DDB2;NR1H3;NR1H3;NR1H3;NR1H3;NR1H3;NR1H3;NR1H3;NR1H3;NR1H3;NR1H3;NR1H3;NR1H3;NR1H3;NR1H3;NR1H3;NR1H3;NR1H3;NR1H3;NR1H3;NR1H3;NR1H3;NR1H3;NR1H3;NR1H3;NR1H3;NR1H3;NR1H3;NR1H3;NR1H3;NR1H3;MADD;MADD;MADD;MADD;MADD;MADD;MADD;MADD;MADD;MADD;ACP2;ACP2;ACP2;ACP2;ACP2;RP11-17G12.2;ACP2;A…	DMR starts 8578 bp downstream of TES;DMR starts 8969 bp downstream of TES;DMR ends 790 bp upstream of TSS;DMR ends 9853 bp upstream of TSS;DMR ends 9872 bp upstream of TSS;DMR ends 21250 bp upstream of TSS;DMR ends 21548 bp upstream of TSS;DMR ends 21548 bp upstream of TSS;DMR ends 21548 bp upstream of TSS;DMR ends 21548 bp upstream of TSS;DMR ends 21548 bp upstream of TSS;DMR ends 22030 bp upstr…	0.211
chr11:47268595:47268924	chr11	47268595	47268924	10	330	33	0.5172	0.5734	0.0562	-27.477	-2.189	0.02	uc001nek;uc001nem;uc001nen;uc001neq;uc001ner;uc001nes;uc001net;uc001neu;uc001nev;uc001new;uc001nex;uc009yll;uc009ylm;uc009yln;uc058bcg;uc058bch;uc058bci;uc058bcj;uc058bck;uc058bcl;uc058bcm;uc058bcn;uc058bco;uc058bcp;uc058bcq;uc058bcr;uc058bcs;uc058bct;uc058bcu;uc058bcw;uc058bcx;uc058bcy;uc058bcz;uc058bda;uc058bdb;uc058bdc;uc058bdd;uc058bde;uc058bdf;uc058bdg;uc058bdh;uc058bdi;uc058bdj;uc058bdk;uc0…	NR1H3;NR1H3;NR1H3;MADD;MADD;MADD;MADD;MADD;MADD;MADD;MADD;NR1H3;NR1H3;MADD;NR1H3;NR1H3;NR1H3;NR1H3;NR1H3;NR1H3;NR1H3;NR1H3;NR1H3;NR1H3;NR1H3;NR1H3;NR1H3;NR1H3;NR1H3;NR1H3;NR1H3;NR1H3;NR1H3;NR1H3;NR1H3;NR1H3;NR1H3;NR1H3;NR1H3;NR1H3;NR1H3;NR1H3;NR1H3;MADD;MADD;MADD;MADD;MADD;MADD;MADD;MADD;MADD;MADD;ACP2;ACP2;ACP2;ACP2;ACP2;RP11-17G12.2;ACP2;ACP2;ACP2;ACP2;ACP2;ACP2;ACP2;ACP2;ACP2;RP11-17G12.3;RP11…	Exon 9: 66%;Exon 9: 76%;Exon 9: 75%;DMR ends 452 bp upstream of TSS;DMR ends 750 bp upstream of TSS;DMR ends 750 bp upstream of TSS;DMR ends 750 bp upstream of TSS;DMR ends 750 bp upstream of TSS;DMR ends 750 bp upstream of TSS;DMR ends 1232 bp upstream of TSS;DMR ends 1224 bp upstream of TSS;Exon 10: 100%;Exon 10: 57%;DMR ends 760 bp upstream of TSS;DMR starts 8089 bp downstream of TES;DMR start…	0.211
chr11:47272451:47272752	chr11	47272451	47272752	8	302	37.8	0.3807	0.325	-0.0557	20.411	2.644	0.022	uc001nek;uc001nem;uc001nen;uc001neq;uc001ner;uc001nes;uc001net;uc001neu;uc001nev;uc001new;uc001nex;uc009yll;uc009ylm;uc009yln;uc058bci;uc058bcj;uc058bck;uc058bcl;uc058bco;uc058bcp;uc058bcq;uc058bdh;uc058bdi;uc058bdj;uc058bdk;uc058bdl;uc058bdm;uc058bdn;uc058bdo;uc058bdr;uc058bds;uc058bdt;uc058bdu;uc058bdv;uc001nei;uc010rhe;uc010rhf;uc010rhg;uc010rhj;uc058bbx;uc058bby;uc058bbz;uc058bca;uc058bcb;uc0…	NR1H3;NR1H3;NR1H3;MADD;MADD;MADD;MADD;MADD;MADD;MADD;MADD;NR1H3;NR1H3;MADD;NR1H3;NR1H3;NR1H3;NR1H3;NR1H3;NR1H3;NR1H3;NR1H3;NR1H3;NR1H3;MADD;MADD;MADD;MADD;MADD;MADD;MADD;MADD;MADD;MADD;ACP2;ACP2;ACP2;ACP2;ACP2;ACP2;ACP2;ACP2;ACP2;ACP2;ACP2;ACP2;ACP2;ACP2;RP11-17G12.3;RP11-17G12.3	DMR starts 3639 bp downstream of TES;DMR starts 3606 bp downstream of TES;DMR starts 3608 bp downstream of TES;Intronic region;Intronic region;Intronic region;Intronic region;Intronic region;Intronic region;Intronic region;Intronic region;DMR starts 3419 bp downstream of TES;DMR starts 3667 bp downstream of TES;Intronic region;DMR starts 3613 bp downstream of TES;DMR starts 3608 bp downstream of …	0.211
chr11:47416012:47416397	chr11	47416012	47416397	11	386	35.1	0.5049	0.5658	0.0609	-34.618	-2.339	0.019	uc001nfe;uc001nff;uc009ylq;uc058bei;uc058bej;uc058bek;uc058bel;uc058bem;uc058ben;uc058beo;uc058bep;uc058beq;uc058ber;uc001nfb;uc001nfc;uc001nfh;uc058bed;uc058bee;uc058bef;uc058beg;uc058beh;uc058bes;uc058bet;uc058beu;uc058bev;uc058bew;uc058bex;uc058bey;uc058bez;uc058bfa;uc058bfb;uc058bfc;uc058bfd	SLC39A13;SLC39A13;SLC39A13;SLC39A13;SLC39A13;SLC39A13;SLC39A13;SLC39A13;SLC39A13;SLC39A13;SLC39A13;SLC39A13;SLC39A13;SPI1;SPI1;PSMC3;SPI1;SPI1;RP11-750H9.5;RP11-750H9.5;RP11-750H9.5;PSMC3;PSMC3;PSMC3;PSMC3;PSMC3;PSMC3;PSMC3;PSMC3;PSMC3;PSMC3;PSMC3;PSMC3	Exon 11: 19%;Exon 10: 100%;Exon 10: 100%;DMR starts 3619 bp downstream of TES;DMR starts 2234 bp downstream of TES;DMR starts 1111 bp downstream of TES;DMR starts 2315 bp downstream of TES;DMR starts 3973 bp downstream of TES;Exon 5: 100%;DMR starts 2132 bp downstream of TES;DMR starts 917 bp downstream of TES;DMR starts 596 bp downstream of TES;DMR starts 578 bp downstream of TES;DMR starts 3762…	0.427
chr11:47427189:47427378	chr11	47427189	47427378	13	190	14.6	0.3457	0.2701	-0.0756	40.096	3.974	0.025	NA;uc001nfb;uc001nfc;uc001nfh;uc058bed;uc058bee;uc058bef;uc058beg;uc058beh;uc058bes;uc058bet;uc058beu;uc058bev;uc058bew;uc058bex;uc058bey;uc058bez;uc058bfa;uc058bfb;uc058bfc;uc058bfd	NA;SPI1;SPI1;PSMC3;SPI1;SPI1;RP11-750H9.5;RP11-750H9.5;RP11-750H9.5;PSMC3;PSMC3;PSMC3;PSMC3;PSMC3;PSMC3;PSMC3;PSMC3;PSMC3;PSMC3;PSMC3;PSMC3	NA;DMR starts 48798 bp upstream of TSS;DMR starts 48613 bp upstream of TSS;DMR starts 716 bp upstream of TSS;DMR starts 48666 bp upstream of TSS;DMR starts 48702 bp upstream of TSS;DMR starts 31549 bp upstream of TSS;DMR starts 18097 bp upstream of TSS;DMR starts 17999 bp upstream of TSS;DMR starts 923 bp upstream of TSS;DMR starts 752 bp upstream of TSS;DMR starts 747 bp upstream of TSS;DMR star…	0.427
chr11:57598932:57599222	chr11	57598932	57599222	7	291	41.6	0.5056	0.5677	0.0621	-21.264	-2.574	0.02	uc001nkp;uc001nkt;uc001nku;uc010rju;uc010rjv;uc058bmu;uc058bmv;uc058bmw;uc058bmx;uc058bmy;uc058bmz;uc058bna;uc058bnb;uc058bnc;uc058bnd;uc058bne;uc058bnm;uc058bno;uc058bnq;uc058bnr;uc001nkn;uc001nko;uc058bmr;uc058bms;uc058bmt	SERPING1;AP000662.4;MIR130A;SERPING1;SERPING1;SERPING1;SERPING1;SERPING1;SERPING1;SERPING1;SERPING1;SERPING1;SERPING1;SERPING1;SERPING1;AP000662.4;AP000662.4;AP000662.4;CLP1;AP000662.4;UBE2L6;UBE2L6;UBE2L6;UBE2L6;UBE2L6	Intronic region;DMR ends 39154 bp upstream of TSS;DMR ends 41976 bp upstream of TSS;Intronic region;Intronic region;Intronic region;Intronic region;Intronic region;Intronic region;Intronic region;Intronic region;Intronic region;DMR ends 2823 bp upstream of TSS;DMR ends 7185 bp upstream of TSS;DMR ends 12009 bp upstream of TSS;DMR ends 38802 bp upstream of TSS;DMR ends 47664 bp upstream of TSS;DMR…	0.448
chr11:61055887:61056052	chr11	61055887	61056052	3	166	55.3	0.5793	0.631	0.0516	-6.565	-2.183	0.024	uc009ynk;uc058bxl;uc058bxm;NA	CD5;RP11-881M11.8;CD5;NA	DMR ends 46343 bp upstream of TSS;Intronic region;DMR ends 46457 bp upstream of TSS;NA	0.61
chr11:61124776:61125599	chr11	61124776	61125599	21	824	39.2	0.6086	0.6667	0.058	-59.756	-2.215	0.02	uc009ynk;uc058bxm;uc001nqv;uc058bxn;uc058bxo	CD5;CD5;VPS37C;VPS37C;VPS37C	Exon 9: 15%;DMR starts 5417 bp downstream of TES;DMR ends 4657 bp downstream of TES;DMR ends 6845 bp downstream of TES;DMR ends 7158 bp downstream of TES	0.61
chr11:65872225:65872452	chr11	65872225	65872452	14	228	16.3	0.4794	0.5337	0.0543	-38.417	-2.262	0.02	uc001ofv;uc001ogc;uc001ogf;uc001ogj;uc058dpx;uc058dpy;uc058dpz;uc058dqa;uc058dqb;uc058dqc;uc058dqd;uc058dqe;uc058dqf;uc058dqg;uc058dqh;uc058dqi;uc058dqj;uc058dqk;uc058dql;uc058drf;uc058drg;uc058drh;uc058drx;uc058dry;uc058drz;uc058dsa;uc058dsb;uc058dsc;uc058dsd;uc058dse;uc001ofs;uc001oft;uc001ofy;uc058dpc;uc058dpd;uc058dpe;uc058dpm;uc058dpn;uc058dpo;uc058dpp;uc058dpq;uc058dpr;uc058dps;uc058dpt;uc0…	MUS81;CTSW;CCDC85B;DRAP1;MUS81;MUS81;MUS81;MUS81;MUS81;MUS81;MUS81;MUS81;MUS81;MUS81;MUS81;MUS81;MUS81;MUS81;MUS81;CTSW;CTSW;CTSW;DRAP1;DRAP1;DRAP1;DRAP1;DRAP1;DRAP1;DRAP1;DRAP1;CFL1;CFL1;EFEMP2;CFL1;CFL1;CFL1;CFL1;CFL1;CFL1;CFL1;CFL1;CFL1;CFL1;CFL1;CFL1;CFL1;EFEMP2;EFEMP2;EFEMP2;EFEMP2;EFEMP2;EFEMP2;EFEMP2;EFEMP2;EFEMP2;EFEMP2;EFEMP2;EFEMP2;EFEMP2;EFEMP2;EFEMP2;EFEMP2;EFEMP2;EFEMP2;EFEMP2	DMR starts 5786 bp downstream of TES;DMR ends 7357 bp upstream of TSS;DMR ends 17660 bp upstream of TSS;DMR ends 46805 bp upstream of TSS;DMR starts 5785 bp downstream of TES;DMR starts 9136 bp downstream of TES;DMR starts 5808 bp downstream of TES;DMR starts 6951 bp downstream of TES;DMR starts 8803 bp downstream of TES;DMR starts 5787 bp downstream of TES;DMR starts 8335 bp downstream of TES;DM…	0.463
chr11:65887580:65887697	chr11	65887580	65887697	3	118	39.3	0.5068	0.5592	0.0524	-7.935	-2.413	0.02	uc001ogc;uc001ogf;uc001ogj;uc058drf;uc058drg;uc058drh;uc058drx;uc058dry;uc058drz;uc058dsa;uc058dsb;uc058dsc;uc058dsd;uc058dse;uc001ofs;uc001oft;uc001ofy;uc001ogd;uc001oge;uc001ogg;uc010ros;uc058dpd;uc058dpm;uc058dpn;uc058dpo;uc058dpp;uc058dpq;uc058dpr;uc058dps;uc058dpt;uc058dpu;uc058dpv;uc058dqm;uc058dqn;uc058dqo;uc058dqp;uc058dqq;uc058dqr;uc058dqs;uc058dqt;uc058dqu;uc058dqv;uc058dqw;uc058dqx;uc0…	CTSW;CCDC85B;DRAP1;CTSW;CTSW;CTSW;DRAP1;DRAP1;DRAP1;DRAP1;DRAP1;DRAP1;DRAP1;DRAP1;CFL1;CFL1;EFEMP2;FIBP;FIBP;FOSL1;FOSL1;CFL1;CFL1;CFL1;CFL1;CFL1;CFL1;CFL1;CFL1;CFL1;CFL1;CFL1;EFEMP2;EFEMP2;EFEMP2;EFEMP2;EFEMP2;EFEMP2;EFEMP2;EFEMP2;EFEMP2;EFEMP2;EFEMP2;EFEMP2;EFEMP2;EFEMP2;EFEMP2;EFEMP2;EFEMP2;EFEMP2;EFEMP2;FIBP;FIBP;FIBP;FIBP;FIBP;FIBP;FIBP;FIBP;FIBP;FIBP;FIBP;FOSL1;FOSL1;FOSL1	DMR starts 3839 bp downstream of TES;DMR ends 2415 bp upstream of TSS;DMR ends 31560 bp upstream of TSS;DMR starts 6958 bp downstream of TES;DMR starts 3839 bp downstream of TES;DMR starts 4703 bp downstream of TES;DMR ends 31577 bp upstream of TSS;DMR ends 31638 bp upstream of TSS;DMR ends 31740 bp upstream of TSS;DMR ends 31805 bp upstream of TSS;DMR ends 32027 bp upstream of TSS;DMR ends 32433…	0.463
chr11:65897425:65897802	chr11	65897425	65897802	13	378	29.1	0.7931	0.7392	-0.0539	37.297	3.344	0.019	uc001ogf;uc001ogj;uc009yqw;uc009yqx;uc031xsf;uc058drx;uc058dry;uc058drz;uc058dsa;uc058dsb;uc058dsc;uc058dsd;uc058dse;uc058dsf;uc058dsg;uc001ofs;uc001oft;uc001ofy;uc001ogd;uc001oge;uc001ogg;uc010ros;uc058dpd;uc058dpm;uc058dpn;uc058dpo;uc058dpp;uc058dpq;uc058dpr;uc058dps;uc058dpt;uc058dpu;uc058dpv;uc058dqm;uc058dqn;uc058dqo;uc058dqp;uc058dqq;uc058dqr;uc058dqs;uc058dqt;uc058dqu;uc058dqv;uc058dqw;uc0…	CCDC85B;DRAP1;TSGA10IP;TSGA10IP;TSGA10IP;DRAP1;DRAP1;DRAP1;DRAP1;DRAP1;DRAP1;DRAP1;DRAP1;TSGA10IP;TSGA10IP;CFL1;CFL1;EFEMP2;FIBP;FIBP;FOSL1;FOSL1;CFL1;CFL1;CFL1;CFL1;CFL1;CFL1;CFL1;CFL1;CFL1;CFL1;CFL1;EFEMP2;EFEMP2;EFEMP2;EFEMP2;EFEMP2;EFEMP2;EFEMP2;EFEMP2;EFEMP2;EFEMP2;EFEMP2;EFEMP2;EFEMP2;EFEMP2;EFEMP2;EFEMP2;EFEMP2;EFEMP2;EFEMP2;FIBP;FIBP;FIBP;FIBP;FIBP;FIBP;FIBP;FIBP;FIBP;FIBP;FIBP;FOSL1;FOSL…	DMR starts 5790 bp downstream of TES;DMR ends 21455 bp upstream of TSS;DMR ends 47842 bp upstream of TSS;DMR ends 47842 bp upstream of TSS;DMR ends 47643 bp upstream of TSS;DMR ends 21472 bp upstream of TSS;DMR ends 21533 bp upstream of TSS;DMR ends 21635 bp upstream of TSS;DMR ends 21700 bp upstream of TSS;DMR ends 21922 bp upstream of TSS;DMR ends 22328 bp upstream of TSS;DMR ends 22512 bp upst…	0.463
chr11:66618927:66619437	chr11	66618927	66619437	7	511	73	0.2202	0.2761	0.0559	-19.628	-2.281	0.02	uc001oit;uc001oiv;uc001oiw;uc001oix;uc001oiz;uc009yrh;uc009yri;uc009yrk;uc010rpj;uc021qmb;uc058dzo;uc058dzp;uc058dzq;uc058dzr;uc058dzs;uc058dzt;uc058dzu;uc058dzv;uc058dzw;uc058dzx;uc058dzy;uc058dzz;uc058eaa;uc058eab;uc058eac;uc058ead;uc058eah;uc058eai;uc001oiq;uc058dzn	RBM14;RBM4;RBM4;RBM4;RBM4;RBM14;RBM14;RBM14-RBM4;RBM4;RBM14-RBM4;RBM14;RBM14;RBM14-RBM4;RBM14-RBM4;RBM14;RBM14;RBM14;RBM14;RBM4;RBM4;RBM4;RBM4;RBM4;RBM4;RBM4;RBM4;RP11-658F2.8;RP11-658F2.8;CCDC87;RNU4-39P	Intronic region;DMR ends 19261 bp upstream of TSS;DMR ends 19180 bp upstream of TSS;DMR ends 19261 bp upstream of TSS;DMR ends 19498 bp upstream of TSS;Intronic region;Intronic region;Intronic region;DMR ends 19230 bp upstream of TSS;Intronic region;DMR starts 1554 bp downstream of TES;Intronic region;Intronic region;Intronic region;Intronic region;DMR starts 395 bp downstream of TES;Intronic reg…	0.654
chr11:66640727:66640999	chr11	66640727	66640999	3	273	91	0.5313	0.645	0.1137	-9.402	-2.926	0.036	uc001oiv;uc001oiw;uc001oix;uc001oiz;uc009yrk;uc010rpj;uc021qmb;uc058dzq;uc058dzr;uc058dzw;uc058dzx;uc058dzy;uc058dzz;uc058eaa;uc058eab;uc058eac;uc058ead;uc058eah;uc058eai;uc001oiq;uc058dzn	RBM4;RBM4;RBM4;RBM4;RBM14-RBM4;RBM4;RBM14-RBM4;RBM14-RBM4;RBM14-RBM4;RBM4;RBM4;RBM4;RBM4;RBM4;RBM4;RBM4;RBM4;RP11-658F2.8;RP11-658F2.8;CCDC87;RNU4-39P	Exon 2: 100%;Intronic region;Intronic region;Intronic region;Intronic region;Intronic region;Intronic region;DMR starts 2074 bp downstream of TES;Intronic region;Intronic region;Intronic region;Intronic region;Intronic region;Intronic region;Intronic region;DMR starts 438 bp downstream of TES;DMR ends 2751 bp upstream of TSS;DMR ends 25037 bp upstream of TSS;DMR ends 26825 bp upstream of TSS;DMR …	0.654
chr11:66643434:66643913	chr11	66643434	66643913	31	480	15.5	0.3913	0.4804	0.0891	-73.332	-2.209	0.038	uc001oiv;uc001oiw;uc001oix;uc001oiz;uc009yrk;uc010rpj;uc021qmb;uc058dzq;uc058dzr;uc058dzw;uc058dzx;uc058dzy;uc058dzz;uc058eaa;uc058eab;uc058eac;uc058ead;uc058eah;uc058eai;uc058dzn	RBM4;RBM4;RBM4;RBM4;RBM14-RBM4;RBM4;RBM14-RBM4;RBM14-RBM4;RBM14-RBM4;RBM4;RBM4;RBM4;RBM4;RBM4;RBM4;RBM4;RBM4;RP11-658F2.8;RP11-658F2.8;RNU4-39P	DMR starts 2242 bp downstream of TES;Exon 3: 97%;Intronic region;Exon 2: 97%;Exon 2: 97%;Intronic region;Intronic region;DMR starts 4781 bp downstream of TES;Exon 3: 97%;Exon 3: 97%;Intronic region;Exon 3: 16%, Exon 4: 11%;Intronic region;Intronic region;Intronic region;DMR starts 3145 bp downstream of TES;Before TSS: 65.97%, Exon 1: 34%;DMR ends 22123 bp upstream of TSS;DMR ends 23911 bp upstrea…	0.654
chr11:66982127:66982506	chr11	66982127	66982506	9	380	42.2	0.6187	0.6743	0.0556	-26.239	-2.384	0.019	uc001oju;uc009yrl;uc010rpm;uc058ech;uc058eci;uc058ecj;uc058eck;uc058ecl;uc001ojo;uc001ojp;uc031xso;uc058ebz;uc058ecb;uc058ecc;uc058ecf;uc058ecg	SYT12;SYT12;C11orf86;SYT12;SYT12;SYT12;SYT12;SYT12;PC;PC;MIR3163;PC;PC;PC;PC;PC	DMR ends 40839 bp upstream of TSS;DMR ends 40213 bp upstream of TSS;DMR starts 5123 bp downstream of TES;DMR ends 24272 bp upstream of TSS;DMR ends 40880 bp upstream of TSS;DMR ends 44116 bp upstream of TSS;DMR ends 45054 bp upstream of TSS;DMR ends 47594 bp upstream of TSS;DMR starts 23751 bp upstream of TSS;DMR starts 23751 bp upstream of TSS;DMR starts 47621 bp upstream of TSS;DMR starts 23751…	0.473
chr11:66983033:66984077	chr11	66983033	66984077	10	1045	104.5	0.7058	0.7749	0.0691	-35.271	-2.184	0.02	uc001oju;uc009yrl;uc010rpm;uc058ech;uc058eci;uc058ecj;uc058eck;uc058ecl;uc001ojo;uc001ojp;uc031xso;uc058ebz;uc058ecb;uc058ecc;uc058ecf;uc058ecg	SYT12;SYT12;C11orf86;SYT12;SYT12;SYT12;SYT12;SYT12;PC;PC;MIR3163;PC;PC;PC;PC;PC	DMR ends 39268 bp upstream of TSS;DMR ends 38642 bp upstream of TSS;DMR starts 6029 bp downstream of TES;DMR ends 22701 bp upstream of TSS;DMR ends 39309 bp upstream of TSS;DMR ends 42545 bp upstream of TSS;DMR ends 43483 bp upstream of TSS;DMR ends 46023 bp upstream of TSS;DMR starts 24657 bp upstream of TSS;DMR starts 24657 bp upstream of TSS;DMR starts 48527 bp upstream of TSS;DMR starts 24657…	0.473
chr11:67055433:67055730	chr11	67055433	67055730	6	298	49.7	0.3082	0.3654	0.0572	-16.125	-2.255	0.021	uc001oju;uc001ojv;uc009yrl;uc058ech;uc058ecm;uc058ecn;NA	SYT12;RHOD;SYT12;SYT12;RHOD;RHOD;NA	DMR starts 6420 bp downstream of TES;DMR ends 1088 bp upstream of TSS;DMR starts 6494 bp downstream of TES;DMR starts 4570 bp downstream of TES;DMR ends 1130 bp upstream of TSS;DMR ends 1159 bp upstream of TSS;NA	0.473
chr11:67057179:67057824	chr11	67057179	67057824	16	646	40.4	0.6169	0.7004	0.0835	-50.946	-2.283	0.026	uc001oju;uc001ojv;uc009yrl;uc058ech;uc058ecm;uc058ecn;NA	SYT12;RHOD;SYT12;SYT12;RHOD;RHOD;NA	DMR starts 8166 bp downstream of TES;Intronic region;DMR starts 8240 bp downstream of TES;DMR starts 6316 bp downstream of TES;Intronic region;Intronic region;NA	0.473
chr11:67354982:67355586	chr11	67354982	67355586	12	605	50.4	0.7886	0.842	0.0534	-33.779	-2.618	0.019	uc001okr;uc001okz;uc010rpo;uc021qmf;uc058eew;uc058eex;uc058eey;uc058eez;uc058efa;uc058efb;uc058efc;uc058efd;uc058efe;uc058eff;uc058efh;uc058efq;uc058efr;uc058efs;uc058eft;uc058efu;uc058efv;uc058efw;uc001okm;uc001okq;uc010rpp;uc031qbu;uc058eel;uc058eem;uc058een;uc058eeo;uc058eep;uc058eeq;uc058eer;uc058ees;uc058eet;uc058eeu;uc058eev	RAD9A;TBC1D10C;RAD9A;RN7SKP239;CTC-1337H24.3;CTC-1337H24.4;RAD9A;RAD9A;RAD9A;RAD9A;RAD9A;RAD9A;RAD9A;RAD9A;RAD9A;TBC1D10C;TBC1D10C;TBC1D10C;TBC1D10C;TBC1D10C;TBC1D10C;TBC1D10C;POLD4;CLCF1;CLCF1;POLD4;POLD4;POLD4;POLD4;POLD4;POLD4;POLD4;AP003419.11;POLD4;POLD4;POLD4;POLD4	DMR ends 36366 bp upstream of TSS;DMR ends 48329 bp upstream of TSS;Intronic region;DMR ends 6828 bp upstream of TSS;DMR starts 634 bp downstream of TES;DMR ends 18830 bp upstream of TSS;DMR ends 20427 bp upstream of TSS;DMR ends 36119 bp upstream of TSS;DMR ends 36372 bp upstream of TSS;DMR ends 36372 bp upstream of TSS;DMR ends 36390 bp upstream of TSS;DMR ends 36397 bp upstream of TSS;DMR ends…	0.471
chr11:67402342:67402605	chr11	67402342	67402605	10	264	26.4	0.611	0.6673	0.0563	-28.782	-2.303	0.02	uc001okr;uc001okz;uc001old;uc001oln;uc009yrp;uc009yrw;uc058eez;uc058efa;uc058efb;uc058efc;uc058efd;uc058efe;uc058eff;uc058efh;uc058efq;uc058efr;uc058efs;uc058eft;uc058efu;uc058efv;uc058efw;uc058efx;uc058efy;uc058efz;uc058ega;uc058egb;uc058egc;uc058egd;uc058ege;uc058egf;uc058egg;uc058egh;uc058egi;uc058egj;uc058egk;uc058egl;uc058egn;uc058ego;uc058egp;uc058egy;uc058egz;uc001okm;uc001okq;uc001oku;uc0…	RAD9A;TBC1D10C;RPS6KB2;CABP4;CARNS1;CABP4;RAD9A;RAD9A;RAD9A;RAD9A;RAD9A;RAD9A;RAD9A;RAD9A;TBC1D10C;TBC1D10C;TBC1D10C;TBC1D10C;TBC1D10C;TBC1D10C;TBC1D10C;TBC1D10C;CARNS1;CARNS1;CARNS1;CARNS1;CARNS1;CARNS1;RPS6KB2;RPS6KB2;RPS6KB2;RPS6KB2;RPS6KB2;RPS6KB2;RPS6KB2;RPS6KB2;RPS6KB2;RPS6KB2;RPS6KB2;CABP4;CABP4;POLD4;CLCF1;PPP1CA;PPP1CA;PPP1CA;CLCF1;POLD4;POLD4;POLD4;POLD4;POLD4;POLD4;POLD4;AP003419.11;PO…	DMR starts 3933 bp downstream of TES;DMR ends 1310 bp upstream of TSS;DMR ends 25896 bp upstream of TSS;DMR ends 49810 bp upstream of TSS;DMR ends 13073 bp upstream of TSS;DMR ends 49831 bp upstream of TSS;DMR starts 6320 bp downstream of TES;DMR starts 6030 bp downstream of TES;DMR starts 4918 bp downstream of TES;DMR starts 6535 bp downstream of TES;DMR starts 8559 bp downstream of TES;DMR star…	0.471
chr11:76801590:76801910	chr11	76801590	76801910	4	321	80.3	0.7762	0.723	-0.0531	9.67	2.524	0.022	uc001oxt;uc031qcw;uc058frn;uc058frr;uc058frs;uc058frt;uc058frm;uc058fro;uc058frp;uc058frq	TSKU;TSKU;TSKU;TSKU;TSKU;RP11-21L23.2;RP11-21L23.4;RP11-21L23.3;RP11-21L23.3;RP11-21L23.3	DMR starts 3436 bp downstream of TES;DMR starts 3437 bp downstream of TES;DMR starts 5522 bp downstream of TES;DMR starts 5658 bp downstream of TES;DMR starts 3446 bp downstream of TES;Exon 1: 100%;DMR starts 33367 bp upstream of TSS;DMR starts 18528 bp upstream of TSS;DMR starts 18531 bp upstream of TSS;DMR starts 18530 bp upstream of TSS	0.464
chr11:811082:811632	chr11	811082	811632	6	551	91.8	0.5256	0.5858	0.0602	-18.212	-2.202	0.02	uc001lrq;uc001lrs;uc001lrt;uc001lrv;uc001lry;uc001lrz;uc001lsa;uc001lsd;uc001lse;uc001lsf;uc001lsg;uc001lsi;uc001lsj;uc010qwt;uc031xct;uc057xnm;uc057xnn;uc057xno;uc057xnp;uc057xnq;uc057xnr;uc057xns;uc057xnt;uc057xnu;uc057xnv;uc057xnw;uc057xnx;uc057xnz;uc057xob;uc057xoc;uc057xod;uc057xoe;uc057xof;uc057xog;uc057xoh;uc057xoi;uc057xoj;uc057xok;uc057xol;uc057xom;uc057xon;uc057xoo;uc057xop;uc057xoq;uc0…	RPLP2;SNORA52;PNPLA2;CRACR2B;CD151;CD151;CD151;TSPAN4;TSPAN4;TSPAN4;TSPAN4;TSPAN4;TSPAN4;CRACR2B;CRACR2B;RPLP2;RPLP2;RPLP2;RPLP2;RPLP2;RPLP2;RPLP2;PNPLA2;PNPLA2;PNPLA2;PNPLA2;PNPLA2;PNPLA2;CRACR2B;CRACR2B;CRACR2B;CRACR2B;CRACR2B;CRACR2B;CRACR2B;CRACR2B;CRACR2B;CRACR2B;CRACR2B;CD151;CD151;CD151;CD151;CD151;CD151;CD151;CD151;CD151;CD151;CD151;CD151;CD151;CD151;CD151;CD151;CD151;CD151;TSPAN4;TSPAN4;…	Exon 3: 7%;DMR ends 49 bp upstream of TSS;DMR ends 7270 bp upstream of TSS;DMR ends 16875 bp upstream of TSS;DMR ends 21320 bp upstream of TSS;DMR ends 21211 bp upstream of TSS;DMR ends 21320 bp upstream of TSS;DMR ends 31176 bp upstream of TSS;DMR ends 31192 bp upstream of TSS;DMR ends 31180 bp upstream of TSS;DMR ends 31309 bp upstream of TSS;DMR ends 32449 bp upstream of TSS;DMR ends 32814 bp …	0.365
chr11:821124:821322	chr11	821124	821322	5	199	39.8	0.4215	0.5007	0.0793	-13.589	-2.247	0.029	uc001lrq;uc001lrs;uc001lrt;uc001lrv;uc001lry;uc001lrz;uc001lsa;uc001lsd;uc001lse;uc001lsf;uc001lsg;uc001lsi;uc001lsj;uc010qwt;uc031xct;uc057xnm;uc057xnn;uc057xno;uc057xnp;uc057xnq;uc057xnr;uc057xns;uc057xnt;uc057xnu;uc057xnv;uc057xnw;uc057xnx;uc057xnz;uc057xob;uc057xoc;uc057xod;uc057xoe;uc057xof;uc057xog;uc057xoh;uc057xoi;uc057xoj;uc057xok;uc057xol;uc057xom;uc057xon;uc057xoo;uc057xop;uc057xoq;uc0…	RPLP2;SNORA52;PNPLA2;CRACR2B;CD151;CD151;CD151;TSPAN4;TSPAN4;TSPAN4;TSPAN4;TSPAN4;TSPAN4;CRACR2B;CRACR2B;RPLP2;RPLP2;RPLP2;RPLP2;RPLP2;RPLP2;RPLP2;PNPLA2;PNPLA2;PNPLA2;PNPLA2;PNPLA2;PNPLA2;CRACR2B;CRACR2B;CRACR2B;CRACR2B;CRACR2B;CRACR2B;CRACR2B;CRACR2B;CRACR2B;CRACR2B;CRACR2B;CD151;CD151;CD151;CD151;CD151;CD151;CD151;CD151;CD151;CD151;CD151;CD151;CD151;CD151;CD151;CD151;CD151;CD151;TSPAN4;TSPAN4;…	DMR starts 8249 bp downstream of TES;DMR starts 9310 bp downstream of TES;Intronic region;DMR ends 7185 bp upstream of TSS;DMR ends 11630 bp upstream of TSS;DMR ends 11521 bp upstream of TSS;DMR ends 11630 bp upstream of TSS;DMR ends 21486 bp upstream of TSS;DMR ends 21502 bp upstream of TSS;DMR ends 21490 bp upstream of TSS;DMR ends 21619 bp upstream of TSS;DMR ends 22759 bp upstream of TSS;DMR …	0.365
chr11:821669:821777	chr11	821669	821777	4	109	27.3	0.5332	0.6084	0.0752	-9.961	-2.202	0.03	uc001lrq;uc001lrs;uc001lrt;uc001lrv;uc001lry;uc001lrz;uc001lsa;uc001lsd;uc001lse;uc001lsf;uc001lsg;uc001lsi;uc001lsj;uc010qwt;uc031xct;uc057xnm;uc057xnn;uc057xno;uc057xnp;uc057xnq;uc057xnr;uc057xns;uc057xnt;uc057xnu;uc057xnv;uc057xnw;uc057xnx;uc057xnz;uc057xob;uc057xoc;uc057xod;uc057xoe;uc057xof;uc057xog;uc057xoh;uc057xoi;uc057xoj;uc057xok;uc057xol;uc057xom;uc057xon;uc057xoo;uc057xop;uc057xoq;uc0…	RPLP2;SNORA52;PNPLA2;CRACR2B;CD151;CD151;CD151;TSPAN4;TSPAN4;TSPAN4;TSPAN4;TSPAN4;TSPAN4;CRACR2B;CRACR2B;RPLP2;RPLP2;RPLP2;RPLP2;RPLP2;RPLP2;RPLP2;PNPLA2;PNPLA2;PNPLA2;PNPLA2;PNPLA2;PNPLA2;CRACR2B;CRACR2B;CRACR2B;CRACR2B;CRACR2B;CRACR2B;CRACR2B;CRACR2B;CRACR2B;CRACR2B;CRACR2B;CD151;CD151;CD151;CD151;CD151;CD151;CD151;CD151;CD151;CD151;CD151;CD151;CD151;CD151;CD151;CD151;CD151;CD151;TSPAN4;TSPAN4;…	DMR starts 8794 bp downstream of TES;DMR starts 9855 bp downstream of TES;Exon 3: 100%;DMR ends 6730 bp upstream of TSS;DMR ends 11175 bp upstream of TSS;DMR ends 11066 bp upstream of TSS;DMR ends 11175 bp upstream of TSS;DMR ends 21031 bp upstream of TSS;DMR ends 21047 bp upstream of TSS;DMR ends 21035 bp upstream of TSS;DMR ends 21164 bp upstream of TSS;DMR ends 22304 bp upstream of TSS;DMR end…	0.365
chr12:100266047:100266414	chr12	100266047	100266414	8	368	46	0.5194	0.58	0.0606	-24.666	-2.408	0.02	uc001thn;uc058sfh;uc058sfi;uc058sfj;uc058sfk;uc058sfl;uc001thh;uc001thi;uc031zkp;uc058sez;uc058sfa;uc058sfb;uc058sfc;uc058sfd;uc058sfe;uc058sff;uc058sfg	SCYL2;SCYL2;SCYL2;SCYL2;SCYL2;SCYL2;DEPDC4;DEPDC4;Y_RNA;DEPDC4;DEPDC4;DEPDC4;DEPDC4;DEPDC4;DEPDC4;DEPDC4;DEPDC4	DMR ends 970 bp upstream of TSS;DMR ends 726 bp upstream of TSS;DMR ends 763 bp upstream of TSS;DMR ends 835 bp upstream of TSS;DMR ends 16718 bp upstream of TSS;DMR ends 49143 bp upstream of TSS;Intronic region;Intronic region;DMR starts 8257 bp upstream of TSS;DMR starts 13768 bp upstream of TSS;DMR starts 13742 bp upstream of TSS;DMR starts 3691 bp upstream of TSS;Intronic region;Intronic regi…	-0.194
chr12:107782460:107782855	chr12	107782460	107782855	6	396	66	0.7443	0.7981	0.0538	-14.538	-2.341	0.022	uc001tmr;uc001tmp;uc058stf;uc058sti;uc058stj;uc058stk;uc058stl	ASCL4;PRDM4;PRDM4;PRDM4;PRDM4;PRDM4;PRDM4	DMR starts 5816 bp downstream of TES;DMR starts 21300 bp upstream of TSS;DMR starts 21188 bp upstream of TSS;DMR starts 39867 bp upstream of TSS;DMR starts 30685 bp upstream of TSS;DMR starts 21436 bp upstream of TSS;DMR starts 21532 bp upstream of TSS	-0.204
chr12:107783227:107783611	chr12	107783227	107783611	4	385	96.3	0.7684	0.8204	0.052	-9.789	-2.413	0.021	uc001tmr;uc001tmp;uc058stf;uc058sti;uc058stj;uc058stk;uc058stl	ASCL4;PRDM4;PRDM4;PRDM4;PRDM4;PRDM4;PRDM4	DMR starts 6583 bp downstream of TES;DMR starts 22067 bp upstream of TSS;DMR starts 21955 bp upstream of TSS;DMR starts 40634 bp upstream of TSS;DMR starts 31452 bp upstream of TSS;DMR starts 22203 bp upstream of TSS;DMR starts 22299 bp upstream of TSS	-0.204
chr12:116882511:116883357	chr12	116882511	116883357	17	847	49.8	0.638	0.6997	0.0616	-47.103	-2.262	0.022	uc001twf;uc001twg;uc001twe;uc058ttc;uc058ttd;uc058tte	FBXW8;FBXW8;HRK;HRK;HRK;HRK	DMR ends 27608 bp upstream of TSS;DMR ends 27599 bp upstream of TSS;DMR starts 1070 bp upstream of TSS;DMR starts 2894 bp upstream of TSS;DMR starts 1423 bp upstream of TSS;DMR starts 4014 bp upstream of TSS	-0.766
chr12:21318263:21318371	chr12	21318263	21318371	7	109	15.6	0.8494	0.7986	-0.0508	18.407	2.633	0.019	uc058lui;uc001res;uc001ret;uc001reu;uc010sip;uc031ywf;uc058ltw;uc058ltx;uc058lty;uc058ltz;uc058lua;uc058lub;uc058luc;uc058lud;uc058lue;uc058luf	IAPP;SLCO1A2;SLCO1A2;SLCO1A2;SLCO1A2;SLCO1A2;SLCO1A2;SLCO1A2;SLCO1A2;SLCO1A2;SLCO1A2;SLCO1A2;SLCO1A2;SLCO1A2;SLCO1A2;SLCO1A2	DMR ends 36588 bp upstream of TSS;Intronic region;Intronic region;Intronic region;Intronic region;Intronic region;Intronic region;Intronic region;Intronic region;Intronic region;Intronic region;Intronic region;Intronic region;Intronic region;Intronic region;DMR ends 460 bp downstream of TES	-0.634
chr12:21370970:21371234	chr12	21370970	21371234	5	265	53	0.7306	0.6757	-0.0549	10.952	2.246	0.025	uc001rev;uc058lui;uc058luj;uc058luk;uc058lul;uc001res;uc001ret;uc001reu;uc010sip;uc031ywf;uc058ltw;uc058ltx;uc058lty;uc058ltz;uc058lua;uc058lub;uc058luc;uc058lud;uc058lue;uc058luf;uc058lug;uc058luh	IAPP;IAPP;IAPP;IAPP;IAPP;SLCO1A2;SLCO1A2;SLCO1A2;SLCO1A2;SLCO1A2;SLCO1A2;SLCO1A2;SLCO1A2;SLCO1A2;SLCO1A2;SLCO1A2;SLCO1A2;SLCO1A2;SLCO1A2;SLCO1A2;SLCO1A2;SLCO1A2	DMR ends 1650 bp upstream of TSS;Intronic region;DMR ends 1685 bp upstream of TSS;DMR ends 1694 bp upstream of TSS;DMR ends 2173 bp upstream of TSS;Intronic region;DMR starts 46234 bp upstream of TSS;DMR starts 46289 bp upstream of TSS;DMR starts 36070 bp upstream of TSS;Intronic region;DMR starts 36299 bp upstream of TSS;Intronic region;Intronic region;DMR starts 36063 bp upstream of TSS;Introni…	-0.634
chr12:21371730:21371950	chr12	21371730	21371950	7	221	31.6	0.7332	0.6703	-0.063	17.269	2.502	0.026	uc001rev;uc058lui;uc058luj;uc058luk;uc058lul;uc001res;uc001ret;uc001reu;uc010sip;uc031ywf;uc058ltw;uc058ltx;uc058lty;uc058ltz;uc058lua;uc058lub;uc058luc;uc058lud;uc058lue;uc058luf;uc058lug;uc058luh	IAPP;IAPP;IAPP;IAPP;IAPP;SLCO1A2;SLCO1A2;SLCO1A2;SLCO1A2;SLCO1A2;SLCO1A2;SLCO1A2;SLCO1A2;SLCO1A2;SLCO1A2;SLCO1A2;SLCO1A2;SLCO1A2;SLCO1A2;SLCO1A2;SLCO1A2;SLCO1A2	DMR ends 934 bp upstream of TSS;Intronic region;DMR ends 969 bp upstream of TSS;DMR ends 978 bp upstream of TSS;DMR ends 1457 bp upstream of TSS;Intronic region;DMR starts 46994 bp upstream of TSS;DMR starts 47049 bp upstream of TSS;DMR starts 36830 bp upstream of TSS;Intronic region;DMR starts 37059 bp upstream of TSS;Intronic region;Intronic region;DMR starts 36823 bp upstream of TSS;Intronic r…	-0.634
chr12:21378253:21378348	chr12	21378253	21378348	4	96	24	0.6818	0.6178	-0.0641	9.97	2.553	0.026	uc001rev;uc058lui;uc058luj;uc058luk;uc058lul;uc001res;uc010sip;uc031ywf;uc058ltw;uc058ltx;uc058lty;uc058ltz;uc058lua;uc058lub;uc058luc;uc058lud;uc058lue;uc058luf;uc058lug;uc058luh	IAPP;IAPP;IAPP;IAPP;IAPP;SLCO1A2;SLCO1A2;SLCO1A2;SLCO1A2;SLCO1A2;SLCO1A2;SLCO1A2;SLCO1A2;SLCO1A2;SLCO1A2;SLCO1A2;SLCO1A2;SLCO1A2;SLCO1A2;SLCO1A2	Exon 3: 100%;Exon 3: 100%;Exon 4: 100%;Exon 3: 100%;Exon 3: 100%;Intronic region;DMR starts 43353 bp upstream of TSS;Intronic region;DMR starts 43582 bp upstream of TSS;Intronic region;Intronic region;DMR starts 43346 bp upstream of TSS;Intronic region;DMR starts 43340 bp upstream of TSS;Intronic region;Intronic region;DMR starts 43358 bp upstream of TSS;Intronic region;Intronic region;Intronic r…	-0.634
chr12:22255256:22255437	chr12	22255256	22255437	8	182	22.8	0.4765	0.4204	-0.0561	18.527	2.462	0.024	NA;uc001rfo;uc058lwg;uc058lwj;uc058lwl;uc058lwm;uc058lwn;uc058lwo;uc058lwp;uc058lwq	NA;ST8SIA1;ST8SIA1;ST8SIA1;ST8SIA1;ST8SIA1;ST8SIA1;ST8SIA1;ST8SIA1;ST8SIA1	NA;Exon 3: 61%;DMR starts 4469 bp upstream of TSS;Exon 2: 61%;Intronic region;Exon 2: 61%;Intronic region;Exon 3: 61%;DMR starts 6210 bp upstream of TSS;Exon 3: 61%	0.421
chr12:22256046:22256442	chr12	22256046	22256442	8	397	49.6	0.5451	0.4707	-0.0744	24.367	3.067	0.024	NA;uc001rfo;uc058lwg;uc058lwj;uc058lwl;uc058lwm;uc058lwn;uc058lwo;uc058lwp;uc058lwq	NA;ST8SIA1;ST8SIA1;ST8SIA1;ST8SIA1;ST8SIA1;ST8SIA1;ST8SIA1;ST8SIA1;ST8SIA1	NA;Intronic region;DMR starts 5259 bp upstream of TSS;Intronic region;Intronic region;Intronic region;Intronic region;Intronic region;DMR starts 7000 bp upstream of TSS;Intronic region	0.421
chr12:22256871:22257242	chr12	22256871	22257242	4	372	93	0.6699	0.6081	-0.0618	10.059	2.758	0.025	NA;uc001rfo;uc058lwg;uc058lwj;uc058lwl;uc058lwm;uc058lwn;uc058lwo;uc058lwp;uc058lwq	NA;ST8SIA1;ST8SIA1;ST8SIA1;ST8SIA1;ST8SIA1;ST8SIA1;ST8SIA1;ST8SIA1;ST8SIA1	NA;Intronic region;DMR starts 6084 bp upstream of TSS;Intronic region;Intronic region;Intronic region;Intronic region;Intronic region;DMR starts 7825 bp upstream of TSS;Intronic region	0.421
chr12:22408399:22409684	chr12	22408399	22409684	14	1286	91.9	0.5632	0.4928	-0.0704	45.151	3.844	0.022	NA;uc058lws;uc058lwu;uc058lwv	NA;ST8SIA1;ST8SIA1;RP11-73M14.1	NA;Intronic region;DMR starts 31456 bp upstream of TSS;DMR starts 10324 bp upstream of TSS	0.421
chr12:4911510:4912004	chr12	4911510	4912004	34	495	14.6	0.4265	0.3457	-0.0808	113.771	4.017	0.024	uc001qnh;uc058kas;uc058kat;NA	KCNA1;KCNA1;KCNA1;NA	Exon 2: 100%;Intronic region;Intronic region;NA	0.551
chr12:49868564:49869846	chr12	49868564	49869846	26	1283	49.3	0.6349	0.5599	-0.075	94.664	5.127	0.021	uc001rvm;uc058ntj;uc058ntt;uc001rvh;uc001rvi;uc001rvj;uc009zlk;uc058ntg;uc058nti;uc058ntk;uc058ntl;uc058ntm	RP11-70F11.8;RP11-70F11.7;RP11-70F11.8;BCDIN3D;FAIM2;FAIM2;NCKAP5L;NCKAP5L;BCDIN3D;FAIM2;FAIM2;FAIM2	DMR ends 42107 bp upstream of TSS;DMR starts 2762 bp downstream of TES;DMR ends 42134 bp upstream of TSS;DMR starts 25435 bp upstream of TSS;DMR ends 554 bp downstream of TES;Exon 12: 100%;DMR starts 40139 bp upstream of TSS;DMR starts 39814 bp upstream of TSS;DMR starts 25470 bp upstream of TSS;DMR ends 569 bp downstream of TES;DMR ends 685 bp downstream of TES;DMR ends 727 bp downstream of TES	0.713
chr12:49872885:49875075	chr12	49872885	49875075	28	2191	78.3	0.6912	0.6229	-0.0683	102.179	5.226	0.019	uc001rvm;uc058ntj;uc058ntt;uc058ntu;uc058ntv;uc001rvh;uc001rvi;uc001rvj;uc009zlk;uc058ntg;uc058nti;uc058ntk;uc058ntl;uc058ntm	RP11-70F11.8;RP11-70F11.7;RP11-70F11.8;RP11-70F11.8;RP11-70F11.8;BCDIN3D;FAIM2;FAIM2;NCKAP5L;NCKAP5L;BCDIN3D;FAIM2;FAIM2;FAIM2	DMR ends 36878 bp upstream of TSS;DMR starts 7083 bp downstream of TES;DMR ends 36905 bp upstream of TSS;DMR ends 49283 bp upstream of TSS;DMR ends 49925 bp upstream of TSS;DMR starts 29756 bp upstream of TSS;Intronic region;Intronic region;DMR starts 44460 bp upstream of TSS;DMR starts 44135 bp upstream of TSS;DMR starts 29791 bp upstream of TSS;Intronic region;Intronic region;Intronic region	0.713
chr12:49879575:49879633	chr12	49879575	49879633	3	59	19.7	0.7067	0.6518	-0.055	8.381	2.802	0.02	uc001rvm;uc058ntt;uc058ntu;uc058ntv;uc058ntw;uc001rvh;uc001rvi;uc001rvj;uc058nti;uc058ntk;uc058ntl;uc058ntm;uc058ntn	RP11-70F11.8;RP11-70F11.8;RP11-70F11.8;RP11-70F11.8;RP11-70F11.8;BCDIN3D;FAIM2;FAIM2;BCDIN3D;FAIM2;FAIM2;FAIM2;FAIM2	DMR ends 32320 bp upstream of TSS;DMR ends 32347 bp upstream of TSS;DMR ends 44725 bp upstream of TSS;DMR ends 45367 bp upstream of TSS;DMR ends 49765 bp upstream of TSS;DMR starts 36446 bp upstream of TSS;Intronic region;Intronic region;DMR starts 36481 bp upstream of TSS;Intronic region;Intronic region;Intronic region;DMR ends 9475 bp downstream of TES	0.713
chr12:51952902:51953535	chr12	51952902	51953535	15	634	42.3	0.2092	0.2902	0.0809	-48.763	-2.676	0.025	uc001rzl;uc001rzm;uc001rzn;uc010snn;uc021qya;uc058oeu;uc058oev;uc058oew;NA	ACVR1B;ACVR1B;ACVR1B;ACVR1B;ACVR1B;ACVR1B;ACVR1B;RNU6-574P;NA	Intronic region;Intronic region;Intronic region;Intronic region;Before TSS: 75.51%, Exon 1: 19%;Intronic region;DMR ends 30500 bp upstream of TSS;DMR ends 34122 bp upstream of TSS;NA	-0.239
chr12:51954814:51955667	chr12	51954814	51955667	11	854	77.6	0.2459	0.3165	0.0707	-29.658	-2.296	0.026	uc001rzl;uc001rzm;uc001rzn;uc010snn;uc021qya;uc058oeu;uc058oev;uc058oew;NA	ACVR1B;ACVR1B;ACVR1B;ACVR1B;ACVR1B;ACVR1B;ACVR1B;RNU6-574P;NA	Intronic region;Intronic region;Intronic region;Intronic region;Intronic region;Intronic region;DMR ends 28368 bp upstream of TSS;DMR ends 31990 bp upstream of TSS;NA	-0.239
chr12:51972132:51973143	chr12	51972132	51973143	17	1012	59.5	0.4216	0.505	0.0834	-65.147	-3.26	0.022	uc001rzl;uc001rzm;uc001rzn;uc001rzo;uc001rzp;uc010snn;uc010sno;uc021qya;uc058oeu;uc058oev;uc058oew;uc058oex;uc058oey;uc058oez;uc058ofa;uc058ofb;uc058ofc;uc058ofd;NA	ACVR1B;ACVR1B;ACVR1B;GRASP;GRASP;ACVR1B;NR4A1;ACVR1B;ACVR1B;ACVR1B;RNU6-574P;GRASP;GRASP;GRASP;GRASP;GRASP;GRASP;NR4A1;NA	Intronic region;Intronic region;Intronic region;DMR ends 33797 bp upstream of TSS;DMR ends 37378 bp upstream of TSS;Intronic region;DMR ends 49689 bp upstream of TSS;Intronic region;Intronic region;DMR ends 10892 bp upstream of TSS;DMR ends 14514 bp upstream of TSS;DMR ends 36045 bp upstream of TSS;DMR ends 37384 bp upstream of TSS;DMR ends 37768 bp upstream of TSS;DMR ends 37931 bp upstream of T…	-0.239
[truncated: 572 more rows]
