# Supplementary material for: Type 2 diabetes candidate genes, including PAX5, cause impaired insulin secretion in human pancreatic islets
Source: J Clin Invest. 2023 Jan 19;133(4):e163612. doi: 10.1172/JCI163612 (PMC9927941; doi:10.1172/JCI163612)
Supplement: Supplemental table 7 [file jci-133-163612-s021.xlsx]

## Sheet: A - Islet eQTLs (INSPIRE)
Table S7 - Sheet A. Genetic variants (SNPs) associated with human islet expression, so called eQTLs, of the DEGs found to be associated with type 2 diabetes (T2D) in the present study, as well as data from GWAS catalogue regarding association with T2D, metabolic disease and traits.
The eQTL data comes form Vinuela et al (PMID 32999275)
Gene name	ChrPheno	StartPheno	EndPheno	BestExonID	NumExons	NumVariantCis	DistanceWithBest	SNP (rsID)	A1	A2	MAF	SNPchr	StartSNP	EndSNP	eQTL P-value	Slope	EmpiricalAdjustedPval	BetaAdjustedPval	SNP has been associated with Trait	Source	PMID
RPL39L	3	186898696	186898696	ENSG00000163923.5_186838736_186839116	3	6336	233051	rs3887925	C	T	0.492857	3	186665645	186665645	2.28e-07	0.206435	0.001998	0.00147671	T2D	Diamante	30297969
CMTM7	3	32433163	32433163	ENSG00000153551.9_32492495_32493965	6	6422	-101801	rs6771238	C	A	0.316012	3	32331362	32331362	1.81e-06	-0.183935	0.01998	0.0209919
MYRIP	3	39850405	39850405	ENSG00000170011.9_40299625_40301812	17	5444	38096	rs6777708	T	C	0.397696	3	39888501	39888501	8.45e-12	-0.2808	0.000999001	6.11e-07
HHATL	3	42744319	42744319	ENSG00000010282.10_42735109_42735693	12	5067	6280	rs339693	C	T	0.397858	3	42738039	42738039	9.92e-07	-0.199632	0.00799201	0.0106
DKK3	11	12031316	12031316	ENSG00000050165.13_11984653_11986275	7	7128	133588	rs74855352	A	G	0.0852397	11	11897728	11897728	5.14e-07	-0.3775	0.00599401	0.00740735
GLB1L2	11	134201768	134201768	ENSG00000149328.10_134244866_134246218	18	6627	-13226	rs481252	T	C	0.425	11	134188542	134188542	6.29e-12	-0.293299	0.000999001	4.13e-07
GLB1L2	11	134201768	134201768	ENSG00000149328.10_134244866_134246218	18	6627	33452	rs4936230	C	G	0.362442	11	134235220	134235220	1.8e-15	0.369642	0.000999001	3.17e-10
FERMT3	11	63974150	63974150	ENSG00000149781.8_63990785_63991354	12	3734	934885	rs78911703	G	A	0.0133276	11	64909035	64909035	1.46e-06	0.726154	0.018981	0.0162084
LATS1	6	150039392	150039392	ENSG00000131023.8_150004055_150005728	8	6618	-58065	rs12176218	C	T	0.308607	6	150097457	150097457	1.98e-08	0.143423	0.000999001	0.000376335
IPCEF1	6	154677926	154677926	ENSG00000074706.9_154475631_154481175	3	6859	-49899	rs12528985	C	T	0.418634	6	154727825	154727825	2.04e-06	-0.197707	0.014985	0.0139198
THBS2	6	169654139	169654139	ENSG00000186340.10_169632759_169632911	22	8285	20222	rs9294978	A	G	0.295577	6	169633917	169633917	3.47e-07	-0.157838	0.00999001	0.00934025	Pulse Pressure, height	UKB and ICBP blood pressure GWAS; GIANT UK Biobank GWAS	30224653; 30124842
COLEC12	18	500722	500722	ENSG00000158270.10_346295_347341	7	5165	20809	rs4797179	G	A	0.0776974	18	479913	479913	5.42e-08	0.551577	0.001998	0.00112541
GNAL	18	11688955	11688955	ENSG00000141404.11_11752805_11752924	12	6948	8869	rs8087897	G	A	0.130847	18	11697824	11697824	1.71e-12	0.650521	0.000999001	1.6e-07
RRAGD	6	90121989	90121989	ENSG00000025039.10_90074355_90077926	7	5193	420137	rs140551001	A	G	0.0591175	6	89701852	89701852	2.48e-06	-0.271005	0.018981	0.0202473
RRAGD	6	90121989	90121989	ENSG00000025039.10_90089887_90090086	7	5193	8962	rs9294435	G	A	0.209958	6	90113027	90113027	3.27e-07	0.13997	0.004995	0.00390988	eGFR-creat (serum creatinine), Serum creatinine	BioBank Japan GWAS, CKDGen GWAS	29403010; 31152163
PPP1R1A	12	54982443	54982443	ENSG00000135447.12_54969171_54971326	8	5469	11096	rs1249951	C	G	0.498321	12	54971347	54971347	5.47e-16	-0.332514	0.000999001	8.43e-11
FZD10	12	130647004	130647004	ENSG00000111432.4_130647004_130650285	1	8293	-31969	rs4759612	A	G	0.281	12	130615035	130615035	1.21e-06	-0.210717	0.00599401	0.0028213
ETNK1	12	22778009	22778009	ENSG00000139163.11_22811948_22812088	9	4622	235130	rs2195059	T	C	0.361262	12	23013139	23013139	1.88e-06	0.0976606	0.022977	0.0188293
EDARADD	1	236511562	236511562	ENSG00000186197.8_236572516_236572574	7	6431	-68989	rs2812480	C	T	0.493916	1	236442573	236442573	1.14e-07	0.18594	0.003996	0.00159146
EDARADD	1	236511562	236511562	ENSG00000186197.8_236557578_236557805	7	6431	34824	rs2120959	G	A	0.391829	1	236546386	236546386	4.88e-09	-0.297211	0.000999001	0.000141952
TGFBR3	1	92371892	92371892	ENSG00000069702.6_92185450_92185787	17	5046	324888	rs906633	T	C	0.197936	1	92047004	92047004	1.36e-06	0.197624	0.00999001	0.0122745
SYNDIG1	20	24449835	24449835	ENSG00000101463.5_24645982_24647252	3	7176	152108	rs13038938	A	C	0.170272	20	24601943	24601943	2.78e-12	-0.347675	0.000999001	5.6e-08
CST2	20	23807368	23807368	ENSG00000170369.3_23807070_23807368	3	6829	33368	rs4437030	C	T	0.273935	20	23774000	23774000	2e-06	-0.350611	0.010989	0.011913	eGFR-cys (serum cystatin C)	CKDGen 1000G GWAS - eGFRcys associations	28452372; 20383146
CST2	20	23807368	23807368	ENSG00000170369.3_23804406_23804740	3	6829	30238	rs6114296	G	A	0.295236	20	23777130	23777130	4.19e-09	-0.423893	0.000999001	5.16e-05	eGFR-cys (serum cystatin C)	CKDGen 1000G GWAS - eGFRcys associations	28452372; 20383146
CTSZ	20	57582302	57582302	ENSG00000101160.9_57572447_57572808	6	5445	12064	rs448943	A	G	0.360714	20	57570238	57570238	3.95e-09	-0.179006	0.000999001	5.77e-05	Diastolic blood pressure, Systolic blood pressure	UKB and ICBP blood pressure GWAS; UK Biobank 409K GWAS;	30224653; 30297966
SMTN	22	31460091	31460091	ENSG00000183963.14_31484440_31484592	17	5544	-465250	rs71331251	A	G	0.0991946	22	30994841	30994841	8.9e-07	0.220346	0.00599401	0.0101624
SEC14L6	22	30942669	30942669	ENSG00000214491.4_30927890_30927985	10	5137	14694	rs5749118	C	T	0.188095	22	30927975	30927975	4.45e-30	0.871944	0.000999001	1.78e-22
SEC14L6	22	30942669	30942669	ENSG00000214491.4_30918786_30921096	10	5137	7240	rs5753193	C	G	0.274009	22	30935429	30935429	4.81e-30	0.535774	0.000999001	8.54e-23
SELENOO	22	50639408	50639408	ENSG00000073169.9_50655634_50656045	9	6259	3385	rs4838814	C	G	0.3987	22	50642793	50642793	1.23e-15	0.157118	0.000999001	6.93e-10
CLDN3	7	73184600	73184600	ENSG00000165215.5_73183328_73184600	1	3094	-13637	rs4320426	A	T	0.475714	7	73198237	73198237	2.76e-11	-0.161304	0.000999001	1.27e-07
CLDN12	7	90013035	90013035	ENSG00000157224.11_90118185_90118278	12	6315	108083	rs6970733	G	A	0.370917	7	90121118	90121118	1.64e-08	-0.232472	0.000999001	0.000335761
ST8SIA4	5	100238970	100238970	ENSG00000113532.8_100238547_100238970	5	5613	-183683	rs7707683	G	A	0.455484	5	100422653	100422653	6.75e-08	0.270937	0.000999001	0.000701596
SLC38A8	16	84076241	84076241	ENSG00000166558.6_84046606_84046657	6	11355	556314	rs140862124	G	C	0.0135487	16	83519927	83519927	4.13e-08	1.29579	0.001998	0.00147957
CYBA	16	88717560	88717560	ENSG00000051523.6_88711150_88713583	4	8477	29754	rs55775803	A	G	0.264739	16	88687806	88687806	2.85e-09	0.133642	0.000999001	4.97e-05
CYBA	16	88717560	88717560	ENSG00000051523.6_88711150_88713583	4	8477	486	rs3794624	G	A	0.367486	16	88717074	88717074	2.2e-20	-0.220291	0.000999001	4.87e-15	Height	GIANT UK Biobank GWAS	30124842
ABAT	16	8768422	8768422	ENSG00000183044.7_8868747_8868914	19	10148	100218	rs1641021	C	T	0.435714	16	8868640	8868640	6.93e-08	0.146123	0.004995	0.00369479
ABAT	16	8768422	8768422	ENSG00000183044.7_8808447_8809490	19	10148	30115	rs3095511	A	G	0.270038	16	8798537	8798537	1.42e-12	-0.333921	0.000999001	3.04e-07
ABAT	16	8768422	8768422	ENSG00000183044.7_8806812_8807736	19	10148	38500	rs2241103	A	G	0.173161	16	8806922	8806922	7.77e-10	-0.373811	0.000999001	4.94e-05
IL21R	16	27413483	27413483	ENSG00000103522.11_27459855_27462115	1	5665	292653	rs71377614	A	T	0.122754	16	27706136	27706136	1.79e-16	-0.471845	0.000999001	5.44e-12
HSD3B7	16	30996519	30996519	ENSG00000099377.9_30999089_31000473	7	2633	-27930	rs4889599	C	T	0.397252	16	30968589	30968589	2.05e-26	-0.298603	0.000999001	1.46e-19	BMI; LDL cholesterol; Diastolic blood pressure; trigylcerides	GIANT-UK Biobank GWAS Meta-analysis: females, GIANT-UK Biobank GWAS Meta-analysis; UKB and ICBP blood pressure GWAS; UK Biobank Mendelian trait GWAS; https://www.biorxiv.org/content/10.1101/2020.06.28.171561v1; Global Lipids Genetics Consortium (GLGC)	30239722, 30239722; 30224653; 30124842; 24097068
SIRPA	20	1875154	1875154	ENSG00000198053.7_1895745_1896101	7	6788	19313	rs6081134	T	A	0.375234	20	1894467	1894467	4.25e-127	-1.01993	0.000999001	4.33e-109	PC3 dietary pattern	UK Biobank dietary habit GWAS	32193382
PTTG1IP	21	46293752	46293752	ENSG00000183255.7_46269500_46271542	9	6807	9995	rs66467973	C	T	0.0797872	21	46283757	46283757	2.07e-10	-0.283957	0.000999001	6.88e-06
PTTG1IP	21	46293752	46293752	ENSG00000183255.7_46285486_46285811	9	6807	7929	rs596566	T	C	0.365386	21	46285823	46285823	1.43e-10	0.228278	0.000999001	4.63e-06	AST-ALT ratio	Liver biomarkers GWAS	33462484
SIRT1	10	69644427	69644427	ENSG00000096717.7_69672231_69672788	11	5739	230555	rs7921043	A	C	0.390044	10	69874982	69874982	1.96e-07	0.143009	0.001998	0.00289562	Systolic blood pressure; Pulse pressure; Diastolic blood pressure	UKB and ICBP blood pressure GWAS	30224653
VSIR	10	73533255	73533255	ENSG00000107738.15_73507316_73511047	7	5759	29261	rs60200069	T	G	0.436402	10	73503994	73503994	1.05e-14	-0.24645	0.000999001	1.62e-09
PDZD8	10	119134978	119134978	ENSG00000165650.7_119040000_119044982	6	4950	72742	rs2794418	C	T	0.440616	10	119062236	119062236	3.11e-07	0.131104	0.00599401	0.00342387	Sleep duration; Naps; Chronotype (morningness)	UK Biobank Sleep Traits GWAS: Self-report	26955885; 27992416; 30696823; 31409809; 30804566; 30846698
CPXM2	10	125699783	125699783	ENSG00000121898.8_125521388_125521685	14	6819	25704	rs72829727	C	T	0.125138	10	125674079	125674079	3.3e-08	-0.358768	0.003996	0.00145279
CHST15	10	125853206	125853206	ENSG00000182022.13_125805183_125806241	8	6933	91232	rs28452255	T	C	0.0915915	10	125761974	125761974	1.59e-16	0.416897	0.000999001	5.61e-11
WAC	10	28821422	28821422	ENSG00000095787.17_28823163_28823275	14	7271	71	rs28366025	G	T	0.313574	10	28821493	28821493	1.27e-27	0.423885	0.000999001	4.6e-22
ROR2	9	94712444	94712444	ENSG00000169071.10_94484879_94487389	9	6101	212826	rs7855522	G	A	0.485785	9	94499618	94499618	2.64e-07	-0.245486	0.004995	0.00413268
ROR2	9	94712444	94712444	ENSG00000169071.10_94484879_94487389	9	6101	43205	rs2030992	G	T	0.254915	9	94669239	94669239	2.17e-12	0.369268	0.000999001	1.47e-07
ENTR1	9	139305061	139305061	ENSG00000165689.12_139304326_139304720	10	6101	1045	rs11145930	C	T	0.29881	9	139304016	139304016	2.46e-10	-0.209595	0.000999001	7.35e-06	Height; Inflammatory bowel disease; Chronotype (morningness); Crohn's disease; Random glucose	GIANT UK Biobank GWAS; IBD Genetics GWAS; UK Biobank Sleep Traits GWAS: Self-report; UK Biobank Mendelian trait GWAS	30124842; 26192919; 25559196; https://www.biorxiv.org/content/10.1101/2020.06.28.171561v1
SAMSN1	21	15955723	15955723	ENSG00000155307.13_15893471_15893542	8	6068	25928	rs9981275	C	T	0.450761	21	15929795	15929795	2e-07	0.290513	0.003996	0.00245927
PAQR3	4	79860592	79860592	ENSG00000163291.10_79831992_79841835	8	5346	7006	rs7656083	G	A	0.190677	4	79853586	79853586	4.54e-08	-0.197046	0.000999001	0.000637375
TMEM150C	4	83483510	83483510	ENSG00000249242.3_83404323_83406872	8	5917	-30280	rs11099542	T	C	0.289559	4	83513790	83513790	4.38e-07	0.165804	0.00799201	0.00641024
GPAA1	8	145137493	145137493	ENSG00000197858.6_145139014_145139513	5	4251	-22028	rs144843136	C	T	0.0785511	8	145115465	145115465	8.7e-07	0.186541	0.004995	0.00469504
SLC39A4	8	145642279	145642279	ENSG00000147804.5_145635779_145638330	2	2886	-607	rs117891721	C	T	0.0696768	8	145642886	145642886	2.09e-09	-0.351418	0.000999001	1.76e-05
CECR2	22	17840837	17840837	ENSG00000099954.14_18027838_18029254	15	5598	144420	rs55782745	A	C	0.15182	22	17985257	17985257	5.72e-07	-0.295867	0.015984	0.0157914
HDHD5	22	17646177	17646177	ENSG00000069998.8_17639347_17640167	7	5565	17946	rs71326295	G	A	0.0463768	22	17628231	17628231	1.08e-06	0.363843	0.00999001	0.0132649
HDHD5	22	17646177	17646177	ENSG00000069998.8_17630432_17630635	7	5565	15691	rs1034859	C	A	0.432143	22	17630486	17630486	8.96e-11	-0.221392	0.000999001	1.89e-06
SV2B	15	91643180	91643180	ENSG00000185518.7_91832751_91832910	13	6242	93285	rs1476077	G	A	0.0457224	15	91736465	91736465	5.55e-15	1.05456	0.000999001	1.04e-09
TNFSF11	13	43136872	43136872	ENSG00000120659.10_43180633_43182149	3	5545	164023	rs1323605	G	A	0.277381	13	43300895	43300895	6.56e-07	0.202356	0.00799201	0.00389849
SMAD9	13	37494902	37494902	ENSG00000120693.9_37446795_37447052	6	5923	-562978	rs9603212	C	T	0.0109508	13	38057880	38057880	1.79e-06	-0.81379	0.011988	0.0159341
SMAD9	13	37494902	37494902	ENSG00000120693.9_37446795_37447052	6	5923	7881	rs556429	C	A	0.25658	13	37487021	37487021	3.7e-13	-0.292275	0.000999001	1.95e-08	Coronary artery disease	CARDIoGRAMplusC4D-UK Biobank CAD GWAS Meta-analysis; UK Biobank CAD GWAS	29212778; 29212778
PTCHD1	23	23352133	23352133	ENSG00000165186.9_23410648_23422489	1	4366	-206353	rs2465826	G	A	0.297346	23	23145780	23145780	2.49e-11	-0.747912	0.000999001	1.72e-07	Height	Hoorn DCS 2019	28588112
NAB1	2	191511472	191511472	ENSG00000138386.12_191520703_191520885	11	4222	9373	rs2293765	C	A	0.394048	2	191520845	191520845	1.57e-68	-0.842334	0.000999001	4.66e-55	Height; Systolic blood pressure; Hypothyroidism; Pulse pressure; Diastolic blood pressure	GIANT UK Biobank GWAS; UKB and ICBP blood pressure GWAS; UK Biobank 409K GWAS;	30124842; 30224653; 30297966
NCKAP5	2	134326034	134326034	ENSG00000176771.11_133539513_133543291	16	5593	130224	rs6430418	C	G	0.407529	2	134195810	134195810	5.02e-17	-0.394159	0.000999001	3.06e-12
FOXN2	2	48541776	48541776	ENSG00000170802.11_48555700_48555841	7	6429	32119	rs79073127	G	C	0.109457	2	48573895	48573895	5.23e-11	0.385935	0.000999001	1.88e-06
CHL1	3	238279	238279	ENSG00000134121.5_404900_405185	29	4008	-36621	rs62229829	G	A	0.0131508	3	201658	201658	4.55e-07	0.942409	0.014985	0.017313
CHL1	3	238279	238279	ENSG00000134121.5_288251_290280	29	4008	96010	rs3901552	A	G	0.258526	3	334289	334289	2.11e-10	0.395017	0.000999001	2.15e-05
NAA30	14	57857262	57857262	ENSG00000139977.9_57876097_57882635	5	5784	605308	rs985685	C	A	0.407143	14	58462570	58462570	1.93e-06	0.107947	0.017982	0.0200484
SPIRE1	18	12658133	12658133	ENSG00000134278.10_12446511_12449895	18	6313	92883	rs34456643	T	C	0.49526	18	12565250	12565250	9.56e-15	0.172078	0.000999001	1.25e-09
ADRA2C	4	3768075	3768075	ENSG00000184160.6_3768075_3770251	1	7098	-10695	rs13143189	G	A	0.42886	4	3757380	3757380	1.91e-09	0.178319	0.000999001	5.61e-06	Urinary potassium excretion; Blood urea nitrogen	UK Biobank urinary sodium and potassium excretion GWAS; CKDGen GWAS; CKDGen 1000G GWAS	31409800; 31152163; 28452372; 20383146
NSG1	4	4349867	4349867	ENSG00000168824.10_4418962_4420785	5	8169	44957	rs57282568	C	A	0.399379	4	4394824	4394824	1.79e-09	0.176823	0.000999001	2.42e-05
VMO1	17	4689728	4689728	ENSG00000182853.7_4689196_4689347	3	6561	415	rs2279961	G	C	0.113022	17	4689313	4689313	4.43e-07	-0.390336	0.002997	0.00311853
PCOLCE2	3	142608045	142608045	ENSG00000163710.3_142536711_142537307	2	5503	5379	rs6794287	C	T	0.372021	3	142602666	142602666	1.18e-08	0.33958	0.000999001	6.12e-05	Pulse pressure; Height; AST-ALT ratio; LDL cholesterol	UKB and ICBP blood pressure GWAS; GIANT UK Biobank GWAS; Liver biomarkers GWAS; UK Biobank Mendelian trait GWAS	30224653; 30124842; 33462484; https://www.biorxiv.org/content/10.1101/2020.06.28.171561v1
FAM20C	7	192969	192969	ENSG00000177706.8_197130_197575	11	4244	2532	rs10277457	A	G	0.0867863	7	195501	195501	2.85e-11	0.505736	0.000999001	2.72e-06
THSD7A	7	11871824	11871824	ENSG00000005108.11_11582589_11582744	25	8831	-447688	rs72584577	C	T	0.0409225	7	12319512	12319512	2.63e-07	0.844819	0.021978	0.0207171
THSD7A	7	11871824	11871824	ENSG00000005108.11_11409984_11415505	25	8831	-279386	rs34467568	G	A	0.239369	7	12151210	12151210	3.12e-14	0.348366	0.000999001	3.25e-08
SLC24A2	9	19786926	19786926	ENSG00000155886.7_19507450_19516400	1	6426	206652	rs3780214	G	T	0.181538	9	19580274	19580274	3.21e-10	-0.436206	0.000999001	2.97e-06
PLCXD2	3	111393523	111393523	ENSG00000240891.2_111497115_111497305	7	5832	98562	rs66786213	C	T	0.200382	3	111492085	111492085	2.49e-22	0.504486	0.000999001	2.93e-17	Diastolic blood pressure	UKB and ICBP blood pressure GWAS	30224653
TAGLN3	3	111717511	111717511	ENSG00000144834.8_111730610_111730712	5	6305	41318	rs73216066	T	C	0.372416	3	111758829	111758829	4.14e-21	0.301324	0.000999001	3.7e-15
PFKP	10	3108525	3108525	ENSG00000067057.12_3178642_3178985	25	8639	80855	rs3740607	C	T	0.484405	10	3189380	3189380	3.39e-07	-0.175387	0.010989	0.0122228	Height	GIANT UK Biobank GWAS	30124842
TAGLN3	3	111717511	111717511	ENSG00000144834.8_111717511_111717961	5	6305	-36	rs41270431	C	T	0.237224	3	111717475	111717475	1.37e-20	0.365285	0.000999001	3.31e-15
PFKP	10	3108525	3108525	ENSG00000067057.12_3179735_3179904	25	8639	70890	rs4881106	G	T	0.159673	10	3179415	3179415	7.71e-09	-0.552951	0.001998	0.000548598
BEST3	12	70093256	70093256	ENSG00000127325.14_70087454_70087852	9	6646	491411	rs117755759	G	T	0.0190271	12	69601845	69601845	5.4e-07	-0.886316	0.013986	0.0118791
BEST3	12	70093256	70093256	ENSG00000127325.14_70077019_70078388	9	6646	8461	rs775422	G	A	0.410344	12	70084795	70084795	6.6e-40	-0.569803	0.000999001	1.36e-30
ASTN1	1	177134109	177134109	ENSG00000152092.11_176927481_176927618	23	4726	199720	rs12565733	T	A	0.174966	1	176934389	176934389	6.45e-07	-0.303254	0.021978	0.0195631	Height	GIANT UK Biobank GWAS	30124842
KPNA7	7	98805129	98805129	ENSG00000185467.7_98785923_98786186	10	4279	-7501	rs79726253	A	G	0.0490233	7	98812630	98812630	3.94e-07	-0.378776	0.001998	0.00337953
ARPC1B	7	98971872	98971872	ENSG00000130429.8_98974957_98975078	10	4125	154768	rs3843540	T	C	0.17619	7	99126640	99126640	6.02e-17	0.424473	0.000999001	2.52e-11	Height; BMI; Naps; Waist-hip ratio; Chronotype (morningness); PC3 dietary pattern; Plasma C-reactive protein	GIANT UK Biobank GWAS; UK Biobank Sleep Traits GWAS: Self-report; GIANT-UK Biobank GWAS Meta-analysis; UK Biobank dietary habit GWAS; Chronic Inflammation GWAS; BioBank Japan GWAS; UK Biobank Mendelian trait GWAS	30124842; 30846698; 30239722 ;30846698; 30804566; 31409809; 30696823; 27992416; 26955885; https://www.biorxiv.org/content/10.1101/2020.06.28.171561v1
PDLIM4	5	131593364	131593364	ENSG00000131435.8_131607718_131609147	5	3795	12457	rs270621	C	A	0.395093	5	131605821	131605821	1.28e-15	-0.223143	0.000999001	1e-10	eGFR-creat (serum creatinine); Diastolic blood pressure; Crohn's disease; Urinary albumin-to-creatinine ratio	CKDGen 1000G GWAS; CKDGen GWAS; UKB and ICBP blood pressure GWAS; IBD Genetics GWAS; CKDGen GWAS - UACR associations; CKDGen GWAS - UACR in Europeans	28452372; 20383146; 31152163; 30224653; 26192919; 25559196; 31511532
FSTL4	5	132948255	132948255	ENSG00000053108.12_132532147_132535489	16	5068	-249897	rs36080475	A	G	0.214308	5	133198152	133198152	6.72e-10	-0.286913	0.000999001	4.01e-05
IFIT5	10	91174343	91174343	ENSG00000152778.7_91176962_91180758	2	6389	-15020	rs304484	G	T	0.231116	10	91159323	91159323	3.72e-13	-0.259156	0.000999001	2.39e-09
FOXE1	9	100615536	100615536	ENSG00000178919.7_100615536_100618986	1	5337	46515	rs7038480	C	T	0.239553	9	100662051	100662051	2.82e-07	-0.343077	0.002997	0.000464214	Hypothyroidism; Random glucose	UK Biobank 409K GWAS; UK Biobank Mendelian trait GWAS	30297966; https://www.biorxiv.org/content/10.1101/2020.06.28.171561v1
CAVIN3	11	6341877	6341877	ENSG00000170955.9_6340176_6341292	2	8351	-13706	rs11040866	C	G	0.0876492	11	6355583	6355583	1.57e-11	0.35734	0.000999001	2.41e-07
PDLIM5	4	95373037	95373037	ENSG00000163110.10_95508140_95509367	18	5915	138644	rs13122786	T	C	0.422352	4	95511681	95511681	1.92e-10	-0.25396	0.000999001	1.17e-05	Descending aorta diameter	Thoracic aorta dimensions GWAS	https://www.biorxiv.org/content/10.1101/2020.05.12.091934v1
NR1H2	19	50832910	50832910	ENSG00000131408.9_50881779_50882438	7	5817	-750444	rs7255842	C	T	0.0166602	19	50082466	50082466	2.86e-08	0.450406	0.000999001	0.000509654
CORO2B	15	68871308	68871308	ENSG00000103647.8_69018182_69020145	12	4610	32995	rs56853652	T	C	0.0553984	15	68904303	68904303	5.32e-14	-0.776803	0.000999001	5.87e-09
CACNG5	17	64831235	64831235	ENSG00000075429.4_64875090_64875176	5	6258	-12941	rs76704965	G	A	0.128413	17	64818294	64818294	9.68e-07	0.380882	0.00999001	0.00783856
FAM20A	17	66597530	66597530	ENSG00000108950.7_66550918_66550968	10	5262	-58748	rs62088370	A	G	0.449761	17	66656278	66656278	1.27e-08	0.324988	0.001998	0.000215726
KCNA1	12	5019071	5019071	ENSG00000111262.4_5020006_5027422	1	5890	-94752	rs75409866	G	C	0.0515236	12	4924319	4924319	1.01e-08	-0.750888	0.000999001	4.15e-05
KCNA1	12	5019071	5019071	ENSG00000111262.4_5020006_5027422	1	5890	29630	rs1990388	G	A	0.109758	12	5048701	5048701	2.8e-10	0.586288	0.000999001	1.76e-06
SLC47A1	17	19398698	19398698	ENSG00000142494.9_19480640_19482347	1	3350	33695	rs11871125	C	T	0.374334	17	19432393	19432393	2.31e-08	-0.260769	0.000999001	3.37e-05	eGFR-creat (serum creatinine); Serum urate	CKDGen GWAS; CKDGen 1000G GWAS; COGENT-Kidney Consortium eGFR GWAS; CKDGen serum urate GWAS ;CKDGen serum urate GWAS: Europeans	31152163; 28548086; 20383146; 30604766; 31578528; 31578528
NMD3	3	160822484	160822484	ENSG00000169251.8_160939050_160939845	17	5490	116657	rs28384382	C	T	0.29285	3	160939141	160939141	1.15e-18	-0.267461	0.000999001	3.81e-13	Systolic blood pressure	UK Biobank 409K GWAS	30297966
C11orf87	11	109292846	109292846	ENSG00000185742.6_109294101_109299840	1	4241	-104981	rs10789724	G	A	0.317198	11	109187865	109187865	1.04e-05	-0.261387	0.010989	0.0123222
DIXDC1	11	111797868	111797868	ENSG00000150764.9_111845600_111846719	23	4646	-63024	rs10891295	C	T	0.343431	11	111734844	111734844	8.55e-07	0.212676	0.013986	0.0179914	Waist-hip ratio adj BMI; Waist-hip ratio	GIANT-UK Biobank GWAS Meta-analysis	30239722
FXYD2	11	117699413	117699413	ENSG00000137731.9_117691574_117691610	9	6050	6158	rs529623	T	C	0.453079	11	117693255	117693255	4.29e-10	0.205657	0.000999001	1.15e-05	T2D, T2adjBMI	UK Biobank T2D GWAS (DIAMANTE-Europeans Sept 2018); DIAMANTE (European) T2D GWAS	30297969
FXYD2	11	117699413	117699413	ENSG00000137731.9_117671559_117672750	9	6050	38213	rs4572163	C	T	0.388618	11	117661200	117661200	9.59e-23	-0.489936	0.000999001	1.49e-17
ACP2	11	47270457	47270457	ENSG00000134575.5_47267025_47267385	8	2998	-104471	rs11039194	C	G	0.154121	11	47374928	47374928	2.06e-12	-0.246038	0.000999001	1.23e-07	Systolic blood pressure; Pulse pressure; Diastolic blood pressure; Triglycerides	UKB and ICBP blood pressure GWAS; UK Biobank 409K GWAS; UK Biobank Mendelian trait GWAS	30224653; 30297966; https://www.biorxiv.org/content/10.1101/2020.06.28.171561v1
PDHX	11	34937376	34937376	ENSG00000110435.7_34937677_34938033	13	6154	14569	rs7924507	A	G	0.119645	11	34951945	34951945	1.18e-06	-0.260067	0.021978	0.0196505
PDHX	11	34937376	34937376	ENSG00000110435.7_35041755_35042138	13	6154	104586	rs2553803	A	G	0.223922	11	35041962	35041962	6.01e-14	0.44974	0.000999001	9.09e-09
PDHX	11	34937376	34937376	ENSG00000110435.7_34937677_34938033	13	6154	-6728	rs74728612	G	C	0.321314	11	34930648	34930648	8.97e-13	-0.320097	0.000999001	8.98e-08
CD5	11	60869867	60869867	ENSG00000110448.6_60893760_60895324	7	4690	25968	rs7124430	A	G	0.449505	11	60895835	60895835	1.53e-10	-0.310472	0.000999001	4.5e-06	Triglycerides	UK Biobank Mendelian trait GWAS	https://www.biorxiv.org/content/10.1101/2020.06.28.171561v1
CD5	11	60869867	60869867	ENSG00000110448.6_60890379_60890504	7	4690	-34271	rs511580	C	T	0.474163	11	60835596	60835596	9.42e-17	0.498441	0.000999001	6.1e-11
SMPDL3A	6	123110315	123110315	ENSG00000172594.8_123122455_123122551	8	5721	15096	rs9385271	T	C	0.32329	6	123125411	123125411	2.22e-15	-0.346823	0.000999001	1.58e-10
OLIG3	6	137815531	137815531	ENSG00000177468.5_137813336_137815531	1	5416	67832	rs1333623	A	G	0.436815	6	137747699	137747699	3.71e-07	-0.413805	0.001998	0.000810375
OLIG3	6	137815531	137815531	ENSG00000177468.5_137813336_137815531	1	5416	57117	rs13196638	T	G	0.277401	6	137758414	137758414	2.94e-17	0.755196	0.000999001	8.65e-13	Systolic blood pressure	UK Biobank 409K GWAS	30297966
FAIM2	12	50298000	50298000	ENSG00000135472.4_50283264_50283351	11	3723	66	rs297918	C	A	0.264601	12	50297934	50297934	3.26e-08	0.369818	0.000999001	0.000514829
SVOP	12	109459045	109459045	ENSG00000166111.5_109330737_109331113	15	5519	18620	rs182464576	A	G	0.019565	12	109440425	109440425	1.17e-06	0.575146	0.018981	0.0201356
AMER2	13	25746426	25746426	ENSG00000165566.11_25735822_25746426	1	7375	17974	rs9553542	C	T	0.434524	13	25728452	25728452	1.25e-19	0.384759	0.000999001	1.58e-15
ATP8A2	13	25946209	25946209	ENSG00000132932.12_26411301_26411423	3	7112	60100	rs551481	A	G	0.239286	13	26006309	26006309	3.7e-07	-0.319286	0.001998	0.00156921
AC118549.1	1	78149104	78149104	ENSG00000036549.8_78142667_78142995	17	5048	65656	rs2088058	C	A	0.33683	1	78083448	78083448	7.26e-07	-0.175185	0.00899101	0.0110923
SULF2	20	46415360	46415360	ENSG00000196562.10_46290178_46290360	23	6243	137894	rs13037748	C	T	0.243272	20	46277466	46277466	4.46e-12	0.409141	0.000999001	4.35e-07
NIPAL4	5	156887027	156887027	ENSG00000172548.10_156899340_156901725	1	6242	-329	rs2098670	C	T	0.349781	5	156886698	156886698	3.59e-32	-0.449006	0.000999001	9.03e-26	Coronary artery disease	CARDIoGRAMplusC4D-UK Biobank CAD GWAS Meta-analysis	29212778
TMED6	16	69385712	69385712	ENSG00000157315.4_69381691_69382312	4	4133	26152	rs113671952	C	T	0.0643831	16	69359560	69359560	2.34e-21	0.688566	0.000999001	1.14e-15	Triglycerides; Naps	UK Biobank Mendelian trait GWAS; UK Biobank Sleep Traits GWAS: Self-report	https://www.biorxiv.org/content/10.1101/2020.06.28.171561v1; 30846698; 30804566; 31409809; 30696823; 27992416; 26955885
TMED6	16	69385712	69385712	ENSG00000157315.4_69377151_69377543	4	4133	8159	rs153060	A	G	0.317529	16	69377553	69377553	2.83e-84	-0.928287	0.000999001	5.33e-69	Height; Frequency of breakfast skipping	GIANT UK Biobank GWAS; Breakfast skipping GWAS	30124842; 31190057
GABRA2	4	46477247	46477247	ENSG00000151834.11_46250444_46252621	3	4630	-61326	rs10010043	C	G	0.137971	4	46538573	46538573	7.23e-08	0.411519	0.000999001	0.000393335
TRIM2	4	154073494	154073494	ENSG00000109654.10_154255966_154260472	15	5546	17617	rs34284701	C	T	0.40694	4	154091111	154091111	8.92e-09	0.11858	0.000999001	0.000363755	PC3 dietary pattern	UK Biobank dietary habit GWAS	32193382
SFRP1	8	41167016	41167016	ENSG00000104332.7_41166135_41167016	3	6408	55437	rs13268057	G	A	0.336725	8	41111579	41111579	3.15e-06	0.186151	0.010989	0.0124646
CAPS	19	5911718	5911718	ENSG00000105519.8_5911718_5915157	2	6803	51353	rs56061427	A	G	0.429692	19	5963071	5963071	1.56e-08	0.181538	0.000999001	6.95e-05
SH2D3A	19	6767599	6767599	ENSG00000125731.8_6754842_6755326	8	7200	6422	rs7257763	C	T	0.199121	19	6761177	6761177	1.52e-08	-0.1268	0.000999001	0.000347446
CBLC	19	45281126	45281126	ENSG00000142273.6_45285627_45285748	11	5965	-47637	rs8104467	A	G	0.316413	19	45233489	45233489	2.54e-07	0.167076	0.000999001	0.00288102	LDL cholesterol	UK Biobank Mendelian trait GWAS	https://www.biorxiv.org/content/10.1101/2020.06.28.171561v1
COMP	19	18902123	18902123	ENSG00000105664.6_18896308_18896356	11	5106	40461	rs7260000	T	C	0.388484	19	18861662	18861662	1.21e-07	-0.284001	0.001998	0.00222238	BMI; Waist-hip ratio	GIANT-UK Biobank GWAS Meta-analysis; GIANT-UK Biobank GWAS Meta-analysis	30239722; 30239722
NMB	15	85201794	85201794	ENSG00000197696.5_85198360_85198640	3	5213	569250	rs2086442	T	C	0.238485	15	84632544	84632544	9.01e-08	-0.262044	0.000999001	0.000657946
COBLL1	2	165700189	165700189	ENSG00000082438.11_165559614_165559730	18	4186	104214	rs3769887	G	T	0.0356391	2	165595975	165595975	3.03e-13	0.828029	0.000999001	3.6e-08
GAD1	2	171669723	171669723	ENSG00000128683.9_171685478_171686382	16	6198	1443	rs872123	C	T	0.203438	2	171671166	171671166	2.04e-07	0.324018	0.004995	0.00611345
COL4A4	2	228028829	228028829	ENSG00000081052.10_227867427_227872304	29	6536	-7534	rs6707003	A	G	0.0281368	2	228036363	228036363	9.04e-08	-0.670124	0.003996	0.00504129
REEP1	2	86565206	86565206	ENSG00000068615.12_86441116_86444233	7	4505	80708	rs4832261	G	A	0.489995	2	86484498	86484498	1.55e-18	-0.47161	0.000999001	5e-13	Systolic blood pressure	UKB and ICBP blood pressure GWAS	30224653
REEP1	2	86565206	86565206	ENSG00000068615.12_86441116_86444233	7	4505	262267	rs3770073	C	T	0.0702927	2	86302939	86302939	4.45e-10	-0.444292	0.000999001	9.02e-06
CAPN13	2	31043408	31043408	ENSG00000162949.12_31029047_31029132	25	6208	14312	rs10176484	T	A	0.246331	2	31029096	31029096	1.19e-07	-0.361999	0.004995	0.00317835
CAPN13	2	31043408	31043408	ENSG00000162949.12_31029047_31029132	25	6208	-63640	rs190850192	C	T	0.0174924	2	31107048	31107048	1.07e-08	1.32114	0.000999001	0.000430969
MIS18BP1	14	45722743	45722743	ENSG00000129534.9_45672393_45673415	17	5217	291170	rs146653759	C	A	0.0176104	14	45431573	45431573	2.89e-07	-0.65861	0.004995	0.00509246
HS6ST2	23	132095423	132095423	ENSG00000171004.13_132092203_132092896	3	1325	147253	rs5933203	C	T	0.16057	23	131948170	131948170	2.8e-05	-3.77321	0.014985	0.0191835
HS6ST2	23	132095423	132095423	ENSG00000171004.13_132090836_132091354	3	1325	130874	rs1547417	C	T	0.162623	23	131964549	131964549	7.23e-06	2.46515	0.002997	0.00553879
ASIC2	17	32501983	32501983	ENSG00000108684.10_32482997_32484313	1	5987	242395	rs4257250	C	T	0.365363	17	32259588	32259588	6.01e-15	0.436882	0.000999001	3.41e-11
LRRC37B	17	30334891	30334891	ENSG00000185158.8_30375997_30376413	16	4437	236134	rs9896929	A	G	0.0725077	17	30571025	30571025	4.9e-07	-0.29522	0.00899101	0.0112126
LRRC37B	17	30334891	30334891	ENSG00000185158.8_30351730_30351801	16	4437	19252	rs55729974	T	A	0.153216	17	30354143	30354143	1.29e-09	-0.388317	0.000999001	8.18e-05
SERPINF1	17	1665253	1665253	ENSG00000132386.6_1675013_1675369	8	7131	-7354	rs1057355	G	T	0.45241	17	1657899	1657899	6.48e-08	0.196947	0.003996	0.0012552	Calcium	UK Biobank Mendelian trait GWAS	https://www.biorxiv.org/content/10.1101/2020.06.28.171561v1

## Sheet: B - Islet eQTLs (LUDC)
Table S7 - Sheet B. Genetic variants (SNPs) associated with human islet expression, so called eQTLs, of the DEGs found to be associated with type 2 diabetes (T2D) in the LUDC islet case-control cohort.
SNP	SNP (rsID)	Gene	beta	se	t-stat	p-value	q-value
16:69377553:A:G	rs153060	TMED6	-1.01714	0.0929201	-10.9464	3.87129e-21	3.12804e-15
16:69209186:A:G	rs12927744	TMED6	-0.970688	0.105046	-9.24064	1.52245e-16	6.15074e-11
16:69187318:C:G	rs5011579	TMED6	-0.884868	0.105753	-8.36735	2.84602e-14	7.66536e-09
16:69397393:T:C	rs153045	TMED6	-0.778393	0.0945858	-8.22949	6.39366e-14	1.29153e-08
16:69336221:A:T	rs173473	TMED6	-0.828749	0.109789	-7.54859	3.21856e-12	5.20125e-07
16:69285637:T:C	rs11864749	TMED6	-0.827719	0.114366	-7.23745	1.83675e-11	2.47351e-06
16:30970941:T:C	rs1870293	HSD3B7	0.565031	0.0847804	6.66464	4.13054e-10	1.84682e-05
16:30996872:G:C	rs12443627	HSD3B7	0.566362	0.0852201	6.64588	4.56389e-10	1.84682e-05
16:69145476:A:C	rs3785079	TMED6	-0.745265	0.112349	-6.63346	4.87493e-10	1.84682e-05
16:31002664:A:G	rs8062719	HSD3B7	0.56278	0.0849186	6.62728	5.03747e-10	1.84682e-05
16:30968589:C:T	rs4889599	HSD3B7	0.555719	0.0844291	6.58208	6.3998e-10	1.84682e-05
16:30969557:G:C	rs62055866	HSD3B7	0.555719	0.0844291	6.58208	6.3998e-10	1.84682e-05
16:30970741:G:A	rs2305884	HSD3B7	0.555719	0.0844291	6.58208	6.3998e-10	1.84682e-05
16:30971810:A:G	rs2054213	HSD3B7	0.555719	0.0844291	6.58208	6.3998e-10	1.84682e-05
16:30977799:G:A	rs11150601	HSD3B7	0.555719	0.0844291	6.58208	6.3998e-10	1.84682e-05
16:30980054:A:G	rs4502227	HSD3B7	0.555719	0.0844291	6.58208	6.3998e-10	1.84682e-05
16:30980902:T:C	rs897986	HSD3B7	0.555719	0.0844291	6.58208	6.3998e-10	1.84682e-05
16:30981544:C:G	rs12716978	HSD3B7	0.555719	0.0844291	6.58208	6.3998e-10	1.84682e-05
16:30983260:A:C	rs28360557	HSD3B7	0.555719	0.0844291	6.58208	6.3998e-10	1.84682e-05
16:30984212:G:A	rs7204459	HSD3B7	0.555719	0.0844291	6.58208	6.3998e-10	1.84682e-05
16:30985994:G:T	rs4889604	HSD3B7	0.555719	0.0844291	6.58208	6.3998e-10	1.84682e-05
16:30987144:G:A	rs12931046	HSD3B7	0.555719	0.0844291	6.58208	6.3998e-10	1.84682e-05
16:30989858:T:C	rs4889525	HSD3B7	0.555719	0.0844291	6.58208	6.3998e-10	1.84682e-05
16:30995669:T:C	rs6950	HSD3B7	0.555719	0.0844291	6.58208	6.3998e-10	1.84682e-05
16:30999142:A:G	rs9938550	HSD3B7	0.555719	0.0844291	6.58208	6.3998e-10	1.84682e-05
16:30999462:T:C	rs2305880	HSD3B7	0.555719	0.0844291	6.58208	6.3998e-10	1.84682e-05
16:31000809:G:A	rs13708	HSD3B7	0.555719	0.0844291	6.58208	6.3998e-10	1.84682e-05
16:31002720:G:A	rs8060857	HSD3B7	0.555719	0.0844291	6.58208	6.3998e-10	1.84682e-05
16:30996871:C:G	rs12443808	HSD3B7	0.557095	0.0848734	6.56383	7.0472e-10	1.96352e-05
16:30928970:A:G	rs12924903	HSD3B7	0.560581	0.0858842	6.52717	8.54922e-10	2.30261e-05
16:69395434:A:G	rs251796	TMED6	-0.645382	0.100195	-6.44123	1.34164e-09	3.49695e-05
16:30914626:T:C	rs1046276	HSD3B7	0.554844	0.0862906	6.42995	1.42307e-09	3.59328e-05
16:30929444:C:T	rs4889685	HSD3B7	0.544862	0.0856799	6.35927	2.05572e-09	4.99409e-05
16:30916430:C:G	rs8052245	HSD3B7	0.544405	0.0858471	6.34157	2.25329e-09	4.99409e-05
16:30923602:A:T	rs12934900	HSD3B7	0.544405	0.0858471	6.34157	2.25329e-09	4.99409e-05
16:30930983:C:T	rs9319588	HSD3B7	0.535202	0.0852696	6.27658	3.15218e-09	4.99409e-05
16:30931968:C:T	rs12930657	HSD3B7	0.535202	0.0852696	6.27658	3.15218e-09	4.99409e-05
16:30934075:G:A	rs3813020	HSD3B7	0.535202	0.0852696	6.27658	3.15218e-09	4.99409e-05
16:30937799:G:A	rs8050588	HSD3B7	0.535202	0.0852696	6.27658	3.15218e-09	4.99409e-05
16:30938811:A:G	rs12930545	HSD3B7	0.535202	0.0852696	6.27658	3.15218e-09	4.99409e-05
16:30940331:C:T	rs11150600	HSD3B7	0.535202	0.0852696	6.27658	3.15218e-09	4.99409e-05
16:30942625:G:A	rs10782001	HSD3B7	0.535202	0.0852696	6.27658	3.15218e-09	4.99409e-05
16:30943096:A:G	rs4889514	HSD3B7	0.535202	0.0852696	6.27658	3.15218e-09	4.99409e-05
16:30943988:C:T	rs12928852	HSD3B7	0.535202	0.0852696	6.27658	3.15218e-09	4.99409e-05
16:30944248:A:G	rs12599631	HSD3B7	0.535202	0.0852696	6.27658	3.15218e-09	4.99409e-05
16:30945861:T:C	rs34873012	HSD3B7	0.535202	0.0852696	6.27658	3.15218e-09	4.99409e-05
16:30946506:A:G	rs10782002	HSD3B7	0.535202	0.0852696	6.27658	3.15218e-09	4.99409e-05
16:30949047:A:G	rs4889571	HSD3B7	0.535202	0.0852696	6.27658	3.15218e-09	4.99409e-05
16:30949515:G:A	rs11640534	HSD3B7	0.535202	0.0852696	6.27658	3.15218e-09	4.99409e-05
16:30950352:G:A	rs7206511	HSD3B7	0.535202	0.0852696	6.27658	3.15218e-09	4.99409e-05
16:30953202:G:A	rs1458202	HSD3B7	0.535202	0.0852696	6.27658	3.15218e-09	4.99409e-05
16:30995528:A:G	rs11076	HSD3B7	0.536578	0.0868285	6.17974	5.17962e-09	8.04842e-05
16:30903679:C:T	rs9933843	HSD3B7	0.513647	0.0867129	5.92354	1.88636e-08	0.000287584
18:11697824:G:A	rs8087897	GNAL	0.787605	0.133378	5.90505	2.06826e-08	0.000298424
18:11698292:T:C	rs7237466	GNAL	0.787605	0.133378	5.90505	2.06826e-08	0.000298424
18:11698555:T:C	rs7237945	GNAL	0.787605	0.133378	5.90505	2.06826e-08	0.000298424
16:88757940:G:A	rs12709104	CYBA	0.854789	0.145981	5.85547	2.64493e-08	0.000374934
18:11700534:A:G	rs1013459	GNAL	0.736517	0.12989	5.67032	6.55444e-08	0.000913111
16:30897456:T:C	rs11150599	HSD3B7	0.487736	0.0864372	5.64267	7.49452e-08	0.00102638
16:31005567:T:C	rs34454770	HSD3B7	0.490501	0.0871449	5.62857	8.0234e-08	0.0010805
12:70072479:C:G	rs3741755	BEST3	0.561454	0.100093	5.6093	8.80523e-08	0.00116634
12:70068747:G:A	rs73135873	BEST3	0.555905	0.0999061	5.56428	1.09344e-07	0.00142502
16:31004812:T:C	rs12445568	HSD3B7	0.481892	0.086709	5.55758	1.12915e-07	0.00142556
16:31006972:C:T	rs2199036	HSD3B7	0.481892	0.086709	5.55758	1.12915e-07	0.00142556
3:111755398:A:G	rs56164807	TAGLN3	0.541207	0.0977291	5.53783	1.24112e-07	0.00147475
3:111756471:C:T	rs9862289	TAGLN3	0.541207	0.0977291	5.53783	1.24112e-07	0.00147475
3:111758207:G:C	rs2218325	TAGLN3	0.541207	0.0977291	5.53783	1.24112e-07	0.00147475
3:111758538:G:A	rs73216064	TAGLN3	0.541207	0.0977291	5.53783	1.24112e-07	0.00147475
12:70084049:A:G	rs12423593	BEST3	0.544728	0.0985577	5.527	1.3071e-07	0.00153064
12:70068823:G:A	rs59663283	BEST3	0.554175	0.100589	5.5093	1.42231e-07	0.00163292
12:70086890:C:T	rs775425	BEST3	0.546248	0.0994262	5.49401	1.52981e-07	0.00163292
12:70075501:A:T	rs58715753	BEST3	0.545658	0.0994813	5.48504	1.59653e-07	0.00163292
12:70075626:C:T	rs57897082	BEST3	0.545658	0.0994813	5.48504	1.59653e-07	0.00163292
12:70075718:G:A	rs111233078	BEST3	0.545658	0.0994813	5.48504	1.59653e-07	0.00163292
12:70078575:T:G	rs12425422	BEST3	0.545658	0.0994813	5.48504	1.59653e-07	0.00163292
12:70079387:T:C	rs60954668	BEST3	0.545658	0.0994813	5.48504	1.59653e-07	0.00163292
12:70082357:G:A	rs710711	BEST3	0.545658	0.0994813	5.48504	1.59653e-07	0.00163292
12:70084136:T:G	rs775420	BEST3	0.545658	0.0994813	5.48504	1.59653e-07	0.00163292
12:70084795:G:A	rs775422	BEST3	0.545658	0.0994813	5.48504	1.59653e-07	0.00163292
18:11696613:C:T	rs16976596	GNAL	0.728373	0.133091	5.47274	1.69256e-07	0.0016884
18:11696651:G:A	rs28620345	GNAL	0.728373	0.133091	5.47274	1.69256e-07	0.0016884
3:111744270:C:A	rs6777948	TAGLN3	0.531698	0.0980422	5.42315	2.14052e-07	0.00210656
3:111739614:C:T	rs9828227	TAGLN3	0.530051	0.0980478	5.40605	2.32033e-07	0.00210656
3:111739817:T:C	rs9848604	TAGLN3	0.530051	0.0980478	5.40605	2.32033e-07	0.00210656
3:111742033:G:A	rs4416357	TAGLN3	0.530051	0.0980478	5.40605	2.32033e-07	0.00210656
3:111742426:G:A	rs4580517	TAGLN3	0.530051	0.0980478	5.40605	2.32033e-07	0.00210656
3:111747664:G:A	rs4682341	TAGLN3	0.530051	0.0980478	5.40605	2.32033e-07	0.00210656
3:111748358:G:A	rs28600686	TAGLN3	0.530051	0.0980478	5.40605	2.32033e-07	0.00210656
3:111750166:G:A	rs9858274	TAGLN3	0.530051	0.0980478	5.40605	2.32033e-07	0.00210656
16:30881299:G:A	rs12920259	HSD3B7	0.474718	0.0878755	5.40217	2.36315e-07	0.00212161
16:30886643:T:C	rs897984	HSD3B7	0.471342	0.0875763	5.38207	2.59752e-07	0.00216764
16:30890538:C:T	rs12926295	HSD3B7	0.471342	0.0875763	5.38207	2.59752e-07	0.00216764
3:111758734:A:C	rs73216065	TAGLN3	0.513206	0.0953574	5.38191	2.59944e-07	0.00216764
3:111758829:T:C	rs73216066	TAGLN3	0.513206	0.0953574	5.38191	2.59944e-07	0.00216764
3:111758887:T:C	rs4682346	TAGLN3	0.513206	0.0953574	5.38191	2.59944e-07	0.00216764
16:88727733:C:T	rs6500487	CYBA	-0.491481	0.09185	-5.35091	3.00637e-07	0.00216764
16:31060363:C:T	rs11640957	HSD3B7	0.463215	0.0866733	5.34438	3.0996e-07	0.00216764
16:31060647:G:A	rs11640767	HSD3B7	0.463215	0.0866733	5.34438	3.0996e-07	0.00216764
16:31062704:G:C	rs59061704	HSD3B7	0.463215	0.0866733	5.34438	3.0996e-07	0.00216764
16:31066380:C:A	rs57434408	HSD3B7	0.463215	0.0866733	5.34438	3.0996e-07	0.00216764
16:31068960:T:C	rs8061047	HSD3B7	0.463215	0.0866733	5.34438	3.0996e-07	0.00216764
16:31077335:G:A	rs11647284	HSD3B7	0.463215	0.0866733	5.34438	3.0996e-07	0.00216764
16:31081460:C:T	rs28814987	HSD3B7	0.463215	0.0866733	5.34438	3.0996e-07	0.00216764
16:31090407:G:C	rs35713203	HSD3B7	0.463215	0.0866733	5.34438	3.0996e-07	0.00216764
16:31093954:C:T	rs750952	HSD3B7	0.463215	0.0866733	5.34438	3.0996e-07	0.00216764
16:31099859:G:A	rs73530203	HSD3B7	0.463215	0.0866733	5.34438	3.0996e-07	0.00216764
16:31102321:C:T	rs7294	HSD3B7	0.463215	0.0866733	5.34438	3.0996e-07	0.00216764
3:111745666:A:G	rs4682340	TAGLN3	0.526552	0.0985733	5.34173	3.1383e-07	0.00216764
16:31041137:G:A	rs7500176	HSD3B7	0.461301	0.0864581	5.33555	3.23029e-07	0.00216764
16:31049155:A:G	rs55979739	HSD3B7	0.461301	0.0864581	5.33555	3.23029e-07	0.00216764
16:31050023:C:A	rs732173	HSD3B7	0.461301	0.0864581	5.33555	3.23029e-07	0.00216764
16:31050033:C:T	rs732172	HSD3B7	0.461301	0.0864581	5.33555	3.23029e-07	0.00216764
16:31054607:C:T	rs1108431	HSD3B7	0.461301	0.0864581	5.33555	3.23029e-07	0.00216764
17:19443445:G:C	rs2453584	SLC47A1	-0.557303	0.104701	-5.32279	3.42863e-07	0.00216764
16:69519005:A:G	rs34229004	TMED6	-0.700073	0.131642	-5.31799	3.50627e-07	0.00216764
16:69522038:T:C	rs62052774	TMED6	-0.700073	0.131642	-5.31799	3.50627e-07	0.00216764
3:111751717:C:T	rs9864148	TAGLN3	0.50563	0.095316	5.30478	3.72879e-07	0.00216764
3:111752483:A:T	rs4682344	TAGLN3	0.50563	0.095316	5.30478	3.72879e-07	0.00216764
3:111752756:C:G	rs13434231	TAGLN3	0.50563	0.095316	5.30478	3.72879e-07	0.00216764
3:111754181:A:G	rs4682075	TAGLN3	0.50563	0.095316	5.30478	3.72879e-07	0.00216764
3:111754326:C:T	rs4682076	TAGLN3	0.50563	0.095316	5.30478	3.72879e-07	0.00216764
3:111755330:G:C	rs4682345	TAGLN3	0.50563	0.095316	5.30478	3.72879e-07	0.00216764
3:111756364:G:T	rs9862414	TAGLN3	0.50563	0.095316	5.30478	3.72879e-07	0.00216764
3:111757442:C:T	rs4682079	TAGLN3	0.50563	0.095316	5.30478	3.72879e-07	0.00216764
3:111757830:G:A	rs9868274	TAGLN3	0.50563	0.095316	5.30478	3.72879e-07	0.00216764
3:111758076:G:A	rs2197205	TAGLN3	0.50563	0.095316	5.30478	3.72879e-07	0.00216764
3:111758119:A:G	rs2197206	TAGLN3	0.50563	0.095316	5.30478	3.72879e-07	0.00216764
3:111735754:G:T	rs9882873	TAGLN3	0.523651	0.0987197	5.30442	3.73503e-07	0.00216764
16:30875217:T:C	rs4889627	HSD3B7	0.469487	0.0885446	5.30227	3.77268e-07	0.00216764
16:69525862:G:A	rs34759092	TMED6	-0.719468	0.135889	-5.29451	3.91132e-07	0.00216764
17:19438321:T:C	rs2453580	SLC47A1	-0.547679	0.103446	-5.29436	3.91402e-07	0.00216764
16:31022639:G:A	rs72800847	HSD3B7	0.460146	0.0869307	5.29325	3.93423e-07	0.00216764
16:31016970:T:C	rs729482	HSD3B7	0.457405	0.0864433	5.29139	3.96853e-07	0.00216764
3:111759451:A:C	rs9840207	TAGLN3	0.504185	0.0954087	5.28447	4.09808e-07	0.00216764
16:31082025:T:C	rs11642192	HSD3B7	0.455916	0.0862835	5.28393	4.10846e-07	0.00216764
16:31083075:A:C	rs7197717	HSD3B7	0.455916	0.0862835	5.28393	4.10846e-07	0.00216764
16:31083324:G:A	rs6565217	HSD3B7	0.455916	0.0862835	5.28393	4.10846e-07	0.00216764
16:31091209:T:C	rs3751855	HSD3B7	0.455916	0.0862835	5.28393	4.10846e-07	0.00216764
16:31092075:G:A	rs7196726	HSD3B7	0.455916	0.0862835	5.28393	4.10846e-07	0.00216764
16:31095171:C:T	rs11865038	HSD3B7	0.455916	0.0862835	5.28393	4.10846e-07	0.00216764
16:31095204:G:C	rs11864806	HSD3B7	0.455916	0.0862835	5.28393	4.10846e-07	0.00216764
16:31095251:G:C	rs11864839	HSD3B7	0.455916	0.0862835	5.28393	4.10846e-07	0.00216764
16:31096164:G:C	rs7199949	HSD3B7	0.455916	0.0862835	5.28393	4.10846e-07	0.00216764
16:31096876:A:C	rs4468641	HSD3B7	0.455916	0.0862835	5.28393	4.10846e-07	0.00216764
16:31099783:T:C	rs17839568	HSD3B7	0.455916	0.0862835	5.28393	4.10846e-07	0.00216764
16:31023273:G:A	rs12447930	HSD3B7	0.454014	0.0860671	5.27511	4.28005e-07	0.00216764
16:31026427:A:G	rs4889609	HSD3B7	0.454014	0.0860671	5.27511	4.28005e-07	0.00216764
16:31030344:C:A	rs4889526	HSD3B7	0.454014	0.0860671	5.27511	4.28005e-07	0.00216764
16:31032317:T:C	rs35961830	HSD3B7	0.454014	0.0860671	5.27511	4.28005e-07	0.00216764
16:31036367:G:A	rs57576577	HSD3B7	0.454014	0.0860671	5.27511	4.28005e-07	0.00216764
16:31039376:G:A	rs9673641	HSD3B7	0.454014	0.0860671	5.27511	4.28005e-07	0.00216764
16:31040139:T:C	rs112906665	HSD3B7	0.454014	0.0860671	5.27511	4.28005e-07	0.00216764
16:31044683:A:G	rs58726213	HSD3B7	0.454014	0.0860671	5.27511	4.28005e-07	0.00216764
16:31044897:G:A	rs12445650	HSD3B7	0.454014	0.0860671	5.27511	4.28005e-07	0.00216764
16:31047330:T:C	rs8056842	HSD3B7	0.454014	0.0860671	5.27511	4.28005e-07	0.00216764
16:31052895:G:A	rs56284083	HSD3B7	0.454014	0.0860671	5.27511	4.28005e-07	0.00216764
16:31056433:A:G	rs35468353	HSD3B7	0.454014	0.0860671	5.27511	4.28005e-07	0.00216764
16:31057800:G:A	rs11862744	HSD3B7	0.454014	0.0860671	5.27511	4.28005e-07	0.00216764
16:31057945:A:G	rs17839567	HSD3B7	0.454014	0.0860671	5.27511	4.28005e-07	0.00216764
12:70090463:A:T	rs17225559	BEST3	0.529518	0.100523	5.26765	4.43081e-07	0.00216764
12:70092210:T:C	rs775430	BEST3	0.529518	0.100523	5.26765	4.43081e-07	0.00216764
12:70093206:G:C	rs775431	BEST3	0.529518	0.100523	5.26765	4.43081e-07	0.00216764
12:70094642:C:A	rs112331929	BEST3	0.529518	0.100523	5.26765	4.43081e-07	0.00216764
16:69094810:A:G	rs2312583	TMED6	-0.561327	0.10687	-5.25244	4.7541e-07	0.00216764
16:31068391:G:A	rs11642003	HSD3B7	0.459807	0.0876065	5.24856	4.84024e-07	0.00216764
16:31068392:C:A	rs11642303	HSD3B7	0.459807	0.0876065	5.24856	4.84024e-07	0.00216764
16:69511343:G:A	rs12445855	TMED6	-0.686001	0.130709	-5.2483	4.84606e-07	0.00216764
16:31021078:C:T	rs7184567	HSD3B7	0.452901	0.0865431	5.23324	5.19503e-07	0.00216764
16:88742688:G:C	rs4238679	CYBA	0.799978	0.153546	5.21001	5.78224e-07	0.00216764
16:69523487:C:T	rs71397977	TMED6	-0.691873	0.132854	-5.20779	5.84168e-07	0.00216764
3:111743056:T:C	rs12495510	TAGLN3	0.498269	0.0957546	5.2036	5.95521e-07	0.00216764
3:111743076:C:T	rs12492101	TAGLN3	0.498269	0.0957546	5.2036	5.95521e-07	0.00216764
3:111743119:C:T	rs12492109	TAGLN3	0.498269	0.0957546	5.2036	5.95521e-07	0.00216764
3:111743128:A:G	rs12485636	TAGLN3	0.498269	0.0957546	5.2036	5.95521e-07	0.00216764
3:111743253:C:T	rs12492150	TAGLN3	0.498269	0.0957546	5.2036	5.95521e-07	0.00216764
3:111743283:T:C	rs12495567	TAGLN3	0.498269	0.0957546	5.2036	5.95521e-07	0.00216764
3:111743293:T:C	rs34328343	TAGLN3	0.498269	0.0957546	5.2036	5.95521e-07	0.00216764
3:111743376:C:G	rs34353553	TAGLN3	0.498269	0.0957546	5.2036	5.95521e-07	0.00216764
3:111743688:T:C	rs4682331	TAGLN3	0.498269	0.0957546	5.2036	5.95521e-07	0.00216764
3:111743796:C:T	rs4682335	TAGLN3	0.498269	0.0957546	5.2036	5.95521e-07	0.00216764
3:111744508:T:C	rs9874652	TAGLN3	0.498269	0.0957546	5.2036	5.95521e-07	0.00216764
3:111744580:A:C	rs9817034	TAGLN3	0.498269	0.0957546	5.2036	5.95521e-07	0.00216764
3:111744588:G:T	rs9855170	TAGLN3	0.498269	0.0957546	5.2036	5.95521e-07	0.00216764
3:111744589:A:C	rs4682336	TAGLN3	0.498269	0.0957546	5.2036	5.95521e-07	0.00216764
3:111744680:T:C	rs9874944	TAGLN3	0.498269	0.0957546	5.2036	5.95521e-07	0.00216764
3:111744800:A:G	rs4682072	TAGLN3	0.498269	0.0957546	5.2036	5.95521e-07	0.00216764
3:111744806:A:G	rs4682337	TAGLN3	0.498269	0.0957546	5.2036	5.95521e-07	0.00216764
3:111738531:G:A	rs9823102	TAGLN3	0.497211	0.0957624	5.19213	6.27751e-07	0.00216764
3:111739031:A:G	rs9864788	TAGLN3	0.497211	0.0957624	5.19213	6.27751e-07	0.00216764
3:111739376:T:C	rs10934129	TAGLN3	0.497211	0.0957624	5.19213	6.27751e-07	0.00216764
3:111739547:A:G	rs976758	TAGLN3	0.497211	0.0957624	5.19213	6.27751e-07	0.00216764
3:111739813:G:A	rs976759	TAGLN3	0.497211	0.0957624	5.19213	6.27751e-07	0.00216764
3:111740073:A:G	rs2218326	TAGLN3	0.497211	0.0957624	5.19213	6.27751e-07	0.00216764
3:111740238:G:A	rs1574737	TAGLN3	0.497211	0.0957624	5.19213	6.27751e-07	0.00216764
3:111740562:C:A	rs9833495	TAGLN3	0.497211	0.0957624	5.19213	6.27751e-07	0.00216764
3:111740615:A:G	rs9871103	TAGLN3	0.497211	0.0957624	5.19213	6.27751e-07	0.00216764
3:111740774:A:G	rs9871444	TAGLN3	0.497211	0.0957624	5.19213	6.27751e-07	0.00216764
3:111740803:G:A	rs9834130	TAGLN3	0.497211	0.0957624	5.19213	6.27751e-07	0.00216764
3:111741159:A:G	rs4682330	TAGLN3	0.497211	0.0957624	5.19213	6.27751e-07	0.00216764
3:111741240:C:T	rs12490294	TAGLN3	0.497211	0.0957624	5.19213	6.27751e-07	0.00216764
3:111741249:G:A	rs9838436	TAGLN3	0.497211	0.0957624	5.19213	6.27751e-07	0.00216764
3:111741273:A:G	rs12496749	TAGLN3	0.497211	0.0957624	5.19213	6.27751e-07	0.00216764
3:111741340:C:T	rs9838330	TAGLN3	0.497211	0.0957624	5.19213	6.27751e-07	0.00216764
3:111741413:G:C	rs9838732	TAGLN3	0.497211	0.0957624	5.19213	6.27751e-07	0.00216764
3:111741481:C:G	rs9838617	TAGLN3	0.497211	0.0957624	5.19213	6.27751e-07	0.00216764
3:111741551:A:C	rs9876283	TAGLN3	0.497211	0.0957624	5.19213	6.27751e-07	0.00216764
3:111741577:G:A	rs9839073	TAGLN3	0.497211	0.0957624	5.19213	6.27751e-07	0.00216764
3:111741600:C:T	rs9838788	TAGLN3	0.497211	0.0957624	5.19213	6.27751e-07	0.00216764
3:111741679:A:T	rs9876569	TAGLN3	0.497211	0.0957624	5.19213	6.27751e-07	0.00216764
3:111741888:C:G	rs9843120	TAGLN3	0.497211	0.0957624	5.19213	6.27751e-07	0.00216764
3:111741997:A:C	rs6795242	TAGLN3	0.497211	0.0957624	5.19213	6.27751e-07	0.00216764
3:111742129:T:C	rs4343597	TAGLN3	0.497211	0.0957624	5.19213	6.27751e-07	0.00216764
3:111742291:A:G	rs4588336	TAGLN3	0.497211	0.0957624	5.19213	6.27751e-07	0.00216764
3:111742605:G:A	rs6771549	TAGLN3	0.497211	0.0957624	5.19213	6.27751e-07	0.00216764
3:111742930:T:C	rs9868331	TAGLN3	0.497211	0.0957624	5.19213	6.27751e-07	0.00216764
3:111744338:C:T	rs6777972	TAGLN3	0.497211	0.0957624	5.19213	6.27751e-07	0.00216764
3:111745031:C:T	rs9831037	TAGLN3	0.497211	0.0957624	5.19213	6.27751e-07	0.00216764
3:111745039:C:T	rs9831043	TAGLN3	0.497211	0.0957624	5.19213	6.27751e-07	0.00216764
3:111745101:A:G	rs9868654	TAGLN3	0.497211	0.0957624	5.19213	6.27751e-07	0.00216764
3:111745114:A:C	rs9868673	TAGLN3	0.497211	0.0957624	5.19213	6.27751e-07	0.00216764
3:111746008:T:C	rs9856396	TAGLN3	0.497211	0.0957624	5.19213	6.27751e-07	0.00216764
3:111746027:A:T	rs9873914	TAGLN3	0.497211	0.0957624	5.19213	6.27751e-07	0.00216764
3:111746080:C:T	rs9836405	TAGLN3	0.497211	0.0957624	5.19213	6.27751e-07	0.00216764
3:111746589:C:G	rs6785244	TAGLN3	0.497211	0.0957624	5.19213	6.27751e-07	0.00216764
3:111747718:C:G	rs4682342	TAGLN3	0.497211	0.0957624	5.19213	6.27751e-07	0.00216764
3:111747791:A:G	rs4682073	TAGLN3	0.497211	0.0957624	5.19213	6.27751e-07	0.00216764
3:111748108:T:G	rs12495270	TAGLN3	0.497211	0.0957624	5.19213	6.27751e-07	0.00216764
3:111748688:C:T	rs9848208	TAGLN3	0.497211	0.0957624	5.19213	6.27751e-07	0.00216764
3:111748851:T:C	rs4682074	TAGLN3	0.497211	0.0957624	5.19213	6.27751e-07	0.00216764
3:111748858:C:T	rs4682343	TAGLN3	0.497211	0.0957624	5.19213	6.27751e-07	0.00216764
3:111750581:G:C	rs9858952	TAGLN3	0.497211	0.0957624	5.19213	6.27751e-07	0.00216764
3:111750831:A:G	rs7621126	TAGLN3	0.497211	0.0957624	5.19213	6.27751e-07	0.00216764
3:111750912:A:T	rs7651134	TAGLN3	0.497211	0.0957624	5.19213	6.27751e-07	0.00216764
3:111750935:A:G	rs7651142	TAGLN3	0.497211	0.0957624	5.19213	6.27751e-07	0.00216764
9:19551334:A:G	rs10757073	SLC24A2	-0.624392	0.120318	-5.18951	6.35368e-07	0.00218461
16:88756812:G:T	rs11076699	CYBA	0.778568	0.150225	5.18266	6.5564e-07	0.00224476
3:111743784:G:A	rs4682071	TAGLN3	0.4863	0.0940053	5.17311	6.84975e-07	0.0023353
16:69091218:C:T	rs11075704	TMED6	-0.553778	0.107074	-5.17194	6.88676e-07	0.00233805
9:19576949:T:G	rs2383101	SLC24A2	-0.629439	0.121766	-5.16926	6.97172e-07	0.00235699
3:111758971:T:C	rs4682347	TAGLN3	0.498877	0.0966807	5.16005	7.27182e-07	0.00243804
3:111759023:G:C	rs4682348	TAGLN3	0.498877	0.0966807	5.16005	7.27182e-07	0.00243804
16:30850242:C:T	rs11150596	HSD3B7	0.462137	0.0895929	5.15819	7.33407e-07	0.00244876
20:24601943:A:C	rs13038938	SYNDIG1	-0.669607	0.129859	-5.15642	7.39363e-07	0.00245848
9:19550467:T:C	rs4977556	SLC24A2	-0.621696	0.120712	-5.15026	7.60462e-07	0.00248769
9:19550684:T:C	rs7869741	SLC24A2	-0.621696	0.120712	-5.15026	7.60462e-07	0.00248769
9:19551063:A:G	rs7857581	SLC24A2	-0.621696	0.120712	-5.15026	7.60462e-07	0.00248769
9:19551167:C:T	rs10757072	SLC24A2	-0.621696	0.120712	-5.15026	7.60462e-07	0.00248769
9:19550308:A:T	rs4977555	SLC24A2	-0.624456	0.121328	-5.14683	7.72453e-07	0.00251673
7:98816693:C:T	rs7798877	KPNA7	-0.821564	0.159695	-5.14458	7.80434e-07	0.00253252
18:11752002:C:T	rs8089494	GNAL	0.966549	0.188462	5.12862	8.39351e-07	0.002702
18:11752736:C:G	rs28696966	GNAL	0.966549	0.188462	5.12862	8.39351e-07	0.002702
3:111745572:T:G	rs4682338	TAGLN3	0.493719	0.096334	5.12508	8.52994e-07	0.00272421
3:111745656:T:C	rs4682339	TAGLN3	0.493719	0.096334	5.12508	8.52994e-07	0.00272421
16:88717957:G:A	rs13306296	CYBA	-0.494424	0.096516	-5.12272	8.62227e-07	0.00274286
16:88744430:G:C	rs8060640	CYBA	0.778759	0.152543	5.10516	9.33881e-07	0.00290224
16:88744470:T:G	rs8048897	CYBA	0.778759	0.152543	5.10516	9.33881e-07	0.00290224
16:88748736:T:C	rs7193436	CYBA	0.778759	0.152543	5.10516	9.33881e-07	0.00290224
16:88751667:G:C	rs8060579	CYBA	0.778759	0.152543	5.10516	9.33881e-07	0.00290224
16:88752693:T:G	rs11076698	CYBA	0.778759	0.152543	5.10516	9.33881e-07	0.00290224
16:88753865:A:G	rs6500488	CYBA	0.778759	0.152543	5.10516	9.33881e-07	0.00290224
3:111735037:G:A	rs1530343	TAGLN3	0.491471	0.096424	5.09698	9.69231e-07	0.00294416
3:111735431:G:A	rs981267	TAGLN3	0.491471	0.096424	5.09698	9.69231e-07	0.00294416
3:111736323:G:A	rs1907643	TAGLN3	0.491471	0.096424	5.09698	9.69231e-07	0.00294416
3:111736458:C:T	rs1907642	TAGLN3	0.491471	0.096424	5.09698	9.69231e-07	0.00294416
3:111736870:A:G	rs4682069	TAGLN3	0.491471	0.096424	5.09698	9.69231e-07	0.00294416
3:111736915:T:G	rs4682070	TAGLN3	0.491471	0.096424	5.09698	9.69231e-07	0.00294416
18:11712839:C:T	rs9303743	GNAL	0.98879	0.194968	5.07156	1.08749e-06	0.00329103
16:31017554:T:C	rs7203999	HSD3B7	0.439465	0.0867611	5.06524	1.11902e-06	0.00337379
17:19429379:G:C	rs11870808	SLC47A1	-0.533752	0.105618	-5.05359	1.17943e-06	0.00346541
17:19429790:A:C	rs8071709	SLC47A1	-0.533752	0.105618	-5.05359	1.17943e-06	0.00346541
17:19430645:T:C	rs2453578	SLC47A1	-0.533752	0.105618	-5.05359	1.17943e-06	0.00346541
17:19432393:C:T	rs11871125	SLC47A1	-0.533752	0.105618	-5.05359	1.17943e-06	0.00346541
17:19437187:T:C	rs2252281	SLC47A1	-0.533752	0.105618	-5.05359	1.17943e-06	0.00346541
17:19438560:C:T	rs2453581	SLC47A1	-0.533752	0.105618	-5.05359	1.17943e-06	0.00346541
17:19439066:C:T	rs2453582	SLC47A1	-0.533752	0.105618	-5.05359	1.17943e-06	0.00346541
9:19564466:A:G	rs1536586	SLC24A2	-0.617938	0.12252	-5.04357	1.23394e-06	0.00355005
9:19566946:C:T	rs6475355	SLC24A2	-0.617938	0.12252	-5.04357	1.23394e-06	0.00355005
9:19568385:T:A	rs7036141	SLC24A2	-0.617938	0.12252	-5.04357	1.23394e-06	0.00355005
9:19568519:G:A	rs7020198	SLC24A2	-0.617938	0.12252	-5.04357	1.23394e-06	0.00355005
9:19573600:C:T	rs10964221	SLC24A2	-0.617938	0.12252	-5.04357	1.23394e-06	0.00355005
9:19551434:G:A	rs10738542	SLC24A2	-0.601172	0.11923	-5.04212	1.24201e-06	0.00355005
9:19552474:C:T	rs7034980	SLC24A2	-0.601172	0.11923	-5.04212	1.24201e-06	0.00355005
3:111733785:T:C	rs729801	TAGLN3	0.490247	0.097235	5.04188	1.24338e-06	0.00355005
13:26006309:A:G	rs551481	ATP8A2	-0.535825	0.106576	-5.02762	1.3258e-06	0.00371965
13:26009492:C:T	rs73471989	ATP8A2	-0.535825	0.106576	-5.02762	1.3258e-06	0.00371965
13:26010969:A:G	rs57796226	ATP8A2	-0.535825	0.106576	-5.02762	1.3258e-06	0.00371965
13:26013138:C:G	rs7327348	ATP8A2	-0.535825	0.106576	-5.02762	1.3258e-06	0.00371965
13:26013278:C:G	rs6491056	ATP8A2	-0.535825	0.106576	-5.02762	1.3258e-06	0.00371965
9:19557934:T:C	rs7042799	SLC24A2	-0.618562	0.123148	-5.0229	1.35422e-06	0.00378622
3:111732848:T:G	rs9839391	TAGLN3	0.504427	0.100474	5.02046	1.36914e-06	0.00381475
18:11734171:C:T	rs9946157	GNAL	0.949099	0.189229	5.0156	1.39935e-06	0.00388551
17:19440538:G:A	rs894680	SLC47A1	-0.530008	0.105962	-5.00187	1.48826e-06	0.00410417
17:19442036:A:T	rs2453583	SLC47A1	-0.530008	0.105962	-5.00187	1.48826e-06	0.00410417
3:111745295:G:A	rs6781582	TAGLN3	0.480782	0.0963078	4.99214	1.55452e-06	0.00427233
9:19568952:C:T	rs10964216	SLC24A2	-0.623789	0.125056	-4.98809	1.58293e-06	0.00433567
18:11758183:A:C	rs8084370	GNAL	0.829464	0.166318	4.98723	1.58907e-06	0.00433778
16:30837596:C:T	rs12926237	HSD3B7	0.448165	0.0899457	4.98262	1.62213e-06	0.00439832
16:30841642:A:G	rs9932572	HSD3B7	0.448165	0.0899457	4.98262	1.62213e-06	0.00439832
16:69509895:C:T	rs62052772	TMED6	-0.591687	0.118829	-4.97931	1.64632e-06	0.00444897
16:69519241:C:T	rs12927810	TMED6	0.549925	0.11073	4.96636	1.74428e-06	0.00468236
16:69519376:A:C	rs12927856	TMED6	0.549925	0.11073	4.96636	1.74428e-06	0.00468236
18:11759432:C:T	rs9947295	GNAL	0.822367	0.165887	4.95741	1.81531e-06	0.0048569
17:19427601:C:A	rs55661368	SLC47A1	-0.532673	0.107558	-4.95244	1.85588e-06	0.0049166
17:19428610:A:G	rs2440164	SLC47A1	-0.532673	0.107558	-4.95244	1.85588e-06	0.0049166
17:19428719:T:C	rs2440165	SLC47A1	-0.532673	0.107558	-4.95244	1.85588e-06	0.0049166
18:11733374:A:G	rs7227117	GNAL	0.937502	0.189362	4.95085	1.86911e-06	0.00493548
16:69522188:G:A	rs8055535	TMED6	-0.637106	0.129003	-4.93867	1.97312e-06	0.00519314
16:30801987:G:T	rs62057223	HSD3B7	0.437194	0.0887752	4.92474	2.09904e-06	0.00548881
16:30812962:A:G	rs4889489	HSD3B7	0.437194	0.0887752	4.92474	2.09904e-06	0.00548881
9:19549598:A:C	rs7044815	SLC24A2	-0.667772	0.135923	-4.91287	2.2124e-06	0.00574803
9:19549637:A:G	rs7044917	SLC24A2	-0.667772	0.135923	-4.91287	2.2124e-06	0.00574803
3:111755243:G:A	rs9856777	TAGLN3	0.481775	0.0981948	4.90631	2.27752e-06	0.00589826
9:19554109:G:T	rs4977557	SLC24A2	-0.602411	0.12289	-4.90205	2.32088e-06	0.00597829
16:88729573:C:T	rs3794625	CYBA	-0.478575	0.0976791	-4.89946	2.34761e-06	0.00597829
9:19555984:T:A	rs4977558	SLC24A2	-0.602407	0.122962	-4.89914	2.35096e-06	0.00597829
9:19556293:C:T	rs4977559	SLC24A2	-0.602407	0.122962	-4.89914	2.35096e-06	0.00597829
18:11751188:G:A	rs9967279	GNAL	0.822178	0.167977	4.89458	2.39881e-06	0.00597829
18:11758848:C:T	rs28468616	GNAL	0.822178	0.167977	4.89458	2.39881e-06	0.00597829
18:11717244:A:G	rs9948287	GNAL	0.940153	0.192281	4.88948	2.45345e-06	0.00597829
18:11726074:A:G	rs9960175	GNAL	0.940153	0.192281	4.88948	2.45345e-06	0.00597829
16:30804257:C:T	rs12447534	HSD3B7	0.43639	0.0892682	4.88852	2.4638e-06	0.00597829
16:30815838:C:T	rs9933875	HSD3B7	0.43639	0.0892682	4.88852	2.4638e-06	0.00597829
16:30822409:G:A	rs13337900	HSD3B7	0.43639	0.0892682	4.88852	2.4638e-06	0.00597829
16:30823162:G:A	rs73524556	HSD3B7	0.43639	0.0892682	4.88852	2.4638e-06	0.00597829
16:30824970:C:T	rs8050330	HSD3B7	0.43639	0.0892682	4.88852	2.4638e-06	0.00597829
16:30827205:A:G	rs72799316	HSD3B7	0.43639	0.0892682	4.88852	2.4638e-06	0.00597829
16:30828672:G:T	rs7192475	HSD3B7	0.43639	0.0892682	4.88852	2.4638e-06	0.00597829
16:30829668:C:T	rs80318951	HSD3B7	0.43639	0.0892682	4.88852	2.4638e-06	0.00597829
16:30829764:C:T	rs111400675	HSD3B7	0.43639	0.0892682	4.88852	2.4638e-06	0.00597829
16:30830004:G:A	rs9938088	HSD3B7	0.43639	0.0892682	4.88852	2.4638e-06	0.00597829
16:30833321:C:T	rs8046001	HSD3B7	0.43639	0.0892682	4.88852	2.4638e-06	0.00597829
16:30833912:G:A	rs9934249	HSD3B7	0.43639	0.0892682	4.88852	2.4638e-06	0.00597829
16:30835963:G:A	rs6565207	HSD3B7	0.43639	0.0892682	4.88852	2.4638e-06	0.00597829
9:19581429:C:G	rs12342666	SLC24A2	-0.79795	0.164041	-4.86434	2.74082e-06	0.00660293
13:26002773:G:C	rs7999309	ATP8A2	-0.531373	0.109278	-4.86258	2.76209e-06	0.00660293
13:26005101:C:T	rs7996098	ATP8A2	-0.531373	0.109278	-4.86258	2.76209e-06	0.00660293
13:26008410:C:T	rs17725707	ATP8A2	-0.531373	0.109278	-4.86258	2.76209e-06	0.00660293
13:26014900:G:A	rs17725925	ATP8A2	-0.531373	0.109278	-4.86258	2.76209e-06	0.00660293
9:19561582:G:A	rs7020538	SLC24A2	-0.604037	0.124549	-4.8498	2.92164e-06	0.00694325
9:19562817:C:A	rs7025014	SLC24A2	-0.604037	0.124549	-4.8498	2.92164e-06	0.00694325
3:111734298:G:A	rs1001516	TAGLN3	0.473339	0.0977792	4.8409	3.03792e-06	0.00719844
16:88729788:C:T	rs3794628	CYBA	-0.475357	0.0982112	-4.84015	3.04799e-06	0.00720116
22:30934816:T:C	rs5753190	SEC14L6	-0.532532	0.110173	-4.83359	3.13684e-06	0.00732541
22:30935429:C:G	rs5753193	SEC14L6	-0.532532	0.110173	-4.83359	3.13684e-06	0.00732541
22:30936781:A:G	rs4820865	SEC14L6	-0.532532	0.110173	-4.83359	3.13684e-06	0.00732541
22:30937512:G:A	rs5749123	SEC14L6	-0.532532	0.110173	-4.83359	3.13684e-06	0.00732541
16:88763561:T:C	rs4597303	CYBA	0.740838	0.153592	4.82343	3.27953e-06	0.00763655
16:69520386:T:A	rs7185793	TMED6	0.517241	0.107815	4.79747	3.67307e-06	0.00852837
22:30929240:T:C	rs5997676	SEC14L6	-0.520257	0.108557	-4.79247	3.75404e-06	0.0085929
22:30929310:A:G	rs5753186	SEC14L6	-0.520257	0.108557	-4.79247	3.75404e-06	0.0085929
22:30929537:A:G	rs4820862	SEC14L6	-0.520257	0.108557	-4.79247	3.75404e-06	0.0085929
22:30930080:T:A	rs5753187	SEC14L6	-0.520257	0.108557	-4.79247	3.75404e-06	0.0085929
22:30930830:A:G	rs7285565	SEC14L6	-0.520257	0.108557	-4.79247	3.75404e-06	0.0085929
16:84272576:C:A	rs244819	SLC38A8	-0.518255	0.108346	-4.78335	3.90597e-06	0.0089154
9:19579427:G:A	rs3780215	SLC24A2	-0.564237	0.118032	-4.78039	3.95661e-06	0.00900555
13:26031252:G:A	rs1022880	ATP8A2	-0.49168	0.103014	-4.77295	4.08662e-06	0.00924936
13:26031484:C:G	rs12431142	ATP8A2	-0.49168	0.103014	-4.77295	4.08662e-06	0.00924936
6:138328642:A:T	rs9321644	PERP	-0.532538	0.111603	-4.77171	4.10862e-06	0.00927319
13:25999071:G:A	rs73168588	ATP8A2	-0.520342	0.109628	-4.74643	4.58449e-06	0.0102897
13:25999927:G:A	rs7991799	ATP8A2	-0.520342	0.109628	-4.74643	4.58449e-06	0.0102897
17:59322919:A:C	rs9908090	PPM1E	-0.59503	0.125641	-4.73596	4.79666e-06	0.0107361
22:30930158:T:C	rs2899151	SEC14L6	-0.511889	0.108162	-4.7326	4.86686e-06	0.0108242
2:42627888:A:G	rs13395899	KCNG3	-0.503896	0.106483	-4.73217	4.8758e-06	0.0108242
16:69335948:G:C	rs76091845	TMED6	-0.798928	0.16883	-4.73215	4.8762e-06	0.0108242
9:19551840:T:G	rs1006241	SLC24A2	-0.587912	0.124255	-4.7315	4.88996e-06	0.010825
16:30979818:C:T	rs11640961	HSD3B7	-0.423233	0.0899128	-4.70715	5.43099e-06	0.0119572
16:30982225:A:G	rs4889603	HSD3B7	-0.423233	0.0899128	-4.70715	5.43099e-06	0.0119572
6:138336137:A:G	rs4612182	PERP	-0.532463	0.113234	-4.70232	5.54502e-06	0.0121751
22:17897461:G:C	rs16982398	CECR2	0.549534	0.117067	4.6942	5.74183e-06	0.0124792
9:19565240:A:C	rs10964212	SLC24A2	-0.809136	0.17242	-4.69281	5.77618e-06	0.0124792
9:19575193:G:C	rs10964225	SLC24A2	-0.809136	0.17242	-4.69281	5.77618e-06	0.0124792
9:19575574:G:A	rs12341856	SLC24A2	-0.809136	0.17242	-4.69281	5.77618e-06	0.0124792
9:19577362:C:T	rs7863276	SLC24A2	-0.809136	0.17242	-4.69281	5.77618e-06	0.0124792
9:19578465:A:T	rs11788026	SLC24A2	-0.809136	0.17242	-4.69281	5.77618e-06	0.0124792
20:24639744:C:T	rs6076247	SYNDIG1	-0.545102	0.116297	-4.68716	5.91806e-06	0.0127516
7:98810612:C:T	rs4727428	KPNA7	-0.517113	0.110636	-4.67402	6.26098e-06	0.0134546
20:24569897:A:G	rs6083563	SYNDIG1	-0.596554	0.128078	-4.65774	6.71238e-06	0.0143864
16:88755245:C:G	rs745326	CYBA	0.722658	0.155492	4.64757	7.01011e-06	0.0149847
13:25994062:C:G	rs6491052	ATP8A2	-0.453992	0.0978148	-4.64134	7.19873e-06	0.0153473
3:111731857:G:C	rs9818290	TAGLN3	0.466082	0.100508	4.63725	7.32507e-06	0.0155315
18:11689452:C:T	rs61495657	GNAL	0.765039	0.16499	4.63688	7.33669e-06	0.0155315
16:88733605:T:G	rs13334987	CYBA	-0.440107	0.0949183	-4.63669	7.34281e-06	0.0155315
13:25994044:A:T	rs6491051	ATP8A2	-0.449403	0.0973986	-4.61406	8.08407e-06	0.0170548
16:49893629:A:G	rs60482068	CNEP1R1	-0.632446	0.137167	-4.61076	8.19807e-06	0.0172503
18:11807301:C:A	rs60509547	GNAL	0.733507	0.159133	4.60938	8.2462e-06	0.0173065
16:88807896:G:A	rs7404939	CYBA	0.659969	0.143219	4.60811	8.29089e-06	0.0173552
9:19558817:C:T	rs7858369	SLC24A2	-0.731409	0.158797	-4.60594	8.36731e-06	0.0174699
18:11690423:C:A	rs9652928	GNAL	0.748371	0.162551	4.60392	8.43936e-06	0.0174848
18:11692440:C:G	rs1477941	GNAL	0.748371	0.162551	4.60392	8.43936e-06	0.0174848
18:11692478:C:G	rs12458181	GNAL	0.748371	0.162551	4.60392	8.43936e-06	0.0174848
13:25977959:A:G	rs11841180	ATP8A2	-0.466926	0.101629	-4.59442	8.78572e-06	0.0181255
9:19569670:G:A	rs4977563	SLC24A2	-0.528792	0.115099	-4.59421	8.79346e-06	0.0181255
9:19583120:G:C	rs12345219	SLC24A2	-0.535968	0.116748	-4.5908	8.92131e-06	0.0183422
3:111755066:A:G	rs4386465	TAGLN3	0.4376	0.0953697	4.58846	9.01008e-06	0.0184777
7:45264426:C:T	rs1294855	RAMP3	0.44933	0.0980998	4.58034	9.32468e-06	0.0190745
16:84081330:G:A	rs34870415	SLC38A8	0.546383	0.119368	4.5773	9.44494e-06	0.0191973
9:19545799:C:G	rs10757071	SLC24A2	-0.614658	0.134465	-4.57113	9.69391e-06	0.0191973
9:19545999:G:A	rs4977552	SLC24A2	-0.614658	0.134465	-4.57113	9.69391e-06	0.0191973
9:19546029:G:A	rs4977553	SLC24A2	-0.614658	0.134465	-4.57113	9.69391e-06	0.0191973
9:19546060:G:C	rs4977554	SLC24A2	-0.614658	0.134465	-4.57113	9.69391e-06	0.0191973
9:19546773:G:T	rs7860017	SLC24A2	-0.614658	0.134465	-4.57113	9.69391e-06	0.0191973
12:70021380:G:A	rs3886392	BEST3	0.525048	0.11489	4.57002	9.73942e-06	0.0191973
12:70021670:C:T	rs11177757	BEST3	0.525048	0.11489	4.57002	9.73942e-06	0.0191973
12:70021696:A:G	rs11177758	BEST3	0.525048	0.11489	4.57002	9.73942e-06	0.0191973
12:70021771:G:A	rs57066354	BEST3	0.525048	0.11489	4.57002	9.73942e-06	0.0191973
12:70021905:G:A	rs35765623	BEST3	0.525048	0.11489	4.57002	9.73942e-06	0.0191973
12:70022172:C:T	rs59589108	BEST3	0.525048	0.11489	4.57002	9.73942e-06	0.0191973
12:70022696:A:G	rs12812948	BEST3	0.525048	0.11489	4.57002	9.73942e-06	0.0191973
12:70024547:G:A	rs55744725	BEST3	0.525048	0.11489	4.57002	9.73942e-06	0.0191973
7:45261140:T:A	rs1294858	RAMP3	0.442193	0.0967605	4.56998	9.74111e-06	0.0191973
16:84078154:C:G	rs1553816	SLC38A8	0.473457	0.103841	4.55944	1.01832e-05	0.0200196
1:6197459:G:A	rs12059364	KCNAB2	0.672843	0.147844	4.55104	1.05498e-05	0.0206901
3:125041054:T:C	rs35430872	ITGB5	-0.453083	0.0998123	-4.53935	1.10806e-05	0.0216785
12:130612385:G:A	rs7298833	FZD10	-0.444693	0.0980058	-4.53742	1.11706e-05	0.0217492
12:130612427:T:C	rs7133511	FZD10	-0.444693	0.0980058	-4.53742	1.11706e-05	0.0217492
16:88796658:A:G	rs9972645	CYBA	0.731337	0.161302	4.53396	1.13337e-05	0.0220137
12:130612590:G:A	rs11613417	FZD10	-0.443636	0.0979677	-4.52839	1.16015e-05	0.0224261
12:130612869:T:C	rs4760068	FZD10	-0.443636	0.0979677	-4.52839	1.16015e-05	0.0224261
16:88998071:A:G	rs3826079	CYBA	-0.584791	0.129667	-4.50995	1.25318e-05	0.0241665
3:111758258:A:G	rs6783542	TAGLN3	0.426805	0.0951097	4.4875	1.37615e-05	0.0264748
16:30916233:G:A	rs8046707	HSD3B7	-0.423107	0.0943476	-4.48455	1.39316e-05	0.0267383
12:70021508:G:A	rs11177756	BEST3	0.518051	0.115631	4.48019	1.41868e-05	0.0271637
16:49892225:G:T	rs149600709	CNEP1R1	-0.612847	0.136841	-4.47853	1.42852e-05	0.0272873
18:11701777:G:C	rs10502413	GNAL	0.864747	0.193419	4.47085	1.47484e-05	0.0281058
12:70036048:G:A	rs7137565	BEST3	0.465416	0.104309	4.46188	1.53074e-05	0.0288983
12:70037906:A:G	rs7308313	BEST3	0.465416	0.104309	4.46188	1.53074e-05	0.0288983
12:70038290:G:A	rs7309007	BEST3	0.465416	0.104309	4.46188	1.53074e-05	0.0288983
12:70039958:C:T	rs7131770	BEST3	0.465416	0.104309	4.46188	1.53074e-05	0.0288983
16:88689997:C:T	rs2277903	CYBA	0.420569	0.0943085	4.45951	1.54589e-05	0.0291164
3:111717475:C:T	rs41270431	TAGLN3	0.483851	0.108569	4.45661	1.56457e-05	0.0293997
16:30918487:C:G	rs11649653	HSD3B7	-0.42474	0.0954617	-4.44933	1.61243e-05	0.0302287
18:11775468:G:A	rs8099026	GNAL	0.813402	0.183254	4.43866	1.68514e-05	0.030736
18:11775522:G:A	rs8099153	GNAL	0.813402	0.183254	4.43866	1.68514e-05	0.030736
18:11776092:A:T	rs73399842	GNAL	0.813402	0.183254	4.43866	1.68514e-05	0.030736
18:11777138:C:G	rs9675502	GNAL	0.813402	0.183254	4.43866	1.68514e-05	0.030736
18:11778612:G:A	rs1941225	GNAL	0.813402	0.183254	4.43866	1.68514e-05	0.030736
18:11778839:T:C	rs57958293	GNAL	0.813402	0.183254	4.43866	1.68514e-05	0.030736
18:11781076:T:G	rs1477484	GNAL	0.813402	0.183254	4.43866	1.68514e-05	0.030736
18:11781962:G:C	rs1424913	GNAL	0.813402	0.183254	4.43866	1.68514e-05	0.030736
18:11782084:C:G	rs1834267	GNAL	0.813402	0.183254	4.43866	1.68514e-05	0.030736
18:11782521:G:A	rs11872939	GNAL	0.813402	0.183254	4.43866	1.68514e-05	0.030736
18:11783354:T:C	rs73401824	GNAL	0.813402	0.183254	4.43866	1.68514e-05	0.030736
18:11783442:A:C	rs73401826	GNAL	0.813402	0.183254	4.43866	1.68514e-05	0.030736
2:42607911:C:G	rs13387657	KCNG3	-0.473883	0.106923	-4.43198	1.73226e-05	0.0313829
2:42615496:C:T	rs7560797	KCNG3	-0.473883	0.106923	-4.43198	1.73226e-05	0.0313829
2:42617549:T:G	rs13417597	KCNG3	-0.473883	0.106923	-4.43198	1.73226e-05	0.0313829
3:111748002:G:A	rs12634339	TAGLN3	0.420865	0.0950009	4.43011	1.74567e-05	0.0315552
1:161738238:A:C	rs4657101	HSPA7	-0.478151	0.108059	-4.42491	1.78357e-05	0.0321684
16:69427952:A:G	rs78500371	TMED6	-0.816786	0.184629	-4.42393	1.79078e-05	0.0322264
13:25992999:C:G	rs7330245	ATP8A2	-0.479419	0.108622	-4.41365	1.86823e-05	0.0335455
13:25992761:A:G	rs748703	ATP8A2	-0.475338	0.107755	-4.41129	1.88641e-05	0.0337968
16:88721012:G:A	rs12935454	CYBA	0.470684	0.106762	4.40874	1.90629e-05	0.0340774
16:88736363:A:G	rs12929177	CYBA	0.475085	0.108009	4.39857	1.98763e-05	0.0354172
16:30936081:G:A	rs35675346	HSD3B7	0.447108	0.10168	4.39721	1.99877e-05	0.0354172
16:30936743:G:A	rs72799341	HSD3B7	0.447108	0.10168	4.39721	1.99877e-05	0.0354172
16:30947572:A:G	rs7200879	HSD3B7	0.447108	0.10168	4.39721	1.99877e-05	0.0354172
20:24554767:A:T	rs13040375	SYNDIG1	-0.563728	0.128268	-4.39492	2.01768e-05	0.035674
2:42602537:T:A	rs10182583	KCNG3	-0.47091	0.107223	-4.39188	2.04296e-05	0.0359636
2:42605195:A:T	rs6718604	KCNG3	-0.47091	0.107223	-4.39188	2.04296e-05	0.0359636
12:70024526:C:T	rs11609277	BEST3	0.499515	0.113862	4.38702	2.08412e-05	0.0361574
16:88720611:G:A	rs1017828	CYBA	0.478104	0.109123	4.38131	2.13339e-05	0.0361574
16:88720678:G:A	rs1480333	CYBA	0.478104	0.109123	4.38131	2.13339e-05	0.0361574
13:25979674:T:C	rs17082222	ATP8A2	-0.456361	0.104176	-4.38067	2.13899e-05	0.0361574
13:25982031:G:A	rs12430187	ATP8A2	-0.456361	0.104176	-4.38067	2.13899e-05	0.0361574
13:25986517:C:T	rs17082234	ATP8A2	-0.456361	0.104176	-4.38067	2.13899e-05	0.0361574
13:25987868:A:G	rs17082240	ATP8A2	-0.456361	0.104176	-4.38067	2.13899e-05	0.0361574
13:25988773:G:A	rs61947566	ATP8A2	-0.456361	0.104176	-4.38067	2.13899e-05	0.0361574
13:25989937:G:T	rs55900230	ATP8A2	-0.456361	0.104176	-4.38067	2.13899e-05	0.0361574
13:25990987:T:C	rs7986612	ATP8A2	-0.456361	0.104176	-4.38067	2.13899e-05	0.0361574
13:25991121:T:C	rs7991212	ATP8A2	-0.456361	0.104176	-4.38067	2.13899e-05	0.0361574
13:25991697:T:C	rs9581338	ATP8A2	-0.456361	0.104176	-4.38067	2.13899e-05	0.0361574
13:25991790:A:G	rs9581339	ATP8A2	-0.456361	0.104176	-4.38067	2.13899e-05	0.0361574
13:25991913:T:C	rs9581340	ATP8A2	-0.456361	0.104176	-4.38067	2.13899e-05	0.0361574
13:25992129:T:C	rs17082257	ATP8A2	-0.456361	0.104176	-4.38067	2.13899e-05	0.0361574
13:25992217:C:T	rs57085256	ATP8A2	-0.456361	0.104176	-4.38067	2.13899e-05	0.0361574
13:25992230:G:A	rs17082261	ATP8A2	-0.456361	0.104176	-4.38067	2.13899e-05	0.0361574
13:25992302:A:G	rs9581341	ATP8A2	-0.456361	0.104176	-4.38067	2.13899e-05	0.0361574
13:25992655:G:A	rs748702	ATP8A2	-0.456361	0.104176	-4.38067	2.13899e-05	0.0361574
17:59320377:A:G	rs9891229	PPM1E	-0.448319	0.102361	-4.3798	2.14661e-05	0.0362104
9:19580274:G:T	rs3780214	SLC24A2	-0.535729	0.122374	-4.37781	2.16417e-05	0.0363693
12:130643069:G:A	rs11060751	FZD10	-0.943345	0.215513	-4.37721	2.16954e-05	0.0363693
12:130644155:G:A	rs11614438	FZD10	-0.943345	0.215513	-4.37721	2.16954e-05	0.0363693
16:30916129:G:A	rs1458201	HSD3B7	0.443498	0.101368	4.37512	2.18813e-05	0.0365295
16:30927509:C:T	rs7185007	HSD3B7	0.443498	0.101368	4.37512	2.18813e-05	0.0365295
18:11692773:T:C	rs8098596	GNAL	0.536108	0.122709	4.36894	2.2441e-05	0.0372046
16:88716342:G:A	rs35601559	CYBA	-0.413707	0.0946931	-4.36892	2.24426e-05	0.0372046
16:84081796:C:T	rs4782885	SLC38A8	0.516665	0.118302	4.36733	2.25896e-05	0.0372046
16:84082463:C:T	rs4782886	SLC38A8	0.516665	0.118302	4.36733	2.25896e-05	0.0372046
16:84083266:C:T	rs4782582	SLC38A8	0.516665	0.118302	4.36733	2.25896e-05	0.0372046
16:84084127:C:T	rs869217	SLC38A8	0.516665	0.118302	4.36733	2.25896e-05	0.0372046
12:70043390:T:C	rs10506568	BEST3	0.459211	0.105152	4.36713	2.2608e-05	0.0372046
16:88719877:C:G	rs12926212	CYBA	0.46664	0.106984	4.36175	2.31096e-05	0.0379527
9:19585405:G:A	rs12347873	SLC24A2	-0.762795	0.176042	-4.33302	2.59777e-05	0.0425439
16:30945887:G:A	rs35733741	HSD3B7	-0.401083	0.0925921	-4.33171	2.61158e-05	0.0425439
16:30948397:A:G	rs12917722	HSD3B7	-0.401083	0.0925921	-4.33171	2.61158e-05	0.0425439
16:30951566:C:G	rs13336347	HSD3B7	-0.401083	0.0925921	-4.33171	2.61158e-05	0.0425439
16:88734904:T:C	rs8051150	CYBA	0.467433	0.10812	4.32328	2.70258e-05	0.0425637
12:130613389:A:T	rs1962384	FZD10	-0.422968	0.0979511	-4.31815	2.75927e-05	0.0425637
12:130613723:A:G	rs10773736	FZD10	-0.422968	0.0979511	-4.31815	2.75927e-05	0.0425637
12:130613822:C:T	rs10744451	FZD10	-0.422968	0.0979511	-4.31815	2.75927e-05	0.0425637
12:130614157:T:C	rs10848011	FZD10	-0.422968	0.0979511	-4.31815	2.75927e-05	0.0425637
12:130614215:A:G	rs2398503	FZD10	-0.422968	0.0979511	-4.31815	2.75927e-05	0.0425637
9:19555925:C:T	rs7048547	SLC24A2	-0.700788	0.162347	-4.3166	2.77674e-05	0.0425637
9:19557120:C:T	rs62561741	SLC24A2	-0.700788	0.162347	-4.3166	2.77674e-05	0.0425637
9:19558187:T:C	rs10964203	SLC24A2	-0.700788	0.162347	-4.3166	2.77674e-05	0.0425637
9:19558806:A:T	rs7858260	SLC24A2	-0.700788	0.162347	-4.3166	2.77674e-05	0.0425637
9:19559144:A:T	rs7861503	SLC24A2	-0.700788	0.162347	-4.3166	2.77674e-05	0.0425637
9:19559366:G:A	rs7862043	SLC24A2	-0.700788	0.162347	-4.3166	2.77674e-05	0.0425637
9:19559741:A:G	rs10964204	SLC24A2	-0.700788	0.162347	-4.3166	2.77674e-05	0.0425637
9:19560299:G:T	rs60971916	SLC24A2	-0.700788	0.162347	-4.3166	2.77674e-05	0.0425637
9:19561345:A:T	rs6475351	SLC24A2	-0.700788	0.162347	-4.3166	2.77674e-05	0.0425637
9:19561555:C:T	rs6475352	SLC24A2	-0.700788	0.162347	-4.3166	2.77674e-05	0.0425637
9:19561700:T:C	rs7036953	SLC24A2	-0.700788	0.162347	-4.3166	2.77674e-05	0.0425637
9:19561999:G:A	rs56347649	SLC24A2	-0.700788	0.162347	-4.3166	2.77674e-05	0.0425637
9:19562130:C:T	rs12349989	SLC24A2	-0.700788	0.162347	-4.3166	2.77674e-05	0.0425637
9:19563200:G:C	rs10964208	SLC24A2	-0.700788	0.162347	-4.3166	2.77674e-05	0.0425637
9:19564776:C:T	rs62561744	SLC24A2	-0.700788	0.162347	-4.3166	2.77674e-05	0.0425637
9:19566960:G:C	rs12337191	SLC24A2	-0.700788	0.162347	-4.3166	2.77674e-05	0.0425637
9:19566965:G:A	rs12337192	SLC24A2	-0.700788	0.162347	-4.3166	2.77674e-05	0.0425637
9:19567113:A:T	rs12347225	SLC24A2	-0.700788	0.162347	-4.3166	2.77674e-05	0.0425637
9:19568497:A:T	rs10964214	SLC24A2	-0.700788	0.162347	-4.3166	2.77674e-05	0.0425637
9:19568887:A:G	rs10964215	SLC24A2	-0.700788	0.162347	-4.3166	2.77674e-05	0.0425637
9:19572400:G:A	rs12337914	SLC24A2	-0.700788	0.162347	-4.3166	2.77674e-05	0.0425637
9:19573284:G:C	rs2148951	SLC24A2	-0.700788	0.162347	-4.3166	2.77674e-05	0.0425637
9:19573306:G:A	rs2148952	SLC24A2	-0.700788	0.162347	-4.3166	2.77674e-05	0.0425637
9:19576362:G:A	rs11790824	SLC24A2	-0.700788	0.162347	-4.3166	2.77674e-05	0.0425637
9:19582820:A:G	rs7862537	SLC24A2	-0.700788	0.162347	-4.3166	2.77674e-05	0.0425637
2:42451554:C:T	rs2118888	KCNG3	-0.482995	0.111965	-4.31381	2.80827e-05	0.0425637
12:70048185:G:T	rs4367985	BEST3	0.450385	0.104416	4.3134	2.81297e-05	0.0425637
12:70051908:A:T	rs4761254	BEST3	0.450385	0.104416	4.3134	2.81297e-05	0.0425637
12:70052654:G:A	rs7980708	BEST3	0.450385	0.104416	4.3134	2.81297e-05	0.0425637
12:70055082:G:A	rs73150500	BEST3	0.450385	0.104416	4.3134	2.81297e-05	0.0425637
12:70055592:C:T	rs17813527	BEST3	0.450385	0.104416	4.3134	2.81297e-05	0.0425637
12:70057616:G:A	rs2197359	BEST3	0.450385	0.104416	4.3134	2.81297e-05	0.0425637
18:11689522:T:C	rs9303742	GNAL	0.542257	0.125776	4.31129	2.83705e-05	0.0428479
17:59332329:A:G	rs11658956	PPM1E	-0.54671	0.126889	-4.30858	2.86833e-05	0.042973
12:70063938:G:A	rs4761164	BEST3	0.456385	0.105944	4.30781	2.87725e-05	0.042973
12:70063970:A:G	rs7958416	BEST3	0.456385	0.105944	4.30781	2.87725e-05	0.042973
12:70064146:T:C	rs17813545	BEST3	0.456385	0.105944	4.30781	2.87725e-05	0.042973
12:70064295:C:T	rs3847772	BEST3	0.456385	0.105944	4.30781	2.87725e-05	0.042973
12:70065072:A:G	rs3847773	BEST3	0.456385	0.105944	4.30781	2.87725e-05	0.042973
12:70020174:G:A	rs12817803	BEST3	0.508456	0.11814	4.30384	2.92383e-05	0.0435881
2:42482288:C:T	rs4375914	KCNG3	-0.483101	0.112282	-4.30257	2.93895e-05	0.0436525
2:42486531:C:T	rs17029452	KCNG3	-0.483101	0.112282	-4.30257	2.93895e-05	0.0436525
6:3144908:G:A	rs9328145	TUBB2B	-0.445853	0.103678	-4.30037	2.96517e-05	0.0439611
9:19582883:T:C	rs7848995	SLC24A2	-0.509149	0.118439	-4.29882	2.98378e-05	0.0441561
13:25976843:T:C	rs59177794	ATP8A2	-0.447293	0.10411	-4.29636	3.01354e-05	0.0445149
9:19577950:T:C	rs10738543	SLC24A2	-0.507861	0.118231	-4.29549	3.02417e-05	0.044554
2:86065364:G:T	rs11127002	REEP1	-0.439006	0.102208	-4.29524	3.02722e-05	0.044554
2:42517516:C:A	rs7569544	KCNG3	-0.476025	0.110893	-4.29263	3.05925e-05	0.0449437
16:88734268:A:G	rs4420519	CYBA	0.452337	0.105602	4.28343	3.17489e-05	0.0465578
20:59084776:C:T	rs75067554	CTSZ	-0.612999	0.143501	-4.27175	3.32775e-05	0.048711
16:88810129:A:G	rs8053135	CYBA	0.589833	0.138104	4.27094	3.33868e-05	0.0487826
9:19532478:T:G	rs10811198	SLC24A2	-0.561877	0.131648	-4.26802	3.37803e-05	0.0491798
9:19544230:G:A	rs4977551	SLC24A2	-0.561877	0.131648	-4.26802	3.37803e-05	0.0491798
20:24503530:A:G	rs13041233	SYNDIG1	0.489231	0.114917	4.25723	3.52757e-05	0.0512644
12:130614545:G:T	rs7972478	FZD10	-0.417645	0.0982133	-4.25243	3.59617e-05	0.0520936
20:24552838:G:A	rs62215295	SYNDIG1	-0.561093	0.131949	-4.25234	3.59752e-05	0.0520936
16:31025641:C:T	rs34898535	HSD3B7	-0.393864	0.0926479	-4.25119	3.61414e-05	0.0522406
7:98804656:C:T	rs12673754	KPNA7	-0.793251	0.186633	-4.25033	3.62653e-05	0.0523116
7:44679248:A:G	rs76484107	RAMP3	0.649914	0.152922	4.24996	3.63199e-05	0.0523116
13:25976965:A:G	rs59878306	ATP8A2	-0.439563	0.103478	-4.24789	3.66213e-05	0.0525583
13:25977151:C:A	rs61947562	ATP8A2	-0.439563	0.103478	-4.24789	3.66213e-05	0.0525583
16:84076589:A:G	rs12921817	SLC38A8	0.493647	0.116298	4.24469	3.70937e-05	0.0530478
16:84076650:C:T	rs12922113	SLC38A8	0.493647	0.116298	4.24469	3.70937e-05	0.0530478
13:25972043:G:A	rs1924778	ATP8A2	-0.411308	0.0969153	-4.24399	3.71985e-05	0.0531037
22:17742174:T:C	rs758220	CECR2	-0.925881	0.219028	-4.22722	3.97775e-05	0.0566852
16:30878863:C:T	rs4889634	HSD3B7	-0.39592	0.0936935	-4.2257	4.002e-05	0.0569304
16:84074875:G:A	rs34492560	SLC38A8	0.488624	0.115892	4.21618	4.15674e-05	0.0583963
17:66715343:G:T	rs74869539	CACNG5	0.812705	0.192823	4.21478	4.18005e-05	0.0583963
22:17638231:C:T	rs75487770	CECR2	-0.844091	0.200284	-4.21447	4.18531e-05	0.0583963
22:17638501:C:A	rs35285664	CECR2	-0.844091	0.200284	-4.21447	4.18531e-05	0.0583963
22:17639152:A:C	rs34610686	CECR2	-0.844091	0.200284	-4.21447	4.18531e-05	0.0583963
22:17639299:A:C	rs35294820	CECR2	-0.844091	0.200284	-4.21447	4.18531e-05	0.0583963
22:17639837:A:G	rs79822985	CECR2	-0.844091	0.200284	-4.21447	4.18531e-05	0.0583963
22:17639918:T:G	rs71312076	CECR2	-0.844091	0.200284	-4.21447	4.18531e-05	0.0583963
22:17641873:G:A	rs35802830	CECR2	-0.844091	0.200284	-4.21447	4.18531e-05	0.0583963
22:17642094:C:G	rs34730566	CECR2	-0.844091	0.200284	-4.21447	4.18531e-05	0.0583963
22:17642285:C:T	rs34200633	CECR2	-0.844091	0.200284	-4.21447	4.18531e-05	0.0583963
18:22736412:C:T	rs62083881	RBBP8	0.464732	0.110289	4.21376	4.19714e-05	0.0583963
6:3150515:C:T	rs3799216	TUBB2B	-0.476189	0.113011	-4.21365	4.199e-05	0.0583963
3:111719330:C:T	rs7639791	TAGLN3	-0.508269	0.120733	-4.20984	4.26308e-05	0.0589115
18:11693194:G:A	rs57892223	GNAL	0.520408	0.123724	4.2062	4.32537e-05	0.0589115
18:11693363:G:A	rs61670374	GNAL	0.520408	0.123724	4.2062	4.32537e-05	0.0589115
18:11693808:A:G	rs2035194	GNAL	0.520408	0.123724	4.2062	4.32537e-05	0.0589115
18:11693813:G:C	rs2035195	GNAL	0.520408	0.123724	4.2062	4.32537e-05	0.0589115
18:11693956:A:G	rs8085488	GNAL	0.520408	0.123724	4.2062	4.32537e-05	0.0589115
18:11694008:T:C	rs8090096	GNAL	0.520408	0.123724	4.2062	4.32537e-05	0.0589115
18:11694882:C:T	rs1863122	GNAL	0.520408	0.123724	4.2062	4.32537e-05	0.0589115
18:11695992:T:C	rs8096345	GNAL	0.520408	0.123724	4.2062	4.32537e-05	0.0589115
18:11696064:G:T	rs8099016	GNAL	0.520408	0.123724	4.2062	4.32537e-05	0.0589115
18:11696168:G:A	rs8099179	GNAL	0.520408	0.123724	4.2062	4.32537e-05	0.0589115
18:11696268:G:T	rs8099342	GNAL	0.520408	0.123724	4.2062	4.32537e-05	0.0589115
15:73379286:C:T	rs8034826	HCN4	0.617301	0.146771	4.20588	4.33083e-05	0.0589115
18:435951:T:C	rs2846643	COLEC12	0.850349	0.202226	4.20495	4.34683e-05	0.0590298
12:70097464:T:C	rs35349325	BEST3	0.400273	0.0952662	4.20163	4.40464e-05	0.0595148
12:70097622:C:T	rs11177798	BEST3	0.400273	0.0952662	4.20163	4.40464e-05	0.0595148
12:70097865:C:T	rs10506569	BEST3	0.400273	0.0952662	4.20163	4.40464e-05	0.0595148
22:17580813:T:C	rs9606615	CECR2	0.415972	0.0990436	4.19988	4.4353e-05	0.0598001
18:437397:A:C	rs2621183	COLEC12	0.789539	0.188004	4.19958	4.44055e-05	0.0598001
11:134188408:T:C	rs1144213	GLB1L2	-0.457832	0.109118	-4.19577	4.50832e-05	0.0606117
16:88855969:C:G	rs72813547	CYBA	0.632095	0.150665	4.19535	4.51587e-05	0.0606122
3:111715486:T:C	rs58307102	TAGLN3	0.459044	0.109623	4.18747	4.65922e-05	0.0623652
17:59344712:C:G	rs62069616	PPM1E	-0.501257	0.11972	-4.18691	4.66963e-05	0.0623652
17:59344897:G:C	rs62069617	PPM1E	-0.501257	0.11972	-4.18691	4.66963e-05	0.0623652
3:111717751:C:T	rs35901219	TAGLN3	0.45666	0.1091	4.18569	4.69239e-05	0.0625658
18:22746753:C:T	rs62083897	RBBP8	0.454299	0.108714	4.17885	4.82123e-05	0.0641778
18:22733771:T:C	rs62083880	RBBP8	0.449596	0.10763	4.17722	4.85242e-05	0.0643444
16:31011183:A:G	rs4889606	HSD3B7	-0.384293	0.0920067	-4.1768	4.86054e-05	0.0643444
16:31014179:C:T	rs9926533	HSD3B7	-0.384293	0.0920067	-4.1768	4.86054e-05	0.0643444
12:70059036:A:G	rs775506	BEST3	0.434933	0.104137	4.17653	4.8656e-05	0.0643444
1:161896364:A:G	rs7554023	HSPA7	-0.545955	0.130735	-4.17605	4.8749e-05	0.064362
16:88808743:A:G	rs6500495	CYBA	0.566231	0.135835	4.16853	5.02204e-05	0.0659813
16:88808862:C:T	rs7201439	CYBA	0.566231	0.135835	4.16853	5.02204e-05	0.0659813
16:88809773:G:C	rs8048714	CYBA	0.566231	0.135835	4.16853	5.02204e-05	0.0659813
7:44667566:G:T	rs7808137	RAMP3	0.623355	0.149616	4.16637	5.06509e-05	0.0662238
7:44672657:C:T	rs141548968	RAMP3	0.623355	0.149616	4.16637	5.06509e-05	0.0662238
7:44675326:A:T	rs118143890	RAMP3	0.623355	0.149616	4.16637	5.06509e-05	0.0662238
3:111784889:T:C	rs340146	TAGLN3	-0.782227	0.187774	-4.1658	5.07655e-05	0.0662664
3:161103629:A:C	rs466626	NMD3	-0.411218	0.0987498	-4.16424	5.10794e-05	0.0663546
3:161109220:A:G	rs339114	NMD3	-0.411218	0.0987498	-4.16424	5.10794e-05	0.0663546
3:161109720:T:C	rs336551	NMD3	-0.411218	0.0987498	-4.16424	5.10794e-05	0.0663546
3:161125305:C:T	rs336561	NMD3	-0.411002	0.0987448	-4.16226	5.14796e-05	0.0667671
9:19554546:G:A	rs6475350	SLC24A2	-0.671291	0.161497	-4.15669	5.26248e-05	0.0670682
9:19554697:C:T	rs7043822	SLC24A2	-0.671291	0.161497	-4.15669	5.26248e-05	0.0670682
9:19554926:G:T	rs10964201	SLC24A2	-0.671291	0.161497	-4.15669	5.26248e-05	0.0670682
9:19555583:C:T	rs7048020	SLC24A2	-0.671291	0.161497	-4.15669	5.26248e-05	0.0670682
9:19556371:G:C	rs16937603	SLC24A2	-0.671291	0.161497	-4.15669	5.26248e-05	0.0670682
9:19556404:G:A	rs60507716	SLC24A2	-0.671291	0.161497	-4.15669	5.26248e-05	0.0670682
9:19556473:T:C	rs16937604	SLC24A2	-0.671291	0.161497	-4.15669	5.26248e-05	0.0670682
9:19556665:T:C	rs12335811	SLC24A2	-0.671291	0.161497	-4.15669	5.26248e-05	0.0670682
9:19556699:A:C	rs12340099	SLC24A2	-0.671291	0.161497	-4.15669	5.26248e-05	0.0670682
9:19556835:C:T	rs12349316	SLC24A2	-0.671291	0.161497	-4.15669	5.26248e-05	0.0670682
9:19557829:G:C	rs7026524	SLC24A2	-0.671291	0.161497	-4.15669	5.26248e-05	0.0670682
7:45267645:G:A	rs917088	RAMP3	0.4005	0.0963907	4.15497	5.29827e-05	0.0674181
16:88717074:G:A	rs3794624	CYBA	-0.405627	0.0976946	-4.15199	5.36086e-05	0.0681072
3:111718915:C:G	rs3792407	TAGLN3	-0.513134	0.123734	-4.14707	5.46588e-05	0.069331
11:13026298:T:C	rs4411272	BTBD10	0.475567	0.114686	4.14667	5.47435e-05	0.069331
4:4683638:A:G	rs4689923	NSG1	0.553324	0.133488	4.14511	5.50809e-05	0.0696491
12:70048019:C:G	rs17225440	BEST3	0.427616	0.103272	4.14068	5.60498e-05	0.0707635
3:161139566:C:T	rs7631479	NMD3	-0.418186	0.101106	-4.13612	5.70635e-05	0.071931
2:42514236:C:T	rs13394134	KCNG3	-0.466355	0.112817	-4.13375	5.75977e-05	0.0724913
16:31011821:T:G	rs12716979	HSD3B7	-0.380606	0.0921048	-4.13231	5.79248e-05	0.0727896
12:70097753:G:A	rs800037	BEST3	-0.399189	0.0966176	-4.13164	5.80775e-05	0.0728682
13:25972496:A:T	rs1033897	ATP8A2	-0.451687	0.109345	-4.13085	5.82581e-05	0.0729814
22:30935259:G:A	rs5994317	SEC14L6	-0.437107	0.105939	-4.12603	5.93699e-05	0.074259
1:6195548:C:T	rs72632517	KCNAB2	0.611746	0.148286	4.12544	5.9509e-05	0.0743038
16:84077657:T:C	rs35458278	SLC38A8	0.432037	0.104734	4.12509	5.95896e-05	0.0743038
22:30940450:C:G	rs5753201	SEC14L6	-0.436222	0.105846	-4.12128	6.04877e-05	0.0753075
5:151057686:A:G	rs2881558	GPX3	-0.399544	0.0970149	-4.11837	6.11795e-05	0.0760516
3:111465048:T:C	rs56215064	PLCXD2	0.486785	0.118395	4.11152	6.28431e-05	0.0773672
3:111465480:C:T	rs9850748	PLCXD2	0.486785	0.118395	4.11152	6.28431e-05	0.0773672
3:111477851:A:C	rs28479130	PLCXD2	0.486785	0.118395	4.11152	6.28431e-05	0.0773672
3:111479289:T:C	rs66975684	PLCXD2	0.486785	0.118395	4.11152	6.28431e-05	0.0773672
3:111479605:A:T	rs56052712	PLCXD2	0.486785	0.118395	4.11152	6.28431e-05	0.0773672
16:88730007:G:A	rs3829494	CYBA	0.431021	0.105053	4.10288	6.50036e-05	0.0773672
3:111451750:A:G	rs13325336	PLCXD2	0.482619	0.11769	4.10075	6.55469e-05	0.0773672
3:111453414:A:C	rs9880633	PLCXD2	0.482619	0.11769	4.10075	6.55469e-05	0.0773672
3:111456174:G:T	rs13317985	PLCXD2	0.482619	0.11769	4.10075	6.55469e-05	0.0773672
3:111458773:G:A	rs9842396	PLCXD2	0.482619	0.11769	4.10075	6.55469e-05	0.0773672
3:111459669:A:G	rs4276156	PLCXD2	0.482619	0.11769	4.10075	6.55469e-05	0.0773672
2:86320542:T:C	rs10427394	REEP1	0.588475	0.143549	4.09948	6.5874e-05	0.0773672
12:70031391:G:T	rs4761163	BEST3	0.400637	0.0977708	4.09772	6.63277e-05	0.0773672
16:84213652:G:A	rs4150168	SLC38A8	0.726296	0.17726	4.09735	6.64237e-05	0.0773672
22:17788549:G:A	rs62236496	CECR2	-0.585248	0.143119	-4.08924	6.85591e-05	0.0773672
4:4010826:C:T	rs4974791	ADRA2C	0.817469	0.199922	4.08893	6.864e-05	0.0773672
4:4010842:A:T	rs4974792	ADRA2C	0.817469	0.199922	4.08893	6.864e-05	0.0773672
18:22896666:C:T	rs8088626	RBBP8	0.532965	0.130346	4.08886	6.86611e-05	0.0773672
18:479137:T:C	rs72856613	COLEC12	0.715168	0.174911	4.08875	6.86885e-05	0.0773672
18:479816:C:T	rs4798236	COLEC12	0.715168	0.174911	4.08875	6.86885e-05	0.0773672
18:479913:G:A	rs4797179	COLEC12	0.715168	0.174911	4.08875	6.86885e-05	0.0773672
18:480278:C:A	rs72856623	COLEC12	0.715168	0.174911	4.08875	6.86885e-05	0.0773672
18:483682:T:C	rs8099714	COLEC12	0.715168	0.174911	4.08875	6.86885e-05	0.0773672
15:73343331:C:G	rs55969660	HCN4	0.668812	0.163589	4.08836	6.87942e-05	0.0773672
15:73348186:G:A	rs11856466	HCN4	0.668812	0.163589	4.08836	6.87942e-05	0.0773672
15:73350724:T:C	rs57453823	HCN4	0.668812	0.163589	4.08836	6.87942e-05	0.0773672
15:73352641:G:A	rs12101734	HCN4	0.668812	0.163589	4.08836	6.87942e-05	0.0773672
15:73354551:T:C	rs12101540	HCN4	0.668812	0.163589	4.08836	6.87942e-05	0.0773672
15:73355467:T:G	rs74546252	HCN4	0.668812	0.163589	4.08836	6.87942e-05	0.0773672
15:73359245:C:A	rs7497831	HCN4	0.668812	0.163589	4.08836	6.87942e-05	0.0773672
15:73363134:G:A	rs4777584	HCN4	0.668812	0.163589	4.08836	6.87942e-05	0.0773672
15:73363596:G:A	rs4238459	HCN4	0.668812	0.163589	4.08836	6.87942e-05	0.0773672
15:73364240:A:G	rs7180017	HCN4	0.668812	0.163589	4.08836	6.87942e-05	0.0773672
15:73369083:C:A	rs4635304	HCN4	0.668812	0.163589	4.08836	6.87942e-05	0.0773672
15:73370619:C:T	rs8038411	HCN4	0.668812	0.163589	4.08836	6.87942e-05	0.0773672
15:73374695:G:A	rs28676873	HCN4	0.668812	0.163589	4.08836	6.87942e-05	0.0773672
15:73384277:A:G	rs11857053	HCN4	0.668812	0.163589	4.08836	6.87942e-05	0.0773672
15:73386334:C:G	rs28828370	HCN4	0.668812	0.163589	4.08836	6.87942e-05	0.0773672
15:73386466:A:T	rs4325518	HCN4	0.668812	0.163589	4.08836	6.87942e-05	0.0773672
15:73389109:T:G	rs28808999	HCN4	0.668812	0.163589	4.08836	6.87942e-05	0.0773672
15:73390790:A:G	rs8031718	HCN4	0.668812	0.163589	4.08836	6.87942e-05	0.0773672
15:73391895:T:G	rs7403367	HCN4	0.668812	0.163589	4.08836	6.87942e-05	0.0773672
15:73394387:A:G	rs13329282	HCN4	0.668812	0.163589	4.08836	6.87942e-05	0.0773672
15:73399967:T:C	rs6495054	HCN4	0.668812	0.163589	4.08836	6.87942e-05	0.0773672
15:73401038:C:T	rs11856383	HCN4	0.668812	0.163589	4.08836	6.87942e-05	0.0773672
15:73401199:C:A	rs11856433	HCN4	0.668812	0.163589	4.08836	6.87942e-05	0.0773672
15:73405057:C:T	rs4287530	HCN4	0.668812	0.163589	4.08836	6.87942e-05	0.0773672
15:73409864:T:C	rs79796747	HCN4	0.668812	0.163589	4.08836	6.87942e-05	0.0773672
15:73410897:C:T	rs2169952	HCN4	0.668812	0.163589	4.08836	6.87942e-05	0.0773672
15:73412501:T:A	rs4776626	HCN4	0.668812	0.163589	4.08836	6.87942e-05	0.0773672
15:73416630:C:T	rs111709869	HCN4	0.668812	0.163589	4.08836	6.87942e-05	0.0773672
15:73424502:T:C	rs1038136	HCN4	0.668812	0.163589	4.08836	6.87942e-05	0.0773672
15:73426884:C:A	rs11852881	HCN4	0.668812	0.163589	4.08836	6.87942e-05	0.0773672
15:73428067:G:T	rs8034243	HCN4	0.668812	0.163589	4.08836	6.87942e-05	0.0773672
15:73429603:G:A	rs16957661	HCN4	0.668812	0.163589	4.08836	6.87942e-05	0.0773672
15:73430954:C:T	rs1963253	HCN4	0.668812	0.163589	4.08836	6.87942e-05	0.0773672
22:30936227:G:A	rs5749120	SEC14L6	-0.430953	0.105491	-4.0852	6.9647e-05	0.0773672
1:6171992:C:A	rs59788818	KCNAB2	0.535397	0.131159	4.08205	7.05068e-05	0.0773672
1:6172840:C:T	rs67289110	KCNAB2	0.535397	0.131159	4.08205	7.05068e-05	0.0773672
16:49911565:G:A	rs74017285	CNEP1R1	-0.625413	0.153254	-4.08089	7.08247e-05	0.0773672
16:49913486:T:C	rs58040470	CNEP1R1	-0.625413	0.153254	-4.08089	7.08247e-05	0.0773672
16:49915504:C:A	rs713521	CNEP1R1	-0.625413	0.153254	-4.08089	7.08247e-05	0.0773672
16:49917864:T:A	rs74017288	CNEP1R1	-0.625413	0.153254	-4.08089	7.08247e-05	0.0773672
16:49919423:C:A	rs56296428	CNEP1R1	-0.625413	0.153254	-4.08089	7.08247e-05	0.0773672
16:49919425:C:A	rs57386724	CNEP1R1	-0.625413	0.153254	-4.08089	7.08247e-05	0.0773672
16:49921782:T:G	rs74656281	CNEP1R1	-0.625413	0.153254	-4.08089	7.08247e-05	0.0773672
16:49922749:G:A	rs78969155	CNEP1R1	-0.625413	0.153254	-4.08089	7.08247e-05	0.0773672
16:49923575:A:G	rs74017289	CNEP1R1	-0.625413	0.153254	-4.08089	7.08247e-05	0.0773672
16:49925196:A:G	rs113455764	CNEP1R1	-0.625413	0.153254	-4.08089	7.08247e-05	0.0773672
16:49926108:G:A	rs74017290	CNEP1R1	-0.625413	0.153254	-4.08089	7.08247e-05	0.0773672
13:25994746:T:A	rs1924784	ATP8A2	0.399137	0.0978905	4.07739	7.17971e-05	0.0773672
13:25994963:A:C	rs9511792	ATP8A2	0.399137	0.0978905	4.07739	7.17971e-05	0.0773672
13:25995127:C:A	rs1924785	ATP8A2	0.399137	0.0978905	4.07739	7.17971e-05	0.0773672
13:25995267:T:C	rs9511793	ATP8A2	0.399137	0.0978905	4.07739	7.17971e-05	0.0773672
13:25995271:A:G	rs9511794	ATP8A2	0.399137	0.0978905	4.07739	7.17971e-05	0.0773672
13:25995300:C:T	rs9507513	ATP8A2	0.399137	0.0978905	4.07739	7.17971e-05	0.0773672
13:25995620:A:G	rs9511795	ATP8A2	0.399137	0.0978905	4.07739	7.17971e-05	0.0773672
3:111757212:A:G	rs7625876	TAGLN3	0.384924	0.094457	4.07513	7.24301e-05	0.0773672
2:86448408:A:G	rs749579	REEP1	0.579138	0.142143	4.07433	7.2656e-05	0.0773672
2:86449548:T:G	rs4832255	REEP1	0.579138	0.142143	4.07433	7.2656e-05	0.0773672
2:86449774:T:C	rs4832256	REEP1	0.579138	0.142143	4.07433	7.2656e-05	0.0773672
2:86453919:C:T	rs4832257	REEP1	0.579138	0.142143	4.07433	7.2656e-05	0.0773672
2:86454597:C:T	rs1559512	REEP1	0.579138	0.142143	4.07433	7.2656e-05	0.0773672
2:86454704:T:C	rs11127017	REEP1	0.579138	0.142143	4.07433	7.2656e-05	0.0773672
13:25997571:T:C	rs9551206	ATP8A2	0.404395	0.099317	4.07176	7.33861e-05	0.0773672
13:25997825:C:T	rs9507515	ATP8A2	0.404395	0.099317	4.07176	7.33861e-05	0.0773672
13:25997902:G:T	rs9511796	ATP8A2	0.404395	0.099317	4.07176	7.33861e-05	0.0773672
13:25998188:C:T	rs9553611	ATP8A2	0.404395	0.099317	4.07176	7.33861e-05	0.0773672
13:25998243:A:G	rs9553612	ATP8A2	0.404395	0.099317	4.07176	7.33861e-05	0.0773672
13:25998565:A:C	rs7986908	ATP8A2	0.404395	0.099317	4.07176	7.33861e-05	0.0773672
13:25998744:G:A	rs7985275	ATP8A2	0.404395	0.099317	4.07176	7.33861e-05	0.0773672
13:25998784:T:G	rs7991934	ATP8A2	0.404395	0.099317	4.07176	7.33861e-05	0.0773672
13:25998822:G:A	rs7985437	ATP8A2	0.404395	0.099317	4.07176	7.33861e-05	0.0773672
13:25998955:A:G	rs9511798	ATP8A2	0.404395	0.099317	4.07176	7.33861e-05	0.0773672
13:25999070:C:T	rs9511799	ATP8A2	0.404395	0.099317	4.07176	7.33861e-05	0.0773672
13:25999082:G:A	rs9511800	ATP8A2	0.404395	0.099317	4.07176	7.33861e-05	0.0773672
13:25999316:T:C	rs9553613	ATP8A2	0.404395	0.099317	4.07176	7.33861e-05	0.0773672
13:25999347:A:G	rs9553614	ATP8A2	0.404395	0.099317	4.07176	7.33861e-05	0.0773672
13:26003431:C:A	rs9507516	ATP8A2	0.404395	0.099317	4.07176	7.33861e-05	0.0773672
2:86291900:C:T	rs311562	REEP1	0.605415	0.148693	4.07158	7.34372e-05	0.0773672
2:86294411:T:A	rs311566	REEP1	0.605415	0.148693	4.07158	7.34372e-05	0.0773672
2:86294662:C:T	rs311567	REEP1	0.605415	0.148693	4.07158	7.34372e-05	0.0773672
2:86302103:A:G	rs3815840	REEP1	0.605415	0.148693	4.07158	7.34372e-05	0.0773672
3:111720223:C:G	rs2292581	TAGLN3	-0.489213	0.120169	-4.07104	7.35904e-05	0.0773672
18:22719122:T:C	rs8097098	RBBP8	0.429865	0.105617	4.07005	7.38734e-05	0.0773672
18:22719147:A:G	rs8093412	RBBP8	0.429865	0.105617	4.07005	7.38734e-05	0.0773672
3:111762358:G:T	rs56163753	TAGLN3	0.413201	0.10153	4.06976	7.39586e-05	0.0773672
13:26034296:G:A	rs7337367	ATP8A2	-0.471413	0.115887	-4.06788	7.45009e-05	0.0773672
13:26035663:A:G	rs17082351	ATP8A2	-0.471413	0.115887	-4.06788	7.45009e-05	0.0773672
18:22741445:C:T	rs45535037	RBBP8	0.458038	0.112749	4.06244	7.60898e-05	0.0773672
18:22721499:A:G	rs45446601	RBBP8	0.437365	0.107695	4.06115	7.64715e-05	0.0773672
3:111482747:T:C	rs9858064	PLCXD2	0.480704	0.118367	4.06112	7.64821e-05	0.0773672
3:111484062:G:A	rs57902958	PLCXD2	0.480704	0.118367	4.06112	7.64821e-05	0.0773672
3:111488596:T:C	rs6800922	PLCXD2	0.480704	0.118367	4.06112	7.64821e-05	0.0773672
3:111491772:G:A	rs9858228	PLCXD2	0.480704	0.118367	4.06112	7.64821e-05	0.0773672
3:111492054:G:A	rs9862472	PLCXD2	0.480704	0.118367	4.06112	7.64821e-05	0.0773672
3:111492085:C:T	rs66786213	PLCXD2	0.480704	0.118367	4.06112	7.64821e-05	0.0773672
3:111492208:G:A	rs66856712	PLCXD2	0.480704	0.118367	4.06112	7.64821e-05	0.0773672
3:111492406:C:T	rs58124137	PLCXD2	0.480704	0.118367	4.06112	7.64821e-05	0.0773672
3:111492710:T:C	rs73222475	PLCXD2	0.480704	0.118367	4.06112	7.64821e-05	0.0773672
3:111492718:T:C	rs60867472	PLCXD2	0.480704	0.118367	4.06112	7.64821e-05	0.0773672
3:111492948:C:T	rs58663746	PLCXD2	0.480704	0.118367	4.06112	7.64821e-05	0.0773672
3:111493336:A:G	rs6762246	PLCXD2	0.480704	0.118367	4.06112	7.64821e-05	0.0773672
3:111493648:T:A	rs6800047	PLCXD2	0.480704	0.118367	4.06112	7.64821e-05	0.0773672
3:111493717:T:C	rs6800065	PLCXD2	0.480704	0.118367	4.06112	7.64821e-05	0.0773672
3:111493739:G:A	rs6787278	PLCXD2	0.480704	0.118367	4.06112	7.64821e-05	0.0773672
3:111493868:G:A	rs6789977	PLCXD2	0.480704	0.118367	4.06112	7.64821e-05	0.0773672
3:111494319:T:G	rs6802960	PLCXD2	0.480704	0.118367	4.06112	7.64821e-05	0.0773672
3:111494363:G:A	rs6790521	PLCXD2	0.480704	0.118367	4.06112	7.64821e-05	0.0773672
3:111494386:C:T	rs6790355	PLCXD2	0.480704	0.118367	4.06112	7.64821e-05	0.0773672
3:111494458:G:A	rs6790612	PLCXD2	0.480704	0.118367	4.06112	7.64821e-05	0.0773672
3:111494663:G:T	rs6790825	PLCXD2	0.480704	0.118367	4.06112	7.64821e-05	0.0773672
3:111495092:C:T	rs13321524	PLCXD2	0.480704	0.118367	4.06112	7.64821e-05	0.0773672
3:111495918:G:A	rs13322494	PLCXD2	0.480704	0.118367	4.06112	7.64821e-05	0.0773672
3:111496777:C:T	rs73222500	PLCXD2	0.480704	0.118367	4.06112	7.64821e-05	0.0773672
3:111497463:A:G	rs28534728	PLCXD2	0.480704	0.118367	4.06112	7.64821e-05	0.0773672
3:111497781:T:C	rs28648833	PLCXD2	0.480704	0.118367	4.06112	7.64821e-05	0.0773672
3:111497948:A:G	rs4390898	PLCXD2	0.480704	0.118367	4.06112	7.64821e-05	0.0773672
3:111498125:T:G	rs4634085	PLCXD2	0.480704	0.118367	4.06112	7.64821e-05	0.0773672
3:111500002:G:A	rs28675079	PLCXD2	0.480704	0.118367	4.06112	7.64821e-05	0.0773672
3:111500801:C:A	rs6762572	PLCXD2	0.480704	0.118367	4.06112	7.64821e-05	0.0773672
3:111500998:G:A	rs6778818	PLCXD2	0.480704	0.118367	4.06112	7.64821e-05	0.0773672
3:111502233:G:A	rs6782513	PLCXD2	0.480704	0.118367	4.06112	7.64821e-05	0.0773672
3:111502739:T:C	rs6795947	PLCXD2	0.480704	0.118367	4.06112	7.64821e-05	0.0773672
3:111502912:A:T	rs66651424	PLCXD2	0.480704	0.118367	4.06112	7.64821e-05	0.0773672
3:111504556:T:A	rs9843288	PLCXD2	0.480704	0.118367	4.06112	7.64821e-05	0.0773672
3:111508146:A:C	rs4516581	PLCXD2	0.480704	0.118367	4.06112	7.64821e-05	0.0773672
3:111508332:T:G	rs7614433	PLCXD2	0.480704	0.118367	4.06112	7.64821e-05	0.0773672
3:111461623:T:C	rs9877777	PLCXD2	0.479821	0.118152	4.06104	7.65047e-05	0.0773672
18:22729220:C:T	rs12458819	RBBP8	0.428616	0.10559	4.05927	7.70321e-05	0.0777199
18:22737988:G:A	rs111580990	RBBP8	0.463249	0.114123	4.05922	7.70459e-05	0.0777199
16:69359293:G:A	rs35628469	TMED6	0.609873	0.150305	4.05758	7.75382e-05	0.0781191
2:42525308:G:A	rs6544538	KCNG3	-0.445154	0.109721	-4.05713	7.76738e-05	0.0781583
3:111480946:A:G	rs9868898	PLCXD2	0.452289	0.111503	4.05628	7.7929e-05	0.0783175
11:134167225:A:T	rs1258842	GLB1L2	-0.449525	0.110852	-4.05518	7.82638e-05	0.0784028
18:477473:C:T	rs72853189	COLEC12	0.701734	0.173052	4.05504	7.8305e-05	0.0784028
18:477750:C:A	rs28612465	COLEC12	0.701734	0.173052	4.05504	7.8305e-05	0.0784028
6:3157354:C:G	rs909961	TUBB2B	-0.461826	0.113951	-4.05284	7.89767e-05	0.0784187
6:3157809:C:T	rs909965	TUBB2B	-0.461826	0.113951	-4.05284	7.89767e-05	0.0784187
1:199190839:T:C	rs7520029	PTPRC	-0.401475	0.0990634	-4.05271	7.9015e-05	0.0784187
7:98827529:C:T	rs9769317	KPNA7	-0.525237	0.129616	-4.05224	7.91592e-05	0.0784187
2:86147123:T:C	rs1438156	REEP1	-0.43459	0.10725	-4.05213	7.91943e-05	0.0784187
2:86153447:G:A	rs2008559	REEP1	-0.43459	0.10725	-4.05213	7.91943e-05	0.0784187
2:86153855:C:T	rs2164878	REEP1	-0.43459	0.10725	-4.05213	7.91943e-05	0.0784187
2:86155271:C:T	rs6547647	REEP1	-0.43459	0.10725	-4.05213	7.91943e-05	0.0784187
2:86157728:C:T	rs12616165	REEP1	-0.43459	0.10725	-4.05213	7.91943e-05	0.0784187
13:25998382:C:T	rs7985867	ATP8A2	0.403311	0.0998537	4.03902	8.33141e-05	0.0823971
13:25996178:C:T	rs7995087	ATP8A2	0.400103	0.0991543	4.03516	8.45639e-05	0.0835299
6:3144113:C:T	rs9405612	TUBB2B	-0.425503	0.105457	-4.03485	8.46662e-05	0.0835299
15:73436922:G:A	rs4539561	HCN4	0.700647	0.173751	4.03248	8.54436e-05	0.0840914
15:73439207:G:A	rs78984629	HCN4	0.700647	0.173751	4.03248	8.54436e-05	0.0840914
15:91192349:C:T	rs12908226	SV2B	-0.577203	0.143164	-4.03176	8.56828e-05	0.084122
15:91192408:C:G	rs12908364	SV2B	-0.577203	0.143164	-4.03176	8.56828e-05	0.084122
12:70025972:G:C	rs138936428	BEST3	0.642683	0.159464	4.03027	8.61754e-05	0.084503
4:25542067:A:G	rs55877462	SLC34A2	-0.419081	0.104047	-4.02779	8.70046e-05	0.0852126
3:161068014:G:A	rs336572	NMD3	-0.402255	0.100003	-4.02242	8.88229e-05	0.0868881
3:111508929:A:G	rs67970120	PLCXD2	0.467255	0.116276	4.0185	9.01756e-05	0.0880807
4:25539707:T:C	rs7667952	SLC34A2	-0.426059	0.106031	-4.01825	9.026e-05	0.0880807
22:30952396:C:T	rs2267159	SEC14L6	-0.424483	0.105653	-4.01771	9.04479e-05	0.0881576
12:70081312:C:T	rs1992611	BEST3	-0.403436	0.100471	-4.01544	9.12425e-05	0.088293
12:70081597:A:G	rs1348522	BEST3	-0.403436	0.100471	-4.01544	9.12425e-05	0.088293
12:70082903:A:T	rs775419	BEST3	-0.403436	0.100471	-4.01544	9.12425e-05	0.088293
12:70084178:A:C	rs775421	BEST3	-0.403436	0.100471	-4.01544	9.12425e-05	0.088293
12:70085464:C:T	rs775423	BEST3	-0.403436	0.100471	-4.01544	9.12425e-05	0.088293
12:70085487:G:C	rs775424	BEST3	-0.403436	0.100471	-4.01544	9.12425e-05	0.088293
16:31042299:G:A	rs12934418	HSD3B7	-0.372944	0.0928853	-4.01511	9.13603e-05	0.0883013
17:19435278:C:A	rs2453579	SLC47A1	-0.434027	0.108134	-4.01378	9.18262e-05	0.0886455
12:70034216:G:T	rs11611920	BEST3	-0.387008	0.0964898	-4.01087	9.28602e-05	0.0895368
18:22712791:A:G	rs4381672	RBBP8	0.426363	0.106508	4.00311	9.56731e-05	0.0920293
18:22721829:C:T	rs6508353	RBBP8	0.426363	0.106508	4.00311	9.56731e-05	0.0920293
18:432269:A:G	rs1940427	COLEC12	0.750643	0.187635	4.00055	9.66161e-05	0.0926057
18:434403:T:G	rs2186829	COLEC12	0.750643	0.187635	4.00055	9.66161e-05	0.0926057
18:434478:C:T	rs2155541	COLEC12	0.750643	0.187635	4.00055	9.66161e-05	0.0926057
11:47669665:T:C	rs12787646	ACP2	0.414076	0.103562	3.99833	9.74423e-05	0.0932869
10:3186458:C:G	rs3752803	PFKP	-0.402412	0.10068	-3.99696	9.79574e-05	0.0936691
16:84102896:C:A	rs28421568	SLC38A8	0.467663	0.11707	3.99472	9.87997e-05	0.0942514
16:84103181:G:C	rs28706499	SLC38A8	0.467663	0.11707	3.99472	9.87997e-05	0.0942514
16:88724347:G:T	rs2279258	CYBA	0.406665	0.101867	3.99212	9.97906e-05	0.0946191
4:25537721:A:T	rs4697585	SLC34A2	-0.426132	0.106782	-3.99066	0.000100351	0.0946191
12:70032962:C:T	rs11611266	BEST3	-0.389875	0.0977122	-3.99004	0.000100589	0.0946191
2:86316834:G:T	rs2288121	REEP1	0.568794	0.142564	3.98973	0.000100707	0.0946191
2:86317037:G:C	rs4832242	REEP1	0.568794	0.142564	3.98973	0.000100707	0.0946191
2:86321505:T:A	rs10165327	REEP1	0.568794	0.142564	3.98973	0.000100707	0.0946191
2:86327820:A:C	rs10179090	REEP1	0.568794	0.142564	3.98973	0.000100707	0.0946191
2:86340613:G:A	rs6547659	REEP1	0.568794	0.142564	3.98973	0.000100707	0.0946191
2:86347843:C:A	rs6720143	REEP1	0.568794	0.142564	3.98973	0.000100707	0.0946191
2:86349004:G:A	rs1424520	REEP1	0.568794	0.142564	3.98973	0.000100707	0.0946191
2:86352010:G:T	rs4832250	REEP1	0.568794	0.142564	3.98973	0.000100707	0.0946191
2:86359216:C:T	rs1559516	REEP1	0.568794	0.142564	3.98973	0.000100707	0.0946191
2:86367741:C:G	rs2278084	REEP1	0.568794	0.142564	3.98973	0.000100707	0.0946191
17:69068174:T:C	rs7208022	MAP2K6	-0.404996	0.101525	-3.98912	0.000100945	0.094712
2:234890928:C:G	rs4663994	ARL4C	0.433431	0.10866	3.98887	0.000101041	0.094712
16:31054040:G:C	rs2288004	HSD3B7	-0.370529	0.0930256	-3.98308	0.000103304	0.0962419
16:31062701:C:A	rs9929899	HSD3B7	-0.370529	0.0930256	-3.98308	0.000103304	0.0962419
16:31065918:T:A	rs4889530	HSD3B7	-0.370529	0.0930256	-3.98308	0.000103304	0.0962419
16:31085470:T:C	rs2303222	HSD3B7	-0.370529	0.0930256	-3.98308	0.000103304	0.0962419
16:31104509:C:G	rs8050894	HSD3B7	-0.370529	0.0930256	-3.98308	0.000103304	0.0962419
13:26031980:C:T	rs57880116	ATP8A2	-0.473519	0.118889	-3.98287	0.000103388	0.0962419
16:69525697:C:T	rs8057189	TMED6	0.44138	0.110863	3.98131	0.000104008	0.0967079
3:124999674:G:A	rs66730904	ITGB5	-0.406948	0.102235	-3.9805	0.000104328	0.0968939
3:111714795:C:T	rs7429121	TAGLN3	0.423862	0.106526	3.97894	0.000104951	0.0971211
12:130613661:G:A	rs904631	FZD10	-0.395698	0.099456	-3.97863	0.000105079	0.0971211
22:30930386:T:C	rs2412991	SEC14L6	-0.418659	0.105241	-3.97809	0.000105294	0.0971211
22:30932821:C:T	rs2079311	SEC14L6	-0.418659	0.105241	-3.97809	0.000105294	0.0971211
22:30933561:A:G	rs764218	SEC14L6	-0.418659	0.105241	-3.97809	0.000105294	0.0971211
22:30933600:G:C	rs764217	SEC14L6	-0.418659	0.105241	-3.97809	0.000105294	0.0971211
3:111762961:G:A	rs7650263	TAGLN3	0.400598	0.100716	3.97749	0.000105535	0.097122
3:111763575:G:A	rs73216078	TAGLN3	0.400598	0.100716	3.97749	0.000105535	0.097122
19:1053524:C:G	rs3752241	NDUFS7	0.549374	0.138142	3.97686	0.000105789	0.0972451
1:199203902:G:C	rs1408826	PTPRC	-0.398668	0.100272	-3.97585	0.000106198	0.09751
10:133049787:T:C	rs2944503	NKX6-2	0.4067	0.102381	3.9724	0.000107607	0.0986912
11:134172031:G:T	rs1144219	GLB1L2	-0.437943	0.110288	-3.97089	0.000108231	0.0991514
2:86145233:T:C	rs17026750	REEP1	-0.433582	0.109214	-3.97004	0.000108584	0.0993623
11:47674084:A:T	rs11039327	ACP2	0.411329	0.103619	3.96963	0.000108751	0.0994024
13:26006143:T:C	rs4280098	ATP8A2	0.396835	0.100045	3.96654	0.000110041	0.100128
13:26006719:A:C	rs9507517	ATP8A2	0.396835	0.100045	3.96654	0.000110041	0.100128
13:26007977:G:A	rs7322916	ATP8A2	0.396835	0.100045	3.96654	0.000110041	0.100128
13:26008305:C:T	rs7329622	ATP8A2	0.396835	0.100045	3.96654	0.000110041	0.100128
13:26009772:G:A	rs11149394	ATP8A2	0.399927	0.100851	3.96552	0.000110471	0.100181
13:26010878:C:G	rs9507518	ATP8A2	0.399927	0.100851	3.96552	0.000110471	0.100181
13:26014931:T:C	rs9511806	ATP8A2	0.399927	0.100851	3.96552	0.000110471	0.100181
11:47256708:C:T	rs2306353	ACP2	-0.482297	0.12168	-3.96364	0.000111266	0.100613
17:69068849:A:G	rs7208880	MAP2K6	-0.401147	0.101207	-3.96364	0.000111266	0.100613
6:3143765:T:G	rs6933330	TUBB2B	-0.457943	0.115555	-3.96298	0.000111547	0.100613
6:3144063:C:G	rs9392463	TUBB2B	-0.457943	0.115555	-3.96298	0.000111547	0.100613
16:88688832:A:G	rs3751675	CYBA	0.374681	0.0945467	3.96292	0.00011157	0.100613
22:17622267:C:T	rs2286955	CECR2	-0.856784	0.216284	-3.96139	0.000112223	0.100977
22:17624072:G:A	rs2302521	CECR2	-0.856784	0.216284	-3.96139	0.000112223	0.100977
18:22728681:T:C	rs62083878	RBBP8	0.422536	0.10672	3.9593	0.000113122	0.101086
16:31037020:A:T	rs11150604	HSD3B7	-0.367702	0.0929407	-3.9563	0.00011442	0.101086
16:31038687:T:A	rs9939558	HSD3B7	-0.367702	0.0929407	-3.9563	0.00011442	0.101086
16:31048079:C:T	rs10871454	HSD3B7	-0.367702	0.0929407	-3.9563	0.00011442	0.101086
16:31048280:C:T	rs12448321	HSD3B7	-0.367702	0.0929407	-3.9563	0.00011442	0.101086
16:31053467:C:T	rs9939417	HSD3B7	-0.367702	0.0929407	-3.9563	0.00011442	0.101086
16:31069854:G:A	rs35351013	HSD3B7	-0.367702	0.0929407	-3.9563	0.00011442	0.101086
16:31070481:A:T	rs56813533	HSD3B7	-0.367702	0.0929407	-3.9563	0.00011442	0.101086
16:31075175:G:A	rs2303223	HSD3B7	-0.367702	0.0929407	-3.9563	0.00011442	0.101086
16:31079371:G:T	rs881929	HSD3B7	-0.367702	0.0929407	-3.9563	0.00011442	0.101086
16:31081585:A:G	rs9796794	HSD3B7	-0.367702	0.0929407	-3.9563	0.00011442	0.101086
16:31088347:G:A	rs749671	HSD3B7	-0.367702	0.0929407	-3.9563	0.00011442	0.101086
16:31088625:A:G	rs749670	HSD3B7	-0.367702	0.0929407	-3.9563	0.00011442	0.101086
16:31103796:A:G	rs2359612	HSD3B7	-0.367702	0.0929407	-3.9563	0.00011442	0.101086
16:31104878:G:A	rs9934438	HSD3B7	-0.367702	0.0929407	-3.9563	0.00011442	0.101086
16:31107689:C:T	rs9923231	HSD3B7	-0.367702	0.0929407	-3.9563	0.00011442	0.101086
22:30932673:T:C	rs1107844	SEC14L6	-0.415659	0.105073	-3.9559	0.000114597	0.101086
22:30934051:A:G	rs2097871	SEC14L6	-0.415659	0.105073	-3.9559	0.000114597	0.101086
1:6199677:C:G	rs2485024	KCNAB2	0.369296	0.0934337	3.95249	0.00011609	0.102271
16:84086157:G:A	rs12927631	SLC38A8	0.374974	0.094878	3.95217	0.000116231	0.102271
18:22691038:T:G	rs62082234	RBBP8	0.433569	0.109709	3.95198	0.000116319	0.102271
18:434815:T:C	rs4798195	COLEC12	0.753308	0.190724	3.94973	0.000117318	0.102888
18:434925:G:A	rs4798197	COLEC12	0.753308	0.190724	3.94973	0.000117318	0.102888
4:25538066:C:T	rs56087169	SLC34A2	-0.412847	0.104538	-3.94925	0.000117531	0.102888
4:25538772:G:A	rs6841355	SLC34A2	-0.412847	0.104538	-3.94925	0.000117531	0.102888
13:26036921:C:T	rs73170514	ATP8A2	-0.470089	0.119133	-3.9459	0.000119036	0.104093
16:88751207:T:C	rs8048125	CYBA	0.401284	0.101745	3.944	0.000119899	0.104735
16:88680134:C:G	rs11076686	CYBA	0.386573	0.098082	3.94133	0.000121121	0.105523
22:17770181:T:G	rs11704699	CECR2	-0.574814	0.145877	-3.9404	0.00012155	0.105523
2:86474544:G:A	rs11127020	REEP1	0.396837	0.100791	3.93723	0.000123022	0.105523
2:86478664:T:C	rs2303358	REEP1	0.396837	0.100791	3.93723	0.000123022	0.105523
2:86478670:C:T	rs2303359	REEP1	0.396837	0.100791	3.93723	0.000123022	0.105523
2:86478869:A:C	rs4832030	REEP1	0.396837	0.100791	3.93723	0.000123022	0.105523
2:86478980:T:C	rs4832031	REEP1	0.396837	0.100791	3.93723	0.000123022	0.105523
2:86479035:A:G	rs12988844	REEP1	0.396837	0.100791	3.93723	0.000123022	0.105523
2:86479287:G:T	rs17438687	REEP1	0.396837	0.100791	3.93723	0.000123022	0.105523
2:86480938:A:C	rs9677502	REEP1	0.396837	0.100791	3.93723	0.000123022	0.105523
2:86483021:G:A	rs11691807	REEP1	0.396837	0.100791	3.93723	0.000123022	0.105523
2:86483162:A:G	rs11681689	REEP1	0.396837	0.100791	3.93723	0.000123022	0.105523
2:86484099:G:A	rs12466728	REEP1	0.396837	0.100791	3.93723	0.000123022	0.105523
2:86484123:C:G	rs36104799	REEP1	0.396837	0.100791	3.93723	0.000123022	0.105523
2:86484192:A:G	rs7583074	REEP1	0.396837	0.100791	3.93723	0.000123022	0.105523
2:86484498:G:A	rs4832261	REEP1	0.396837	0.100791	3.93723	0.000123022	0.105523
2:86485134:C:G	rs4832262	REEP1	0.396837	0.100791	3.93723	0.000123022	0.105523
18:22720787:C:T	rs4455050	RBBP8	0.420005	0.106744	3.9347	0.000124209	0.106428
9:19532947:G:A	rs10964192	SLC24A2	-0.503407	0.12809	-3.9301	0.00012639	0.107726
9:19533409:G:A	rs10738540	SLC24A2	-0.503407	0.12809	-3.9301	0.00012639	0.107726
9:19533872:A:G	rs2383100	SLC24A2	-0.503407	0.12809	-3.9301	0.00012639	0.107726
9:19534194:C:G	rs7033086	SLC24A2	-0.503407	0.12809	-3.9301	0.00012639	0.107726
9:19543003:G:A	rs10116356	SLC24A2	-0.503407	0.12809	-3.9301	0.00012639	0.107726
2:85933003:C:T	rs12151742	GNLY	0.400323	0.101943	3.92694	0.000127914	0.108471
2:85934499:C:A	rs12151621	GNLY	0.400323	0.101943	3.92694	0.000127914	0.108471
2:85935182:A:G	rs7603438	GNLY	0.400323	0.101943	3.92694	0.000127914	0.108471
2:85935282:C:T	rs7577293	GNLY	0.400323	0.101943	3.92694	0.000127914	0.108471
19:55886022:A:C	rs11666163	SBK3	0.379173	0.0965581	3.92689	0.000127936	0.108471
16:49905091:A:G	rs74017283	CNEP1R1	-0.627325	0.159784	-3.92609	0.000128326	0.108592
2:234889177:G:T	rs4663992	ARL4C	0.429219	0.109326	3.92605	0.000128347	0.108592
10:3195173:G:C	rs7905029	PFKP	-0.371326	0.0945934	-3.9255	0.000128612	0.108702
1:210066624:G:A	rs72741073	SYT14	0.476612	0.12145	3.92434	0.000129181	0.109069
1:6158562:A:G	rs2229002	KCNAB2	0.361718	0.0922338	3.92174	0.000130453	0.110006
9:19580745:C:T	rs7854333	SLC24A2	-0.55183	0.140728	-3.92125	0.000130699	0.110006
9:19581602:C:T	rs1887486	SLC24A2	-0.55183	0.140728	-3.92125	0.000130699	0.110006
2:86143026:C:G	rs2577784	REEP1	-0.428675	0.109389	-3.91881	0.000131911	0.110796
2:86143027:T:A	rs2577785	REEP1	-0.428675	0.109389	-3.91881	0.000131911	0.110796
16:88675177:A:G	rs9932685	CYBA	0.378251	0.0965802	3.91644	0.000133096	0.111674
18:490324:T:C	rs8090368	COLEC12	0.698315	0.178374	3.91489	0.00013388	0.112216
22:43175639:A:G	rs5758934	TSPO	-0.445718	0.113975	-3.91066	0.000136033	0.113035
22:43175821:T:C	rs5758935	TSPO	-0.445718	0.113975	-3.91066	0.000136033	0.113035
22:43175823:A:G	rs5758936	TSPO	-0.445718	0.113975	-3.91066	0.000136033	0.113035
2:86053788:C:T	rs11893894	REEP1	0.643537	0.164606	3.90955	0.000136605	0.113035
2:86054370:T:A	rs60082172	REEP1	0.643537	0.164606	3.90955	0.000136605	0.113035
18:22698592:A:G	rs4800207	RBBP8	0.41639	0.106546	3.90807	0.000137371	0.113035
18:22698598:G:C	rs4800208	RBBP8	0.41639	0.106546	3.90807	0.000137371	0.113035
18:22701299:A:C	rs55701338	RBBP8	0.41639	0.106546	3.90807	0.000137371	0.113035
18:22701977:A:T	rs56077575	RBBP8	0.41639	0.106546	3.90807	0.000137371	0.113035
18:22702777:A:G	rs62082236	RBBP8	0.41639	0.106546	3.90807	0.000137371	0.113035
18:22703126:T:C	rs4408614	RBBP8	0.41639	0.106546	3.90807	0.000137371	0.113035
18:22706668:A:C	rs45562540	RBBP8	0.41639	0.106546	3.90807	0.000137371	0.113035
18:22708224:C:T	rs4486989	RBBP8	0.41639	0.106546	3.90807	0.000137371	0.113035
18:22713103:T:C	rs9653027	RBBP8	0.41639	0.106546	3.90807	0.000137371	0.113035
7:44685667:A:C	rs6977605	RAMP3	0.601167	0.153951	3.90493	0.000139009	0.113035
7:44692783:C:G	rs12216676	RAMP3	0.601167	0.153951	3.90493	0.000139009	0.113035
7:44700878:A:G	rs12670164	RAMP3	0.601167	0.153951	3.90493	0.000139009	0.113035
7:44705684:T:C	rs12155013	RAMP3	0.601167	0.153951	3.90493	0.000139009	0.113035
7:44705721:T:C	rs12155014	RAMP3	0.601167	0.153951	3.90493	0.000139009	0.113035
7:44723826:A:G	rs7797184	RAMP3	0.601167	0.153951	3.90493	0.000139009	0.113035
7:44725394:C:T	rs114059666	RAMP3	0.601167	0.153951	3.90493	0.000139009	0.113035
7:44726069:T:C	rs6961567	RAMP3	0.601167	0.153951	3.90493	0.000139009	0.113035
7:44728218:A:T	rs142455560	RAMP3	0.601167	0.153951	3.90493	0.000139009	0.113035
7:44728688:G:C	rs12674292	RAMP3	0.601167	0.153951	3.90493	0.000139009	0.113035
7:44731507:G:A	rs6978912	RAMP3	0.601167	0.153951	3.90493	0.000139009	0.113035
7:44732963:C:T	rs76204585	RAMP3	0.601167	0.153951	3.90493	0.000139009	0.113035
7:44735173:G:A	rs138130746	RAMP3	0.601167	0.153951	3.90493	0.000139009	0.113035
16:49908827:C:T	rs74017284	CNEP1R1	-0.623598	0.159697	-3.90489	0.000139027	0.113035
6:3157399:A:G	rs909962	TUBB2B	-0.446873	0.114448	-3.90459	0.000139186	0.113035
18:22725098:C:T	rs4423505	RBBP8	0.412583	0.105674	3.90431	0.000139334	0.113035
18:22727930:C:T	rs7238267	RBBP8	0.412583	0.105674	3.90431	0.000139334	0.113035
18:22729260:C:T	rs12458821	RBBP8	0.412583	0.105674	3.90431	0.000139334	0.113035
15:73428224:T:A	rs8035499	HCN4	0.865822	0.221872	3.90235	0.000140366	0.113752
16:84106135:A:G	rs9937120	SLC38A8	0.422458	0.108264	3.9021	0.000140499	0.113752
6:40960742:C:T	rs12664909	LRFN2	-0.504509	0.129373	-3.89966	0.000141797	0.114688
1:6161075:T:A	rs1056866	KCNAB2	0.356995	0.0915745	3.89841	0.000142468	0.115115
16:88751528:T:G	rs8048658	CYBA	0.400432	0.10276	3.89677	0.000143347	0.11571
16:1186731:T:C	rs11864888	SSTR5	-0.635409	0.163184	-3.89381	0.000144956	0.116744
12:70090495:T:C	rs775428	BEST3	-0.389415	0.100021	-3.89335	0.000145208	0.116744
12:70093650:C:T	rs775433	BEST3	-0.389415	0.100021	-3.89335	0.000145208	0.116744
3:161098552:T:C	rs465985	NMD3	-0.399584	0.102642	-3.89299	0.000145401	0.116744
3:161101587:T:C	rs462413	NMD3	-0.399584	0.102642	-3.89299	0.000145401	0.116744
6:3157798:G:A	rs909964	TUBB2B	-0.461852	0.118642	-3.89282	0.000145495	0.116744
16:27346354:T:C	rs2283563	IL21R	0.412056	0.105864	3.8923	0.000145781	0.116815
10:3189380:C:T	rs3740607	PFKP	-0.384283	0.0987635	-3.89094	0.000146527	0.116815
22:50627704:G:T	rs5771217	TYMP	0.348484	0.0895708	3.8906	0.000146718	0.116815
3:161103166:A:G	rs461638	NMD3	-0.399297	0.102651	-3.88984	0.000147135	0.116815
3:161114968:T:C	rs336549	NMD3	-0.399297	0.102651	-3.88984	0.000147135	0.116815
3:161116445:T:C	rs9863590	NMD3	-0.399297	0.102651	-3.88984	0.000147135	0.116815
19:18872917:A:G	rs12610715	COMP	-0.443917	0.114127	-3.88967	0.00014723	0.116815
19:18874483:G:A	rs11878358	COMP	-0.443917	0.114127	-3.88967	0.00014723	0.116815
16:84302493:C:T	rs56262225	SLC38A8	-0.516695	0.132875	-3.88859	0.000147828	0.116815
20:24641697:C:T	rs6132757	SYNDIG1	-0.422158	0.108621	-3.88654	0.000148975	0.116815
18:22706688:C:A	rs4275929	RBBP8	0.410735	0.105713	3.88539	0.000149617	0.116815
18:22708470:A:C	rs8090129	RBBP8	0.410735	0.105713	3.88539	0.000149617	0.116815
18:22708805:A:T	rs6508352	RBBP8	0.410735	0.105713	3.88539	0.000149617	0.116815
2:86135154:G:A	rs2679722	REEP1	-0.423095	0.108949	-3.88344	0.00015072	0.116815
2:86135300:A:G	rs2945824	REEP1	-0.423095	0.108949	-3.88344	0.00015072	0.116815
2:86049467:C:T	rs60375821	REEP1	0.645551	0.166269	3.88258	0.000151205	0.116815
11:47245389:T:C	rs4647725	ACP2	-0.472105	0.121636	-3.88128	0.000151945	0.116815
11:47245494:A:T	rs4647726	ACP2	-0.472105	0.121636	-3.88128	0.000151945	0.116815
11:47245803:A:G	rs7395496	ACP2	-0.472105	0.121636	-3.88128	0.000151945	0.116815
11:47247287:C:T	rs76832686	ACP2	-0.472105	0.121636	-3.88128	0.000151945	0.116815
11:47247560:A:C	rs2633080	ACP2	-0.472105	0.121636	-3.88128	0.000151945	0.116815
11:47249420:T:C	rs2633083	ACP2	-0.472105	0.121636	-3.88128	0.000151945	0.116815
11:47249463:G:C	rs2596398	ACP2	-0.472105	0.121636	-3.88128	0.000151945	0.116815
11:47251652:T:C	rs830084	ACP2	-0.472105	0.121636	-3.88128	0.000151945	0.116815
11:47253244:T:G	rs4647737	ACP2	-0.472105	0.121636	-3.88128	0.000151945	0.116815
11:47254010:T:C	rs4647741	ACP2	-0.472105	0.121636	-3.88128	0.000151945	0.116815
11:47254051:G:C	rs830083	ACP2	-0.472105	0.121636	-3.88128	0.000151945	0.116815
11:47255317:G:A	rs3781619	ACP2	-0.472105	0.121636	-3.88128	0.000151945	0.116815
11:47257340:C:T	rs4647754	ACP2	-0.472105	0.121636	-3.88128	0.000151945	0.116815
11:47258853:C:T	rs3824866	ACP2	-0.472105	0.121636	-3.88128	0.000151945	0.116815
11:47259264:G:C	rs3781620	ACP2	-0.472105	0.121636	-3.88128	0.000151945	0.116815
11:47262648:G:C	rs7933246	ACP2	-0.472105	0.121636	-3.88128	0.000151945	0.116815
11:47263060:C:T	rs4752972	ACP2	-0.472105	0.121636	-3.88128	0.000151945	0.116815
11:47264044:G:A	rs11039144	ACP2	-0.472105	0.121636	-3.88128	0.000151945	0.116815
11:47265194:G:C	rs7120158	ACP2	-0.472105	0.121636	-3.88128	0.000151945	0.116815
11:47265745:C:A	rs74948330	ACP2	-0.472105	0.121636	-3.88128	0.000151945	0.116815
11:47266540:G:T	rs2242262	ACP2	-0.472105	0.121636	-3.88128	0.000151945	0.116815
11:47266808:T:G	rs2242261	ACP2	-0.472105	0.121636	-3.88128	0.000151945	0.116815
11:47269936:C:T	rs7118396	ACP2	-0.472105	0.121636	-3.88128	0.000151945	0.116815
11:47271039:G:A	rs16938581	ACP2	-0.472105	0.121636	-3.88128	0.000151945	0.116815
11:47272665:G:A	rs3758670	ACP2	-0.472105	0.121636	-3.88128	0.000151945	0.116815
11:47274126:T:A	rs11039148	ACP2	-0.472105	0.121636	-3.88128	0.000151945	0.116815
11:47282024:C:T	rs2279238	ACP2	-0.472105	0.121636	-3.88128	0.000151945	0.116815
11:47286414:G:A	rs12574081	ACP2	-0.472105	0.121636	-3.88128	0.000151945	0.116815
12:70098616:T:C	rs10879009	BEST3	-0.391136	0.100821	-3.87952	0.000152952	0.117366
12:70098621:T:C	rs10879010	BEST3	-0.391136	0.100821	-3.87952	0.000152952	0.117366
13:25995648:C:T	rs9507514	ATP8A2	0.388188	0.100227	3.87309	0.000156685	0.120117
18:22723406:G:C	rs72891936	RBBP8	0.435168	0.112387	3.87205	0.000157296	0.120357
18:22731567:G:A	rs4239441	RBBP8	0.435168	0.112387	3.87205	0.000157296	0.120357
3:161135638:C:T	rs2004862	NMD3	-0.388226	0.100336	-3.86925	0.00015896	0.121514
20:49287539:A:G	rs6012989	PTGIS	-0.563736	0.145773	-3.86721	0.000160176	0.122328
4:4011177:T:C	rs4974793	ADRA2C	0.782381	0.202419	3.86516	0.000161407	0.123036
4:4011235:G:T	rs4974794	ADRA2C	0.782381	0.202419	3.86516	0.000161407	0.123036
2:86160562:C:T	rs7576135	REEP1	-0.416292	0.107732	-3.86414	0.000162029	0.123393
2:85934652:T:C	rs12151752	GNLY	0.395265	0.10233	3.86266	0.000162929	0.123963
16:88998063:C:G	rs3826080	CYBA	-0.511301	0.132397	-3.86188	0.000163404	0.124207
16:88680191:C:A	rs13330572	CYBA	0.378925	0.098163	3.86016	0.000164457	0.12489
6:137839178:T:G	rs7356966	OLIG3	-0.368758	0.095563	-3.85879	0.0001653	0.125412
3:161102495:A:T	rs455386	NMD3	-0.3962	0.102731	-3.85668	0.000166611	0.126098
2:86230420:C:T	rs78932428	REEP1	0.90435	0.23451	3.85633	0.000166828	0.126098
2:86385397:T:C	rs10191567	REEP1	0.90435	0.23451	3.85633	0.000166828	0.126098
2:86385886:A:G	rs6739460	REEP1	0.90435	0.23451	3.85633	0.000166828	0.126098
6:137842399:T:C	rs7775535	OLIG3	-0.367031	0.0951843	-3.856	0.000167033	0.126135
3:125101798:T:G	rs35578702	ITGB5	-0.391223	0.101495	-3.85458	0.000167922	0.126569
3:125106443:A:G	rs11715409	ITGB5	-0.391223	0.101495	-3.85458	0.000167922	0.126569
22:50008572:G:A	rs9616690	SELENOO	-0.399044	0.103553	-3.85353	0.000168584	0.126725
22:50009098:G:A	rs2051627	SELENOO	-0.399044	0.103553	-3.85353	0.000168584	0.126725
2:42409655:C:T	rs79448841	KCNG3	-0.767738	0.199231	-3.85351	0.000168599	0.126725
13:25985873:A:G	rs1924783	ATP8A2	-0.400872	0.104079	-3.8516	0.000169802	0.127038
13:25986112:T:G	rs7993071	ATP8A2	-0.400872	0.104079	-3.8516	0.000169802	0.127038
13:25987881:G:A	rs17082242	ATP8A2	-0.400872	0.104079	-3.8516	0.000169802	0.127038
13:25988454:G:A	rs7336497	ATP8A2	-0.400872	0.104079	-3.8516	0.000169802	0.127038
13:25988656:T:C	rs7320645	ATP8A2	-0.400872	0.104079	-3.8516	0.000169802	0.127038
20:1947394:A:C	rs1539190	SIRPA	-0.398822	0.103565	-3.85094	0.000170222	0.127235
1:210359333:T:C	rs55921136	SYT14	0.422969	0.109881	3.84933	0.000171246	0.127882
2:42357727:T:A	rs75115163	KCNG3	-0.524054	0.136198	-3.84773	0.000172271	0.128529
12:70099401:C:T	rs56391088	BEST3	0.555689	0.144498	3.84564	0.000173622	0.129417
12:130639566:A:C	rs113682894	FZD10	-0.939636	0.24438	-3.84499	0.000174045	0.129493
12:130639612:G:A	rs112766431	FZD10	-0.939636	0.24438	-3.84499	0.000174045	0.129493
16:88809480:A:G	rs9925171	CYBA	0.424885	0.110555	3.84319	0.000175217	0.130126
16:88809686:T:C	rs9927855	CYBA	0.424885	0.110555	3.84319	0.000175217	0.130126
9:19582630:C:G	rs7862398	SLC24A2	-0.483534	0.125827	-3.84284	0.000175446	0.130176
15:73337774:C:G	rs73438015	HCN4	0.705952	0.183739	3.84215	0.000175894	0.130389
9:19530883:C:G	rs1887489	SLC24A2	-0.490224	0.12763	-3.84097	0.000176673	0.130567
9:19531810:A:G	rs4977550	SLC24A2	-0.490224	0.12763	-3.84097	0.000176673	0.130567
13:25997082:A:T	rs9553610	ATP8A2	0.383021	0.0997267	3.84071	0.000176844	0.130567
16:30909706:C:G	rs11862962	HSD3B7	0.38592	0.100484	3.84061	0.000176912	0.130567
13:25260637:A:G	rs9553415	ATP8A2	-0.579467	0.150891	-3.84031	0.000177104	0.130567
13:25260961:C:A	rs7995316	ATP8A2	-0.579467	0.150891	-3.84031	0.000177104	0.130567
16:84200305:A:T	rs34427724	SLC38A8	0.697857	0.181742	3.83982	0.000177433	0.130581
16:84301428:G:A	rs244851	SLC38A8	-0.509085	0.132601	-3.83924	0.000177815	0.130581
17:8764919:A:G	rs11652783	NTN1	0.415815	0.108331	3.83838	0.000178384	0.130581
17:8765412:C:T	rs8067644	NTN1	0.415815	0.108331	3.83838	0.000178384	0.130581
17:8766920:C:T	rs9894297	NTN1	0.415815	0.108331	3.83838	0.000178384	0.130581
17:8767065:T:C	rs9906686	NTN1	0.415815	0.108331	3.83838	0.000178384	0.130581
17:8768567:G:C	rs9907266	NTN1	0.415815	0.108331	3.83838	0.000178384	0.130581
11:2593648:C:G	rs12574935	ASCL2	-0.541797	0.141183	-3.83755	0.000178938	0.130581
13:26017278:C:T	rs1924772	ATP8A2	0.386413	0.100697	3.83736	0.000179062	0.130581
13:26017624:T:G	rs1924773	ATP8A2	0.386413	0.100697	3.83736	0.000179062	0.130581
13:26017780:T:C	rs8000396	ATP8A2	0.386413	0.100697	3.83736	0.000179062	0.130581
13:26019700:A:T	rs1575639	ATP8A2	0.386413	0.100697	3.83736	0.000179062	0.130581
17:8762818:G:C	rs10445298	NTN1	0.409567	0.106787	3.83535	0.000180406	0.131337
10:3190265:A:G	rs4881111	PFKP	-0.366187	0.0954834	-3.83508	0.000180586	0.131337
10:3190298:C:T	rs4881112	PFKP	-0.366187	0.0954834	-3.83508	0.000180586	0.131337
18:22733422:C:T	rs55664223	RBBP8	0.425868	0.111194	3.82995	0.000184066	0.133747
18:22534076:C:T	rs75645377	RBBP8	-0.740539	0.193369	-3.82966	0.000184269	0.133774
10:3196389:G:A	rs4880596	PFKP	-0.35771	0.0934283	-3.82871	0.000184917	0.134004
10:3196481:G:A	rs4880597	PFKP	-0.35771	0.0934283	-3.82871	0.000184917	0.134004
11:47687147:A:G	rs12787112	ACP2	0.398372	0.10419	3.8235	0.000188532	0.134648
17:8769464:T:C	rs11653216	NTN1	0.415479	0.108715	3.82172	0.000189784	0.134648
17:8769822:A:G	rs12937654	NTN1	0.415479	0.108715	3.82172	0.000189784	0.134648
17:8770138:T:C	rs12602123	NTN1	0.415479	0.108715	3.82172	0.000189784	0.134648
18:869980:G:T	rs72854816	COLEC12	-0.575301	0.15057	-3.82082	0.000190418	0.134648
13:29050606:A:G	rs17628733	MTUS2	0.583208	0.152647	3.82064	0.000190547	0.134648
13:29051331:G:A	rs17553014	MTUS2	0.583208	0.152647	3.82064	0.000190547	0.134648
13:29052647:A:G	rs17553153	MTUS2	0.583208	0.152647	3.82064	0.000190547	0.134648
13:29053440:T:A	rs610612	MTUS2	0.583208	0.152647	3.82064	0.000190547	0.134648
13:29055950:C:T	rs80112803	MTUS2	0.583208	0.152647	3.82064	0.000190547	0.134648
15:73473049:T:A	rs1029	HCN4	0.688808	0.180381	3.81863	0.000191972	0.134648
15:73477204:G:A	rs1812363	HCN4	0.688808	0.180381	3.81863	0.000191972	0.134648
15:73480432:G:C	rs11853109	HCN4	0.688808	0.180381	3.81863	0.000191972	0.134648
15:73492172:C:T	rs1382780	HCN4	0.688808	0.180381	3.81863	0.000191972	0.134648
15:73493095:G:A	rs2680351	HCN4	0.688808	0.180381	3.81863	0.000191972	0.134648
15:73503133:T:C	rs1678245	HCN4	0.688808	0.180381	3.81863	0.000191972	0.134648
15:73519449:G:A	rs78275740	HCN4	0.688808	0.180381	3.81863	0.000191972	0.134648
15:73524373:G:A	rs1714532	HCN4	0.688808	0.180381	3.81863	0.000191972	0.134648
15:73530327:G:T	rs2680347	HCN4	0.688808	0.180381	3.81863	0.000191972	0.134648
15:73530423:C:T	rs2623996	HCN4	0.688808	0.180381	3.81863	0.000191972	0.134648
15:73532372:C:T	rs1714530	HCN4	0.688808	0.180381	3.81863	0.000191972	0.134648
15:73536034:C:T	rs1714529	HCN4	0.688808	0.180381	3.81863	0.000191972	0.134648
15:73544538:A:C	rs2254818	HCN4	0.688808	0.180381	3.81863	0.000191972	0.134648
15:73547716:A:G	rs2254390	HCN4	0.688808	0.180381	3.81863	0.000191972	0.134648
15:73552174:G:A	rs2623990	HCN4	0.688808	0.180381	3.81863	0.000191972	0.134648
15:73562532:C:T	rs2680348	HCN4	0.688808	0.180381	3.81863	0.000191972	0.134648
15:73569722:G:T	rs2680350	HCN4	0.688808	0.180381	3.81863	0.000191972	0.134648
15:73569861:G:T	rs2623994	HCN4	0.688808	0.180381	3.81863	0.000191972	0.134648
15:73571316:C:T	rs1895842	HCN4	0.688808	0.180381	3.81863	0.000191972	0.134648
15:73591090:G:A	rs533460	HCN4	0.688808	0.180381	3.81863	0.000191972	0.134648
15:73594290:G:A	rs1648248	HCN4	0.688808	0.180381	3.81863	0.000191972	0.134648
15:73601419:A:T	rs2624002	HCN4	0.688808	0.180381	3.81863	0.000191972	0.134648
15:73603660:C:T	rs490567	HCN4	0.688808	0.180381	3.81863	0.000191972	0.134648
15:73605191:A:G	rs2660823	HCN4	0.688808	0.180381	3.81863	0.000191972	0.134648
15:73607368:A:G	rs75443311	HCN4	0.688808	0.180381	3.81863	0.000191972	0.134648
15:73608919:T:G	rs576414	HCN4	0.688808	0.180381	3.81863	0.000191972	0.134648
15:73612377:G:A	rs524457	HCN4	0.688808	0.180381	3.81863	0.000191972	0.134648
4:4011469:T:G	rs6840388	ADRA2C	0.83552	0.218838	3.81799	0.00019243	0.134853
1:6162583:G:A	rs3810993	KCNAB2	0.369307	0.0967354	3.8177	0.000192634	0.134878
18:11688979:G:A	rs8087266	GNAL	0.465068	0.121867	3.8162	0.000193712	0.135164
3:111730487:T:C	rs3749309	TAGLN3	-0.395514	0.103653	-3.81574	0.000194046	0.135164
3:111730546:G:A	rs3749310	TAGLN3	-0.395514	0.103653	-3.81574	0.000194046	0.135164
3:111730591:G:T	rs3749311	TAGLN3	-0.395514	0.103653	-3.81574	0.000194046	0.135164
3:111731195:A:C	rs13063561	TAGLN3	-0.395514	0.103653	-3.81574	0.000194046	0.135164
3:111731530:G:A	rs9813993	TAGLN3	-0.395514	0.103653	-3.81574	0.000194046	0.135164
1:199174222:A:T	rs7512700	PTPRC	-0.375722	0.0984834	-3.81508	0.00019452	0.135378
2:86316301:T:C	rs1424521	REEP1	0.917586	0.24075	3.81136	0.00019722	0.137139
2:86256097:G:A	rs11127012	REEP1	0.489214	0.128388	3.81044	0.000197891	0.137372
17:59329999:C:T	rs3785861	PPM1E	-0.450554	0.118257	-3.80996	0.000198242	0.137372
18:22717662:T:C	rs4643418	RBBP8	0.41552	0.109068	3.80974	0.000198406	0.137372
18:22718440:G:C	rs10853650	RBBP8	0.41552	0.109068	3.80974	0.000198406	0.137372
18:22722077:A:C	rs4519409	RBBP8	0.41552	0.109068	3.80974	0.000198406	0.137372
11:47725306:C:T	rs11604825	ACP2	0.395972	0.10395	3.80925	0.000198767	0.137505
11:47169228:G:C	rs12574410	ACP2	-0.490094	0.128678	-3.80869	0.000199176	0.137552
11:47184971:C:T	rs10838663	ACP2	-0.490094	0.128678	-3.80869	0.000199176	0.137552
9:19583117:T:C	rs12349997	SLC24A2	-0.519919	0.136747	-3.80205	0.000204131	0.140591
12:70091356:G:T	rs710710	BEST3	-0.384521	0.10114	-3.80187	0.000204273	0.140591
12:70093560:A:G	rs10161236	BEST3	-0.384521	0.10114	-3.80187	0.000204273	0.140591
12:70096374:A:G	rs775439	BEST3	-0.384521	0.10114	-3.80187	0.000204273	0.140591
16:69341781:A:G	rs246129	TMED6	0.391668	0.103102	3.79884	0.00020657	0.141625
17:8771467:G:A	rs11659127	NTN1	0.413412	0.108837	3.79844	0.000206875	0.141625
5:141999227:C:T	rs13186364	PCDHGB5	-0.518603	0.136542	-3.79811	0.000207131	0.141625
16:30902353:A:G	rs80095680	HSD3B7	0.385821	0.101583	3.79807	0.00020716	0.141625
6:3144028:A:G	rs9405611	TUBB2B	-0.401747	0.10578	-3.79796	0.000207243	0.141625
6:3144805:G:T	rs9328143	TUBB2B	-0.401747	0.10578	-3.79796	0.000207243	0.141625
6:3145154:C:G	rs4394276	TUBB2B	-0.401747	0.10578	-3.79796	0.000207243	0.141625
6:3147432:C:T	rs2050148	TUBB2B	-0.401747	0.10578	-3.79796	0.000207243	0.141625
22:17506199:T:G	rs3996103	CECR2	-0.526457	0.138621	-3.79782	0.000207352	0.141625
16:69135049:C:A	rs8047014	TMED6	-0.395926	0.104322	-3.79523	0.000209342	0.142163
16:84098815:C:A	rs34915457	SLC38A8	0.422088	0.111216	3.7952	0.000209372	0.142163
16:84101677:G:A	rs71404145	SLC38A8	0.422088	0.111216	3.7952	0.000209372	0.142163
16:84101687:T:C	rs17849036	SLC38A8	0.422088	0.111216	3.7952	0.000209372	0.142163
16:84102718:T:C	rs28371946	SLC38A8	0.422088	0.111216	3.7952	0.000209372	0.142163
16:84102805:G:T	rs17725839	SLC38A8	0.422088	0.111216	3.7952	0.000209372	0.142163
16:84103302:A:G	rs17725875	SLC38A8	0.422088	0.111216	3.7952	0.000209372	0.142163
19:1515005:T:C	rs60623932	NDUFS7	0.54855	0.144601	3.79354	0.000210655	0.142713
16:69176856:A:C	rs75562913	TMED6	-0.728066	0.191937	-3.79326	0.000210873	0.142713
13:26016630:T:C	rs1764638	ATP8A2	-0.453443	0.11954	-3.79324	0.000210888	0.142713
13:26020612:G:A	rs9507520	ATP8A2	-0.453443	0.11954	-3.79324	0.000210888	0.142713
11:2752764:G:C	rs231905	ASCL2	-0.427882	0.112849	-3.79162	0.000212152	0.143374
18:22717135:T:C	rs7231550	RBBP8	0.411237	0.108462	3.79154	0.000212219	0.143374
12:69876959:C:T	rs221083	BEST3	-0.389102	0.102688	-3.78917	0.000214082	0.14427
12:69888884:C:T	rs221103	BEST3	-0.389102	0.102688	-3.78917	0.000214082	0.14427
12:69906520:G:C	rs496673	BEST3	-0.389102	0.102688	-3.78917	0.000214082	0.14427
19:847674:G:A	rs71335273	CFD	-0.484945	0.12802	-3.78804	0.000214976	0.144752
16:69411467:A:G	rs251797	TMED6	0.369033	0.0974491	3.78693	0.000215855	0.145223
16:88678038:C:G	rs11647611	CYBA	0.369004	0.0974579	3.78629	0.000216365	0.14525
16:88719980:G:T	rs8046018	CYBA	0.504595	0.133295	3.78557	0.000216947	0.14525
16:88721538:C:T	rs4782309	CYBA	0.504595	0.133295	3.78557	0.000216947	0.14525
16:88723042:G:A	rs6500485	CYBA	0.504595	0.133295	3.78557	0.000216947	0.14525
16:88723629:C:T	rs6500486	CYBA	0.504595	0.133295	3.78557	0.000216947	0.14525
12:70021122:G:A	rs808980	BEST3	-0.37298	0.0985278	-3.78553	0.000216974	0.14525
19:56030595:T:C	rs10416838	SBK3	0.522861	0.138232	3.7825	0.000219412	0.146203
19:56030607:C:T	rs4801171	SBK3	0.522861	0.138232	3.7825	0.000219412	0.146203
19:56031488:C:T	rs13344881	SBK3	0.522861	0.138232	3.7825	0.000219412	0.146203
19:56034729:G:A	rs8111206	SBK3	0.522861	0.138232	3.7825	0.000219412	0.146203
19:56035061:G:A	rs4801342	SBK3	0.522861	0.138232	3.7825	0.000219412	0.146203
16:84093931:A:G	rs3785017	SLC38A8	0.386111	0.102081	3.78241	0.000219484	0.146203
2:86193263:G:A	rs10207856	REEP1	0.591027	0.156385	3.7793	0.000222014	0.147595
4:3791626:C:G	rs74663153	ADRA2C	-0.576838	0.152636	-3.77917	0.000222122	0.147595
4:3795149:T:G	rs73078666	ADRA2C	-0.576838	0.152636	-3.77917	0.000222122	0.147595
16:88809434:A:G	rs9925084	CYBA	0.41423	0.109676	3.77686	0.000224019	0.148346
12:21418051:T:C	rs875234	IAPP	-0.48112	0.127444	-3.77516	0.000225423	0.148346
12:21421039:G:A	rs4149008	IAPP	-0.48112	0.127444	-3.77516	0.000225423	0.148346
12:21422365:G:T	rs4140389	IAPP	-0.48112	0.127444	-3.77516	0.000225423	0.148346
12:21423423:A:T	rs57899519	IAPP	-0.48112	0.127444	-3.77516	0.000225423	0.148346
12:21424003:T:C	rs7967354	IAPP	-0.48112	0.127444	-3.77516	0.000225423	0.148346
12:21424271:C:G	rs7955581	IAPP	-0.48112	0.127444	-3.77516	0.000225423	0.148346
12:21425117:C:G	rs11045922	IAPP	-0.48112	0.127444	-3.77516	0.000225423	0.148346
12:21426967:G:T	rs4149005	IAPP	-0.48112	0.127444	-3.77516	0.000225423	0.148346
12:21428670:C:T	rs10431251	IAPP	-0.48112	0.127444	-3.77516	0.000225423	0.148346
20:49287996:C:T	rs4589818	PTGIS	-0.554461	0.146888	-3.77472	0.00022579	0.148346
3:161087710:G:A	rs460165	NMD3	-0.386497	0.102392	-3.77468	0.000225821	0.148346
3:161087734:A:T	rs463928	NMD3	-0.386497	0.102392	-3.77468	0.000225821	0.148346
3:161091194:G:T	rs466399	NMD3	-0.386497	0.102392	-3.77468	0.000225821	0.148346
15:91172901:C:T	rs7495132	SV2B	-0.566024	0.149974	-3.77415	0.00022626	0.148393
15:91184798:G:A	rs7171533	SV2B	-0.566024	0.149974	-3.77415	0.00022626	0.148393
10:3184507:A:G	rs7898695	PFKP	0.360024	0.0954035	3.7737	0.000226641	0.148522
12:69882237:G:A	rs221090	BEST3	-0.387435	0.102783	-3.76947	0.000230192	0.150361
12:69882324:C:T	rs221091	BEST3	-0.387435	0.102783	-3.76947	0.000230192	0.150361
12:69883921:G:T	rs221093	BEST3	-0.387435	0.102783	-3.76947	0.000230192	0.150361
12:69941499:G:C	rs515945	BEST3	-0.387435	0.102783	-3.76947	0.000230192	0.150361
19:18859757:G:A	rs11085245	COMP	-0.374231	0.0992963	-3.76883	0.000230734	0.150472
19:18861662:T:C	rs7260000	COMP	-0.374231	0.0992963	-3.76883	0.000230734	0.150472
22:50626791:C:A	rs5771215	TYMP	0.338426	0.0898261	3.76757	0.000231807	0.15103
13:25995918:C:T	rs7990237	ATP8A2	0.385144	0.102231	3.76738	0.000231964	0.15103
22:17353229:A:T	rs3875996	CECR2	-0.534685	0.141943	-3.76689	0.000232387	0.151181
16:88754670:G:A	rs4782422	CYBA	-0.533626	0.14167	-3.76667	0.00023257	0.151181
20:24657123:C:G	rs35938286	SYNDIG1	-0.477827	0.12696	-3.76361	0.0002352	0.152656
22:17530370:A:G	rs2845388	CECR2	-0.49687	0.13202	-3.76359	0.000235216	0.152656
11:47527052:G:T	rs10838724	ACP2	0.392999	0.104428	3.76335	0.000235423	0.152668
13:25982629:C:A	rs12875713	ATP8A2	0.38184	0.101484	3.76255	0.000236121	0.152997
12:70098586:A:G	rs56318383	BEST3	0.470739	0.125131	3.76196	0.000236624	0.1532
20:49282299:G:T	rs4809803	PTGIS	-0.547839	0.145746	-3.75887	0.00023933	0.154828
13:26022597:G:C	rs9511808	ATP8A2	0.375916	0.100014	3.75863	0.000239535	0.154837
18:22726215:G:A	rs12953759	RBBP8	0.412176	0.109726	3.75642	0.000241489	0.155457
18:22730392:A:G	rs4558479	RBBP8	0.412176	0.109726	3.75642	0.000241489	0.155457
13:25233849:G:T	rs9507390	ATP8A2	-0.356264	0.0948613	-3.75562	0.000242191	0.155457
13:24664471:A:T	rs61945476	AMER2	-0.73033	0.194465	-3.75559	0.000242226	0.155457
13:24664978:T:C	rs61945477	AMER2	-0.73033	0.194465	-3.75559	0.000242226	0.155457
13:24665149:G:C	rs61945478	AMER2	-0.73033	0.194465	-3.75559	0.000242226	0.155457
13:24665573:G:A	rs75391465	AMER2	-0.73033	0.194465	-3.75559	0.000242226	0.155457
13:24666146:G:A	rs61945479	AMER2	-0.73033	0.194465	-3.75559	0.000242226	0.155457
13:24672964:G:A	rs61945480	AMER2	-0.73033	0.194465	-3.75559	0.000242226	0.155457
7:98830840:C:G	rs10261416	KPNA7	-0.431879	0.115065	-3.75335	0.000244218	0.156611
16:84115393:G:A	rs12933523	SLC38A8	0.435357	0.116007	3.75285	0.000244663	0.156772
13:25249104:C:T	rs7327589	ATP8A2	-0.368207	0.0981526	-3.75137	0.000245994	0.157478
17:8763511:T:C	rs9904184	NTN1	0.407692	0.108683	3.75119	0.000246155	0.157478
15:80675485:T:C	rs2866738	CFAP161	-0.394641	0.105246	-3.74971	0.000247493	0.158025
18:418873:C:G	rs1940434	COLEC12	0.719529	0.191937	3.74878	0.00024834	0.158025
18:418886:T:C	rs1940433	COLEC12	0.719529	0.191937	3.74878	0.00024834	0.158025
18:418920:T:A	rs1940432	COLEC12	0.719529	0.191937	3.74878	0.00024834	0.158025
22:50037178:G:A	rs4824071	ODF3B	-0.39544	0.105509	-3.74792	0.00024912	0.158025
5:173287763:G:A	rs875742	STC2	-0.379126	0.101191	-3.74662	0.000250307	0.158025
5:173287851:G:A	rs875741	STC2	-0.379126	0.101191	-3.74662	0.000250307	0.158025
7:98804319:A:G	rs34929886	KPNA7	-0.691001	0.184473	-3.74581	0.000251057	0.158025
2:86508763:T:A	rs4832033	REEP1	0.377335	0.100737	3.74576	0.000251098	0.158025
9:19532826:G:T	rs10811199	SLC24A2	-0.477404	0.127479	-3.74496	0.000251839	0.158025
2:86288981:G:T	rs311587	REEP1	0.519407	0.138743	3.74366	0.000253038	0.158025
2:86292656:C:T	rs311563	REEP1	0.519407	0.138743	3.74366	0.000253038	0.158025
2:86293829:C:A	rs311565	REEP1	0.519407	0.138743	3.74366	0.000253038	0.158025
2:86295296:C:A	rs311569	REEP1	0.519407	0.138743	3.74366	0.000253038	0.158025
2:86296177:C:G	rs311571	REEP1	0.519407	0.138743	3.74366	0.000253038	0.158025
2:86296566:C:T	rs311572	REEP1	0.519407	0.138743	3.74366	0.000253038	0.158025
2:86296593:G:C	rs311573	REEP1	0.519407	0.138743	3.74366	0.000253038	0.158025
2:86301218:C:T	rs4832021	REEP1	0.519407	0.138743	3.74366	0.000253038	0.158025
18:22690663:T:C	rs34979937	RBBP8	0.407082	0.108786	3.74204	0.000254541	0.158025
2:86486338:C:T	rs56282355	REEP1	0.37689	0.100739	3.74126	0.000255264	0.158025
2:86486601:C:T	rs6713378	REEP1	0.37689	0.100739	3.74126	0.000255264	0.158025
2:86487083:A:G	rs6745235	REEP1	0.37689	0.100739	3.74126	0.000255264	0.158025
2:86488040:G:A	rs7568971	REEP1	0.37689	0.100739	3.74126	0.000255264	0.158025
2:86488950:C:T	rs4832268	REEP1	0.37689	0.100739	3.74126	0.000255264	0.158025
2:86489294:T:C	rs4832269	REEP1	0.37689	0.100739	3.74126	0.000255264	0.158025
2:86489520:T:C	rs12476826	REEP1	0.37689	0.100739	3.74126	0.000255264	0.158025
2:86490188:A:G	rs4832270	REEP1	0.37689	0.100739	3.74126	0.000255264	0.158025
2:86490661:C:G	rs6547668	REEP1	0.37689	0.100739	3.74126	0.000255264	0.158025
2:86493030:A:G	rs7560886	REEP1	0.37689	0.100739	3.74126	0.000255264	0.158025
2:86494270:T:C	rs11691726	REEP1	0.37689	0.100739	3.74126	0.000255264	0.158025
2:86497406:T:G	rs11674249	REEP1	0.37689	0.100739	3.74126	0.000255264	0.158025
2:86506517:T:C	rs12052607	REEP1	0.37689	0.100739	3.74126	0.000255264	0.158025
2:86507688:G:A	rs11675942	REEP1	0.37689	0.100739	3.74126	0.000255264	0.158025
2:86509388:T:G	rs1863059	REEP1	0.37689	0.100739	3.74126	0.000255264	0.158025
2:86510284:A:G	rs6738585	REEP1	0.37689	0.100739	3.74126	0.000255264	0.158025
2:86510288:T:C	rs6725234	REEP1	0.37689	0.100739	3.74126	0.000255264	0.158025
3:124989394:A:C	rs7638240	ITGB5	-0.382577	0.102275	-3.74068	0.00025581	0.158025
3:124993962:G:C	rs7615035	ITGB5	-0.382577	0.102275	-3.74068	0.00025581	0.158025
3:125000470:A:G	rs17330495	ITGB5	-0.382577	0.102275	-3.74068	0.00025581	0.158025
3:125039591:C:A	rs67421425	ITGB5	-0.382577	0.102275	-3.74068	0.00025581	0.158025
3:125058470:C:T	rs35398611	ITGB5	-0.382577	0.102275	-3.74068	0.00025581	0.158025
3:125067576:C:T	rs56253895	ITGB5	-0.382577	0.102275	-3.74068	0.00025581	0.158025
3:125068849:T:C	rs9851008	ITGB5	-0.382577	0.102275	-3.74068	0.00025581	0.158025
3:125080180:T:C	rs10048926	ITGB5	-0.382577	0.102275	-3.74068	0.00025581	0.158025
3:125083195:A:G	rs7428004	ITGB5	-0.382577	0.102275	-3.74068	0.00025581	0.158025
12:70021840:A:C	rs776415	BEST3	-0.368591	0.0985783	-3.73907	0.000257322	0.158837
3:111494820:G:A	rs6790977	PLCXD2	0.44577	0.119247	3.73819	0.000258146	0.159191
18:22730234:G:C	rs113899888	RBBP8	0.415596	0.11118	3.73804	0.000258289	0.159191
15:80675813:C:T	rs12441148	CFAP161	-0.398248	0.106563	-3.73719	0.00025909	0.159537
10:3198491:A:G	rs4130195	PFKP	-0.352269	0.0942645	-3.73703	0.000259245	0.159537
1:199204385:C:G	rs6681654	PTPRC	-0.372915	0.0998071	-3.73636	0.000259876	0.159804
22:50630973:G:A	rs760756	TYMP	0.447742	0.119903	3.73419	0.000261946	0.160213
22:50632505:C:T	rs732710	TYMP	0.447742	0.119903	3.73419	0.000261946	0.160213
22:50633048:T:G	rs730559	TYMP	0.447742	0.119903	3.73419	0.000261946	0.160213
22:50633890:G:A	rs9617045	TYMP	0.447742	0.119903	3.73419	0.000261946	0.160213
22:50635848:C:G	rs2272844	TYMP	0.447742	0.119903	3.73419	0.000261946	0.160213
16:30820866:T:C	rs62057232	HSD3B7	-0.339288	0.0908952	-3.73274	0.000263337	0.160213
16:30823047:G:T	rs4889490	HSD3B7	-0.339288	0.0908952	-3.73274	0.000263337	0.160213
16:30833246:C:T	rs9319587	HSD3B7	-0.339288	0.0908952	-3.73274	0.000263337	0.160213
16:30846134:G:A	rs11864054	HSD3B7	-0.339288	0.0908952	-3.73274	0.000263337	0.160213
7:98804846:C:T	rs12705040	KPNA7	-0.6891	0.184679	-3.73133	0.000264694	0.160213
15:73445954:C:G	rs8035717	HCN4	0.685254	0.183659	3.73111	0.000264904	0.160213
15:73453499:G:A	rs112630008	HCN4	0.685254	0.183659	3.73111	0.000264904	0.160213
15:73455466:G:A	rs9920675	HCN4	0.685254	0.183659	3.73111	0.000264904	0.160213
15:73457181:A:G	rs9920152	HCN4	0.685254	0.183659	3.73111	0.000264904	0.160213
15:73458065:C:T	rs9920459	HCN4	0.685254	0.183659	3.73111	0.000264904	0.160213
15:73459766:C:A	rs113931143	HCN4	0.685254	0.183659	3.73111	0.000264904	0.160213
15:73461466:T:C	rs1017809	HCN4	0.685254	0.183659	3.73111	0.000264904	0.160213
15:73462401:C:T	rs7176908	HCN4	0.685254	0.183659	3.73111	0.000264904	0.160213
15:73464799:A:C	rs28582318	HCN4	0.685254	0.183659	3.73111	0.000264904	0.160213
15:73466000:C:T	rs1979410	HCN4	0.685254	0.183659	3.73111	0.000264904	0.160213
15:73467336:A:G	rs899480	HCN4	0.685254	0.183659	3.73111	0.000264904	0.160213
15:73469965:A:G	rs1842164	HCN4	0.685254	0.183659	3.73111	0.000264904	0.160213
1:204291443:G:A	rs12134661	REN	-0.532341	0.142768	-3.72872	0.000267223	0.161495
2:234949567:C:T	rs28903684	ARL4C	0.530625	0.142331	3.7281	0.000267829	0.16174
9:129482767:C:T	rs13298885	IER5L	-0.512409	0.137548	-3.7253	0.000270582	0.162131
9:129483986:C:T	rs2282045	IER5L	-0.512409	0.137548	-3.7253	0.000270582	0.162131
6:169254877:C:G	rs13198743	THBS2	-0.475064	0.127558	-3.72429	0.000271573	0.162131
19:18883593:C:T	rs2240012	COMP	-0.427258	0.114763	-3.72297	0.000272888	0.162131
16:69179023:C:T	rs117287466	TMED6	-0.705902	0.189621	-3.72271	0.000273147	0.162131
1:161938895:C:A	rs2490433	HSPA7	0.398666	0.107105	3.7222	0.000273654	0.162131
22:30952776:C:T	rs42926	SMTN	0.765045	0.205568	3.72162	0.000274229	0.162131
3:121753:T:C	rs4685864	CHL1	-0.318528	0.0856137	-3.72052	0.000275332	0.162131
7:45259461:T:C	rs77110976	RAMP3	0.501035	0.134719	3.71912	0.000276735	0.162131
7:98804967:C:T	rs12705041	KPNA7	-0.696115	0.18718	-3.71895	0.000276905	0.162131
7:98804995:A:G	rs12705042	KPNA7	-0.696115	0.18718	-3.71895	0.000276905	0.162131
7:98805549:T:G	rs71567533	KPNA7	-0.696115	0.18718	-3.71895	0.000276905	0.162131
7:98805806:T:C	rs71567534	KPNA7	-0.696115	0.18718	-3.71895	0.000276905	0.162131
7:98806043:A:T	rs34617837	KPNA7	-0.696115	0.18718	-3.71895	0.000276905	0.162131
7:98806158:C:T	rs12705043	KPNA7	-0.696115	0.18718	-3.71895	0.000276905	0.162131
7:98806169:G:A	rs12705044	KPNA7	-0.696115	0.18718	-3.71895	0.000276905	0.162131
7:98806343:C:T	rs12705045	KPNA7	-0.696115	0.18718	-3.71895	0.000276905	0.162131
7:98806709:A:G	rs12705046	KPNA7	-0.696115	0.18718	-3.71895	0.000276905	0.162131
7:98807260:C:T	rs76272901	KPNA7	-0.696115	0.18718	-3.71895	0.000276905	0.162131
7:98807407:C:A	rs71567535	KPNA7	-0.696115	0.18718	-3.71895	0.000276905	0.162131
7:98807579:C:T	rs71567536	KPNA7	-0.696115	0.18718	-3.71895	0.000276905	0.162131
7:98807663:G:A	rs79688509	KPNA7	-0.696115	0.18718	-3.71895	0.000276905	0.162131
7:98807852:T:G	rs34988009	KPNA7	-0.696115	0.18718	-3.71895	0.000276905	0.162131
7:98808203:G:A	rs12705047	KPNA7	-0.696115	0.18718	-3.71895	0.000276905	0.162131
7:98808484:G:C	rs12705048	KPNA7	-0.696115	0.18718	-3.71895	0.000276905	0.162131
7:98808607:G:T	rs12705049	KPNA7	-0.696115	0.18718	-3.71895	0.000276905	0.162131
7:98809378:C:T	rs35397579	KPNA7	-0.696115	0.18718	-3.71895	0.000276905	0.162131
7:98809404:A:G	rs13309003	KPNA7	-0.696115	0.18718	-3.71895	0.000276905	0.162131
7:98809567:C:A	rs13310182	KPNA7	-0.696115	0.18718	-3.71895	0.000276905	0.162131
7:98809587:T:C	rs13310534	KPNA7	-0.696115	0.18718	-3.71895	0.000276905	0.162131
7:98809834:T:C	rs13310692	KPNA7	-0.696115	0.18718	-3.71895	0.000276905	0.162131
7:98809835:G:A	rs13242894	KPNA7	-0.696115	0.18718	-3.71895	0.000276905	0.162131
7:98809993:C:A	rs12705050	KPNA7	-0.696115	0.18718	-3.71895	0.000276905	0.162131
7:98810131:T:C	rs12705051	KPNA7	-0.696115	0.18718	-3.71895	0.000276905	0.162131
7:98810176:T:C	rs12705052	KPNA7	-0.696115	0.18718	-3.71895	0.000276905	0.162131
7:98810557:A:G	rs12705054	KPNA7	-0.696115	0.18718	-3.71895	0.000276905	0.162131
7:98811883:G:A	rs34482096	KPNA7	-0.696115	0.18718	-3.71895	0.000276905	0.162131
7:98811926:G:C	rs35244406	KPNA7	-0.696115	0.18718	-3.71895	0.000276905	0.162131
7:98812630:A:G	rs79726253	KPNA7	-0.696115	0.18718	-3.71895	0.000276905	0.162131
7:98812692:A:T	rs77966628	KPNA7	-0.696115	0.18718	-3.71895	0.000276905	0.162131
7:98812720:G:A	rs79951439	KPNA7	-0.696115	0.18718	-3.71895	0.000276905	0.162131
7:98813048:T:C	rs79039973	KPNA7	-0.696115	0.18718	-3.71895	0.000276905	0.162131
9:129485189:C:T	rs12350889	IER5L	-0.493548	0.132767	-3.7174	0.000278472	0.162813
9:129485500:T:A	rs12338398	IER5L	-0.493548	0.132767	-3.7174	0.000278472	0.162813
6:3144370:T:C	rs9405613	TUBB2B	-0.43187	0.11621	-3.71629	0.000279606	0.163122
6:3144826:G:A	rs9328144	TUBB2B	-0.43187	0.11621	-3.71629	0.000279606	0.163122
6:3145127:A:G	rs9392464	TUBB2B	-0.43187	0.11621	-3.71629	0.000279606	0.163122
2:42355689:A:C	rs963405	KCNG3	0.340758	0.0917103	3.7156	0.000280308	0.163287
11:47716324:G:C	rs10838747	ACP2	0.383424	0.103215	3.71482	0.000281101	0.163287
11:47716381:T:G	rs10838748	ACP2	0.383424	0.103215	3.71482	0.000281101	0.163287
11:47716975:C:A	rs11039342	ACP2	0.383424	0.103215	3.71482	0.000281101	0.163287
11:47726977:C:G	rs11602395	ACP2	0.383424	0.103215	3.71482	0.000281101	0.163287
11:47728617:G:A	rs11039348	ACP2	0.383424	0.103215	3.71482	0.000281101	0.163287
2:86288519:A:G	rs311586	REEP1	0.657618	0.177054	3.71422	0.000281718	0.16331
20:24651259:G:T	rs77398329	SYNDIG1	-0.468789	0.126221	-3.71403	0.000281905	0.16331
18:22730166:T:C	rs4414563	RBBP8	0.401303	0.108055	3.71389	0.000282051	0.16331
6:169261651:A:T	rs4708505	THBS2	-0.473963	0.127622	-3.71379	0.000282152	0.16331
6:169261691:A:C	rs4708379	THBS2	-0.473963	0.127622	-3.71379	0.000282152	0.16331
15:80724551:G:A	rs4778791	CFAP161	0.347069	0.0935019	3.7119	0.000284103	0.164175
22:43167775:C:T	rs5758929	TSPO	-0.424809	0.114462	-3.71136	0.000284663	0.164175
22:43170882:C:T	rs7285149	TSPO	-0.424809	0.114462	-3.71136	0.000284663	0.164175
22:43172308:T:C	rs738533	TSPO	-0.424809	0.114462	-3.71136	0.000284663	0.164175
22:43172489:G:A	rs2413717	TSPO	-0.424809	0.114462	-3.71136	0.000284663	0.164175
22:43165739:G:T	rs5751365	TSPO	-0.390121	0.105186	-3.70886	0.000287251	0.16555
22:50019813:C:T	rs9616694	SELENOO	-0.388726	0.104818	-3.70857	0.000287554	0.165606
1:42761522:T:C	rs12033913	FOXJ3	-0.406306	0.10964	-3.70583	0.000290438	0.167118
3:113629:G:A	rs9311510	CHL1	-0.311519	0.0840654	-3.70568	0.000290593	0.167118
18:11694187:T:G	rs8090294	GNAL	0.426159	0.115021	3.70506	0.000291246	0.167375
18:22695776:T:C	rs9961764	RBBP8	0.366162	0.0988705	3.70345	0.000292953	0.167772
18:22697203:G:A	rs11874269	RBBP8	0.366162	0.0988705	3.70345	0.000292953	0.167772
18:22697235:G:A	rs11874275	RBBP8	0.366162	0.0988705	3.70345	0.000292953	0.167772
18:22697408:C:G	rs4575613	RBBP8	0.366162	0.0988705	3.70345	0.000292953	0.167772
9:129480806:C:G	rs10987427	IER5L	-0.49174	0.13278	-3.70343	0.000292976	0.167772
2:86448231:T:C	rs749581	REEP1	0.507909	0.137188	3.70229	0.000294194	0.168231
2:86449069:C:A	rs918859	REEP1	0.507909	0.137188	3.70229	0.000294194	0.168231
9:19574094:A:G	rs7022272	SLC24A2	-0.536467	0.144973	-3.70045	0.000296154	0.168488
9:19583437:C:T	rs10964229	SLC24A2	-0.536467	0.144973	-3.70045	0.000296154	0.168488
22:50060185:G:A	rs35259483	SELENOO	-0.39814	0.107611	-3.69981	0.000296841	0.168488
18:11692817:C:T	rs8097741	GNAL	0.502169	0.13574	3.69948	0.000297205	0.168488
12:69866210:C:A	rs221074	BEST3	-0.380219	0.102802	-3.69854	0.000298214	0.168488
12:69868693:G:A	rs221075	BEST3	-0.380219	0.102802	-3.69854	0.000298214	0.168488
2:86256868:C:T	rs13420958	REEP1	0.69189	0.187128	3.69741	0.000299438	0.168488
2:86257727:A:G	rs11890563	REEP1	0.69189	0.187128	3.69741	0.000299438	0.168488
2:86266145:G:C	rs76964577	REEP1	0.69189	0.187128	3.69741	0.000299438	0.168488
2:86269163:C:T	rs34892520	REEP1	0.69189	0.187128	3.69741	0.000299438	0.168488
2:86275698:C:T	rs11891096	REEP1	0.69189	0.187128	3.69741	0.000299438	0.168488
2:86277250:A:T	rs311580	REEP1	0.69189	0.187128	3.69741	0.000299438	0.168488
2:86282960:A:G	rs311581	REEP1	0.69189	0.187128	3.69741	0.000299438	0.168488
2:86284286:G:A	rs311582	REEP1	0.69189	0.187128	3.69741	0.000299438	0.168488
2:86284340:A:G	rs311583	REEP1	0.69189	0.187128	3.69741	0.000299438	0.168488
2:86285146:C:T	rs311584	REEP1	0.69189	0.187128	3.69741	0.000299438	0.168488
2:86291298:C:A	rs311561	REEP1	0.69189	0.187128	3.69741	0.000299438	0.168488
2:86295271:C:T	rs311568	REEP1	0.69189	0.187128	3.69741	0.000299438	0.168488
2:86296086:T:C	rs311570	REEP1	0.69189	0.187128	3.69741	0.000299438	0.168488
2:86302939:C:T	rs3770073	REEP1	0.69189	0.187128	3.69741	0.000299438	0.168488
2:86303749:A:G	rs7340327	REEP1	0.69189	0.187128	3.69741	0.000299438	0.168488
2:86305123:T:C	rs2288117	REEP1	0.69189	0.187128	3.69741	0.000299438	0.168488
2:86305814:T:C	rs929916	REEP1	0.69189	0.187128	3.69741	0.000299438	0.168488
3:124933942:A:G	rs12496722	ITGB5	-0.412447	0.111591	-3.69605	0.000300925	0.169207
20:1949127:C:A	rs6112177	SIRPA	-0.411878	0.111502	-3.69391	0.000303257	0.170399
12:69912762:A:G	rs489582	BEST3	-0.37977	0.102835	-3.69302	0.000304239	0.170515
4:3589417:T:A	rs56355739	ADRA2C	-0.663642	0.179712	-3.69281	0.000304472	0.170515
11:1158289:C:T	rs56380509	RPLP2	-0.529112	0.14346	-3.68822	0.000309571	0.170515
18:22699465:T:G	rs7237808	RBBP8	0.398446	0.108065	3.68709	0.000310842	0.170515
18:22699502:T:G	rs7237939	RBBP8	0.398446	0.108065	3.68709	0.000310842	0.170515
12:21420471:C:T	rs4149009	IAPP	-0.368681	0.100013	-3.68632	0.000311702	0.170515
12:21425405:C:G	rs11045923	IAPP	-0.368681	0.100013	-3.68632	0.000311702	0.170515
12:21427608:G:T	rs3736080	IAPP	-0.368681	0.100013	-3.68632	0.000311702	0.170515
12:21432489:C:T	rs36089711	IAPP	-0.368681	0.100013	-3.68632	0.000311702	0.170515
18:22694344:G:A	rs4800206	RBBP8	0.409227	0.111049	3.68509	0.000313091	0.170515
12:21434306:A:C	rs12311809	IAPP	-0.365288	0.0991489	-3.68424	0.000314059	0.170515
15:73380430:C:T	rs28645758	HCN4	0.686351	0.186305	3.68402	0.000314307	0.170515
8:41495661:G:A	rs34342951	SFRP1	-0.45918	0.124651	-3.68372	0.000314654	0.170515
8:17046726:C:T	rs2023627	VPS37A	-0.503793	0.136785	-3.68311	0.000315346	0.170515
3:32234614:G:A	rs6550105	CMTM7	0.354011	0.0961447	3.68206	0.000316538	0.170515
8:17049933:T:C	rs79670100	VPS37A	-0.514923	0.139865	-3.68158	0.000317092	0.170515
20:49287791:T:G	rs6020676	PTGIS	-0.541551	0.147139	-3.68053	0.000318302	0.170515
20:49287889:C:T	rs6126069	PTGIS	-0.541551	0.147139	-3.68053	0.000318302	0.170515
20:49287899:G:C	rs6126070	PTGIS	-0.541551	0.147139	-3.68053	0.000318302	0.170515
20:49288065:T:C	rs6096057	PTGIS	-0.541551	0.147139	-3.68053	0.000318302	0.170515
20:49288799:C:A	rs6063544	PTGIS	-0.541551	0.147139	-3.68053	0.000318302	0.170515
20:49289227:A:G	rs6020677	PTGIS	-0.541551	0.147139	-3.68053	0.000318302	0.170515
20:49290989:G:A	rs1034147	PTGIS	-0.541551	0.147139	-3.68053	0.000318302	0.170515
20:49292404:G:C	rs956299	PTGIS	-0.541551	0.147139	-3.68053	0.000318302	0.170515
20:49293291:A:C	rs6020678	PTGIS	-0.541551	0.147139	-3.68053	0.000318302	0.170515
20:49294453:T:C	rs11907757	PTGIS	-0.541551	0.147139	-3.68053	0.000318302	0.170515
20:49294981:T:C	rs6012991	PTGIS	-0.541551	0.147139	-3.68053	0.000318302	0.170515
20:49295375:A:T	rs4809804	PTGIS	-0.541551	0.147139	-3.68053	0.000318302	0.170515
20:49296005:T:C	rs6020680	PTGIS	-0.541551	0.147139	-3.68053	0.000318302	0.170515
20:49296459:G:A	rs4811092	PTGIS	-0.541551	0.147139	-3.68053	0.000318302	0.170515
20:49298333:G:C	rs6020686	PTGIS	-0.541551	0.147139	-3.68053	0.000318302	0.170515
20:49298806:A:T	rs6012995	PTGIS	-0.541551	0.147139	-3.68053	0.000318302	0.170515
20:49298886:T:C	rs6020687	PTGIS	-0.541551	0.147139	-3.68053	0.000318302	0.170515
20:49299853:A:G	rs2869999	PTGIS	-0.541551	0.147139	-3.68053	0.000318302	0.170515
20:49299870:A:G	rs2904274	PTGIS	-0.541551	0.147139	-3.68053	0.000318302	0.170515
20:49299915:T:G	rs2904275	PTGIS	-0.541551	0.147139	-3.68053	0.000318302	0.170515
20:49299949:G:T	rs2904276	PTGIS	-0.541551	0.147139	-3.68053	0.000318302	0.170515
20:49300152:T:A	rs6012997	PTGIS	-0.541551	0.147139	-3.68053	0.000318302	0.170515
20:49300240:T:C	rs6012998	PTGIS	-0.541551	0.147139	-3.68053	0.000318302	0.170515
20:49300573:A:G	rs4811093	PTGIS	-0.541551	0.147139	-3.68053	0.000318302	0.170515
20:49301021:A:G	rs4809807	PTGIS	-0.541551	0.147139	-3.68053	0.000318302	0.170515
20:49302317:A:G	rs6096063	PTGIS	-0.541551	0.147139	-3.68053	0.000318302	0.170515
20:49303762:G:T	rs6012999	PTGIS	-0.541551	0.147139	-3.68053	0.000318302	0.170515
20:49304470:T:G	rs6067511	PTGIS	-0.541551	0.147139	-3.68053	0.000318302	0.170515
20:49305305:A:G	rs6020694	PTGIS	-0.541551	0.147139	-3.68053	0.000318302	0.170515
20:49306810:C:T	rs4811094	PTGIS	-0.541551	0.147139	-3.68053	0.000318302	0.170515
20:49307179:A:G	rs4811095	PTGIS	-0.541551	0.147139	-3.68053	0.000318302	0.170515
20:49308710:T:A	rs6063548	PTGIS	-0.541551	0.147139	-3.68053	0.000318302	0.170515
20:49310611:A:G	rs6067516	PTGIS	-0.541551	0.147139	-3.68053	0.000318302	0.170515
20:49311901:A:G	rs6096066	PTGIS	-0.541551	0.147139	-3.68053	0.000318302	0.170515
20:49312406:G:T	rs6013000	PTGIS	-0.541551	0.147139	-3.68053	0.000318302	0.170515
20:49312492:G:A	rs6013001	PTGIS	-0.541551	0.147139	-3.68053	0.000318302	0.170515
20:49312771:A:G	rs1854931	PTGIS	-0.541551	0.147139	-3.68053	0.000318302	0.170515
20:49313194:T:C	rs6122964	PTGIS	-0.541551	0.147139	-3.68053	0.000318302	0.170515
20:49313942:T:C	rs6067517	PTGIS	-0.541551	0.147139	-3.68053	0.000318302	0.170515
20:49314076:C:T	rs6096067	PTGIS	-0.541551	0.147139	-3.68053	0.000318302	0.170515
20:49316166:G:C	rs6096068	PTGIS	-0.541551	0.147139	-3.68053	0.000318302	0.170515
20:49316627:G:C	rs6126079	PTGIS	-0.541551	0.147139	-3.68053	0.000318302	0.170515
20:49318195:T:C	rs1888769	PTGIS	-0.541551	0.147139	-3.68053	0.000318302	0.170515
18:22738898:C:T	rs7230897	RBBP8	-0.358224	0.0973459	-3.6799	0.000319018	0.170515
18:22739001:G:A	rs7229946	RBBP8	-0.358224	0.0973459	-3.6799	0.000319018	0.170515
18:22739780:C:T	rs9959583	RBBP8	-0.358224	0.0973459	-3.6799	0.000319018	0.170515
12:69864170:A:G	rs221070	BEST3	-0.378581	0.102901	-3.67908	0.000319965	0.170515
1:204262833:T:C	rs113640301	REN	0.64838	0.176338	3.67691	0.000322488	0.170515
9:129486435:G:T	rs3814118	IER5L	-0.487512	0.132617	-3.67608	0.000323456	0.170515
9:129487325:T:C	rs10987431	IER5L	-0.487512	0.132617	-3.67608	0.000323456	0.170515
9:129487520:A:G	rs73599019	IER5L	-0.487512	0.132617	-3.67608	0.000323456	0.170515
9:129489949:C:G	rs10819203	IER5L	-0.487512	0.132617	-3.67608	0.000323456	0.170515
9:129490258:G:A	rs2417034	IER5L	-0.487512	0.132617	-3.67608	0.000323456	0.170515
9:129490811:C:T	rs2417036	IER5L	-0.487512	0.132617	-3.67608	0.000323456	0.170515
9:129491081:A:G	rs1016324	IER5L	-0.487512	0.132617	-3.67608	0.000323456	0.170515
9:129491316:C:T	rs1016325	IER5L	-0.487512	0.132617	-3.67608	0.000323456	0.170515
9:129491520:T:G	rs10819204	IER5L	-0.487512	0.132617	-3.67608	0.000323456	0.170515
9:129491932:G:A	rs7860468	IER5L	-0.487512	0.132617	-3.67608	0.000323456	0.170515
9:129492066:G:A	rs7860697	IER5L	-0.487512	0.132617	-3.67608	0.000323456	0.170515
9:129492719:C:T	rs7864138	IER5L	-0.487512	0.132617	-3.67608	0.000323456	0.170515
9:129493914:C:A	rs10819205	IER5L	-0.487512	0.132617	-3.67608	0.000323456	0.170515
9:129494213:T:G	rs10819206	IER5L	-0.487512	0.132617	-3.67608	0.000323456	0.170515
9:129494303:G:C	rs10819207	IER5L	-0.487512	0.132617	-3.67608	0.000323456	0.170515
9:129494725:G:A	rs7045568	IER5L	-0.487512	0.132617	-3.67608	0.000323456	0.170515
9:129495488:C:A	rs10217286	IER5L	-0.487512	0.132617	-3.67608	0.000323456	0.170515
9:129495692:G:A	rs10217293	IER5L	-0.487512	0.132617	-3.67608	0.000323456	0.170515
9:129495927:G:C	rs10217297	IER5L	-0.487512	0.132617	-3.67608	0.000323456	0.170515
9:129497513:C:A	rs2183223	IER5L	-0.487512	0.132617	-3.67608	0.000323456	0.170515
9:129497542:G:A	rs10217377	IER5L	-0.487512	0.132617	-3.67608	0.000323456	0.170515
9:129498310:C:T	rs10819210	IER5L	-0.487512	0.132617	-3.67608	0.000323456	0.170515
9:129500485:C:T	rs10760453	IER5L	-0.487512	0.132617	-3.67608	0.000323456	0.170515
9:129500933:A:G	rs10987441	IER5L	-0.487512	0.132617	-3.67608	0.000323456	0.170515
9:129501693:G:T	rs10819211	IER5L	-0.487512	0.132617	-3.67608	0.000323456	0.170515
9:129503370:C:T	rs10987442	IER5L	-0.487512	0.132617	-3.67608	0.000323456	0.170515
9:129503787:T:G	rs10819213	IER5L	-0.487512	0.132617	-3.67608	0.000323456	0.170515
9:129503905:G:T	rs10819214	IER5L	-0.487512	0.132617	-3.67608	0.000323456	0.170515
9:129503971:C:A	rs10819215	IER5L	-0.487512	0.132617	-3.67608	0.000323456	0.170515
3:149145414:T:C	rs881950	AGTR1	0.389969	0.106086	3.67596	0.000323594	0.170515
7:45254637:C:T	rs80000918	RAMP3	0.457831	0.124553	3.67578	0.000323798	0.170515
17:8777374:A:T	rs9910649	NTN1	0.397667	0.108186	3.67576	0.00032383	0.170515
16:69114634:A:G	rs76360715	TMED6	-0.697892	0.189876	-3.67551	0.000324118	0.170515
19:6353990:T:C	rs7247217	ALKBH7	0.434479	0.118212	3.67542	0.000324229	0.170515
1:209723191:A:T	rs6540542	G0S2	0.482721	0.131342	3.67531	0.000324354	0.170515
12:21490381:A:G	rs2306231	IAPP	-0.373109	0.101569	-3.67346	0.000326521	0.170616
12:21490484:T:C	rs2306229	IAPP	-0.373109	0.101569	-3.67346	0.000326521	0.170616
13:29049784:C:A	rs670084	MTUS2	0.575614	0.156698	3.6734	0.000326593	0.170616
13:29046862:T:C	rs1570679	MTUS2	0.58684	0.159786	3.67265	0.000327475	0.170616
13:29046979:G:A	rs605929	MTUS2	0.58684	0.159786	3.67265	0.000327475	0.170616
13:29047282:C:T	rs60470932	MTUS2	0.58684	0.159786	3.67265	0.000327475	0.170616
13:29047739:G:A	rs150910212	MTUS2	0.58684	0.159786	3.67265	0.000327475	0.170616
13:29048540:T:C	rs111649449	MTUS2	0.58684	0.159786	3.67265	0.000327475	0.170616
13:29049214:A:G	rs17552833	MTUS2	0.58684	0.159786	3.67265	0.000327475	0.170616
13:29049430:T:G	rs671422	MTUS2	0.58684	0.159786	3.67265	0.000327475	0.170616
19:55886192:G:A	rs11666276	SBK3	0.364222	0.0991751	3.67252	0.000327639	0.170616
13:29028554:C:T	rs10507386	MTUS2	0.585619	0.15954	3.67067	0.000329826	0.170616
13:29028661:T:A	rs78602116	MTUS2	0.585619	0.15954	3.67067	0.000329826	0.170616
13:29028682:A:G	rs76839733	MTUS2	0.585619	0.15954	3.67067	0.000329826	0.170616
13:29030190:C:T	rs77374137	MTUS2	0.585619	0.15954	3.67067	0.000329826	0.170616
13:29030978:G:T	rs58759217	MTUS2	0.585619	0.15954	3.67067	0.000329826	0.170616
13:29031060:G:A	rs58518391	MTUS2	0.585619	0.15954	3.67067	0.000329826	0.170616
13:29034267:C:T	rs11616561	MTUS2	0.585619	0.15954	3.67067	0.000329826	0.170616
13:29034991:A:C	rs11618844	MTUS2	0.585619	0.15954	3.67067	0.000329826	0.170616
13:29036335:T:C	rs17628266	MTUS2	0.585619	0.15954	3.67067	0.000329826	0.170616
13:29043435:G:C	rs659413	MTUS2	0.585619	0.15954	3.67067	0.000329826	0.170616
13:29044897:A:G	rs632433	MTUS2	0.585619	0.15954	3.67067	0.000329826	0.170616
13:29045120:G:A	rs117863226	MTUS2	0.585619	0.15954	3.67067	0.000329826	0.170616
13:29046198:C:A	rs616342	MTUS2	0.585619	0.15954	3.67067	0.000329826	0.170616
13:29046327:T:C	rs615529	MTUS2	0.585619	0.15954	3.67067	0.000329826	0.170616
11:134667681:A:G	rs11826145	GLB1L2	0.447594	0.121956	3.67012	0.00033048	0.170735
11:134667741:A:G	rs35781524	GLB1L2	0.447594	0.121956	3.67012	0.00033048	0.170735
2:86219149:A:T	rs11886175	REEP1	0.577231	0.157296	3.66972	0.000330955	0.170872
20:1948509:A:G	rs719389	SIRPA	-0.387262	0.10556	-3.66864	0.000332242	0.171427
18:22716990:C:T	rs12953563	RBBP8	-0.363554	0.099183	-3.66548	0.000336048	0.172833
22:43165948:C:T	rs7286938	TSPO	-0.419064	0.114333	-3.66528	0.000336295	0.172833
16:27350687:A:G	rs3024530	IL21R	-0.372894	0.101798	-3.6631	0.000338948	0.172833
16:27351338:A:G	rs2057767	IL21R	-0.372894	0.101798	-3.6631	0.000338948	0.172833
16:27371397:G:A	rs3024662	IL21R	0.376336	0.102752	3.66256	0.000339599	0.172833
7:98834127:G:A	rs10274646	KPNA7	-0.470391	0.128446	-3.66216	0.000340092	0.172833
3:19343985:C:A	rs9819481	KCNH8	-0.463385	0.126561	-3.66136	0.000341071	0.172833
3:125161022:T:C	rs9838753	ITGB5	0.408787	0.11166	3.66098	0.000341541	0.172833
3:125161264:T:C	rs66532514	ITGB5	0.408787	0.11166	3.66098	0.000341541	0.172833
3:125162243:A:G	rs74337504	ITGB5	0.408787	0.11166	3.66098	0.000341541	0.172833
3:111728564:C:G	rs58468971	TAGLN3	-0.382398	0.104453	-3.66097	0.000341552	0.172833
11:47475189:G:T	rs35184771	ACP2	0.385971	0.105436	3.66071	0.000341877	0.172833
11:47486885:C:T	rs1317149	ACP2	0.385971	0.105436	3.66071	0.000341877	0.172833
11:47495746:G:T	rs11039255	ACP2	0.385971	0.105436	3.66071	0.000341877	0.172833
11:47539697:T:C	rs4752845	ACP2	0.385971	0.105436	3.66071	0.000341877	0.172833
11:47547046:T:C	rs34958982	ACP2	0.385971	0.105436	3.66071	0.000341877	0.172833
11:47568074:C:T	rs66749409	ACP2	0.385971	0.105436	3.66071	0.000341877	0.172833
11:47583121:C:T	rs12798346	ACP2	0.385971	0.105436	3.66071	0.000341877	0.172833
11:47586376:T:G	rs56400411	ACP2	0.385971	0.105436	3.66071	0.000341877	0.172833
11:47589707:C:T	rs7945473	ACP2	0.385971	0.105436	3.66071	0.000341877	0.172833
11:47602729:C:T	rs2030166	ACP2	0.385971	0.105436	3.66071	0.000341877	0.172833
11:47615798:G:C	rs35624992	ACP2	0.385971	0.105436	3.66071	0.000341877	0.172833
11:47622139:G:A	rs12799623	ACP2	0.385971	0.105436	3.66071	0.000341877	0.172833
11:47623890:C:T	rs12363232	ACP2	0.385971	0.105436	3.66071	0.000341877	0.172833
11:47624714:C:A	rs12419692	ACP2	0.385971	0.105436	3.66071	0.000341877	0.172833
11:47640429:G:C	rs1064608	ACP2	0.385971	0.105436	3.66071	0.000341877	0.172833
11:47643891:T:A	rs3817335	ACP2	0.385971	0.105436	3.66071	0.000341877	0.172833
11:47648042:G:A	rs4752856	ACP2	0.385971	0.105436	3.66071	0.000341877	0.172833
11:47655752:C:T	rs4752857	ACP2	0.385971	0.105436	3.66071	0.000341877	0.172833
11:47658314:C:T	rs12794570	ACP2	0.385971	0.105436	3.66071	0.000341877	0.172833
11:47663049:A:G	rs10838738	ACP2	0.385971	0.105436	3.66071	0.000341877	0.172833
17:8760814:T:C	rs12943490	NTN1	0.395575	0.108086	3.65982	0.000342962	0.172833
17:8761744:T:C	rs12953150	NTN1	0.395575	0.108086	3.65982	0.000342962	0.172833
2:86226374:T:C	rs7599498	REEP1	0.599597	0.163876	3.65885	0.000344165	0.172833
2:86227455:C:A	rs9679308	REEP1	0.599597	0.163876	3.65885	0.000344165	0.172833
2:86229378:C:T	rs72847843	REEP1	0.599597	0.163876	3.65885	0.000344165	0.172833
2:86233115:G:T	rs60201381	REEP1	0.599597	0.163876	3.65885	0.000344165	0.172833
2:86236720:G:A	rs11885520	REEP1	0.599597	0.163876	3.65885	0.000344165	0.172833
2:86237750:A:T	rs1469982	REEP1	0.599597	0.163876	3.65885	0.000344165	0.172833
2:86240361:G:A	rs72847853	REEP1	0.599597	0.163876	3.65885	0.000344165	0.172833
2:86244982:T:C	rs11895453	REEP1	0.599597	0.163876	3.65885	0.000344165	0.172833
2:86251148:A:G	rs6707736	REEP1	0.599597	0.163876	3.65885	0.000344165	0.172833
2:86251951:T:C	rs58077381	REEP1	0.599597	0.163876	3.65885	0.000344165	0.172833
15:80734748:G:A	rs79229304	CFAP161	-0.530762	0.145074	-3.65857	0.000344511	0.172899
16:88777329:A:G	rs8060966	CYBA	0.546162	0.149372	3.65639	0.000347228	0.174155
12:21477990:T:C	rs4148988	IAPP	-0.364956	0.0998463	-3.65517	0.000348746	0.174808
4:4015224:C:T	rs73078893	ADRA2C	-1.16002	0.317387	-3.6549	0.00034909	0.174871
16:84100602:T:G	rs12921209	SLC38A8	0.380167	0.104026	3.65455	0.000349534	0.174985
4:25542266:C:T	rs34746824	SLC34A2	-0.374361	0.102453	-3.65397	0.000350254	0.175093
3:111731902:C:G	rs9818025	TAGLN3	0.389654	0.106656	3.65337	0.000351012	0.175093
3:111720680:G:T	rs1372972	TAGLN3	-0.534083	0.14619	-3.65334	0.000351049	0.175093
3:111720876:C:A	rs62277658	TAGLN3	-0.534083	0.14619	-3.65334	0.000351049	0.175093
3:111720948:A:C	rs62277659	TAGLN3	-0.534083	0.14619	-3.65334	0.000351049	0.175093
3:111721021:C:A	rs62280160	TAGLN3	-0.534083	0.14619	-3.65334	0.000351049	0.175093
4:25543994:T:G	rs1105381	SLC34A2	-0.374964	0.102653	-3.65272	0.000351833	0.175159
4:25544849:C:G	rs10939059	SLC34A2	-0.374964	0.102653	-3.65272	0.000351833	0.175159
4:25545310:C:G	rs35666790	SLC34A2	-0.374964	0.102653	-3.65272	0.000351833	0.175159
3:111774757:C:T	rs11715228	TAGLN3	-0.378932	0.103752	-3.65229	0.000352379	0.175323
16:69214959:C:T	rs12444184	TMED6	-0.641052	0.175583	-3.65099	0.000354032	0.176037
18:22704366:C:T	rs9959114	RBBP8	-0.363132	0.0994686	-3.65072	0.000354372	0.176098
3:111451771:C:T	rs12632310	PLCXD2	0.405125	0.110988	3.65016	0.000355082	0.176342
19:18841157:C:G	rs11880800	COMP	-0.409717	0.112294	-3.64862	0.000357057	0.176997
19:18850707:G:T	rs11666888	COMP	-0.409717	0.112294	-3.64862	0.000357057	0.176997
19:18850708:A:T	rs11666799	COMP	-0.409717	0.112294	-3.64862	0.000357057	0.176997
17:8759499:A:G	rs71371874	NTN1	0.394762	0.10821	3.6481	0.000357714	0.177214
19:18874202:T:C	rs4808855	COMP	-0.377923	0.103605	-3.64774	0.000358178	0.177271
16:69349738:T:C	rs153050	TMED6	0.372864	0.102224	3.64753	0.000358453	0.177271
1:204903958:T:C	rs2625222	PPP1R15B	0.629995	0.17275	3.64685	0.000359322	0.177271
1:204905311:C:T	rs2625220	PPP1R15B	0.629995	0.17275	3.64685	0.000359322	0.177271
1:204907689:A:T	rs2595950	PPP1R15B	0.629995	0.17275	3.64685	0.000359322	0.177271
1:204910361:T:A	rs2802828	PPP1R15B	0.629995	0.17275	3.64685	0.000359322	0.177271
19:56040126:C:T	rs635264	SBK3	0.473075	0.129733	3.64652	0.000359751	0.177271
18:2707077:C:T	rs12968947	MYOM1	-0.401246	0.110037	-3.64647	0.000359813	0.177271
16:88695604:C:T	rs7198909	CYBA	0.357973	0.098174	3.64631	0.000360023	0.177271
16:88696485:C:G	rs8062710	CYBA	0.357973	0.098174	3.64631	0.000360023	0.177271
16:84095451:C:G	rs3826138	SLC38A8	0.373939	0.10259	3.64499	0.000361733	0.177855
11:47266471:G:C	rs75393320	ACP2	-0.460972	0.126473	-3.64483	0.000361944	0.177855
11:47280762:G:A	rs11039155	ACP2	-0.460972	0.126473	-3.64483	0.000361944	0.177855
3:125151214:G:T	rs67930339	ITGB5	0.408015	0.111947	3.64471	0.000362089	0.177855
1:161936788:G:A	rs2490438	HSPA7	0.386056	0.105988	3.64245	0.000365045	0.17898
1:161936992:G:A	rs4656341	HSPA7	0.386056	0.105988	3.64245	0.000365045	0.17898
1:161937892:G:A	rs3002626	HSPA7	0.386056	0.105988	3.64245	0.000365045	0.17898
3:125149107:C:T	rs34800781	ITGB5	-0.362886	0.0996341	-3.64219	0.000365378	0.179035
11:1159210:C:T	rs56002968	RPLP2	-0.523547	0.143782	-3.64126	0.000366606	0.179482
16:69210661:G:T	rs8049057	TMED6	0.39788	0.109275	3.64108	0.000366843	0.179482
11:47185457:A:G	rs4752968	ACP2	-0.468487	0.128673	-3.64091	0.000367067	0.179482
4:152973525:T:C	rs13106080	TRIM2	-0.358088	0.0983628	-3.64048	0.000367623	0.179482
4:152973597:A:G	rs13130547	TRIM2	-0.358088	0.0983628	-3.64048	0.000367623	0.179482
4:152973653:A:G	rs13130730	TRIM2	-0.358088	0.0983628	-3.64048	0.000367623	0.179482
22:50060185:G:A	rs35259483	ODF3B	-0.386798	0.106271	-3.63974	0.000368596	0.179848
17:8755429:C:T	rs149719	NTN1	0.396836	0.109055	3.63887	0.000369752	0.179977
17:8755753:G:A	rs195095	NTN1	0.396836	0.109055	3.63887	0.000369752	0.179977
17:8756311:C:T	rs195096	NTN1	0.396836	0.109055	3.63887	0.000369752	0.179977
17:8757150:T:C	rs60959140	NTN1	0.396836	0.109055	3.63887	0.000369752	0.179977
1:161937624:A:C	rs2490436	HSPA7	0.386185	0.106164	3.63761	0.000371423	0.180682
12:21489705:C:T	rs3764041	IAPP	-0.465696	0.128072	-3.6362	0.000373307	0.181489
19:55882345:T:C	rs4252546	SBK3	0.360387	0.0991234	3.63575	0.000373912	0.181674
16:27571401:A:G	rs1270011	IL21R	-0.84608	0.232779	-3.6347	0.000375321	0.182151
3:71479212:G:A	rs4369992	FOXP1	0.358933	0.0987525	3.63468	0.000375344	0.182151
12:70019993:T:C	rs776411	BEST3	-0.353359	0.0972311	-3.63421	0.000375969	0.182235
12:70020126:C:T	rs776412	BEST3	-0.353359	0.0972311	-3.63421	0.000375969	0.182235
16:27625246:G:A	rs72786406	IL21R	-0.845133	0.232628	-3.63299	0.000377625	0.182928
9:129502962:T:G	rs10819212	IER5L	-0.481931	0.132693	-3.63192	0.00037906	0.183435
7:98831356:T:C	rs12705056	KPNA7	-0.420371	0.115745	-3.63188	0.000379125	0.183435
12:69938935:T:A	rs524286	BEST3	-0.367967	0.101339	-3.63106	0.000380236	0.18378
3:111521268:T:C	rs9811721	PLCXD2	0.352745	0.0971477	3.63102	0.000380293	0.18378
7:44677098:C:T	rs2268310	RAMP3	0.469748	0.129393	3.6304	0.000381133	0.184001
18:22689878:T:C	rs4432322	RBBP8	0.387959	0.106876	3.62998	0.000381701	0.184001
16:27551337:C:T	rs4787965	IL21R	-0.844111	0.232546	-3.62987	0.000381851	0.184001
18:22744830:G:T	rs8085678	RBBP8	-0.354227	0.0975945	-3.62958	0.000382247	0.184001
13:25245901:C:T	rs9511410	ATP8A2	-0.360469	0.0993211	-3.62933	0.000382599	0.184001
13:25246497:C:T	rs7331800	ATP8A2	-0.360469	0.0993211	-3.62933	0.000382599	0.184001
13:25246534:G:A	rs7330536	ATP8A2	-0.360469	0.0993211	-3.62933	0.000382599	0.184001
13:25250575:G:C	rs9318713	ATP8A2	-0.360469	0.0993211	-3.62933	0.000382599	0.184001
7:45256232:T:C	rs975347	RAMP3	0.368359	0.101504	3.62901	0.000383029	0.184001
7:45256549:A:G	rs1294867	RAMP3	0.368359	0.101504	3.62901	0.000383029	0.184001
1:210321043:A:G	rs11119421	SYT14	0.353424	0.0974418	3.62703	0.000385754	0.184215
1:210322825:C:T	rs11119422	SYT14	0.353424	0.0974418	3.62703	0.000385754	0.184215
1:210322929:A:G	rs7516843	SYT14	0.353424	0.0974418	3.62703	0.000385754	0.184215
1:210324957:A:G	rs12029138	SYT14	0.353424	0.0974418	3.62703	0.000385754	0.184215
1:210328392:C:T	rs11119423	SYT14	0.353424	0.0974418	3.62703	0.000385754	0.184215
1:210330160:C:T	rs7527845	SYT14	0.353424	0.0974418	3.62703	0.000385754	0.184215
1:210331585:C:T	rs4537554	SYT14	0.353424	0.0974418	3.62703	0.000385754	0.184215
1:210333776:A:G	rs7535045	SYT14	0.353424	0.0974418	3.62703	0.000385754	0.184215
1:210335028:T:C	rs4271216	SYT14	0.353424	0.0974418	3.62703	0.000385754	0.184215
1:210335066:G:A	rs4609425	SYT14	0.353424	0.0974418	3.62703	0.000385754	0.184215
19:56040350:A:G	rs73059289	SBK3	0.477743	0.131726	3.62678	0.000386102	0.184272
1:42638163:C:T	rs12045477	FOXJ3	-0.39643	0.109337	-3.62576	0.000387506	0.184834
3:114133:T:C	rs954824	CHL1	0.303696	0.0838163	3.62335	0.000390863	0.186325
7:98904033:C:G	rs112822061	ARPC1B	0.810685	0.223753	3.62312	0.000391178	0.186365
19:55883509:C:T	rs12980914	SBK3	0.364825	0.10071	3.62252	0.000392021	0.186656
17:69071173:A:T	rs8077040	MAP2K6	-0.422143	0.116551	-3.62196	0.000392801	0.186918
2:42355728:G:A	rs74715614	KCNG3	-0.477783	0.13203	-3.61873	0.00039735	0.188971
1:42327671:G:A	rs72671263	FOXJ3	0.487689	0.134857	3.61633	0.000400763	0.190482
6:24587339:C:T	rs9295626	RIPOR2	-0.459897	0.127197	-3.61563	0.000401775	0.19085
1:236662892:G:A	rs10802537	EDARADD	-0.379815	0.105053	-3.61546	0.000402009	0.19085
18:22692193:A:C	rs4493141	RBBP8	0.359005	0.0993184	3.61469	0.000403121	0.191153
18:22692489:A:G	rs9949253	RBBP8	0.359005	0.0993184	3.61469	0.000403121	0.191153
19:18359288:C:T	rs117385863	TMEM59L	-0.656993	0.181787	-3.61409	0.000403988	0.191452
1:199204697:G:T	rs1482659	PTPRC	-0.359089	0.0993661	-3.6138	0.000404406	0.191538
6:85583657:C:A	rs60958099	NT5E	0.730484	0.20218	3.61304	0.000405501	0.191944
16:88683946:A:G	rs8047318	CYBA	0.347839	0.0962837	3.61265	0.000406067	0.192099
16:69529789:C:T	rs12446774	TMED6	-0.368824	0.102098	-3.61245	0.000406351	0.192121
2:234887432:C:T	rs11689034	ARL4C	-0.371305	0.102812	-3.61151	0.000407714	0.192653
3:39878238:A:G	rs2100690	MYRIP	0.360443	0.0998218	3.61086	0.000408657	0.192986
3:125115724:C:A	rs13092390	ITGB5	-0.365468	0.10122	-3.61065	0.000408972	0.193022
16:30879395:G:A	rs67264578	HSD3B7	0.358186	0.099215	3.6102	0.00040962	0.19308
16:30881298:C:T	rs56083427	HSD3B7	0.358186	0.099215	3.6102	0.00040962	0.19308
3:161065441:T:C	rs62279921	NMD3	-0.368937	0.102205	-3.60977	0.000410253	0.19308
12:21488675:C:T	rs4148978	IAPP	-0.362749	0.100492	-3.60974	0.000410291	0.19308
12:21488748:C:T	rs4148977	IAPP	-0.362749	0.100492	-3.60974	0.000410291	0.19308
12:21482399:T:C	rs6487216	IAPP	-0.359486	0.0996227	-3.60847	0.000412147	0.193166
12:21482481:G:A	rs4148987	IAPP	-0.359486	0.0996227	-3.60847	0.000412147	0.193166
12:21482673:C:T	rs6487217	IAPP	-0.359486	0.0996227	-3.60847	0.000412147	0.193166
12:21482964:T:C	rs10743411	IAPP	-0.359486	0.0996227	-3.60847	0.000412147	0.193166
12:21483225:G:A	rs10743412	IAPP	-0.359486	0.0996227	-3.60847	0.000412147	0.193166
12:21483591:A:C	rs12231212	IAPP	-0.359486	0.0996227	-3.60847	0.000412147	0.193166
12:21484334:T:C	rs7978981	IAPP	-0.359486	0.0996227	-3.60847	0.000412147	0.193166
4:4037200:G:A	rs13114041	ADRA2C	0.874601	0.242432	3.60761	0.000413414	0.193622
19:18869931:T:C	rs12052183	COMP	-0.367292	0.101814	-3.60749	0.000413598	0.193622
22:17880070:A:G	rs737916	CECR2	-0.405648	0.112462	-3.60697	0.00041436	0.193866
22:37793166:C:T	rs12628460	MFNG	-0.494979	0.137317	-3.60464	0.000417813	0.195368
18:22696065:T:G	rs4800623	RBBP8	0.352906	0.0979508	3.60289	0.000420423	0.195761
16:30883965:G:C	rs8063565	HSD3B7	0.356502	0.0989522	3.60277	0.000420591	0.195761
16:30888295:G:A	rs67456613	HSD3B7	0.356502	0.0989522	3.60277	0.000420591	0.195761
16:30893555:C:A	rs72799330	HSD3B7	0.356502	0.0989522	3.60277	0.000420591	0.195761
16:30895545:A:G	rs4889651	HSD3B7	0.356502	0.0989522	3.60277	0.000420591	0.195761
16:30895713:C:T	rs4889653	HSD3B7	0.356502	0.0989522	3.60277	0.000420591	0.195761
16:30898219:C:T	rs113448632	HSD3B7	0.356502	0.0989522	3.60277	0.000420591	0.195761
16:30898456:C:G	rs112790372	HSD3B7	0.356502	0.0989522	3.60277	0.000420591	0.195761
18:22689978:A:G	rs62082233	RBBP8	0.395109	0.109683	3.60229	0.000421314	0.195984
16:88701780:C:A	rs899729	CYBA	-0.356018	0.0988681	-3.60094	0.000423335	0.196767
3:111798452:T:C	rs902855	TAGLN3	0.371867	0.103272	3.60085	0.000423483	0.196767
18:22738714:G:A	rs7244722	RBBP8	-0.351565	0.0976666	-3.59964	0.000425301	0.197271
18:22739929:C:A	rs3934903	RBBP8	-0.351565	0.0976666	-3.59964	0.000425301	0.197271
18:22740640:C:T	rs4638666	RBBP8	-0.351565	0.0976666	-3.59964	0.000425301	0.197271
2:86440963:G:A	rs4832028	REEP1	0.626214	0.174018	3.59855	0.000426946	0.197686
2:86446849:A:G	rs7592211	REEP1	0.626214	0.174018	3.59855	0.000426946	0.197686
2:86447273:T:G	rs7583021	REEP1	0.626214	0.174018	3.59855	0.000426946	0.197686
16:88695300:C:T	rs4782387	CYBA	0.35528	0.0987327	3.5984	0.000427173	0.197686
4:152958691:T:C	rs17276212	TRIM2	-0.351234	0.0976452	-3.59704	0.000429253	0.198535
3:112119551:G:C	rs34257022	PLCXD2	-0.377022	0.104824	-3.59671	0.000429746	0.198577
16:88776297:T:C	rs4390574	CYBA	0.550316	0.153008	3.59665	0.000429837	0.198577
19:55728985:C:T	rs6509937	SBK3	0.506176	0.140758	3.59607	0.000430728	0.198875
1:6175507:G:C	rs6670822	KCNAB2	0.407853	0.113451	3.59495	0.000432439	0.199551
17:8774188:G:A	rs9911857	NTN1	0.392538	0.109245	3.5932	0.000435141	0.200455
17:8775066:G:A	rs12939015	NTN1	0.392538	0.109245	3.5932	0.000435141	0.200455
17:8775497:T:C	rs4791762	NTN1	0.392538	0.109245	3.5932	0.000435141	0.200455
3:111731599:A:G	rs12634998	TAGLN3	-0.385491	0.107301	-3.5926	0.000436064	0.200765
2:86425704:C:T	rs12473739	REEP1	0.631332	0.175812	3.59094	0.000438644	0.201608
2:86429064:G:T	rs4832254	REEP1	0.631332	0.175812	3.59094	0.000438644	0.201608
2:86430648:A:G	rs10187875	REEP1	0.631332	0.175812	3.59094	0.000438644	0.201608
19:18633755:T:C	rs172032	COMP	-0.411094	0.114651	-3.58561	0.000447007	0.205119
1:161937517:T:C	rs2490437	HSPA7	0.376061	0.104888	3.58536	0.000447407	0.205119
16:69300962:C:T	rs35830148	TMED6	0.38259	0.106741	3.5843	0.000449095	0.205119
22:17612518:C:A	rs34686359	CECR2	-0.765842	0.213748	-3.58292	0.000451286	0.205119
22:17612572:G:A	rs34819879	CECR2	-0.765842	0.213748	-3.58292	0.000451286	0.205119
22:17612604:T:C	rs34591122	CECR2	-0.765842	0.213748	-3.58292	0.000451286	0.205119
22:17612750:C:T	rs5747001	CECR2	-0.765842	0.213748	-3.58292	0.000451286	0.205119
22:17612815:C:G	rs2286953	CECR2	-0.765842	0.213748	-3.58292	0.000451286	0.205119
22:17613415:A:G	rs5747002	CECR2	-0.765842	0.213748	-3.58292	0.000451286	0.205119
22:17613565:C:T	rs5748886	CECR2	-0.765842	0.213748	-3.58292	0.000451286	0.205119
22:17613614:C:T	rs5748887	CECR2	-0.765842	0.213748	-3.58292	0.000451286	0.205119
22:17613622:A:G	rs5748888	CECR2	-0.765842	0.213748	-3.58292	0.000451286	0.205119
22:17614011:C:A	rs5747004	CECR2	-0.765842	0.213748	-3.58292	0.000451286	0.205119
22:17614422:G:A	rs79230318	CECR2	-0.765842	0.213748	-3.58292	0.000451286	0.205119
22:17614488:G:A	rs79743777	CECR2	-0.765842	0.213748	-3.58292	0.000451286	0.205119
22:17614498:G:A	rs75620172	CECR2	-0.765842	0.213748	-3.58292	0.000451286	0.205119
22:17615851:G:A	rs13056292	CECR2	-0.765842	0.213748	-3.58292	0.000451286	0.205119
22:17619393:A:G	rs41282459	CECR2	-0.765842	0.213748	-3.58292	0.000451286	0.205119
22:17620405:A:G	rs35914026	CECR2	-0.765842	0.213748	-3.58292	0.000451286	0.205119
3:148398812:C:T	rs275675	AGTR1	-0.427096	0.119205	-3.58288	0.00045136	0.205119
2:86448420:T:C	rs889911	REEP1	0.617236	0.17234	3.5815	0.000453569	0.205666
2:86451144:A:G	rs7419344	REEP1	0.617236	0.17234	3.5815	0.000453569	0.205666
2:86452673:T:C	rs6754021	REEP1	0.617236	0.17234	3.5815	0.000453569	0.205666
3:142604476:G:A	rs2707982	PCOLCE2	-0.319071	0.0890888	-3.58149	0.000453582	0.205666
17:8776843:T:C	rs8065624	NTN1	0.391649	0.109399	3.57999	0.000455994	0.206462
12:69922837:C:T	rs539339	BEST3	-0.364473	0.10181	-3.57992	0.000456103	0.206462
12:69929427:G:A	rs536065	BEST3	-0.364473	0.10181	-3.57992	0.000456103	0.206462
1:210327940:G:A	rs12130989	SYT14	0.418275	0.116864	3.57916	0.000457334	0.2067
16:88792047:A:G	rs4782430	CYBA	0.548857	0.153365	3.57876	0.000457987	0.2067
16:88792097:A:G	rs4782429	CYBA	0.548857	0.153365	3.57876	0.000457987	0.2067
3:39858788:A:G	rs9850884	MYRIP	0.356575	0.0996703	3.57755	0.000459954	0.2067
3:39859653:T:C	rs7642625	MYRIP	0.356575	0.0996703	3.57755	0.000459954	0.2067
3:39867203:C:T	rs9828346	MYRIP	0.356575	0.0996703	3.57755	0.000459954	0.2067
3:39868023:G:T	rs6799715	MYRIP	0.356575	0.0996703	3.57755	0.000459954	0.2067
3:39870150:C:T	rs6785563	MYRIP	0.356575	0.0996703	3.57755	0.000459954	0.2067
3:39870629:C:T	rs6785977	MYRIP	0.356575	0.0996703	3.57755	0.000459954	0.2067
3:39871207:A:G	rs6783267	MYRIP	0.356575	0.0996703	3.57755	0.000459954	0.2067
3:39874047:C:T	rs1918026	MYRIP	0.356575	0.0996703	3.57755	0.000459954	0.2067
3:39874137:G:A	rs4676452	MYRIP	0.356575	0.0996703	3.57755	0.000459954	0.2067
3:39874641:T:C	rs9835576	MYRIP	0.356575	0.0996703	3.57755	0.000459954	0.2067
6:137828235:A:G	rs1000738	OLIG3	-0.336849	0.0941699	-3.57703	0.000460792	0.206846
6:137831972:A:G	rs9399218	OLIG3	-0.336849	0.0941699	-3.57703	0.000460792	0.206846
3:50159679:G:A	rs2071208	MST1R	0.423789	0.118512	3.5759	0.000462635	0.207559
2:85938407:A:C	rs751163	GNLY	0.368708	0.103121	3.5755	0.00046329	0.207737
3:111731232:G:C	rs72942115	TAGLN3	-0.383772	0.107354	-3.57484	0.00046438	0.207995
3:111731358:G:C	rs72942117	TAGLN3	-0.383772	0.107354	-3.57484	0.00046438	0.207995
16:84095794:C:T	rs3759973	SLC38A8	0.376458	0.105337	3.57383	0.000466045	0.20851
16:84096577:A:G	rs883635	SLC38A8	0.376458	0.105337	3.57383	0.000466045	0.20851
3:73810724:C:T	rs114591299	PDZRN3	-0.694891	0.194749	-3.56813	0.000475517	0.212187
19:55889802:C:T	rs12972567	SBK3	0.367317	0.102954	3.56777	0.000476131	0.212187
15:91192713:C:G	rs16944699	SV2B	-0.444426	0.124583	-3.56731	0.000476894	0.212187
15:91192738:A:G	rs16944702	SV2B	-0.444426	0.124583	-3.56731	0.000476894	0.212187
12:69957690:C:G	rs521001	BEST3	-0.36537	0.102427	-3.56714	0.00047719	0.212187
1:6198614:T:C	rs2785584	KCNAB2	0.409612	0.114831	3.5671	0.00047725	0.212187
12:69981862:G:A	rs530701	BEST3	-0.362078	0.101523	-3.56645	0.000478348	0.212187
7:98852573:T:C	rs7812063	KPNA7	-0.510651	0.143192	-3.5662	0.000478769	0.212187
7:98855552:A:G	rs7808109	KPNA7	-0.510651	0.143192	-3.5662	0.000478769	0.212187
12:21465471:C:T	rs10770796	IAPP	-0.356898	0.100098	-3.56549	0.000479971	0.212187
12:21467024:C:A	rs7963398	IAPP	-0.356898	0.100098	-3.56549	0.000479971	0.212187
12:21474514:G:A	rs10841791	IAPP	-0.356898	0.100098	-3.56549	0.000479971	0.212187
12:21475852:C:T	rs7313671	IAPP	-0.356898	0.100098	-3.56549	0.000479971	0.212187
12:21476766:G:A	rs10459074	IAPP	-0.356898	0.100098	-3.56549	0.000479971	0.212187
12:21477087:G:A	rs10459075	IAPP	-0.356898	0.100098	-3.56549	0.000479971	0.212187
12:21477462:A:T	rs7957203	IAPP	-0.356898	0.100098	-3.56549	0.000479971	0.212187
18:22737334:C:T	rs8094859	RBBP8	-0.351032	0.0984714	-3.56481	0.000481125	0.212187
2:42113225:C:T	rs13000892	KCNG3	0.42507	0.119242	3.56477	0.000481193	0.212187
2:42114002:T:C	rs13028888	KCNG3	0.42507	0.119242	3.56477	0.000481193	0.212187
2:42117442:C:T	rs34726925	KCNG3	0.42507	0.119242	3.56477	0.000481193	0.212187
18:22707681:A:G	rs6508351	RBBP8	-0.351912	0.0987319	-3.56432	0.000481952	0.212187
18:22717166:A:G	rs7227553	RBBP8	-0.351912	0.0987319	-3.56432	0.000481952	0.212187
12:70021405:A:G	rs776414	BEST3	-0.349113	0.0979529	-3.56409	0.000482352	0.212187
12:70022135:C:T	rs776417	BEST3	-0.349113	0.0979529	-3.56409	0.000482352	0.212187
12:70022403:G:A	rs776418	BEST3	-0.349113	0.0979529	-3.56409	0.000482352	0.212187
12:21466267:T:C	rs7977517	IAPP	-0.353549	0.0992113	-3.56359	0.000483193	0.212187
12:21466369:T:G	rs7977652	IAPP	-0.353549	0.0992113	-3.56359	0.000483193	0.212187
12:21468377:A:G	rs4148992	IAPP	-0.353549	0.0992113	-3.56359	0.000483193	0.212187
12:21470297:A:G	rs4148991	IAPP	-0.353549	0.0992113	-3.56359	0.000483193	0.212187
12:21470606:A:G	rs4148990	IAPP	-0.353549	0.0992113	-3.56359	0.000483193	0.212187
12:21470755:T:C	rs4148989	IAPP	-0.353549	0.0992113	-3.56359	0.000483193	0.212187
12:21471210:A:G	rs10841790	IAPP	-0.353549	0.0992113	-3.56359	0.000483193	0.212187
12:21472629:T:C	rs10770797	IAPP	-0.353549	0.0992113	-3.56359	0.000483193	0.212187
12:21474963:T:C	rs4115170	IAPP	-0.353549	0.0992113	-3.56359	0.000483193	0.212187
18:22702897:C:G	rs8095422	RBBP8	-0.352808	0.0990248	-3.56282	0.000484515	0.212536
18:22703284:T:C	rs4372769	RBBP8	-0.352808	0.0990248	-3.56282	0.000484515	0.212536
16:84168859:A:T	rs12934001	SLC38A8	0.398402	0.111848	3.562	0.000485919	0.213037
19:18836741:G:A	rs12460629	COMP	-0.409759	0.115049	-3.5616	0.0004866	0.21322
3:148386360:T:C	rs389571	AGTR1	-0.415083	0.116636	-3.55879	0.000491441	0.215108
3:148386747:A:G	rs872212	AGTR1	-0.415083	0.116636	-3.55879	0.000491441	0.215108
16:30893451:C:T	rs8050107	HSD3B7	0.352761	0.0991479	3.55793	0.000492937	0.215645
1:236662659:G:A	rs10925140	EDARADD	-0.391915	0.110204	-3.55625	0.000495863	0.216555
1:236663287:A:G	rs10754570	EDARADD	-0.391915	0.110204	-3.55625	0.000495863	0.216555
1:236663662:G:A	rs10754571	EDARADD	-0.391915	0.110204	-3.55625	0.000495863	0.216555
7:151165493:C:T	rs75669519	AOC1	-0.770755	0.21674	-3.55612	0.000496089	0.216555
3:19228045:C:T	rs62279460	KCNH8	-0.598163	0.168272	-3.55473	0.000498526	0.216727
3:124962183:G:T	rs73195435	ITGB5	-0.37974	0.106863	-3.55352	0.000500654	0.216727
3:148383381:T:C	rs275701	AGTR1	-0.411646	0.115844	-3.55344	0.000500796	0.216727
3:148385165:G:C	rs275704	AGTR1	-0.411646	0.115844	-3.55344	0.000500796	0.216727
3:148385993:C:T	rs401193	AGTR1	-0.411646	0.115844	-3.55344	0.000500796	0.216727
3:148386856:A:T	rs2012052	AGTR1	-0.411646	0.115844	-3.55344	0.000500796	0.216727
3:148386947:G:T	rs872214	AGTR1	-0.411646	0.115844	-3.55344	0.000500796	0.216727
2:86306111:C:T	rs4832239	REEP1	0.62076	0.174735	3.55257	0.000502326	0.216727
2:86326133:A:G	rs11127015	REEP1	0.62076	0.174735	3.55257	0.000502326	0.216727
2:86330726:A:G	rs10779967	REEP1	0.62076	0.174735	3.55257	0.000502326	0.216727
2:86334566:G:T	rs3810828	REEP1	0.62076	0.174735	3.55257	0.000502326	0.216727
2:86335718:G:A	rs979940	REEP1	0.62076	0.174735	3.55257	0.000502326	0.216727
2:86344367:T:C	rs2059353	REEP1	0.62076	0.174735	3.55257	0.000502326	0.216727
2:86346308:G:A	rs6715623	REEP1	0.62076	0.174735	3.55257	0.000502326	0.216727
2:86363855:G:C	rs7558040	REEP1	0.62076	0.174735	3.55257	0.000502326	0.216727
2:86395273:T:C	rs1424516	REEP1	0.62076	0.174735	3.55257	0.000502326	0.216727
2:86403935:T:G	rs6720431	REEP1	0.62076	0.174735	3.55257	0.000502326	0.216727
2:86409239:T:C	rs918856	REEP1	0.62076	0.174735	3.55257	0.000502326	0.216727
1:199221398:T:C	rs6667933	PTPRC	-0.36676	0.103246	-3.5523	0.000502811	0.216727
1:199225453:A:G	rs7529155	PTPRC	-0.36676	0.103246	-3.5523	0.000502811	0.216727
12:69945795:G:A	rs529376	BEST3	-0.346914	0.0976771	-3.55164	0.000503982	0.216727
11:46911704:C:T	rs2306036	ACP2	-0.465245	0.131002	-3.55143	0.00050435	0.216727
11:46911781:G:C	rs2306037	ACP2	-0.465245	0.131002	-3.55143	0.00050435	0.216727
11:46915562:C:T	rs2867219	ACP2	-0.465245	0.131002	-3.55143	0.00050435	0.216727
11:46917042:G:C	rs113362246	ACP2	-0.465245	0.131002	-3.55143	0.00050435	0.216727
11:46917983:G:A	rs898604	ACP2	-0.465245	0.131002	-3.55143	0.00050435	0.216727
11:46923168:C:T	rs11039024	ACP2	-0.465245	0.131002	-3.55143	0.00050435	0.216727
11:46931941:A:T	rs11606992	ACP2	-0.465245	0.131002	-3.55143	0.00050435	0.216727
11:46934260:C:G	rs79920646	ACP2	-0.465245	0.131002	-3.55143	0.00050435	0.216727
13:24670163:C:T	rs1983870	AMER2	-0.607033	0.170931	-3.55133	0.00050453	0.216727
16:30905359:C:T	rs111620019	HSD3B7	0.565558	0.159357	3.549	0.000508678	0.218019
12:5015224:T:C	rs12826101	KCNA1	-0.629875	0.177483	-3.54894	0.00050879	0.218019
12:5016851:A:G	rs1013784	KCNA1	-0.629875	0.177483	-3.54894	0.00050879	0.218019
3:148411371:C:T	rs407778	AGTR1	-0.423302	0.119277	-3.54888	0.000508887	0.218019
3:148412613:T:C	rs2933250	AGTR1	-0.423302	0.119277	-3.54888	0.000508887	0.218019
1:199208481:G:A	rs10919646	PTPRC	0.350498	0.0987993	3.54757	0.000511235	0.218315
18:22740958:T:C	rs4528662	RBBP8	-0.346686	0.0977365	-3.54715	0.000512005	0.218315
16:69523281:G:A	rs12445536	TMED6	0.388235	0.109466	3.54664	0.000512916	0.218315
6:137883550:A:G	rs75949070	OLIG3	-0.635239	0.179115	-3.54655	0.000513088	0.218315
6:137885352:T:G	rs74835433	OLIG3	-0.635239	0.179115	-3.54655	0.000513088	0.218315
6:137885666:C:T	rs77982227	OLIG3	-0.635239	0.179115	-3.54655	0.000513088	0.218315
6:137886540:G:A	rs149545091	OLIG3	-0.635239	0.179115	-3.54655	0.000513088	0.218315
6:137887547:C:T	rs78810073	OLIG3	-0.635239	0.179115	-3.54655	0.000513088	0.218315
6:137887564:C:T	rs74362267	OLIG3	-0.635239	0.179115	-3.54655	0.000513088	0.218315
6:137890105:C:G	rs73776681	OLIG3	-0.635239	0.179115	-3.54655	0.000513088	0.218315
6:137891737:T:C	rs73776682	OLIG3	-0.635239	0.179115	-3.54655	0.000513088	0.218315
6:137892192:G:A	rs17201635	OLIG3	-0.635239	0.179115	-3.54655	0.000513088	0.218315
6:137892333:C:G	rs60072489	OLIG3	-0.635239	0.179115	-3.54655	0.000513088	0.218315
1:884101:A:C	rs4970455	MTCO1P12	-2.48182	0.699852	-3.5462	0.000513708	0.218463
1:204906513:A:G	rs72757751	PPP1R15B	0.597571	0.168526	3.54588	0.000514288	0.21848
1:204909772:T:C	rs1905253	PPP1R15B	0.597571	0.168526	3.54588	0.000514288	0.21848
16:69530757:G:A	rs12447578	TMED6	-0.366291	0.103321	-3.54518	0.000515561	0.218906
17:59336820:G:A	rs11655163	PPM1E	-0.351668	0.0992572	-3.543	0.000519523	0.220472
7:98795409:G:T	rs6972539	KPNA7	-0.39377	0.111162	-3.5423	0.0005208	0.220782
7:98798605:G:A	rs7797179	KPNA7	-0.39377	0.111162	-3.5423	0.0005208	0.220782
18:22695332:A:G	rs4132769	RBBP8	0.345588	0.097605	3.54068	0.000523766	0.221923
16:69328442:T:C	rs251798	TMED6	0.357511	0.100991	3.54002	0.000524992	0.222326
18:2701115:A:G	rs501573	MYOM1	-0.37809	0.106818	-3.53958	0.00052579	0.222547
2:86438600:T:C	rs17438451	REEP1	-0.362836	0.10253	-3.53883	0.000527174	0.222742
1:210361388:A:G	rs4844958	SYT14	-0.321378	0.0908275	-3.53834	0.000528096	0.222742
18:22718026:G:A	rs56044429	RBBP8	0.392551	0.110945	3.53826	0.000528233	0.222742
5:134065145:G:A	rs181768	FSTL4	-0.846344	0.239212	-3.53805	0.000528618	0.222742
4:4038703:C:T	rs28495217	ADRA2C	0.859856	0.243055	3.5377	0.000529283	0.222742
4:4039485:G:A	rs10024992	ADRA2C	0.859856	0.243055	3.5377	0.000529283	0.222742
4:4040593:T:G	rs9760230	ADRA2C	0.859856	0.243055	3.5377	0.000529283	0.222742
4:4040652:C:T	rs9759643	ADRA2C	0.859856	0.243055	3.5377	0.000529283	0.222742
4:4041866:A:T	rs34292820	ADRA2C	0.859856	0.243055	3.5377	0.000529283	0.222742
4:4044934:A:G	rs9995125	ADRA2C	0.859856	0.243055	3.5377	0.000529283	0.222742
4:4045192:T:A	rs9998186	ADRA2C	0.859856	0.243055	3.5377	0.000529283	0.222742
2:86447376:C:G	rs2367205	REEP1	0.610579	0.172608	3.53738	0.000529874	0.222875
3:161072054:G:A	rs336570	NMD3	-0.359961	0.101809	-3.53565	0.000533094	0.223763
3:161072346:T:G	rs336569	NMD3	-0.359961	0.101809	-3.53565	0.000533094	0.223763
3:161073046:A:G	rs336567	NMD3	-0.359961	0.101809	-3.53565	0.000533094	0.223763
3:161073599:A:G	rs163328	NMD3	-0.359961	0.101809	-3.53565	0.000533094	0.223763
20:49290538:T:C	rs1467781	PTGIS	-0.525861	0.148768	-3.53476	0.000534758	0.224345
10:133048792:G:T	rs1530064	NKX6-2	-0.341163	0.0965414	-3.53385	0.000536466	0.224822
8:17052840:A:G	rs17124184	VPS37A	-0.478944	0.135536	-3.53371	0.000536729	0.224822
8:17053449:T:C	rs17124187	VPS37A	-0.478944	0.135536	-3.53371	0.000536729	0.224822
2:42107361:C:T	rs35907585	KCNG3	0.424586	0.120173	3.53312	0.000537848	0.224952
2:42108745:G:C	rs34042394	KCNG3	0.424586	0.120173	3.53312	0.000537848	0.224952
22:30877707:T:C	rs4820859	SMTN	0.765385	0.216632	3.5331	0.000537875	0.224952
6:137820212:A:G	rs6934629	OLIG3	-0.350614	0.0993047	-3.53069	0.000542437	0.225681
2:134007358:C:T	rs6744863	NCKAP5	-0.597308	0.169176	-3.53069	0.000542443	0.225681
3:148384221:G:C	rs275703	AGTR1	-0.418836	0.118637	-3.5304	0.000542997	0.225681
15:80691449:G:A	rs12592383	CFAP161	0.361483	0.102407	3.52986	0.000544024	0.225681
3:161076431:T:C	rs336593	NMD3	-0.359424	0.101827	-3.52975	0.000544226	0.225681
3:161078080:A:G	rs336591	NMD3	-0.359424	0.101827	-3.52975	0.000544226	0.225681
3:161079583:G:A	rs336590	NMD3	-0.359424	0.101827	-3.52975	0.000544226	0.225681
3:161080358:C:T	rs336589	NMD3	-0.359424	0.101827	-3.52975	0.000544226	0.225681
3:161081347:G:A	rs336586	NMD3	-0.359424	0.101827	-3.52975	0.000544226	0.225681
3:161081670:A:G	rs336585	NMD3	-0.359424	0.101827	-3.52975	0.000544226	0.225681
3:161081981:T:A	rs336583	NMD3	-0.359424	0.101827	-3.52975	0.000544226	0.225681
3:161087592:C:G	rs464766	NMD3	-0.359424	0.101827	-3.52975	0.000544226	0.225681
3:161091089:G:C	rs460508	NMD3	-0.359424	0.101827	-3.52975	0.000544226	0.225681
3:161093420:G:A	rs459697	NMD3	-0.359424	0.101827	-3.52975	0.000544226	0.225681
3:161096746:A:G	rs457272	NMD3	-0.359424	0.101827	-3.52975	0.000544226	0.225681
3:161097268:A:G	rs456611	NMD3	-0.359424	0.101827	-3.52975	0.000544226	0.225681
3:32443159:G:C	rs3913495	CMTM7	0.319996	0.0906585	3.52968	0.000544365	0.225681
16:88726280:C:A	rs7190662	CYBA	0.466767	0.132257	3.52924	0.000545207	0.225882
19:55887666:G:A	rs4806665	SBK3	0.337124	0.095526	3.52913	0.00054541	0.225882
3:125122081:A:G	rs2076725	ITGB5	-0.339678	0.0962803	-3.52801	0.000547561	0.226657
1:204258208:C:T	rs113430136	REN	0.720567	0.204292	3.52715	0.00054922	0.227227
16:30862135:G:A	rs4889614	HSD3B7	0.351488	0.0996736	3.52639	0.000550676	0.227713
7:98858784:G:A	rs12535654	KPNA7	-0.505341	0.14334	-3.52546	0.000552463	0.228218
7:98861915:T:C	rs10281195	KPNA7	-0.505341	0.14334	-3.52546	0.000552463	0.228218
3:148383986:T:C	rs275702	AGTR1	-0.415075	0.117785	-3.52401	0.000555288	0.229268
12:6553860:A:G	rs3136551	C1S	-0.823947	0.233928	-3.52222	0.000558761	0.23034
22:50622197:G:A	rs28708629	TYMP	0.323323	0.0917977	3.52213	0.000558949	0.23034
3:111719879:C:T	rs2292582	TAGLN3	-0.519929	0.147619	-3.52209	0.000559025	0.23034
3:111720183:G:A	rs62277657	TAGLN3	-0.519929	0.147619	-3.52209	0.000559025	0.23034
1:199225471:T:G	rs7518518	PTPRC	-0.367934	0.104492	-3.52117	0.000560816	0.230416
3:19434568:T:C	rs7635327	KCNH8	-0.439143	0.124725	-3.52088	0.000561395	0.230416
3:19435028:C:T	rs6782949	KCNH8	-0.439143	0.124725	-3.52088	0.000561395	0.230416
17:8754834:A:C	rs149720	NTN1	0.390604	0.110945	3.52069	0.000561756	0.230416
19:18548884:T:C	rs2303696	COMP	-0.376328	0.106903	-3.52027	0.000562587	0.230416
1:199184875:C:G	rs55891646	PTPRC	-0.353029	0.100285	-3.52026	0.000562611	0.230416
1:204261647:A:C	rs11240715	REN	-0.53825	0.152928	-3.51962	0.000563867	0.230416
12:21478768:G:A	rs11045974	IAPP	-0.354434	0.100722	-3.51892	0.000565259	0.230416
12:21478790:G:A	rs11045975	IAPP	-0.354434	0.100722	-3.51892	0.000565259	0.230416
12:21478920:A:T	rs11045976	IAPP	-0.354434	0.100722	-3.51892	0.000565259	0.230416
12:21479015:G:A	rs7296472	IAPP	-0.354434	0.100722	-3.51892	0.000565259	0.230416
12:21485503:A:G	rs7967935	IAPP	-0.354434	0.100722	-3.51892	0.000565259	0.230416
12:21485582:G:T	rs7968331	IAPP	-0.354434	0.100722	-3.51892	0.000565259	0.230416
12:21485974:G:A	rs7968842	IAPP	-0.354434	0.100722	-3.51892	0.000565259	0.230416
12:21486024:G:A	rs4148986	IAPP	-0.354434	0.100722	-3.51892	0.000565259	0.230416
12:21486186:C:T	rs4148985	IAPP	-0.354434	0.100722	-3.51892	0.000565259	0.230416
12:21486299:G:A	rs4148983	IAPP	-0.354434	0.100722	-3.51892	0.000565259	0.230416
12:21486523:T:C	rs4148982	IAPP	-0.354434	0.100722	-3.51892	0.000565259	0.230416
12:21489626:G:A	rs3764042	IAPP	-0.354434	0.100722	-3.51892	0.000565259	0.230416
3:19436030:T:C	rs17570934	KCNH8	-0.439289	0.124841	-3.5188	0.000565478	0.230416
8:17049247:C:T	rs9785170	VPS37A	-0.486105	0.138145	-3.5188	0.000565484	0.230416
8:17055248:C:A	rs3752613	VPS37A	-0.486105	0.138145	-3.5188	0.000565484	0.230416
12:21479152:T:C	rs7315667	IAPP	-0.351148	0.0998275	-3.51755	0.000567969	0.230494
12:21479688:G:C	rs7300346	IAPP	-0.351148	0.0998275	-3.51755	0.000567969	0.230494
12:21479751:G:A	rs7300463	IAPP	-0.351148	0.0998275	-3.51755	0.000567969	0.230494
12:21480711:A:C	rs10841794	IAPP	-0.351148	0.0998275	-3.51755	0.000567969	0.230494
12:21483764:T:G	rs11045980	IAPP	-0.351148	0.0998275	-3.51755	0.000567969	0.230494
12:21486196:A:G	rs4148984	IAPP	-0.351148	0.0998275	-3.51755	0.000567969	0.230494
12:21487068:C:T	rs4148981	IAPP	-0.351148	0.0998275	-3.51755	0.000567969	0.230494
3:161086610:G:A	rs336579	NMD3	-0.360279	0.102436	-3.51712	0.00056882	0.230494
17:8777803:G:A	rs12943666	NTN1	0.379925	0.108026	3.51698	0.000569098	0.230494
17:8777845:A:G	rs12946829	NTN1	0.379925	0.108026	3.51698	0.000569098	0.230494
17:8777859:A:G	rs12946843	NTN1	0.379925	0.108026	3.51698	0.000569098	0.230494
17:8780724:A:G	rs8082412	NTN1	0.379925	0.108026	3.51698	0.000569098	0.230494
3:42733174:G:C	rs61163642	HHATL	0.320557	0.0911611	3.51638	0.000570292	0.230668
2:234891096:C:A	rs728672	ARL4C	-0.35817	0.101859	-3.51634	0.000570367	0.230668
8:17040106:G:A	rs17116438	VPS37A	-0.497106	0.141376	-3.51619	0.00057067	0.230668
[truncated: 48,265 more rows]

## Sheet: C - GWAS SNPs
Table S7 - Sheet C. Genetic variants (SNPs) that are associated with type 2 diabetes (T2D), or glucose or insulin traits with p<5x10-8 and are located in regions stretching from 500kb upstream of the transcription start site to 500kb downstream of the transcriptipn end site of the 395 DEGs found to be associated with T2D in the present study.
Traits inluded in the analysis: T2D, HbA1c, fasting glucose (FG), fasting insulin (FI), disposition index (DI), corrected insulin response (CIR)
SNP	SNP (rsID)	Gene	Distance from TSS	Relative Position	Trait	p-value
10:94469980:T:C	rs11187144	CPEB3	663531	downstream	CIR	2.75e-08
10:94495753:C:A	rs947591	CPEB3	689304	downstream	DI	7.8e-07
12:108620021:G:A	rs11113778	SELPLG	-396033	upstream	DI	9.91e-07
12:108620021:G:A	rs11113778	PRDM4	493373	downstream	DI	9.91e-07
12:95003358:C:A	rs6538520	TMCC3	42460	intragenic	DI	1.81e-06
10:95386207:G:A	rs2785137	FFAR4	59785	downstream	FG	7.51e-09
11:47346723:T:C	rs11039182	SPI1	-29688	upstream	FG	2.49e-21
11:47346723:T:C	rs11039182	ACP2	85870	downstream	FG	2.49e-21
3:170709193:C:T	rs1604038	SLC2A2	-4943	upstream	FG	4.74e-19
3:49455330:C:T	rs11715915	MST1R	-469105	upstream	FG	3.18e-08
4:103684953:C:G	rs223486	CISD2	-105178	upstream	FG	1.12e-08
7:44725538:G:A	rs76639975	RAMP3	-471852	upstream	FG	3.8e-11
7:44725538:G:A	rs76639975	MYO1G	-276723	upstream	FG	3.8e-11
9:111680359:T:G	rs16913693	PTPN3	-457387	upstream	FG	8.55e-11
9:139253839:T:C	rs1128905	ENTR1	-42535	upstream	FG	9.88e-09
7:75176196:G:A	rs1167800	NCF1C	390259	downstream	FI	7.57e-13
1:15368968:C:T	rs1042075586	KAZN	1149680	intragenic	HBA1C	6.67e-09
10:2879544:C:T	rs769778358	PFKP	-228981	upstream	HBA1C	2.7e-10
10:94481917:G:A	rs7923837	CPEB3	675468	downstream	HBA1C	8.81e-12
11:205198:C:A	rs3782123	SIGIRR	-200518	upstream	HBA1C	1.61e-18
11:2858636:C:T	rs74046911	PHLDA2	-90867	upstream	HBA1C	1.17e-30
11:2858636:C:T	rs74046911	CDKN1C	-45807	upstream	HBA1C	1.17e-30
12:7075882:C:T	rs2110073	C1R	-113495	upstream	HBA1C	5.52e-13
12:7075882:C:T	rs2110073	C1S	-21540	upstream	HBA1C	5.52e-13
16:88853729:C:T	rs837763	CYBA	144032	downstream	HBA1C	5.15e-37
17:80613061:T:G	rs2011631	METRNL	-424424	upstream	HBA1C	1.09e-10
17:80613061:T:G	rs2011631	SLC16A3	426788	downstream	HBA1C	1.09e-10
17:80685533:C:T	rs1046896	METRNL	-351952	upstream	HBA1C	1.15e-80
17:80685533:C:T	rs1046896	SLC16A3	499260	downstream	HBA1C	1.15e-80
18:3531938:C:G	rs528669581	MYOM1	465133	downstream	HBA1C	4.63e-08
19:46160660:G:A	rs10404333	PPP1R13L	277764	downstream	HBA1C	1.32e-09
19:46160660:G:A	rs10404333	KLC3	323968	downstream	HBA1C	1.32e-09
21:27960788:C:T	rs558348070	ADAMTS5	-329453	upstream	HBA1C	3.47e-08
22:37453256:G:T	rs2235320	MFNG	-411847	upstream	HBA1C	6.79e-11
22:37462936:A:G	rs855791	MFNG	-402167	upstream	HBA1C	1.39e-36
22:43673335:G:A	rs1004558015	TSPO	125782	downstream	HBA1C	6.57e-09
22:43748301:G:A	rs943719441	TSPO	200748	downstream	HBA1C	6.57e-09
22:43756716:C:T	rs887615825	TSPO	209163	downstream	HBA1C	2.5e-08
22:50105254:G:T	rs747755315	SELENOO	-489373	upstream	HBA1C	4.27e-08
3:170715830:G:A	rs5398	SLC2A2	1694	intragenic	HBA1C	7.52e-16
5:132763692:A:G	rs924824559	FSTL4	231545	intragenic	HBA1C	9.55e-12
5:132875186:T:C	rs896154916	FSTL4	343040	intragenic	HBA1C	2.03e-10
6:25397289:T:C	rs2149227	RIPOR2	592779	downstream	HBA1C	4.88e-09
7:1280875:G:C	rs7808085	ELFN1	-446880	upstream	HBA1C	3.21e-20
8:17367112:A:G	rs142010226	VPS37A	262672	downstream	HBA1C	9.11e-18
8:41549194:T:C	rs6474359	SFRP1	429714	downstream	HBA1C	2.32e-11
8:41630405:G:A	rs4737009	SFRP1	510925	downstream	HBA1C	9.49e-41
9:139320929:C:G	rs10781538	ENTR1	24555	downstream	HBA1C	7.1e-11
X:153557154:A:G	rs140624186	MPP1	-449880	upstream	HBA1C	3.14e-09
X:153686095:C:T	rs149776705	MPP1	-320929	upstream	HBA1C	2.42e-72
X:153760484:C:T	rs72554665	MPP1	-246415	upstream	HBA1C	1.04e-20
X:153761240:A:G	rs76723693	MPP1	-245659	upstream	HBA1C	2.16e-09
X:153891601:C:T	rs7063597	MPP1	-115357	upstream	HBA1C	8.86e-198
X:154167861:C:T	rs370772371	MPP1	160902	downstream	HBA1C	1.03e-09
1:120496119:A:T	rs7534585	ZNF697	334119	downstream	T2D	2.93e-18
1:156120:T:C	-	MTCO1P12	-474954	upstream	T2D	4.67e-09
1:204490674:C:T	rs12039968	AL391822.1	-425062	upstream	T2D	1.49e-10
1:204490674:C:T	rs12039968	PPP1R15B	118165	downstream	T2D	1.49e-10
1:204490674:C:T	rs12039968	REN	366727	downstream	T2D	1.49e-10
10:70371743:C:T	rs2488047	TET1	51649	intragenic	T2D	1.44e-09
10:89617719:C:T	rs11202590	PTEN	-5663	upstream	T2D	4e-12
10:93592703:C:T	rs147689733	CPEB3	-213746	upstream	T2D	1.21e-27
10:93822470:C:A	rs531401883	CPEB3	16021	intragenic	T2D	3.05e-15
10:94153010:T:C	rs368186827	CPEB3	346561	downstream	T2D	1.36e-21
10:94463945:G:A	rs1977833	CPEB3	657496	downstream	T2D	1.46e-124
10:94466064:C:T	rs146935743	CPEB3	659615	downstream	T2D	3.52e-11
10:95067999:C:CA	rs1479500105	FFAR4	-258423	upstream	T2D	2.61e-15
10:95069459:G:A	rs149342515	FFAR4	-256963	upstream	T2D	1.16e-17
10:95137490:T:C	rs555976645	FFAR4	-188932	upstream	T2D	5.55e-18
10:95180978:A:G	rs148825589	FFAR4	-145444	upstream	T2D	1e-16
10:95238334:TC:T	rs372917371	FFAR4	-88088	upstream	T2D	6.7e-16
10:95270356:C:T	rs78185836	FFAR4	-56066	upstream	T2D	7.61e-11
11:117693255:T:C	rs529623	CD3E	-482005	upstream	T2D	4.52e-10
11:117693255:T:C	rs529623	FXYD2	21696	intragenic	T2D	4.52e-10
11:139012:C:T	-	SIGIRR	-266704	upstream	T2D	1.49e-09
11:14671396:G:A	rs118115876	SPON1	687127	downstream	T2D	9.52e-09
11:2194420:G:C	rs10770142	ASCL2	-95305	upstream	T2D	1.95e-45
11:2464025:C:A	rs12277647	PHLDA2	-485478	upstream	T2D	4.83e-08
11:2464025:C:A	rs12277647	CDKN1C	-440418	upstream	T2D	4.83e-08
11:2464025:C:A	rs12277647	ASCL2	174300	downstream	T2D	4.83e-08
11:2497501:C:T	rs718579	PHLDA2	-452002	upstream	T2D	2.59e-09
11:2497501:C:T	rs718579	CDKN1C	-406942	upstream	T2D	2.59e-09
11:2497501:C:T	rs718579	ASCL2	207776	downstream	T2D	2.59e-09
11:2579163:A:G	rs2283164	PHLDA2	-370340	upstream	T2D	7.77e-13
11:2579163:A:G	rs2283164	CDKN1C	-325280	upstream	T2D	7.77e-13
11:2579163:A:G	rs2283164	ASCL2	289438	downstream	T2D	7.77e-13
11:2799679:T:C	rs2237884	PHLDA2	-149824	upstream	T2D	8.81e-10
11:2799679:T:C	rs2237884	CDKN1C	-104764	upstream	T2D	8.81e-10
11:2819385:A:T	rs79197722	PHLDA2	-130118	upstream	T2D	1.07e-10
11:2819385:A:T	rs79197722	CDKN1C	-85058	upstream	T2D	1.07e-10
11:2825029:C:T	rs57274815	PHLDA2	-124474	upstream	T2D	2.56e-09
11:2825029:C:T	rs57274815	CDKN1C	-79414	upstream	T2D	2.56e-09
11:2834461:C:A	rs140400323	PHLDA2	-115042	upstream	T2D	7.49e-14
11:2834461:C:A	rs140400323	CDKN1C	-69982	upstream	T2D	7.49e-14
11:2848357:C:T	rs138205568	PHLDA2	-101146	upstream	T2D	4.53e-25
11:2848357:C:T	rs138205568	CDKN1C	-56086	upstream	T2D	4.53e-25
11:2852935:C:T	rs183020588	PHLDA2	-96568	upstream	T2D	2.12e-09
11:2852935:C:T	rs183020588	CDKN1C	-51508	upstream	T2D	2.12e-09
11:2858546:C:T	rs2237897	PHLDA2	-90957	upstream	T2D	1.2e-262
11:2858546:C:T	rs2237897	CDKN1C	-45897	upstream	T2D	1.2e-262
11:3060977:A:G	rs117569846	PHLDA2	111474	downstream	T2D	1.51e-08
11:3060977:A:G	rs117569846	CDKN1C	156534	downstream	T2D	1.51e-08
11:34950920:G:C	rs967506	PDHX	13544	intragenic	T2D	1.46e-10
11:65337251:A:T	rs1346	CCDC85B	-320893	upstream	T2D	8.38e-18
11:66033430:C:T	rs2276036	RBM14-RBM4	-350667	upstream	T2D	2.94e-10
11:66033430:C:T	rs2276036	CCDC85B	375286	downstream	T2D	2.94e-10
11:68855363:G:A	rs3829241	MRGPRF	83500	downstream	T2D	4e-10
11:76207709:G:A	rs72930511	TSKU	-285586	upstream	T2D	4.27e-11
12:108618630:C:T	rs3764002	SELPLG	-397424	upstream	T2D	6.58e-22
12:108618630:C:T	rs3764002	PRDM4	491982	downstream	T2D	6.58e-22
12:21858180:C:T	rs860447	ST8SIA1	-358527	upstream	T2D	2.79e-10
12:21858180:C:T	rs860447	IAPP	350287	downstream	T2D	2.79e-10
12:50263148:G:A	rs7132908	FAIM2	2469	intragenic	T2D	1.01e-10
13:26776999:A:G	rs34584161	ATP8A2	830888	downstream	T2D	1.62e-25
15:38843476:G:A	rs72727387	RASGRP1	63172	intragenic	T2D	6.63e-15
15:38873115:T:C	rs34715063	RASGRP1	92811	downstream	T2D	1.04e-11
15:90420673:G:A	rs12440156	CIB1	-352534	upstream	T2D	6.49e-28
15:91528070:C:G	rs2301825	SV2B	-115110	upstream	T2D	7.29e-37
16:69588572:T:C	rs1364063	TMED6	211419	downstream	T2D	8.48e-10
16:71682796:T:C	rs61733125	CMTR2	367504	downstream	T2D	1.17e-09
16:88554480:T:C	rs9937296	CYBA	-155217	upstream	T2D	3.08e-11
17:37746307:T:C	rs11078916	PNMT	-77927	upstream	T2D	1.5e-08
17:73773155:G:A	rs1060113	ITGB4	55746	downstream	T2D	1.12e-08
17:76798362:C:T	rs2306526	C1QTNF1	-220534	upstream	T2D	2.14e-14
19:1211961:C:T	rs62128783	NDUFS7	-171565	upstream	T2D	3.65e-08
19:1211961:C:T	rs62128783	CFD	352298	downstream	T2D	3.65e-08
19:12509536:C:A	rs4804181	MAN2B1	-247789	upstream	T2D	1.1e-14
19:13001547:A:G	rs11085824	MAN2B1	244222	downstream	T2D	2.98e-10
19:19379549:C:T	rs58542926	COMP	485967	downstream	T2D	9.11e-18
19:45325391:C:T	rs6509172	CBLC	44265	downstream	T2D	1.04e-08
19:45411941:T:C	rs429358	PPP1R13L	-470954	upstream	T2D	8.06e-16
19:45411941:T:C	rs429358	KLC3	-424750	upstream	T2D	8.06e-16
19:45411941:T:C	rs429358	CBLC	130815	downstream	T2D	8.06e-16
19:46163796:A:C	rs8109244	PPP1R13L	280900	downstream	T2D	1.87e-51
19:46163796:A:C	rs8109244	KLC3	327104	downstream	T2D	1.87e-51
19:7161383:G:A	rs11882025	SH2D3A	409212	downstream	T2D	7.09e-09
19:7241501:C:T	rs8100562	SH2D3A	489330	downstream	T2D	2.55e-08
2:16229032:A:C	rs4668481	MYCN	148360	downstream	T2D	8.42e-09
2:165528876:C:T	rs13389219	COBLL1	18742	intragenic	T2D	1.46e-48
2:165602642:C:T	rs75327047	COBLL1	92508	intragenic	T2D	1.65e-08
2:16574669:G:A	rs11680058	MYCN	452851	downstream	T2D	4.68e-08
20:36841914:G:A	rs3746471	TGM2	86127	downstream	T2D	7.37e-09
20:42984363:G:C	rs188520200	CCN5	-359121	upstream	T2D	2.17e-08
20:42994812:T:C	rs12625671	CCN5	-348672	upstream	T2D	8.09e-37
20:43042364:C:T	rs1800961	CCN5	-301120	upstream	T2D	7.3e-22
20:43240656:A:G	rs531416278	CCN5	-102829	upstream	T2D	2.28e-12
20:57391933:T:C	rs4810144	CTSZ	-178307	upstream	T2D	6.98e-10
20:62753138:A:G	rs4809404	SOX18	74203	downstream	T2D	1.33e-08
22:30200761:C:G	rs28265	LIF	-435681	upstream	T2D	1.47e-11
22:35679951:T:C	rs2272789	MB	-322806	upstream	T2D	7.35e-09
22:35679951:T:C	rs2272789	RASD2	-256873	upstream	T2D	7.35e-09
22:35679951:T:C	rs2272789	ISX	217822	downstream	T2D	7.35e-09
22:46309196:C:CGAGG	rs35763230	FBLN1	411078	downstream	T2D	9.9e-09
22:50356274:C:T	rs28645887	SELENOO	-238353	upstream	T2D	1.12e-23
3:113146130:T:C	rs59722850	ATP6V1A	-319750	upstream	T2D	2.57e-10
3:115903:C:T	-	CHL1	-122543	upstream	T2D	5.42e-09
3:124921457:C:T	rs9873519	ITGB5	440665	downstream	T2D	4.12e-14
3:170727351:G:A	rs1879442	SLC2A2	13215	intragenic	T2D	3.88e-25
3:186674138:C:G	rs6444187	RPL39L	-164598	upstream	T2D	1.2e-25
3:195831237:T:C	rs9872347	FBXO45	-464245	upstream	T2D	1.91e-12
3:50174197:G:T	rs2624847	MST1R	249762	downstream	T2D	8.22e-10
4:18046625:G:T	rs6449354	LCORL	203803	downstream	T2D	5.98e-12
4:71835822:G:A	rs7674402	JCHAIN	314564	downstream	T2D	2.62e-18
4:83582211:C:G	rs3733227	TMEM150C	177888	downstream	T2D	2.42e-13
5:133861663:C:T	rs329118	MTND5P11	-398675	upstream	T2D	9.5e-18
5:176535209:A:G	rs12654493	F12	-293932	upstream	T2D	6.37e-14
5:176535209:A:G	rs12654493	UNC5A	297689	downstream	T2D	6.37e-14
5:74808880:C:T	rs4604177	GCNT4	487709	downstream	T2D	1.06e-14
6:138851347:C:T	rs6919935	PERP	441705	downstream	T2D	4.21e-10
6:40409243:T:C	rs34298980	LRFN2	49913	intragenic	T2D	1.05e-09
7:150537635:G:A	rs62492368	AOC1	15920	intragenic	T2D	5.21e-11
7:19795:A:G	-	FAM20C	-172776	upstream	T2D	1.46e-08
7:30821:G:A	-	FAM20C	-161750	upstream	T2D	4.96e-08
7:89752238:G:C	rs39233	CLDN12	-260797	upstream	T2D	9.14e-14
8:145536056:A:G	rs62530366	SLC39A4	-97372	upstream	T2D	1.1e-16
8:145536056:A:G	rs62530366	GPAA1	229780	downstream	T2D	1.1e-16
8:145982179:G:T	rs7838846	SLC39A4	347052	downstream	T2D	1.77e-10
8:41519248:T:C	rs516946	SFRP1	399768	downstream	T2D	6.63e-55
8:41523667:C:T	rs144239281	SFRP1	404187	downstream	T2D	2.96e-09
8:75147209:G:C	rs3780012	GDAP1	-86156	upstream	T2D	3.65e-10
9:139243334:T:A	rs28429551	ENTR1	-53040	upstream	T2D	2.8e-45
9:139246559:A:G	rs373864848	ENTR1	-49815	upstream	T2D	3.5e-09
9:19074538:A:G	rs12380322	SLC24A2	-432912	upstream	T2D	4.71e-12
9:96971159:C:T	rs10821316	BARX1	257250	downstream	T2D	3.18e-08
X:48690416:G:T	rs6520383	WDR13	241964	downstream	T2D	2.57e-08

## Sheet: D - Islet cis-mQTLs
Table S7 - Sheet D. Genetic variants (SNPs) associated with DNA methlyation in cis, so called cis-mQTLs, of CpG sites annotated to the DEGs found to be associated with type 2 diabetes (T2D) in the present study.
The mQTL data comes form Olsson et al (PMID 25375650)
SNP (rsID)	CpG Site	SNP Minor Allele	SNP Major Allele	T Stat (SNP vs CpG)	Corrected P Value	Distance Between SNP and CpG site (bp)	Gene	Gene region	CpG island	Stretch enhancers	Active Enhancers
rs10038	cg22316634	A	C	-8.73	2.79e-05	2489	COMP	Body	N_Shore	NA	NA
rs10054755	cg13386926	G	A	-9.03	7.02e-06	79354	NIPAL4	Body	S_Shelf	NA	NA
rs1007602	cg04518342	A	G	-7.19	0.0296	9060	PDLIM4;PDLIM4	TSS1500;TSS1500	Island	NA	NA
rs10094736	cg19041462	G	A	-8.8	2.04e-05	15619	VPS37A;VPS37A	3'UTR;3'UTR	Open_Sea	NA	NA
rs1011211	cg07933378	A	C	11.5	1.09e-10	21693	SLC39A4;SLC39A4	1stExon;TSS200	Island	NA	NA
rs10125775	cg13738729	A	G	10.51	8.72e-09	3944	PAX5	Body	S_Shelf	NA	NA
rs10173063	cg23290207	A	G	7.45	0.00929	33382	COBLL1	TSS1500	Island	NA	NA
rs10191694	cg15147113	A	C	16.79	4.33e-20	1376	SERPINE2;SERPINE2;SERPINE2;SERPINE2	Body;Body;Body;Body	Open_Sea	NA	NA
rs10232827	cg12169661	A	G	8.35	0.000156	28377	CLDN3;CLDN3	3'UTR;1stExon	Island	NA	NA
rs10232827	cg24419391	A	G	8.63	4.4e-05	28499	CLDN3;CLDN3	3'UTR;1stExon	Island	NA	NA
rs10266412	cg12169661	A	G	-8.78	2.25e-05	27183	CLDN3;CLDN3	3'UTR;1stExon	Island	NA	NA
rs1034740	cg07846874	G	A	-8.08	0.000537	32087	THSD7A	Body	Open_Sea	NA	NA
rs10476052	cg13386926	A	C	-12.12	7.1e-12	10135	NIPAL4	Body	S_Shelf	NA	NA
rs1048789	cg16655091	A	C	-9.06	6.26e-06	4603	ATP8A2	Body	S_Shelf	NA	NA
rs10511017	cg01137672	G	A	9.61	5.16e-07	29676	FOXP1;FOXP1	5'UTR;5'UTR	Open_Sea	NA	NA
rs1051168	cg12863693	A	C	10.15	4.46e-08	631	NMB;NMB	Body;Body	N_Shore	NA	NA
rs10512491	cg18828268	A	G	-21.41	4.4e-27	107537	BRIP1	Body	N_Shelf	NA	NA
rs10515750	cg13386926	A	G	-9.03	7.02e-06	80327	NIPAL4	Body	S_Shelf	NA	NA
rs1053000	cg06995503	A	G	-8.23	0.000268	34	PFKP	3'UTR	N_Shore	NA	NA
rs1055919	cg16505953	A	G	-15.01	4.29e-17	174	PLIN3;PLIN3;PLIN3	Body;Body;Body	Island	NA	NA
rs1060998	cg21812850	A	G	-7.24	0.0232	3238	SLC2A5;SLC2A5	3'UTR;Body	N_Shelf	NA	NA
rs10754417	cg06632794	C	A	-7.45	0.00907	13405	ZNF697	TSS1500	Island	NA	NA
rs10759960	cg17702692	A	G	-10.08	6.18e-08	8625	FOXE1;FOXE1	3'UTR;1stExon	Island	NA	NA
rs10761133	cg09954631	G	A	8.31	0.000187	1774	ROR2	Body	Island	NA	NA
rs10762183	cg00972288	C	A	-7.73	0.00262	68949	SIRT1;SIRT1	TSS1500;TSS200	Island	NA	NA
rs10794566	cg05906144	G	A	7.44	0.00981	2	CPXM2	Body	Open_Sea	NA	NA
rs10823120	cg00972288	A	G	-7.29	0.0191	75734	SIRT1;SIRT1	TSS1500;TSS200	Island	NA	NA
rs10861941	cg24739935	G	A	-7.3	0.0183	54540	SYT1;SYT1;SYT1	Body;Body;Body	Open_Sea	NA	NA
rs10864382	cg21812850	G	A	-9.39	1.38e-06	1631	SLC2A5;SLC2A5	3'UTR;Body	N_Shelf	NA	NA
rs10872238	cg11927033	G	A	7.99	0.000809	8626	PKIB;PKIB;SERINC1	1stExon;5'UTR;TSS200	Island	NA	NA
rs10903967	cg24260931	A	G	-8.94	1.05e-05	1076	PFKP	Body	N_Shore	NA	NA
rs10906	cg03196364	A	G	-13.39	3.14e-14	35715	BEST3;BEST3	Body;TSS200	Open_Sea	NA	NA
rs10906	cg10690467	A	G	12.11	7.43e-12	254	BEST3;BEST3	3'UTR;3'UTR	Open_Sea	NA	NA
rs10915207	cg18346634	G	A	10.13	4.81e-08	33240	OPRD1	3'UTR	S_Shore	NA	NA
rs10917052	cg21272897	A	G	11.01	9.38e-10	36466	HSPG2	Body	Island	NA	NA
rs10992132	cg09954631	G	A	7.55	0.00592	34106	ROR2	Body	Island	NA	NA
rs10992142	cg09954631	A	G	7.34	0.015	22772	ROR2	Body	Island	NA	NA
rs10992151	cg09954631	A	G	8.34	0.000167	3881	ROR2	Body	Island	NA	NA
rs10992161	cg09954631	G	A	7.38	0.0129	39195	ROR2	Body	Island	NA	NA
rs10997868	cg00972288	C	A	-7.67	0.00339	20611	SIRT1;SIRT1	TSS1500;TSS200	Island	NA	NA
rs10997870	cg00972288	C	A	-7.73	0.00262	23666	SIRT1;SIRT1	TSS1500;TSS200	Island	NA	NA
rs10997875	cg00972288	A	G	-7.29	0.0191	35476	SIRT1;SIRT1	TSS1500;TSS200	Island	NA	NA
rs11087490	cg09852918	G	A	-15.64	3.49e-18	91	CST7	TSS200	Open_Sea	NA	NA
rs11089436	cg00243527	A	C	-7.23	0.0252	21705	LIF	Body	N_Shore	NA	NA
rs11128348	cg23337650	G	A	7.1	0.0442	19354	PDZRN3	Body	Open_Sea	chr3:73618800:73623200	NA
rs11177773	cg03196364	A	G	-13.6	1.32e-14	35862	BEST3;BEST3	Body;TSS200	Open_Sea	NA	NA
rs11177773	cg10690467	A	G	13.9	3.85e-15	401	BEST3;BEST3	3'UTR;3'UTR	Open_Sea	NA	NA
rs11177789	cg03196364	C	A	-15.29	1.38e-17	9995	BEST3;BEST3	Body;TSS200	Open_Sea	NA	NA
rs11177789	cg10690467	C	A	10.74	3.11e-09	25466	BEST3;BEST3	3'UTR;3'UTR	Open_Sea	NA	NA
rs11203006	cg02022481	G	A	9.85	1.68e-07	50439	CH25H	1stExon	N_Shore	NA	NA
rs11203006	cg11662264	G	A	8.69	3.27e-05	50967	CH25H;CH25H	5'UTR;1stExon	N_Shore	NA	NA
rs11203006	cg20341758	G	A	9.34	1.71e-06	50136	CH25H;CH25H	3'UTR;1stExon	N_Shore	NA	NA
rs11203006	cg23410627	G	A	9.94	1.15e-07	50722	CH25H	1stExon	N_Shore	NA	NA
rs11203006	cg23967742	G	A	7.1	0.0436	50616	CH25H	1stExon	N_Shore	NA	NA
rs11241752	cg00405699	A	G	-7.5	0.00725	19685	ST8SIA4;ST8SIA4	TSS1500;TSS1500	S_Shore	NA	NA
rs11241755	cg00405699	A	G	-7.5	0.00725	18454	ST8SIA4;ST8SIA4	TSS1500;TSS1500	S_Shore	NA	NA
rs11251721	cg11218432	A	G	-14.94	5.5e-17	0	PFKP	Body	S_Shelf	NA	NA
rs11251728	cg22667358	G	A	-10.55	7.19e-09	7694	PFKP	Body	Open_Sea	chr10:3169600:3174800	NA
rs11251728	cg22778843	G	A	-7.29	0.0193	8377	PFKP	Body	Open_Sea	chr10:3169600:3174800	NA
rs1127678	cg03956820	A	G	7.23	0.0253	130667	SLC16A3;SLC16A3;SLC16A3;SLC16A3	1stExon;5'UTR;5'UTR;5'UTR	S_Shore	NA	NA
rs1127678	cg10377245	A	G	9.54	6.83e-07	130486	SLC16A3;SLC16A3;SLC16A3	TSS200;5'UTR;5'UTR	Island	NA	NA
rs1127678	cg17932802	A	G	8.9	1.28e-05	130475	SLC16A3;SLC16A3;SLC16A3	TSS200;5'UTR;5'UTR	Island	NA	NA
rs1127678	cg18083597	A	G	7.18	0.0306	130642	SLC16A3;SLC16A3;SLC16A3	TSS200;5'UTR;5'UTR	S_Shore	NA	NA
rs1127678	cg19590707	A	G	10.68	4.15e-09	130158	SLC16A3;SLC16A3;SLC16A3	5'UTR;TSS1500;5'UTR	Island	NA	NA
rs1127678	cg23224090	A	G	7.94	0.00103	130546	SLC16A3;SLC16A3;SLC16A3	TSS200;5'UTR;5'UTR	S_Shore	NA	NA
rs1127678	cg25804541	A	G	8.25	0.000249	129894	SLC16A3;SLC16A3;SLC16A3	5'UTR;TSS1500;5'UTR	Island	NA	NA
rs1127678	cg27355141	A	G	7.23	0.0245	130649	SLC16A3;SLC16A3;SLC16A3	TSS200;5'UTR;5'UTR	S_Shore	NA	NA
rs1132173	cg23614816	A	G	-11.72	4.11e-11	7	PFKP	Body	S_Shelf	NA	NA
rs1142530	cg02639931	G	A	18.76	3.28e-23	644	NDUFS7	Body	Island	NA	NA
rs1146359	cg22427279	A	G	-7.38	0.0124	273377	NHLH2;NHLH2	TSS1500;TSS1500	S_Shelf	NA	NA
rs11577465	cg08851607	A	G	-14.78	1.07e-16	1025	ASTN1;ASTN1	Body;Body	N_Shelf	NA	NA
rs11579602	cg10117369	A	G	9	8.16e-06	677	LAX1;LAX1	TSS200;TSS200	Open_Sea	NA	NA
rs11631921	cg12863693	A	G	7.96	0.000903	57874	NMB;NMB	Body;Body	N_Shore	NA	NA
rs11633371	cg02401352	C	A	9.12	4.74e-06	2494	ACAN;ACAN	5'UTR;5'UTR	Open_Sea	NA	NA
rs11634320	cg12863693	A	C	10.57	6.8e-09	28968	NMB;NMB	Body;Body	N_Shore	NA	NA
rs11637142	cg12863693	G	A	8.14	0.000407	94776	NMB;NMB	Body;Body	N_Shore	NA	NA
rs11638290	cg12863693	A	G	8.76	2.38e-05	26485	NMB;NMB	Body;Body	N_Shore	NA	NA
rs11657459	cg03956820	A	C	7.23	0.0253	30751	SLC16A3;SLC16A3;SLC16A3;SLC16A3	1stExon;5'UTR;5'UTR;5'UTR	S_Shore	NA	NA
rs11657459	cg10377245	A	C	9.54	6.83e-07	30570	SLC16A3;SLC16A3;SLC16A3	TSS200;5'UTR;5'UTR	Island	NA	NA
rs11657459	cg17932802	A	C	8.9	1.28e-05	30559	SLC16A3;SLC16A3;SLC16A3	TSS200;5'UTR;5'UTR	Island	NA	NA
rs11657459	cg18083597	A	C	7.18	0.0306	30726	SLC16A3;SLC16A3;SLC16A3	TSS200;5'UTR;5'UTR	S_Shore	NA	NA
rs11657459	cg19590707	A	C	10.68	4.15e-09	30242	SLC16A3;SLC16A3;SLC16A3	5'UTR;TSS1500;5'UTR	Island	NA	NA
rs11657459	cg23224090	A	C	7.94	0.00103	30630	SLC16A3;SLC16A3;SLC16A3	TSS200;5'UTR;5'UTR	S_Shore	NA	NA
rs11657459	cg25804541	A	C	8.25	0.000249	29978	SLC16A3;SLC16A3;SLC16A3	5'UTR;TSS1500;5'UTR	Island	NA	NA
rs11657459	cg27355141	A	C	7.23	0.0245	30733	SLC16A3;SLC16A3;SLC16A3	TSS200;5'UTR;5'UTR	S_Shore	NA	NA
rs11658469	cg00897863	A	G	-10.89	1.59e-09	140996	LRRC37B	TSS1500	Open_Sea	NA	NA
rs11666067	cg02639931	C	A	13.88	4.19e-15	1623	NDUFS7	Body	Island	NA	NA
rs11707920	cg25658612	G	A	-8.32	0.000181	94503	MYRIP	Body	Open_Sea	NA	NA
rs11710738	cg25799073	A	G	-8.67	3.59e-05	24875	PHLDB2;PLCXD2	5'UTR;Body	Open_Sea	NA	NA
rs11712688	cg01137672	A	G	-7.59	0.00486	790	FOXP1;FOXP1	5'UTR;5'UTR	Open_Sea	NA	NA
rs11738489	cg22461201	G	A	-15.61	3.89e-18	545	PDZD2	TSS1500	Open_Sea	NA	NA
rs11739062	cg13386926	A	C	-12.12	7.1e-12	11302	NIPAL4	Body	S_Shelf	NA	NA
rs11749762	cg13386926	G	A	-12.12	7.1e-12	11216	NIPAL4	Body	S_Shelf	NA	NA
rs11756502	cg02997295	A	G	-10.87	1.75e-09	9116	THBS2	Body	S_Shore	NA	NA
rs11756502	cg23966665	A	G	15.21	1.92e-17	3325	THBS2	Body	N_Shore	NA	NA
rs11764572	cg12169661	G	A	-8.1	0.000493	4959	CLDN3;CLDN3	3'UTR;1stExon	Island	NA	NA
rs11810496	cg18861547	G	A	7.14	0.0368	27215	HSPG2	Body	Open_Sea	NA	NA
rs11870326	cg18527716	G	A	-12.19	5.24e-12	5124	C1QTNF1;C1QTNF1;C1QTNF1	5'UTR;5'UTR;5'UTR	Open_Sea	NA	NA
rs11969025	cg19190211	G	A	-8.71	3.01e-05	7190	SMOC2;SMOC2	Body;Body	Island	NA	NA
rs11979807	cg12169661	C	A	-8.1	0.000493	453	CLDN3;CLDN3	3'UTR;1stExon	Island	NA	NA
rs11992877	cg02583091	A	G	8.85	1.61e-05	37131	SLC39A4;SLC39A4	Body;Body	Island	NA	NA
rs11992877	cg04803798	A	G	-7.24	0.024	40545	SLC39A4;SLC39A4	TSS200;TSS1500	S_Shore	NA	NA
rs11992877	cg05681977	A	G	8.61	4.79e-05	37184	SLC39A4;SLC39A4	Body;Body	Island	NA	NA
rs11992877	cg14228592	A	G	8.16	0.000366	37431	SLC39A4;SLC39A4	Body;Body	Island	NA	NA
rs12021769	cg08851607	A	G	-10.89	1.59e-09	1812	ASTN1;ASTN1	Body;Body	N_Shelf	NA	NA
rs12023	cg10666341	A	C	-20.54	7.6e-26	1	PLA1A	3'UTR	Open_Sea	NA	NA
rs12076549	cg13078798	A	C	-7.82	0.00176	1968	TGFBR3	Body	Open_Sea	NA	NA
rs12192360	cg11927033	A	G	7.99	0.000809	40626	PKIB;PKIB;SERINC1	1stExon;5'UTR;TSS200	Island	NA	NA
rs12205759	cg11927033	G	A	8.67	3.7e-05	40602	PKIB;PKIB;SERINC1	1stExon;5'UTR;TSS200	Island	NA	NA
rs12329446	cg09852918	A	G	-15.64	3.49e-18	12268	CST7	TSS200	Open_Sea	NA	NA
rs12348691	cg17702692	G	A	-7.19	0.0298	8688	FOXE1;FOXE1	3'UTR;1stExon	Island	NA	NA
rs12359035	cg18166150	A	G	7.35	0.0144	39520	PFKP	Body	Open_Sea	chr10:3166400:3169400	NA
rs12367514	cg03196364	A	G	-8.6	4.97e-05	57726	BEST3;BEST3	Body;TSS200	Open_Sea	NA	NA
rs12367514	cg10690467	A	G	8.2	0.000307	22265	BEST3;BEST3	3'UTR;3'UTR	Open_Sea	NA	NA
rs12427600	cg01034396	G	A	7.24	0.0241	34154	SMAD9;SMAD9	TSS1500;TSS1500	S_Shore	NA	NA
rs12427600	cg02985381	G	A	8.03	0.000678	34096	SMAD9;SMAD9	TSS1500;TSS1500	Island	NA	NA
rs12435	cg18026667	G	A	-8.41	0.000119	728	THBS2	3'UTR	Open_Sea	NA	NA
rs12436	cg03028786	A	C	-17.84	8.9e-22	30849	SERPINE2;SERPINE2;SERPINE2;SERPINE2	5'UTR;TSS1500;Body;5'UTR	Open_Sea	NA	NA
rs12436	cg13004280	A	C	-7.24	0.0241	112	SERPINE2;SERPINE2;SERPINE2;SERPINE2	Body;Body;Body;Body	Open_Sea	NA	NA
rs12436	cg18737136	A	C	-8.66	3.77e-05	135	SERPINE2;SERPINE2;SERPINE2;SERPINE2	Body;Body;Body;Body	Open_Sea	NA	NA
rs12436	cg20343375	A	C	-8.41	0.00012	165	SERPINE2;SERPINE2;SERPINE2;SERPINE2	Body;Body;Body;Body	Open_Sea	NA	NA
rs12436	cg21516763	A	C	-7.77	0.00223	138	SERPINE2;SERPINE2;SERPINE2;SERPINE2	Body;Body;Body;Body	Open_Sea	NA	NA
rs12439075	cg02401352	A	G	-24.66	2.14e-31	1573	ACAN;ACAN	5'UTR;5'UTR	Open_Sea	NA	NA
rs1245766	cg24739935	G	A	-7.21	0.0272	38046	SYT1;SYT1;SYT1	Body;Body;Body	Open_Sea	NA	NA
rs1245775	cg24739935	G	A	-11.01	9.46e-10	54128	SYT1;SYT1;SYT1	Body;Body;Body	Open_Sea	NA	NA
rs12459667	cg10776061	A	G	16.66	6.86e-20	34526	MAN2B1	Body	S_Shore	NA	NA
rs1249582	cg13997720	A	G	7.25	0.0221	15089	MRGPRF;MRGPRF	TSS200;TSS200	S_Shelf	chr11:68775200:68782400	NA
rs12506745	cg18651932	C	A	-8.81	1.9e-05	6137	STBD1	TSS1500	N_Shore	chr4:77213200:77227200	NA
rs12552858	cg09954631	G	A	7.55	0.00592	19140	ROR2	Body	Island	NA	NA
rs12585947	cg13506281	A	G	-7.72	0.00268	47290	MTUS2	Body	Island	NA	NA
rs12673692	cg07846874	A	G	-26.04	4.25e-33	1	THSD7A	Body	Open_Sea	NA	NA
rs12674351	cg07846874	A	G	-10.1	5.51e-08	1324	THSD7A	Body	Open_Sea	NA	NA
rs12695295	cg06805542	G	A	-7.18	0.0316	9063	ATP6V1A;NAA50	TSS200;TSS1500	S_Shore	NA	NA
rs12697260	cg22461201	A	G	-10.6	5.86e-09	1812	PDZD2	TSS1500	Open_Sea	NA	NA
rs12705034	cg13322072	A	G	-10.18	3.87e-08	15889	KPNA7	Body	Open_Sea	NA	NA
rs12774814	cg16397968	A	C	-10.92	1.41e-09	17832	PFKP	Body	S_Shelf	NA	NA
rs12774814	cg22667358	A	C	8.11	0.000471	11426	PFKP	Body	Open_Sea	chr10:3169600:3174800	NA
rs1281693	cg22427279	G	A	-8.01	0.00072	133785	NHLH2;NHLH2	TSS1500;TSS1500	S_Shelf	NA	NA
rs12854420	cg02628858	A	G	-10.78	2.64e-09	52140	MTUS2	Body	N_Shelf	NA	NA
rs12854420	cg13506281	A	G	-14.39	5.21e-16	48741	MTUS2	Body	Island	NA	NA
rs12885300	cg08183125	A	G	8.67	3.63e-05	27	DIO2;DIO2;DIO2;DIO2;DIO2	TSS1500;1stExon;5'UTR;5'UTR;1stExon	Open_Sea	NA	NA
rs1288685	cg01137672	A	G	7.38	0.0125	32741	FOXP1;FOXP1	5'UTR;5'UTR	Open_Sea	NA	NA
rs1288987	cg20891481	A	C	9.48	9.29e-07	3297	FOXP1	Body	S_Shore	chr3:71115000:71130400	NA
rs13091878	cg03021329	C	A	10.09	5.9e-08	34871	ITGB5	Body	Open_Sea	chr3:124544000:124554200	NA
rs13092608	cg25658612	G	A	-8.32	0.000181	102811	MYRIP	Body	Open_Sea	NA	NA
rs13140287	cg03088219	G	A	18.94	1.78e-23	1	GPM6A;GPM6A;GPM6A	Body;Body;Body	Open_Sea	chr4:176704000:176711800	NA
rs13152740	cg00675157	A	G	-30.25	6.82e-38	1	GABRA2;GABRA2	Body;Body	Open_Sea	NA	NA
rs13224433	cg13322072	G	A	-10.18	3.87e-08	15689	KPNA7	Body	Open_Sea	NA	NA
rs13232536	cg24419391	A	G	7.68	0.00326	35992	CLDN3;CLDN3	3'UTR;1stExon	Island	NA	NA
rs13243638	cg13322072	A	C	-21.07	1.31e-26	3688	KPNA7	Body	Open_Sea	NA	NA
rs1325597	cg04735660	A	C	-8.04	0.000646	227556	MIR488;ASTN1;ASTN1	TSS1500;Body;Body	Open_Sea	NA	NA
rs13267258	cg19041462	A	G	-8.61	4.81e-05	60432	VPS37A;VPS37A	3'UTR;3'UTR	Open_Sea	NA	NA
rs13323756	cg10666341	A	G	-12.92	2.31e-13	43516	PLA1A	3'UTR	Open_Sea	NA	NA
rs13326962	cg25658612	A	G	7.89	0.00126	88441	MYRIP	Body	Open_Sea	NA	NA
rs13331379	cg03833429	A	G	-8.81	1.95e-05	1949	SRL	Body	Open_Sea	NA	NA
rs13353497	cg24524379	A	C	-15.24	1.66e-17	1867	LRRC2;LRRC2	5'UTR;5'UTR	Open_Sea	NA	NA
rs13355889	cg00405699	A	G	-7.5	0.00725	25302	ST8SIA4;ST8SIA4	TSS1500;TSS1500	S_Shore	NA	NA
rs1342718	cg22427279	A	G	-7.79	0.00203	65369	NHLH2;NHLH2	TSS1500;TSS1500	S_Shelf	NA	NA
rs1390343	cg03088219	G	A	-9.32	1.86e-06	5055	GPM6A;GPM6A;GPM6A	Body;Body;Body	Open_Sea	chr4:176704000:176711800	NA
rs1420378	cg00729049	A	C	7.12	0.0407	48771	GAD1;GAD1	Body;Body	Island	NA	NA
rs1438828	cg03028786	G	A	-19.63	1.59e-24	19124	SERPINE2;SERPINE2;SERPINE2;SERPINE2	5'UTR;TSS1500;Body;5'UTR	Open_Sea	NA	NA
rs1438828	cg13004280	G	A	-7.36	0.0135	11837	SERPINE2;SERPINE2;SERPINE2;SERPINE2	Body;Body;Body;Body	Open_Sea	NA	NA
rs1438828	cg18737136	G	A	-8.84	1.69e-05	11860	SERPINE2;SERPINE2;SERPINE2;SERPINE2	Body;Body;Body;Body	Open_Sea	NA	NA
rs1438828	cg20343375	G	A	-8.61	4.88e-05	11890	SERPINE2;SERPINE2;SERPINE2;SERPINE2	Body;Body;Body;Body	Open_Sea	NA	NA
rs1438828	cg21516763	G	A	-7.82	0.00171	11863	SERPINE2;SERPINE2;SERPINE2;SERPINE2	Body;Body;Body;Body	Open_Sea	NA	NA
rs1442060	cg00675157	A	G	-7.32	0.0163	15153	GABRA2;GABRA2	Body;Body	Open_Sea	NA	NA
rs1443435	cg17702692	A	G	-7.19	0.0298	213	FOXE1;FOXE1	3'UTR;1stExon	Island	NA	NA
rs1529472	cg10776061	G	A	16.66	6.86e-20	36132	MAN2B1	Body	S_Shore	NA	NA
rs1548504	cg07846874	G	A	-10.1	5.51e-08	6212	THSD7A	Body	Open_Sea	NA	NA
rs1557731	cg00897863	C	A	-14.54	2.84e-16	25855	LRRC37B	TSS1500	Open_Sea	NA	NA
rs1612895	cg21812850	G	A	-7.36	0.014	25316	SLC2A5;SLC2A5	3'UTR;Body	N_Shelf	NA	NA
rs162901	cg21743925	G	A	-14.76	1.16e-16	15466	PDLIM4;PDLIM4	Body;Body	N_Shelf	chr5:131595000:131605600	NA
rs162907	cg04518342	G	A	-7.26	0.0217	12954	PDLIM4;PDLIM4	TSS1500;TSS1500	Island	NA	NA
rs16850406	cg04735660	A	G	-17.19	9.75e-21	109224	MIR488;ASTN1;ASTN1	TSS1500;Body;Body	Open_Sea	NA	NA
rs16850555	cg04735660	A	G	-18.91	1.93e-23	45203	MIR488;ASTN1;ASTN1	TSS1500;Body;Body	Open_Sea	NA	NA
rs16850689	cg04735660	A	G	-22.52	1.3e-28	15690	MIR488;ASTN1;ASTN1	TSS1500;Body;Body	Open_Sea	NA	NA
rs16854007	cg04096525	A	G	-7.22	0.0257	3206	TRIM67	3'UTR	Open_Sea	NA	NA
rs16865421	cg03028786	G	A	-7.8	0.00189	39332	SERPINE2;SERPINE2;SERPINE2;SERPINE2	5'UTR;TSS1500;Body;5'UTR	Open_Sea	NA	NA
rs16945724	cg18828268	A	G	-10.42	1.33e-08	80130	BRIP1	Body	N_Shelf	NA	NA
rs16982311	cg15549821	A	G	-18.52	7.66e-23	87	PLEKHA4;PLEKHA4	Body;Body	S_Shore	NA	NA
rs17005544	cg24739935	A	G	-14.05	2.04e-15	29238	SYT1;SYT1;SYT1	Body;Body;Body	Open_Sea	NA	NA
rs17008544	cg01137672	A	G	8.07	0.000559	27983	FOXP1;FOXP1	5'UTR;5'UTR	Open_Sea	NA	NA
rs17029340	cg10101634	A	G	-7.27	0.0204	19020	CMTM7;CMTM7	TSS1500;TSS1500	N_Shore	NA	NA
rs17117126	cg02022481	G	A	10.94	1.3e-09	2498	CH25H	1stExon	N_Shore	NA	NA
rs17117126	cg11662264	G	A	8.31	0.000186	3026	CH25H;CH25H	5'UTR;1stExon	N_Shore	NA	NA
rs17117126	cg20341758	G	A	11.01	9.21e-10	2195	CH25H;CH25H	3'UTR;1stExon	N_Shore	NA	NA
rs17117126	cg23410627	G	A	10.59	6.06e-09	2781	CH25H	1stExon	N_Shore	NA	NA
rs17117126	cg23967742	G	A	7.84	0.00161	2675	CH25H	1stExon	N_Shore	NA	NA
rs1714414	cg25658612	G	A	-17.3	6.29e-21	28556	MYRIP	Body	Open_Sea	NA	NA
rs17164813	cg07846874	A	C	-12.25	4.05e-12	47971	THSD7A	Body	Open_Sea	NA	NA
rs17164819	cg07846874	G	A	-9.99	8.93e-08	50594	THSD7A	Body	Open_Sea	NA	NA
rs17182434	cg00897863	G	A	-14.54	2.84e-16	32959	LRRC37B	TSS1500	Open_Sea	NA	NA
rs17313493	cg04735660	G	A	-17.19	9.75e-21	93612	MIR488;ASTN1;ASTN1	TSS1500;Body;Body	Open_Sea	NA	NA
rs17363814	cg16505953	A	G	7.73	0.00263	7330	PLIN3;PLIN3;PLIN3	Body;Body;Body	Island	NA	NA
rs174986	cg18690368	A	G	7.37	0.0134	7102	WIPF3	Body	S_Shore	NA	NA
rs17513917	cg13078798	A	G	38.74	4.93e-46	1530	TGFBR3	Body	Open_Sea	NA	NA
rs17612126	cg12405136	A	C	-8.24	0.000261	75683	MRGPRF;MRGPRF	TSS1500;TSS1500	S_Shelf	chr11:68775200:68782400	NA
rs17673260	cg02639931	G	A	-10.25	2.81e-08	23588	NDUFS7	Body	Island	NA	NA
rs17742911	cg07114544	C	A	10.29	2.3e-08	397	NTN1	Body	Open_Sea	NA	NA
rs1775698	cg22427279	A	G	-7.14	0.0362	153416	NHLH2;NHLH2	TSS1500;TSS1500	S_Shelf	NA	NA
rs1775702	cg22427279	C	A	-7.14	0.0369	146382	NHLH2;NHLH2	TSS1500;TSS1500	S_Shelf	NA	NA
rs17780080	cg00897863	A	G	-14.54	2.84e-16	4276	LRRC37B	TSS1500	Open_Sea	NA	NA
rs17800257	cg04096525	C	A	-7.22	0.0257	10290	TRIM67	3'UTR	Open_Sea	NA	NA
rs1799429	cg25658612	A	G	22.5	1.38e-28	31828	MYRIP	Body	Open_Sea	NA	NA
rs1892263	cg09954631	A	G	7.38	0.0129	38869	ROR2	Body	Island	NA	NA
rs1999506	cg12585162	G	A	10.84	1.97e-09	29113	EDARADD;EDARADD	Body;Body	Open_Sea	NA	NA
rs2029356	cg13078798	A	G	8.86	1.55e-05	5644	TGFBR3	Body	Open_Sea	NA	NA
rs2039784	cg11927033	A	G	7.99	0.000809	14245	PKIB;PKIB;SERINC1	1stExon;5'UTR;TSS200	Island	NA	NA
rs2048718	cg11212038	A	G	7.78	0.00208	7	BRIP1	TSS200	Island	NA	NA
rs2067038	cg04735660	C	A	-9.07	6e-06	81241	MIR488;ASTN1;ASTN1	TSS1500;Body;Body	Open_Sea	NA	NA
rs2074895	cg02639931	C	A	18.76	3.28e-23	2863	NDUFS7	Body	Island	NA	NA
rs2141368	cg09954631	C	A	7.29	0.0188	39281	ROR2	Body	Island	NA	NA
rs2142756	cg04735660	A	G	-15.93	1.16e-18	47026	MIR488;ASTN1;ASTN1	TSS1500;Body;Body	Open_Sea	NA	NA
rs2144746	cg05509228	A	G	-24.57	2.77e-31	1	SMOC2;SMOC2	Body;Body	Island	NA	NA
rs2180344	cg11809826	A	G	-7.85	0.00153	45	SMOC2;SMOC2	Body;Body	Island	NA	NA
rs2186673	cg27471124	A	G	7.14	0.0376	7270	C11orf87	TSS200	N_Shore	NA	NA
rs2212430	cg27471124	A	G	7.13	0.0389	3251	C11orf87	TSS200	N_Shore	NA	NA
rs2224573	cg00972288	A	G	-7.73	0.00262	21039	SIRT1;SIRT1	TSS1500;TSS200	Island	NA	NA
rs2228956	cg04735660	A	G	-14.56	2.59e-16	136049	MIR488;ASTN1;ASTN1	TSS1500;Body;Body	Open_Sea	NA	NA
rs2242263	cg07933378	A	G	8.09	0.000512	26485	SLC39A4;SLC39A4	1stExon;TSS200	Island	NA	NA
rs2242266	cg07933378	A	G	11.5	1.09e-10	24582	SLC39A4;SLC39A4	1stExon;TSS200	Island	NA	NA
rs2242267	cg07933378	G	A	7.47	0.00835	23765	SLC39A4;SLC39A4	1stExon;TSS200	Island	NA	NA
rs227658	cg09852918	G	A	-8.65	3.94e-05	2206	CST7	TSS200	Open_Sea	NA	NA
rs2279208	cg16397968	A	G	-8.9	1.3e-05	6303	PFKP	Body	S_Shelf	NA	NA
rs2279216	cg06995503	A	G	-9.63	4.55e-07	2036	PFKP	3'UTR	N_Shore	NA	NA
rs227992	cg04735660	G	A	-12.62	8.46e-13	54293	MIR488;ASTN1;ASTN1	TSS1500;Body;Body	Open_Sea	NA	NA
rs2280410	cg04145539	G	A	7.1	0.0451	18590	LRRC2;TDGF1	5'UTR;TSS1500	Island	NA	NA
rs2280411	cg24524379	G	A	-9.68	3.64e-07	260	LRRC2;LRRC2	5'UTR;5'UTR	Open_Sea	NA	NA
rs2280414	cg04145539	G	A	7.1	0.0451	2688	LRRC2;TDGF1	5'UTR;TSS1500	Island	NA	NA
rs2280839	cg07933378	A	C	12.13	6.7e-12	432	SLC39A4;SLC39A4	1stExon;TSS200	Island	NA	NA
rs2282504	cg12405136	A	G	-8.24	0.000261	80239	MRGPRF;MRGPRF	TSS1500;TSS1500	S_Shelf	chr11:68775200:68782400	NA
rs2290501	cg21272897	C	A	10.35	1.79e-08	17027	HSPG2	Body	Island	NA	NA
rs2305805	cg09962952	G	A	-8.5	7.93e-05	10694	SH2D3A	Body	Island	NA	NA
rs2305805	cg14530382	G	A	-7.73	0.00262	10193	SH2D3A	Body	Island	NA	NA
rs2306297	cg23614816	C	A	-8.29	0.000204	359	PFKP	Body	S_Shelf	NA	NA
rs2306304	cg23614816	A	G	-8.29	0.000204	3568	PFKP	Body	S_Shelf	NA	NA
rs2306309	cg16397968	G	A	-15.19	2.06e-17	2723	PFKP	Body	S_Shelf	NA	NA
rs2306311	cg06995503	A	G	-8.86	1.55e-05	2526	PFKP	3'UTR	N_Shore	NA	NA
rs2306312	cg09410317	G	A	7.33	0.016	7787	PFKP	Body	Open_Sea	chr10:3166400:3169400	NA
rs2306312	cg18166150	G	A	7.09	0.0457	7419	PFKP	Body	Open_Sea	chr10:3166400:3169400	NA
rs2306384	cg07933378	G	A	11.5	1.09e-10	23411	SLC39A4;SLC39A4	1stExon;TSS200	Island	NA	NA
rs2366632	cg27014593	A	C	-10.96	1.19e-09	25388	TMCC3	TSS1500	S_Shore	NA	NA
rs2371181	cg25658612	A	G	-15.9	1.29e-18	67286	MYRIP	Body	Open_Sea	NA	NA
rs2386881	cg03833429	A	G	-8.81	1.95e-05	487	SRL	Body	Open_Sea	NA	NA
rs2388094	cg13506281	G	A	-9.71	3.24e-07	29037	MTUS2	Body	Island	NA	NA
rs2388558	cg16397968	A	C	-10.92	1.41e-09	15949	PFKP	Body	S_Shelf	NA	NA
rs2388558	cg22667358	A	C	8.11	0.000471	9543	PFKP	Body	Open_Sea	chr10:3169600:3174800	NA
rs2388567	cg24260931	G	A	-8.53	6.92e-05	7842	PFKP	Body	N_Shore	NA	NA
rs2388569	cg14006650	A	G	8.66	3.85e-05	642	PFKP	Body	N_Shore	NA	NA
rs2470243	cg00897863	A	G	-14.54	2.84e-16	56467	LRRC37B	TSS1500	Open_Sea	NA	NA
rs2485680	cg00972288	G	A	-7.73	0.00262	175517	SIRT1;SIRT1	TSS1500;TSS200	Island	NA	NA
rs2486080	cg22427279	T	A	-7.14	0.0362	151789	NHLH2;NHLH2	TSS1500;TSS1500	S_Shelf	NA	NA
rs2488433	cg22427279	A	G	-7.14	0.0362	142238	NHLH2;NHLH2	TSS1500;TSS1500	S_Shelf	NA	NA
rs2488449	cg22427279	C	A	-7.16	0.0339	159026	NHLH2;NHLH2	TSS1500;TSS1500	S_Shelf	NA	NA
rs2499649	cg19690214	G	A	-7.37	0.0132	2411	IPCEF1;IPCEF1	TSS1500;TSS1500	Open_Sea	NA	NA
rs2522297	cg01010211	G	A	8.49	8.44e-05	434	CECR2	TSS200	Open_Sea	NA	NA
rs2522297	cg03408904	G	A	10.11	5.3e-08	425	CECR2	TSS200	Open_Sea	NA	NA
rs2522297	cg07197230	G	A	10.08	5.94e-08	246	CECR2	1stExon	Open_Sea	NA	NA
rs2522297	cg13762691	G	A	10	8.76e-08	327	CECR2	TSS200	Open_Sea	NA	NA
rs2522297	cg24074477	G	A	10.04	7.27e-08	432	CECR2	TSS200	Open_Sea	NA	NA
rs2526133	cg02639931	G	A	-10.25	2.81e-08	22286	NDUFS7	Body	Island	NA	NA
rs2547016	cg10690467	C	A	7.56	0.00572	377	BEST3;BEST3	3'UTR;3'UTR	Open_Sea	NA	NA
rs2643998	cg03088219	G	A	9.36	1.58e-06	12807	GPM6A;GPM6A;GPM6A	Body;Body;Body	Open_Sea	chr4:176704000:176711800	NA
rs2651982	cg27014593	A	G	-10.8	2.39e-09	1052	TMCC3	TSS1500	S_Shore	NA	NA
rs266805	cg02639931	G	A	7.92	0.00113	11171	NDUFS7	Body	Island	NA	NA
rs2668423	cg02639931	A	C	8.22	0.000285	17368	NDUFS7	Body	Island	NA	NA
rs2679807	cg25658612	C	A	20.17	2.63e-25	19584	MYRIP	Body	Open_Sea	NA	NA
rs274547	cg21743925	A	T	-11.32	2.37e-10	126404	PDLIM4;PDLIM4	Body;Body	N_Shelf	chr5:131595000:131605600	NA
rs274548	cg21743925	A	G	-12.1	7.97e-12	125907	PDLIM4;PDLIM4	Body;Body	N_Shelf	chr5:131595000:131605600	NA
rs274549	cg21743925	A	C	-12.1	7.97e-12	124218	PDLIM4;PDLIM4	Body;Body	N_Shelf	chr5:131595000:131605600	NA
rs274550	cg21743925	C	A	-10.51	8.62e-09	123812	PDLIM4;PDLIM4	Body;Body	N_Shelf	chr5:131595000:131605600	NA
rs274551	cg21743925	A	G	-12.1	7.97e-12	122780	PDLIM4;PDLIM4	Body;Body	N_Shelf	chr5:131595000:131605600	NA
rs274554	cg21743925	A	G	-12.1	7.97e-12	120050	PDLIM4;PDLIM4	Body;Body	N_Shelf	chr5:131595000:131605600	NA
rs2749258	cg11809826	A	C	-7.61	0.00448	7524	SMOC2;SMOC2	Body;Body	Island	NA	NA
rs2749266	cg05509228	A	C	-11.62	6.39e-11	3358	SMOC2;SMOC2	Body;Body	Island	NA	NA
rs2810891	cg24928141	A	G	-13.05	1.32e-13	1	TGFBR3	Body	Open_Sea	chr1:92149600:92166000	NA
rs2846196	cg12405136	G	A	-8.86	1.57e-05	866	MRGPRF;MRGPRF	TSS1500;TSS1500	S_Shelf	chr11:68775200:68782400	NA
rs2846196	cg27081634	G	A	-7.65	0.00374	3478	MRGPRF;MRGPRF	5'UTR;5'UTR	Island	chr11:68775200:68782400	NA
rs2861405	cg10776061	A	C	12.26	3.89e-12	46058	MAN2B1	Body	S_Shore	NA	NA
rs28627761	cg01512466	A	G	-9.84	1.78e-07	24864	CPXM2	Body	Open_Sea	NA	NA
rs28644307	cg11991942	A	G	7.11	0.0419	2156	FAM20C	Body	S_Shore	NA	NA
rs28706381	cg13160627	A	G	-15.94	1.09e-18	580	FAM20C	Body	Open_Sea	NA	NA
rs2873788	cg10666341	A	G	-13.22	6.53e-14	30392	PLA1A	3'UTR	Open_Sea	NA	NA
rs2887953	cg25658612	G	A	-15.9	1.29e-18	73827	MYRIP	Body	Open_Sea	NA	NA
rs2887961	cg25658612	G	A	9.94	1.12e-07	38427	MYRIP	Body	Open_Sea	NA	NA
rs2895728	cg24739935	G	A	-7.38	0.0126	12626	SYT1;SYT1;SYT1	Body;Body;Body	Open_Sea	NA	NA
rs2904696	cg19041462	A	G	-8.71	3.03e-05	56637	VPS37A;VPS37A	3'UTR;3'UTR	Open_Sea	NA	NA
rs3087588	cg08017880	A	C	-8.22	0.000287	707	SIGIRR;SIGIRR;SIGIRR	Body;Body;Body	Island	NA	NA
rs3087588	cg14897765	A	C	-11.05	7.88e-10	19	SIGIRR;SIGIRR;SIGIRR	Body;Body;Body	Island	NA	NA
rs3087588	cg15311460	A	C	-11.32	2.38e-10	524	SIGIRR;SIGIRR;SIGIRR	Body;Body;Body	Island	NA	NA
rs3087588	cg18351999	A	C	-7.85	0.00153	428	SIGIRR;SIGIRR;SIGIRR	Body;Body;Body	Island	NA	NA
rs3087588	cg24440302	A	C	-14.23	1e-15	356	SIGIRR;SIGIRR;SIGIRR	Body;Body;Body	Island	NA	NA
rs3087588	cg25995133	A	C	-8.4	0.000124	710	SIGIRR;SIGIRR;SIGIRR	Body;Body;Body	Island	NA	NA
rs3087801	cg10776061	G	A	17.12	1.27e-20	24258	MAN2B1	Body	S_Shore	NA	NA
rs3121749	cg13506281	C	A	-7.72	0.00268	47464	MTUS2	Body	Island	NA	NA
rs3121750	cg02628858	A	G	-10.78	2.64e-09	51024	MTUS2	Body	N_Shelf	NA	NA
rs3121750	cg13506281	A	G	-14.39	5.21e-16	47625	MTUS2	Body	Island	NA	NA
rs3210908	cg08017880	A	G	-8.22	0.000287	697	SIGIRR;SIGIRR;SIGIRR	Body;Body;Body	Island	NA	NA
rs3210908	cg14897765	A	G	-11.05	7.88e-10	9	SIGIRR;SIGIRR;SIGIRR	Body;Body;Body	Island	NA	NA
rs3210908	cg15311460	A	G	-11.32	2.38e-10	514	SIGIRR;SIGIRR;SIGIRR	Body;Body;Body	Island	NA	NA
rs3210908	cg18351999	A	G	-7.85	0.00153	418	SIGIRR;SIGIRR;SIGIRR	Body;Body;Body	Island	NA	NA
rs3210908	cg24440302	A	G	-14.23	1e-15	346	SIGIRR;SIGIRR;SIGIRR	Body;Body;Body	Island	NA	NA
rs3210908	cg25995133	A	G	-8.4	0.000124	700	SIGIRR;SIGIRR;SIGIRR	Body;Body;Body	Island	NA	NA
rs3213601	cg19041462	G	A	-9.22	2.95e-06	8514	VPS37A;VPS37A	3'UTR;3'UTR	Open_Sea	NA	NA
rs34045601	cg20941258	A	C	7.4	0.0113	168804	LRRC2;TDGF1	5'UTR;TSS1500	Island	NA	NA
rs34045601	cg23009419	A	C	7.19	0.0292	168733	LRRC2;TDGF1	5'UTR;TSS1500	Island	NA	NA
rs34492442	cg12407882	G	A	12.06	9.25e-12	2433	FAM20C	Body	N_Shore	NA	NA
rs34492442	cg18790057	G	A	8.6	5.02e-05	1011	FAM20C	Body	N_Shelf	NA	NA
rs34775086	cg10666341	G	A	-12.17	5.87e-12	55648	PLA1A	3'UTR	Open_Sea	NA	NA
rs372814	cg06632794	A	G	-8.26	0.000234	2720	ZNF697	TSS1500	Island	NA	NA
rs3734421	cg18943033	A	G	-8.36	0.000151	15636	SMOC2;SMOC2	Body;Body	Open_Sea	NA	NA
rs3735840	cg07933378	G	A	12.13	6.7e-12	11010	SLC39A4;SLC39A4	1stExon;TSS200	Island	NA	NA
rs3736360	cg21272897	A	G	7.24	0.0241	41333	HSPG2	Body	Island	NA	NA
rs3745651	cg10776061	A	G	-7.23	0.0246	76389	MAN2B1	Body	S_Shore	NA	NA
rs3749310	cg08522473	G	A	27.66	5.16e-35	1	TAGLN3;TAGLN3;TAGLN3	Body;Body;Body	Open_Sea	chr3:111720000:111733400	NA
rs3749311	cg08522473	C	A	27.66	5.16e-35	46	TAGLN3;TAGLN3;TAGLN3	Body;Body;Body	Open_Sea	chr3:111720000:111733400	NA
rs3758391	cg00972288	A	G	-7.29	0.0191	1006	SIRT1;SIRT1	TSS1500;TSS200	Island	NA	NA
rs3767138	cg24254377	A	G	-7.66	0.00361	24633	LDLRAD2;HSPG2	3'UTR;Body	S_Shore	NA	NA
rs3772847	cg03021329	G	A	10.07	6.43e-08	8457	ITGB5	Body	Open_Sea	chr3:124544000:124554200	NA
rs3775282	cg00675157	G	A	-8.12	0.000439	59357	GABRA2;GABRA2	Body;Body	Open_Sea	NA	NA
rs3780169	cg13738729	A	G	8.11	0.00046	9732	PAX5	Body	S_Shelf	NA	NA
rs3783144	cg03107235	A	G	-7.44	0.00945	13657	ATP8A2	Body	Island	NA	NA
rs3783144	cg16655091	A	G	-23.25	1.4e-29	17041	ATP8A2	Body	S_Shelf	NA	NA
rs3791878	cg00729049	A	C	8.11	0.000475	7211	GAD1;GAD1	Body;Body	Island	NA	NA
rs3792884	cg21743925	G	A	-18.23	2.13e-22	46361	PDLIM4;PDLIM4	Body;Body	N_Shelf	chr5:131595000:131605600	NA
rs3802658	cg02022481	G	A	11.92	1.68e-11	833	CH25H	1stExon	N_Shore	NA	NA
rs3802658	cg11662264	G	A	9.23	2.88e-06	1361	CH25H;CH25H	5'UTR;1stExon	N_Shore	NA	NA
rs3802658	cg20341758	G	A	11.67	5.07e-11	530	CH25H;CH25H	3'UTR;1stExon	N_Shore	NA	NA
rs3802658	cg23410627	G	A	11.1	6.16e-10	1116	CH25H	1stExon	N_Shore	NA	NA
rs3802658	cg23967742	G	A	7.64	0.00394	1010	CH25H	1stExon	N_Shore	NA	NA
rs3803405	cg12863693	A	G	8.06	0.000593	182489	NMB;NMB	Body;Body	N_Shore	NA	NA
rs3815914	cg10776061	A	G	17.16	1.07e-20	7726	MAN2B1	Body	S_Shore	NA	NA
rs3816699	cg11218432	A	G	-10.99	1.01e-09	4455	PFKP	Body	S_Shelf	NA	NA
rs3816701	cg24260931	G	A	-8.94	1.05e-05	7102	PFKP	Body	N_Shore	NA	NA
rs3826312	cg18527716	G	A	-9.93	1.21e-07	35111	C1QTNF1;C1QTNF1;C1QTNF1	5'UTR;5'UTR;5'UTR	Open_Sea	NA	NA
rs3826942	cg02639931	G	A	8.22	0.000285	27319	NDUFS7	Body	Island	NA	NA
rs3829914	cg02579140	G	A	-8.25	0.000244	149	PFKP	Body	Island	NA	NA
rs3829914	cg05394294	G	A	-9.38	1.41e-06	205	PFKP	Body	Island	NA	NA
rs384037	cg22022957	G	A	-7.64	0.00398	4451	CDKN1C;CDKN1C;CDKN1C	TSS1500;TSS1500;TSS1500	S_Shore	chr11:2907800:2914400	NA
rs384037	cg23904595	G	A	-9.64	4.48e-07	4437	CDKN1C;CDKN1C;CDKN1C	TSS1500;TSS1500;TSS1500	S_Shore	chr11:2907800:2914400	NA
rs3848638	cg02639931	A	C	-10.93	1.36e-09	4245	NDUFS7	Body	Island	NA	NA
rs3900945	cg04518342	A	G	-7.53	0.0065	236	PDLIM4;PDLIM4	TSS1500;TSS1500	Island	NA	NA
rs3900945	cg09877947	A	G	-7.19	0.03	417	PDLIM4;PDLIM4	TSS200;TSS200	Island	NA	NA
rs3900945	cg12564285	A	G	-7.39	0.0123	234	PDLIM4;PDLIM4	TSS1500;TSS1500	Island	NA	NA
rs3905385	cg09954631	G	A	7.17	0.0318	20001	ROR2	Body	Island	NA	NA
rs3922983	cg02628858	G	A	-12.11	7.46e-12	45233	MTUS2	Body	N_Shelf	NA	NA
rs3922983	cg13506281	G	A	-17.05	1.64e-20	41834	MTUS2	Body	Island	NA	NA
rs3957256	cg03028786	A	G	-12.5	1.38e-12	23500	SERPINE2;SERPINE2;SERPINE2;SERPINE2	5'UTR;TSS1500;Body;5'UTR	Open_Sea	NA	NA
rs400643	cg22022957	C	A	-7.95	0.000962	4844	CDKN1C;CDKN1C;CDKN1C	TSS1500;TSS1500;TSS1500	S_Shore	chr11:2907800:2914400	NA
rs400643	cg23904595	C	A	-9.39	1.35e-06	4830	CDKN1C;CDKN1C;CDKN1C	TSS1500;TSS1500;TSS1500	S_Shore	chr11:2907800:2914400	NA
rs4074573	cg12012581	G	A	-7.24	0.0241	14166	FAM20C	Body	N_Shore	NA	NA
rs4075862	cg12407882	A	G	9.24	2.7e-06	7358	FAM20C	Body	N_Shore	NA	NA
rs410066	cg14084896	A	G	7.87	0.00137	14482	LRFN2	5'UTR	Open_Sea	chr6:40525800:40532200	NA
rs4131376	cg12169661	A	G	-7.84	0.00162	4924	CLDN3;CLDN3	3'UTR;1stExon	Island	NA	NA
rs4132209	cg25658612	A	G	-16.51	1.23e-19	10013	MYRIP	Body	Open_Sea	NA	NA
rs4146598	cg02628858	A	G	-7.6	0.0046	13331	MTUS2	Body	N_Shelf	NA	NA
rs4146598	cg13506281	A	G	-8.1	0.000489	9932	MTUS2	Body	Island	NA	NA
rs4242746	cg09410317	A	G	7.18	0.0308	33396	PFKP	Body	Open_Sea	chr10:3166400:3169400	NA
rs4242746	cg18166150	A	G	8.38	0.000139	33028	PFKP	Body	Open_Sea	chr10:3166400:3169400	NA
rs4256893	cg14006650	A	G	7.82	0.00173	282	PFKP	Body	N_Shore	NA	NA
rs4272041	cg18651932	G	A	-9.07	5.79e-06	103708	STBD1	TSS1500	N_Shore	chr4:77213200:77227200	NA
rs4273288	cg09852918	G	A	-8.65	3.94e-05	28949	CST7	TSS200	Open_Sea	NA	NA
rs4293655	cg25658612	A	G	8.09	0.000504	70281	MYRIP	Body	Open_Sea	NA	NA
rs4368032	cg02628858	G	A	-8.41	0.000118	24122	MTUS2	Body	N_Shelf	NA	NA
rs4368032	cg13506281	G	A	-9.4	1.31e-06	20723	MTUS2	Body	Island	NA	NA
rs4403695	cg00972288	A	G	-7.29	0.0191	29896	SIRT1;SIRT1	TSS1500;TSS200	Island	NA	NA
rs4431081	cg25799073	A	G	7.14	0.0367	25148	PHLDB2;PLCXD2	5'UTR;Body	Open_Sea	NA	NA
rs445275	cg13244559	C	A	8.06	0.000593	26812	ADRA2C;ADRA2C	3'UTR;1stExon	S_Shore	NA	NA
rs4484568	cg12169661	A	G	-7.84	0.00162	4257	CLDN3;CLDN3	3'UTR;1stExon	Island	NA	NA
rs4502283	cg10377245	A	G	7.24	0.024	145247	SLC16A3;SLC16A3;SLC16A3	TSS200;5'UTR;5'UTR	Island	NA	NA
rs4502283	cg19590707	A	G	7.95	0.000972	144919	SLC16A3;SLC16A3;SLC16A3	5'UTR;TSS1500;5'UTR	Island	NA	NA
rs4530464	cg25658612	G	A	9.78	2.35e-07	15866	MYRIP	Body	Open_Sea	NA	NA
rs454510	cg06632794	A	G	-8.19	0.000325	4183	ZNF697	TSS1500	Island	NA	NA
rs4635747	cg10101634	A	G	-7.75	0.00236	13823	CMTM7;CMTM7	TSS1500;TSS1500	N_Shore	NA	NA
rs4652207	cg04735660	G	A	-9.07	6e-06	98484	MIR488;ASTN1;ASTN1	TSS1500;Body;Body	Open_Sea	NA	NA
rs4652209	cg04735660	G	A	-9.07	6e-06	80117	MIR488;ASTN1;ASTN1	TSS1500;Body;Body	Open_Sea	NA	NA
rs4652216	cg04735660	A	G	-9.07	6e-06	69202	MIR488;ASTN1;ASTN1	TSS1500;Body;Body	Open_Sea	NA	NA
rs4654327	cg18346634	G	A	13.01	1.56e-13	1	OPRD1	3'UTR	S_Shore	NA	NA
rs4667772	cg23290207	A	G	7.62	0.00427	82401	COBLL1	TSS1500	Island	NA	NA
rs4677035	cg01137672	A	C	13.95	3.11e-15	8602	FOXP1;FOXP1	5'UTR;5'UTR	Open_Sea	NA	NA
rs4679394	cg03021329	A	G	10.48	1.02e-08	92779	ITGB5	Body	Open_Sea	chr3:124544000:124554200	NA
rs4682298	cg25799073	G	A	-7.86	0.00147	9841	PHLDB2;PLCXD2	5'UTR;Body	Open_Sea	NA	NA
rs4682314	cg25799073	A	C	-7.26	0.0221	48713	PHLDB2;PLCXD2	5'UTR;Body	Open_Sea	NA	NA
rs4696443	cg20027946	G	A	-10.85	1.89e-09	22337	TRIM2;TRIM2	Body;5'UTR	S_Shelf	NA	NA
rs4708477	cg18005896	A	G	10.51	8.62e-09	353	SMOC2;SMOC2	Body;Body	Open_Sea	NA	NA
rs4708759	cg18943033	A	G	-10.12	4.96e-08	12412	SMOC2;SMOC2	Body;Body	Open_Sea	NA	NA
rs4744110	cg09954631	G	A	7.18	0.0308	6282	ROR2	Body	Island	NA	NA
rs4789753	cg03956820	A	G	7.23	0.0253	98023	SLC16A3;SLC16A3;SLC16A3;SLC16A3	1stExon;5'UTR;5'UTR;5'UTR	S_Shore	NA	NA
rs4789753	cg10377245	A	G	9.54	6.83e-07	97842	SLC16A3;SLC16A3;SLC16A3	TSS200;5'UTR;5'UTR	Island	NA	NA
rs4789753	cg17932802	A	G	8.9	1.28e-05	97831	SLC16A3;SLC16A3;SLC16A3	TSS200;5'UTR;5'UTR	Island	NA	NA
rs4789753	cg18083597	A	G	7.18	0.0306	97998	SLC16A3;SLC16A3;SLC16A3	TSS200;5'UTR;5'UTR	S_Shore	NA	NA
rs4789753	cg19590707	A	G	10.68	4.15e-09	97514	SLC16A3;SLC16A3;SLC16A3	5'UTR;TSS1500;5'UTR	Island	NA	NA
rs4789753	cg23224090	A	G	7.94	0.00103	97902	SLC16A3;SLC16A3;SLC16A3	TSS200;5'UTR;5'UTR	S_Shore	NA	NA
rs4789753	cg25804541	A	G	8.25	0.000249	97250	SLC16A3;SLC16A3;SLC16A3	5'UTR;TSS1500;5'UTR	Island	NA	NA
rs4789753	cg27355141	A	G	7.23	0.0245	98005	SLC16A3;SLC16A3;SLC16A3	TSS200;5'UTR;5'UTR	S_Shore	NA	NA
rs4800148	cg26136497	G	A	7.27	0.0205	11209	CABLES1;CABLES1;CABLES1	Body;Body;TSS1500	Open_Sea	NA	NA
rs4800452	cg26136497	G	A	7.14	0.0367	7926	CABLES1;CABLES1;CABLES1	Body;Body;TSS1500	Open_Sea	NA	NA
rs4804198	cg10776061	A	G	10.88	1.67e-09	83233	MAN2B1	Body	S_Shore	NA	NA
rs4804202	cg10776061	A	G	12.26	3.89e-12	49771	MAN2B1	Body	S_Shore	NA	NA
rs483349	cg16014987	G	A	7.47	0.0083	1048	PLA1A	Body	Open_Sea	NA	NA
rs4839049	cg22427279	G	A	-8.84	1.72e-05	27299	NHLH2;NHLH2	TSS1500;TSS1500	S_Shelf	NA	NA
rs4880048	cg13738729	A	G	10.6	5.84e-09	73	PAX5	Body	S_Shelf	NA	NA
rs4881089	cg24260931	A	G	-7.61	0.00455	7464	PFKP	Body	N_Shore	NA	NA
rs4881109	cg16397968	G	A	-9.22	2.95e-06	20497	PFKP	Body	S_Shelf	NA	NA
rs4881109	cg22667358	G	A	7.33	0.0156	14091	PFKP	Body	Open_Sea	chr10:3169600:3174800	NA
rs4881110	cg16397968	G	A	-9.04	6.87e-06	20653	PFKP	Body	S_Shelf	NA	NA
rs4881110	cg22667358	G	A	7.12	0.0411	14247	PFKP	Body	Open_Sea	chr10:3169600:3174800	NA
rs4885286	cg25201372	A	G	-7.69	0.00317	7511	TBC1D4	Body	Open_Sea	chr13:75937200:75941200	NA
rs4908809	cg21812850	G	A	-8.21	0.000291	18459	SLC2A5;SLC2A5	3'UTR;Body	N_Shelf	NA	NA
rs521355	cg00897863	A	C	-14.54	2.84e-16	35930	LRRC37B	TSS1500	Open_Sea	NA	NA
rs527929	cg01034396	A	G	8.11	0.000466	16296	SMAD9;SMAD9	TSS1500;TSS1500	S_Shore	NA	NA
rs527929	cg02985381	A	G	9.27	2.37e-06	16238	SMAD9;SMAD9	TSS1500;TSS1500	Island	NA	NA
rs537166	cg00897863	A	G	-14.54	2.84e-16	20595	LRRC37B	TSS1500	Open_Sea	NA	NA
rs5747200	cg03408904	G	A	7.35	0.0143	1979	CECR2	TSS200	Open_Sea	NA	NA
rs5747200	cg07197230	G	A	7.59	0.00482	1800	CECR2	1stExon	Open_Sea	NA	NA
rs5747200	cg13762691	G	A	7.23	0.0244	1881	CECR2	TSS200	Open_Sea	NA	NA
rs5747200	cg24074477	G	A	7.27	0.0203	1986	CECR2	TSS200	Open_Sea	NA	NA
rs5840	cg21812850	A	G	-9.45	1.05e-06	0	SLC2A5;SLC2A5	3'UTR;Body	N_Shelf	NA	NA
rs593981	cg12585162	G	A	10.23	3.04e-08	24633	EDARADD;EDARADD	Body;Body	Open_Sea	NA	NA
rs6012271	cg21130926	A	G	-9.31	1.96e-06	18763	SULF2;SULF2;SULF2;SULF2;SULF2	TSS1500;1stExon;1stExon;5'UTR;5'UTR	Island	NA	NA
rs6036986	cg09852918	G	A	-15.64	3.49e-18	14322	CST7	TSS200	Open_Sea	NA	NA
rs6050235	cg09852918	G	A	-15.76	2.16e-18	37155	CST7	TSS200	Open_Sea	NA	NA
rs6066482	cg08134301	C	A	7.25	0.0229	16730	SULF2;SULF2;SULF2	TSS200;TSS1500;TSS200	Island	NA	NA
rs6066482	cg21130926	C	A	9.03	6.97e-06	16916	SULF2;SULF2;SULF2;SULF2;SULF2	TSS1500;1stExon;1stExon;5'UTR;5'UTR	Island	NA	NA
rs608825	cg12585162	G	A	10.23	3.04e-08	23630	EDARADD;EDARADD	Body;Body	Open_Sea	NA	NA
rs6114899	cg09852918	G	A	-9.02	7.51e-06	83590	CST7	TSS200	Open_Sea	NA	NA
rs6114925	cg09852918	A	G	-9.02	7.51e-06	38815	CST7	TSS200	Open_Sea	NA	NA
rs6115002	cg09852918	A	G	-15.64	3.49e-18	70694	CST7	TSS200	Open_Sea	NA	NA
rs635487	cg12585162	A	C	11.1	6.36e-10	1584	EDARADD;EDARADD	Body;Body	Open_Sea	NA	NA
rs635706	cg11820026	G	A	-8.39	0.000128	2654	FXYD2;FXYD2;FXYD2	Body;TSS1500;TSS1500	Open_Sea	NA	NA
rs637489	cg12585162	G	A	10.45	1.14e-08	17129	EDARADD;EDARADD	Body;Body	Open_Sea	NA	NA
rs6425398	cg04735660	G	A	-13.14	9.08e-14	167303	MIR488;ASTN1;ASTN1	TSS1500;Body;Body	Open_Sea	NA	NA
rs6438003	cg25799073	G	A	7.57	0.00533	3011	PHLDB2;PLCXD2	5'UTR;Body	Open_Sea	NA	NA
rs6455530	cg26912251	C	A	7.92	0.00111	316	SMOC2;SMOC2	Body;Body	N_Shore	NA	NA
rs6460052	cg12169661	A	G	-8.54	6.67e-05	31750	CLDN3;CLDN3	3'UTR;1stExon	Island	NA	NA
rs6460055	cg12169661	G	A	7.24	0.0237	4123	CLDN3;CLDN3	3'UTR;1stExon	Island	NA	NA
rs6460055	cg24419391	G	A	7.88	0.00131	4001	CLDN3;CLDN3	3'UTR;1stExon	Island	NA	NA
rs6490403	cg02628858	A	G	-7.31	0.017	43304	MTUS2	Body	N_Shelf	NA	NA
rs6490403	cg13506281	A	G	-10.33	1.93e-08	39905	MTUS2	Body	Island	NA	NA
rs6583351	cg12012581	G	A	-9.47	9.76e-07	8629	FAM20C	Body	N_Shore	NA	NA
rs6583351	cg12042135	G	A	-7.53	0.00637	8679	FAM20C	Body	N_Shore	NA	NA
rs6602028	cg16963373	A	G	7.15	0.0359	4057	PFKP	Body	Open_Sea	chr10:3166400:3169400	NA
rs6602028	cg18166150	A	G	7.89	0.00127	4318	PFKP	Body	Open_Sea	chr10:3166400:3169400	NA
rs6602032	cg18166150	G	A	8.18	0.000334	734	PFKP	Body	Open_Sea	chr10:3166400:3169400	NA
rs6605521	cg24391982	G	A	9.49	8.82e-07	438	THBS2	Body	N_Shore	NA	NA
rs6679170	cg04735660	A	G	-14.56	2.59e-16	140800	MIR488;ASTN1;ASTN1	TSS1500;Body;Body	Open_Sea	NA	NA
rs6685329	cg21812850	G	A	-9.39	1.38e-06	3112	SLC2A5;SLC2A5	3'UTR;Body	N_Shelf	NA	NA
rs6707	cg09852918	A	G	-8.65	3.94e-05	14344	CST7	TSS200	Open_Sea	NA	NA
rs6724963	cg23290207	A	G	7.45	0.00929	2705	COBLL1	TSS1500	Island	NA	NA
rs6731577	cg03028786	A	G	-11.09	6.7e-10	28933	SERPINE2;SERPINE2;SERPINE2;SERPINE2	5'UTR;TSS1500;Body;5'UTR	Open_Sea	NA	NA
rs6738983	cg15147113	A	G	8.26	0.000234	108	SERPINE2;SERPINE2;SERPINE2;SERPINE2	Body;Body;Body;Body	Open_Sea	NA	NA
rs6755814	cg00729049	C	A	7.25	0.0228	12405	GAD1;GAD1	Body;Body	Island	NA	NA
rs6771896	cg03021329	A	G	8	0.000781	8308	ITGB5	Body	Open_Sea	chr3:124544000:124554200	NA
rs6792223	cg10666341	G	A	-13.69	9.11e-15	12282	PLA1A	3'UTR	Open_Sea	NA	NA
rs6803028	cg25658612	G	A	18.6	5.75e-23	52999	MYRIP	Body	Open_Sea	NA	NA
rs6833828	cg20027946	A	G	-16.9	2.82e-20	21757	TRIM2;TRIM2	Body;5'UTR	S_Shelf	NA	NA
rs6857452	cg18651932	G	A	-9.07	5.79e-06	90150	STBD1	TSS1500	N_Shore	chr4:77213200:77227200	NA
rs6931082	cg07743548	A	G	-13.84	4.89e-15	4030	SMOC2;SMOC2	Body;Body	Open_Sea	NA	NA
rs6931295	cg27039625	A	G	-7.34	0.015	14221	NT5E	TSS1500	N_Shore	NA	NA
rs6937595	cg07743548	A	G	-12.31	3.1e-12	5243	SMOC2;SMOC2	Body;Body	Open_Sea	NA	NA
rs6940420	cg02997295	A	G	-14.13	1.48e-15	10394	THBS2	Body	S_Shore	NA	NA
rs6940420	cg23966665	A	G	9.37	1.49e-06	2047	THBS2	Body	N_Shore	NA	NA
rs6949833	cg07846874	C	A	-10.83	2.14e-09	42425	THSD7A	Body	Open_Sea	NA	NA
rs6962022	cg07846874	A	C	-9.19	3.39e-06	13514	THSD7A	Body	Open_Sea	NA	NA
rs6972063	cg12012581	A	G	-9.95	1.09e-07	5028	FAM20C	Body	N_Shore	NA	NA
rs6972063	cg12042135	A	G	-7.64	0.00386	5078	FAM20C	Body	N_Shore	NA	NA
rs6979031	cg12169661	A	G	-7.84	0.00162	15222	CLDN3;CLDN3	3'UTR;1stExon	Island	NA	NA
rs6979125	cg07846874	A	G	-13.54	1.71e-14	9705	THSD7A	Body	Open_Sea	NA	NA
rs699748	cg22427279	G	A	-7.14	0.0362	91309	NHLH2;NHLH2	TSS1500;TSS1500	S_Shelf	NA	NA
rs699754	cg22427279	G	A	-7.14	0.0362	100399	NHLH2;NHLH2	TSS1500;TSS1500	S_Shelf	NA	NA
rs699765	cg22427279	A	C	-7.14	0.0362	111607	NHLH2;NHLH2	TSS1500;TSS1500	S_Shelf	NA	NA
rs7075876	cg16397968	A	G	-26.32	1.95e-33	1565	PFKP	Body	S_Shelf	NA	NA
rs7080240	cg16963373	A	G	-7.93	0.00106	1027	PFKP	Body	Open_Sea	chr10:3166400:3169400	NA
rs7080240	cg22667358	A	G	-11.47	1.22e-10	1343	PFKP	Body	Open_Sea	chr10:3169600:3174800	NA
rs7080240	cg22778843	A	G	-7.68	0.00325	2026	PFKP	Body	Open_Sea	chr10:3169600:3174800	NA
rs7086721	cg18166150	A	G	7.68	0.00321	5969	PFKP	Body	Open_Sea	chr10:3166400:3169400	NA
rs7091322	cg16397968	A	G	-15.19	2.06e-17	3162	PFKP	Body	S_Shelf	NA	NA
rs7091822	cg02022481	A	C	9.7	3.35e-07	9121	CH25H	1stExon	N_Shore	NA	NA
rs7091822	cg11662264	A	C	8.62	4.53e-05	9649	CH25H;CH25H	5'UTR;1stExon	N_Shore	NA	NA
rs7091822	cg20341758	A	C	9.37	1.5e-06	8818	CH25H;CH25H	3'UTR;1stExon	N_Shore	NA	NA
rs7091822	cg23410627	A	C	10.08	5.92e-08	9404	CH25H	1stExon	N_Shore	NA	NA
rs7091822	cg23967742	A	C	7.12	0.0411	9298	CH25H	1stExon	N_Shore	NA	NA
rs7097008	cg00972288	C	A	-7.29	0.0191	34808	SIRT1;SIRT1	TSS1500;TSS200	Island	NA	NA
rs710725	cg03196364	A	G	-16.5	1.28e-19	17021	BEST3;BEST3	Body;TSS200	Open_Sea	NA	NA
rs710725	cg10690467	A	G	15.2	2.02e-17	18440	BEST3;BEST3	3'UTR;3'UTR	Open_Sea	NA	NA
rs7176941	cg02401352	A	G	9.11	4.82e-06	3371	ACAN;ACAN	5'UTR;5'UTR	Open_Sea	NA	NA
rs7210970	cg00897863	A	G	-11.55	8.77e-11	85253	LRRC37B	TSS1500	Open_Sea	NA	NA
rs7213410	cg18527716	G	A	-13.94	3.17e-15	7639	C1QTNF1;C1QTNF1;C1QTNF1	5'UTR;5'UTR;5'UTR	Open_Sea	NA	NA
rs7235010	cg26136497	G	A	7.14	0.0367	10727	CABLES1;CABLES1;CABLES1	Body;Body;TSS1500	Open_Sea	NA	NA
rs7237	cg12863693	A	G	10.12	4.99e-08	14574	NMB;NMB	Body;Body	N_Shore	NA	NA
rs7247513	cg10776061	G	A	11.95	1.51e-11	77205	MAN2B1	Body	S_Shore	NA	NA
rs725416	cg08851607	A	C	-10.89	1.59e-09	17904	ASTN1;ASTN1	Body;Body	N_Shelf	NA	NA
rs7254913	cg02639931	G	A	20.47	9.46e-26	426	NDUFS7	Body	Island	NA	NA
rs7258236	cg09962952	G	A	-8.5	7.93e-05	7950	SH2D3A	Body	Island	NA	NA
rs7258236	cg14530382	G	A	-7.73	0.00262	7449	SH2D3A	Body	Island	NA	NA
rs7260579	cg19265998	A	G	9.39	1.37e-06	3460	NUCB1	1stExon	S_Shore	NA	NA
rs7268095	cg09852918	A	G	-8.65	3.94e-05	42511	CST7	TSS200	Open_Sea	NA	NA
rs7271155	cg08865458	G	A	-11.04	8.32e-10	2370	TGM2;TGM2	TSS200;TSS200	Island	NA	NA
rs7308297	cg24739935	G	A	-7.21	0.0272	37084	SYT1;SYT1;SYT1	Body;Body;Body	Open_Sea	NA	NA
rs7317632	cg02628858	C	A	-7.59	0.00489	47346	MTUS2	Body	N_Shelf	NA	NA
rs7317632	cg13506281	C	A	-8.5	7.87e-05	43947	MTUS2	Body	Island	NA	NA
rs7322786	cg10311318	G	A	-9.52	7.81e-07	1	ATP8A2	Body	S_Shore	NA	NA
rs7329194	cg02628858	G	A	-14.08	1.82e-15	24535	MTUS2	Body	N_Shelf	NA	NA
rs7329194	cg13506281	G	A	-21.37	5.01e-27	21136	MTUS2	Body	Island	NA	NA
rs742517	cg19690214	A	C	-9.01	7.83e-06	603	IPCEF1;IPCEF1	TSS1500;TSS1500	Open_Sea	NA	NA
rs7427201	cg25799073	A	C	7.14	0.0367	25167	PHLDB2;PLCXD2	5'UTR;Body	Open_Sea	NA	NA
rs7511894	cg18346634	A	G	9.95	1.07e-07	10082	OPRD1	3'UTR	S_Shore	NA	NA
rs7521322	cg21812850	G	A	-9.41	1.23e-06	16850	SLC2A5;SLC2A5	3'UTR;Body	N_Shelf	NA	NA
rs753765	cg18828268	G	A	-21.41	4.4e-27	31242	BRIP1	Body	N_Shelf	NA	NA
rs7540760	cg10117369	G	A	7.87	0.00138	729	LAX1;LAX1	TSS200;TSS200	Open_Sea	NA	NA
rs7542305	cg04096525	A	G	-10.12	5.15e-08	424	TRIM67	3'UTR	Open_Sea	NA	NA
rs7563931	cg03028786	A	C	-15.66	3.25e-18	19864	SERPINE2;SERPINE2;SERPINE2;SERPINE2	5'UTR;TSS1500;Body;5'UTR	Open_Sea	NA	NA
rs7563931	cg13004280	A	C	-7.08	0.0485	11097	SERPINE2;SERPINE2;SERPINE2;SERPINE2	Body;Body;Body;Body	Open_Sea	NA	NA
rs7563931	cg18737136	A	C	-8.49	8.37e-05	11120	SERPINE2;SERPINE2;SERPINE2;SERPINE2	Body;Body;Body;Body	Open_Sea	NA	NA
rs7563931	cg20343375	A	C	-8.44	0.000102	11150	SERPINE2;SERPINE2;SERPINE2;SERPINE2	Body;Body;Body;Body	Open_Sea	NA	NA
rs7563931	cg21516763	A	C	-7.52	0.00665	11123	SERPINE2;SERPINE2;SERPINE2;SERPINE2	Body;Body;Body;Body	Open_Sea	NA	NA
rs7568115	cg00729049	G	A	7.68	0.00329	27037	GAD1;GAD1	Body;Body	Island	NA	NA
rs7573065	cg18329052	A	G	-25.58	1.5e-32	0	SLC11A1	TSS200	Open_Sea	NA	NA
rs7581619	cg03028786	A	G	-17.84	8.9e-22	31038	SERPINE2;SERPINE2;SERPINE2;SERPINE2	5'UTR;TSS1500;Body;5'UTR	Open_Sea	NA	NA
rs7581619	cg13004280	A	G	-7.24	0.0241	77	SERPINE2;SERPINE2;SERPINE2;SERPINE2	Body;Body;Body;Body	Open_Sea	NA	NA
rs7581619	cg18737136	A	G	-8.66	3.77e-05	54	SERPINE2;SERPINE2;SERPINE2;SERPINE2	Body;Body;Body;Body	Open_Sea	NA	NA
rs7581619	cg20343375	A	G	-8.41	0.00012	24	SERPINE2;SERPINE2;SERPINE2;SERPINE2	Body;Body;Body;Body	Open_Sea	NA	NA
rs7581619	cg21516763	A	G	-7.77	0.00223	51	SERPINE2;SERPINE2;SERPINE2;SERPINE2	Body;Body;Body;Body	Open_Sea	NA	NA
rs7644066	cg01137672	G	A	14.49	3.44e-16	1749	FOXP1;FOXP1	5'UTR;5'UTR	Open_Sea	NA	NA
rs7652037	cg20941258	C	A	7.4	0.0113	195605	LRRC2;TDGF1	5'UTR;TSS1500	Island	NA	NA
rs7652037	cg23009419	C	A	7.19	0.0292	195534	LRRC2;TDGF1	5'UTR;TSS1500	Island	NA	NA
rs765617	cg21812850	A	G	-7.49	0.00775	24541	SLC2A5;SLC2A5	3'UTR;Body	N_Shelf	NA	NA
rs7705826	cg21743925	A	C	-10.51	8.62e-09	127556	PDLIM4;PDLIM4	Body;Body	N_Shelf	chr5:131595000:131605600	NA
rs7707966	cg22461201	A	G	-7.29	0.0191	9118	PDZD2	TSS1500	Open_Sea	NA	NA
rs7722713	cg21743925	A	G	-30.62	2.79e-38	15010	PDLIM4;PDLIM4	Body;Body	N_Shelf	chr5:131595000:131605600	NA
rs7740366	cg01442550	A	G	-7.11	0.043	106	SMOC2;SMOC2	Body;Body	N_Shelf	NA	NA
rs7740366	cg11809826	A	G	-8.38	0.000139	3355	SMOC2;SMOC2	Body;Body	Island	NA	NA
rs775468	cg03196364	G	A	-8.79	2.09e-05	5566	BEST3;BEST3	Body;TSS200	Open_Sea	NA	NA
rs775474	cg03196364	A	G	-8.79	2.09e-05	7280	BEST3;BEST3	Body;TSS200	Open_Sea	NA	NA
rs7761264	cg03634822	G	A	12.85	3.11e-13	5029	SMOC2;SMOC2	Body;Body	Open_Sea	NA	NA
rs7761264	cg21073020	G	A	-7.4	0.0117	4447	SMOC2;SMOC2	Body;Body	Open_Sea	NA	NA
rs7809188	cg13322072	A	G	-10.13	4.76e-08	4506	KPNA7	Body	Open_Sea	NA	NA
rs7815340	cg19041462	A	G	-8.12	0.000439	2955	VPS37A;VPS37A	3'UTR;3'UTR	Open_Sea	NA	NA
rs7828919	cg04480665	A	G	-13.98	2.75e-15	10656	PTP4A3;PTP4A3	Body;Body	Island	NA	NA
rs7828919	cg08096812	A	G	-9.77	2.44e-07	10911	PTP4A3;PTP4A3	Body;Body	Island	NA	NA
rs7828919	cg15142913	A	G	-7.61	0.00456	11115	PTP4A3;PTP4A3	Body;Body	Island	NA	NA
rs7830832	cg07933378	A	G	12.13	6.7e-12	19679	SLC39A4;SLC39A4	1stExon;TSS200	Island	NA	NA
rs7867707	cg09954631	A	G	7.24	0.0235	51086	ROR2	Body	Island	NA	NA
rs7870795	cg17702692	A	G	-10.12	4.97e-08	43250	FOXE1;FOXE1	3'UTR;1stExon	Island	NA	NA
rs7902290	cg02022481	G	A	9.7	3.35e-07	34922	CH25H	1stExon	N_Shore	NA	NA
rs7902290	cg11662264	G	A	8.62	4.53e-05	35450	CH25H;CH25H	5'UTR;1stExon	N_Shore	NA	NA
rs7902290	cg20341758	G	A	9.37	1.5e-06	34619	CH25H;CH25H	3'UTR;1stExon	N_Shore	NA	NA
rs7902290	cg23410627	G	A	10.08	5.92e-08	35205	CH25H	1stExon	N_Shore	NA	NA
rs7902290	cg23967742	G	A	7.12	0.0411	35099	CH25H	1stExon	N_Shore	NA	NA
rs7922269	cg11662264	C	A	7.79	0.00195	14835	CH25H;CH25H	5'UTR;1stExon	N_Shore	NA	NA
rs7947	cg08017880	G	A	-8.22	0.000287	1137	SIGIRR;SIGIRR;SIGIRR	Body;Body;Body	Island	NA	NA
rs7947	cg14897765	G	A	-11.05	7.88e-10	449	SIGIRR;SIGIRR;SIGIRR	Body;Body;Body	Island	NA	NA
rs7947	cg15311460	G	A	-11.32	2.38e-10	954	SIGIRR;SIGIRR;SIGIRR	Body;Body;Body	Island	NA	NA
rs7947	cg18351999	G	A	-7.85	0.00153	858	SIGIRR;SIGIRR;SIGIRR	Body;Body;Body	Island	NA	NA
rs7947	cg24440302	G	A	-14.23	1e-15	786	SIGIRR;SIGIRR;SIGIRR	Body;Body;Body	Island	NA	NA
rs7947	cg25995133	G	A	-8.4	0.000124	1140	SIGIRR;SIGIRR;SIGIRR	Body;Body;Body	Island	NA	NA
rs7986120	cg01034396	G	A	7.41	0.0109	8137	SMAD9;SMAD9	TSS1500;TSS1500	S_Shore	NA	NA
rs7986120	cg02985381	G	A	8.9	1.28e-05	8079	SMAD9;SMAD9	TSS1500;TSS1500	Island	NA	NA
rs7990113	cg02628858	G	A	-9.05	6.46e-06	12743	MTUS2	Body	N_Shelf	NA	NA
rs7990113	cg13506281	G	A	-7.65	0.0037	16142	MTUS2	Body	Island	NA	NA
rs7998651	cg25201372	A	G	-8.09	0.000507	6992	TBC1D4	Body	Open_Sea	chr13:75937200:75941200	NA
rs8000838	cg03107235	G	A	-7.35	0.0145	6178	ATP8A2	Body	Island	NA	NA
rs8000838	cg16655091	G	A	-30.87	1.51e-38	2794	ATP8A2	Body	S_Shelf	NA	NA
rs8001435	cg10311318	G	A	-7.55	0.00592	3415	ATP8A2	Body	S_Shore	NA	NA
rs8028537	cg02401352	A	G	8.94	1.07e-05	8391	ACAN;ACAN	5'UTR;5'UTR	Open_Sea	NA	NA
rs8046435	cg03833429	A	G	-8.19	0.000331	10556	SRL	Body	Open_Sea	NA	NA
rs8057907	cg09892721	A	G	-13.91	3.67e-15	2721	SLC38A8	Body	Open_Sea	chr16:84055600:84067000	NA
rs8066156	cg00897863	G	A	-10.21	3.35e-08	14207	LRRC37B	TSS1500	Open_Sea	NA	NA
rs8077092	cg00897863	G	A	-14.54	2.84e-16	65430	LRRC37B	TSS1500	Open_Sea	NA	NA
rs8079572	cg03956820	A	C	7.23	0.0253	31302	SLC16A3;SLC16A3;SLC16A3;SLC16A3	1stExon;5'UTR;5'UTR;5'UTR	S_Shore	NA	NA
rs8079572	cg10377245	A	C	9.54	6.83e-07	31121	SLC16A3;SLC16A3;SLC16A3	TSS200;5'UTR;5'UTR	Island	NA	NA
rs8079572	cg17932802	A	C	8.9	1.28e-05	31110	SLC16A3;SLC16A3;SLC16A3	TSS200;5'UTR;5'UTR	Island	NA	NA
rs8079572	cg18083597	A	C	7.18	0.0306	31277	SLC16A3;SLC16A3;SLC16A3	TSS200;5'UTR;5'UTR	S_Shore	NA	NA
rs8079572	cg19590707	A	C	10.68	4.15e-09	30793	SLC16A3;SLC16A3;SLC16A3	5'UTR;TSS1500;5'UTR	Island	NA	NA
rs8079572	cg23224090	A	C	7.94	0.00103	31181	SLC16A3;SLC16A3;SLC16A3	TSS200;5'UTR;5'UTR	S_Shore	NA	NA
rs8079572	cg25804541	A	C	8.25	0.000249	30529	SLC16A3;SLC16A3;SLC16A3	5'UTR;TSS1500;5'UTR	Island	NA	NA
rs8079572	cg27355141	A	C	7.23	0.0245	31284	SLC16A3;SLC16A3;SLC16A3	TSS200;5'UTR;5'UTR	S_Shore	NA	NA
rs8081016	cg00897863	G	A	-14.54	2.84e-16	15671	LRRC37B	TSS1500	Open_Sea	NA	NA
rs8107642	cg10776061	G	A	17.08	1.46e-20	2020	MAN2B1	Body	S_Shore	NA	NA
rs8110220	cg15549821	G	A	-7.12	0.0399	3003	PLEKHA4;PLEKHA4	Body;Body	S_Shore	NA	NA
rs8112261	cg10776061	G	A	10.81	2.27e-09	83831	MAN2B1	Body	S_Shore	NA	NA
rs8112811	cg19265998	A	G	9.39	1.37e-06	12690	NUCB1	1stExon	S_Shore	NA	NA
rs815118	cg22427279	A	C	-7.85	0.0015	51373	NHLH2;NHLH2	TSS1500;TSS1500	S_Shelf	NA	NA
rs838989	cg06632794	G	A	-7.2	0.0279	7953	ZNF697	TSS1500	Island	NA	NA
rs846509	cg14084896	A	G	7.19	0.0295	90	LRFN2	5'UTR	Open_Sea	chr6:40525800:40532200	NA
rs866255	cg00972288	A	G	-7.29	0.0191	129493	SIRT1;SIRT1	TSS1500;TSS200	Island	NA	NA
rs886224	cg00897863	G	A	-11.05	7.82e-10	117520	LRRC37B	TSS1500	Open_Sea	NA	NA
rs889807	cg03833429	A	G	-8.81	1.95e-05	169	SRL	Body	Open_Sea	NA	NA
rs897471	cg21272897	G	A	31.01	1.08e-38	1	HSPG2	Body	Island	NA	NA
rs912514	cg03107235	A	G	-7.62	0.00431	42344	ATP8A2	Body	Island	NA	NA
rs912514	cg16655091	A	G	-11.21	3.86e-10	45728	ATP8A2	Body	S_Shelf	NA	NA
rs9291283	cg00675157	A	G	-30.25	6.82e-38	9387	GABRA2;GABRA2	Body;Body	Open_Sea	NA	NA
rs929271	cg00243527	C	A	-28.44	6.68e-36	2368	LIF	Body	N_Shore	NA	NA
rs9295077	cg18943033	A	C	-8.36	0.000151	20702	SMOC2;SMOC2	Body;Body	Open_Sea	NA	NA
rs9313608	cg13386926	A	G	-12.12	7.1e-12	9648	NIPAL4	Body	S_Shelf	NA	NA
rs9320878	cg11927033	G	A	7.99	0.000809	76441	PKIB;PKIB;SERINC1	1stExon;5'UTR;TSS200	Island	NA	NA
rs9385246	cg11927033	A	G	7.99	0.000809	6367	PKIB;PKIB;SERINC1	1stExon;5'UTR;TSS200	Island	NA	NA
rs9388041	cg11927033	A	G	7.64	0.00394	413974	PKIB;PKIB;SERINC1	1stExon;5'UTR;TSS200	Island	NA	NA
rs9388074	cg11927033	A	G	7.99	0.000809	29471	PKIB;PKIB;SERINC1	1stExon;5'UTR;TSS200	Island	NA	NA
rs9401495	cg11927033	A	C	7.6	0.00465	299529	PKIB;PKIB;SERINC1	1stExon;5'UTR;TSS200	Island	NA	NA
rs9406318	cg11885201	A	G	-8.78	2.23e-05	21771	THBS2	3'UTR	Open_Sea	NA	NA
rs9423490	cg09410317	G	A	7.17	0.0326	8651	PFKP	Body	Open_Sea	chr10:3166400:3169400	NA
rs9423685	cg16397968	A	C	-26.32	1.95e-33	767	PFKP	Body	S_Shelf	NA	NA
rs9423690	cg16963373	A	G	7.43	0.0101	2804	PFKP	Body	Open_Sea	chr10:3166400:3169400	NA
rs9423690	cg18166150	A	G	8.37	0.00014	3065	PFKP	Body	Open_Sea	chr10:3166400:3169400	NA
rs9423709	cg16397968	A	G	-11.59	7.11e-11	37942	PFKP	Body	S_Shelf	NA	NA
rs9455669	cg18943033	G	A	-11.76	3.49e-11	1840	SMOC2;SMOC2	Body;Body	Open_Sea	NA	NA
rs9455673	cg18943033	G	A	-7.61	0.0044	13665	SMOC2;SMOC2	Body;Body	Open_Sea	NA	NA
rs947367	cg11201040	G	A	-7.23	0.0248	4902	PRELP;PRELP	3'UTR;3'UTR	Island	NA	NA
rs9490459	cg11927033	G	A	7.99	0.000809	5303	PKIB;PKIB;SERINC1	1stExon;5'UTR;TSS200	Island	NA	NA
rs9505889	cg23966665	G	A	7.9	0.00123	3795	THBS2	Body	N_Shore	NA	NA
rs9505933	cg18026667	G	A	-7.16	0.0333	10669	THBS2	3'UTR	Open_Sea	NA	NA
rs9505953	cg18026667	A	G	-8.41	0.000119	17280	THBS2	3'UTR	Open_Sea	NA	NA
rs9506181	cg13506281	G	A	-7.81	0.00184	75266	MTUS2	Body	Island	NA	NA
rs9508403	cg02628858	A	G	-24.9	1.06e-31	17209	MTUS2	Body	N_Shelf	NA	NA
rs9508403	cg13506281	A	G	-16.61	8.43e-20	13810	MTUS2	Body	Island	NA	NA
rs9512017	cg03107235	G	A	-7.44	0.00945	9841	ATP8A2	Body	Island	NA	NA
rs9512017	cg16655091	G	A	-23.25	1.4e-29	13225	ATP8A2	Body	S_Shelf	NA	NA
rs9512027	cg03107235	A	G	-7.35	0.0145	3385	ATP8A2	Body	Island	NA	NA
rs9512027	cg16655091	A	G	-30.87	1.51e-38	1	ATP8A2	Body	S_Shelf	NA	NA
rs9573531	cg25201372	C	A	-8.09	0.000507	4413	TBC1D4	Body	Open_Sea	chr13:75937200:75941200	NA
rs9573533	cg25201372	A	G	-7.63	0.00405	14321	TBC1D4	Body	Open_Sea	chr13:75937200:75941200	NA
rs9578078	cg02628858	G	A	-8.07	0.000559	16654	MTUS2	Body	N_Shelf	NA	NA
rs9578078	cg13506281	G	A	-7.86	0.00145	20053	MTUS2	Body	Island	NA	NA
rs9578085	cg02628858	A	G	-15.27	1.48e-17	3007	MTUS2	Body	N_Shelf	NA	NA
rs9578085	cg13506281	A	G	-26.89	4.1e-34	392	MTUS2	Body	Island	NA	NA
rs9606708	cg00243527	A	C	-10.98	1.07e-09	5532	LIF	Body	N_Shore	NA	NA
rs972484	cg08851607	A	G	-10.85	1.94e-09	23995	ASTN1;ASTN1	Body;Body	N_Shelf	NA	NA
rs975278	cg15147113	A	G	7.93	0.00107	10935	SERPINE2;SERPINE2;SERPINE2;SERPINE2	Body;Body;Body;Body	Open_Sea	NA	NA
rs975508	cg03107235	G	A	-7.42	0.0104	21127	ATP8A2	Body	Island	NA	NA
rs975508	cg16655091	G	A	-10.24	2.94e-08	24511	ATP8A2	Body	S_Shelf	NA	NA
rs9828449	cg06805542	G	A	-7.18	0.0316	52799	ATP6V1A;NAA50	TSS200;TSS1500	S_Shore	NA	NA
rs983149	cg10776061	A	G	11.93	1.64e-11	43745	MAN2B1	Body	S_Shore	NA	NA
rs9838815	cg25658612	G	A	9.5	8.32e-07	46416	MYRIP	Body	Open_Sea	NA	NA
rs9847614	cg03021329	A	G	12.42	1.98e-12	55887	ITGB5	Body	Open_Sea	chr3:124544000:124554200	NA
rs9859586	cg01137672	A	G	9.92	1.23e-07	16142	FOXP1;FOXP1	5'UTR;5'UTR	Open_Sea	NA	NA
rs9910451	cg18828268	A	G	-18.6	5.7e-23	159323	BRIP1	Body	N_Shelf	NA	NA
rs996129	cg00675157	G	A	-13.35	3.75e-14	41109	GABRA2;GABRA2	Body;Body	Open_Sea	NA	NA
rs996775	cg03107235	G	A	-7.44	0.00945	13466	ATP8A2	Body	Island	NA	NA
rs996775	cg16655091	G	A	-23.25	1.4e-29	16850	ATP8A2	Body	S_Shelf	NA	NA
