# Supplementary material for: Type 2 diabetes candidate genes, including PAX5, cause impaired insulin secretion in human pancreatic islets
Source: J Clin Invest. 2023 Jan 19;133(4):e163612. doi: 10.1172/JCI163612 (PMC9927941; doi:10.1172/JCI163612)
Supplement: Supplemental table 8 [file jci-133-163612-s022.xlsx]

## Sheet: A - Upregulated DEGs
Supplementary Table 8 - Sheet A. IMPC readouts from viable KO mouse models for genes identified as significantly increased in T2D islets.
IMPC: International Mouse Phenotyping Consortium (www.impc.org)
Genes sig. increased in T2D islets		IMPC data; KO v WT mice (p-values)
Gene	Rank (p-adj)	IB	IPGTT (AUCG)	IPGTT (IGR)	IPGTT (FG)	DEXA (Fat/BW)	DEXA (Lean/BW)
ELFN1	9	0.00131 (¯♂)	0.134	0.101	0.417	0.000210 (¯)	0.0000276 (­)
DKK3	11	NA	NA	NA	NA	NA	NA
PAX5	16	0.624	0.166	0.0000367 (­)	0.307	1	1
CCL22	25	0.0196 (­♀)	0.82	0.7	0.98	0.0376 (­♀)	0.137
CAVIN3	31	NA	0.0227 (­♂)	0.875	0.635	0.101	0.877
NHLH2	32	0.000199 (­♀)	0.0209 (­♀)	0.0000006 (­)	0.186	0.0087 (­)	0.00631 (¯)
CD300E	35	0.86	0.632	0.298	0.537	NA	NA
RBM14-RBM4	36	0.935	NA	NA	NA	0.82	0.746
CD5	47	0.277	0.578	0.325	0.238	0.508	0.352
TSPO	48	0.00015 (­♀)	0.077	0.863	0.00865 (­♂)	0.527	0.522
CCN5	52	0.468	0.378	0.454	0.798	0.787	0.662
PRELP	53	0.264	0.0382 (¯♀,­♂)	0.861	0.265	0.376	0.622
SLC16A3	54	NA	0.0571	0.0379 (­)	0.16	0.356	0.281
NOTUM	57	NA	0.164	0.139	0.856	0.9	0.132
CLCF1	58	NA	0.131	0.961	0.264	0.00566 (¯)	0.414
ITGB5	65	NA	0.556	NA	NA	0.0901	0.0263 (­)
WFIKKN2	74	NA	NA	NA	NA	0.181	1
FAM20C	85	0.0141 (¯)	0.382	0.707	0.295	0.442	0.206
SERPINF1	92	NA	NA	NA	NA	0.166	0.911
PTGIS	101	NA	NA	NA	NA	0.001823 (¯)	0.001422 (­)
ACAN	116	NA	0.00123 (¯♂)	0.00244 (­♀)	0.851	0.00599 (¯♀)	0.00708 (­♀)
SIRPA	129	NA	NA	NA	NA	0.000415 (¯♂)	0.00000223 (­♂)
GRIN1	133	NA	NA	NA	NA	NA	NA
CH25H	135	0.00331 (¯♂)	0.659	0.939	0.512	0.199	0.209
FAM20A	138	NA	NA	NA	NA	NA	NA
FGFBP1	143	NA	0.34	0.0144 (­)	0.528	0.0931	0.125
KCNA1	144	NA	NA	NA	NA	NA	NA
CYBA	145	0.0000441 (¯)	0.008 (¯♂)	0.159	0.0175 (¯)	0.0000645 (¯)	0.000196 (­)
SLC39A4	146	NA	0.334	0.12	0.165	0.00342 (­)	0.00485 (¯)
SLC2A5	155	NA	0.858	0.208	0.000107 (­♂)	0.265	0.308
SYT1	161	0.0480 (­♀)	0.0752	0.383	0.687	0.0000473 (­)	0.000215 (¯)
MYOM1	165	NA	0.526	0.892	0.0899	0.00319 (­♂)	0.00703 (¯♂)
SOCS1	175	0.00673 (¯)	0.519	0.52	0.364	0.189	0.198
CIB1	177	NA	0.00013 (­)	0.0596	0.586	NA	NA
MT1H	199	NA	NA	NA	NA	0.046 (¯)	0.00329 (­♀)
NUCB1	207	NA	0.861	0.563	0.027 (­)	0.126	0.11377
METRNL	209	0.7706	0.1252	0.5707	0.0551	0.7986	0.5403
IL6	222	0.0006 (¯♂)	0.837	0.398	0.1402	0.076	0.064
PDE7B	224	NA	0.9323	0.0257 (¯)	0.7543	0.007 (¯)	0.007 (­)
GPAA1	225	NA	NA	NA	NA	0.14298	0.0686
VSIR	226	0.713	0.0232 (¯)	0.004 (¯)	0.081	0.3495	0.34
PDLIM4	228	NA	0.0488 (¯)	0.2078	0.3595	0.5025	0.0608
NTRK1	244	NA	0.0113 (­)	0.114	0.0149 (­♂,¯♀)	0.9405	0.8109
CDKN1C	246	NA	NA	NA	NA	NA	NA
NMB	260	NA	0.082	0.967	0.0115 (­♂,¯♀)	0.1026	0.825
SOX18	262	0.0009 (¯)	0.002 (¯)	0.0252 (¯)	0.956	0.06	0.32
ARPC1B	263	0.00001 (¯♂)	0.7559	0.0042 (¯♀)	0.0217 (¯)	0.064	0.05
PTCHD1	268	NA	0.0083 (¯♂)	0.0008 (¯♂)	0.669	0.008 (¯♂)	0.005 (­♂)
C1R	272	0.137	0.0073 (­♂)	0.1888	0.362	0.7236	0.4503
ACP2	274	NA	NA	NA	NA	0.7594	0.0032 (­♂)
KCNH8	276	NA	0.6922	0.0818	0.8467	0.3274	0.3744
SLC47A1	278	0.3023	0.44	0.5711	0.1144	NA	NA
SMOC2	285	NA	0.0217 (¯)	0.00017 (¯)	0.0116 (¯♂)	NA	NA
SIGMAR1	287	NA	NA	NA	NA	NA	NA
CTDSP1	290	NA	0.8154	0.3683	0.0909	0.4201	0.8976
AOC1	292	0.005 (­)	0.5284	0.0149 (­)	0.0074 (­♂)	0.0548	0.088
CCDC85B	295	NA	NA	NA	NA	0.0266 (¯♀,­♂)	0.376
SPI1	318	NA	0.769	0.0713	0.3917	0.00961 (¯)	0.0297 (­)
CD300C	331	0.0007 (¯♂)	0.822	0.851	0.541	0.995	0.62
FERMT3	344	NA	0.1215	0.0731	0.4994	NA	NA
GPX3	359	NA	0.0003 (­♂)	0.95	0.0165 (¯)	0.73629	0.6546
COL4A4	364	NA	0.138	0.201	0.128	0.00045 (¯)	0.0403 (­)
NDUFS7	368	NA	NA	NA	NA	0.933	0.426
A2M	374	NA	0.651	0.958	0.037 (­)	0.9166	0.8615
PTTG1IP	384	NA	0.3846	0.0392 (­)	0.331	0.0016 (­♂)	0.00000000271 (¯♂)
REX1BD	389	NA	NA	NA	NA	NA	NA
KAZN	395	NA	NA	NA	NA	NA	NA

## Sheet: B - Downregulated DEGs
Supplementary Table 8 - Sheet B. IMPC readouts from viable KO mouse models for genes identified as significantly decreased in T2D islets.
Genes sig. decreased in T2D islets		IMPC data; KO v WT mice (p-values)
Gene	Rank (p-adj)	IB	IPGTT (AUCG)	IPGTT (IGR)	IPGTT (FG)	DEXA (Fat/BW)	DEXA (Lean/BW)
GABRA2	5	NA	NA	NA	NA	NA	NA
HHATL	12	NA	0.0294 (­)	0.0164 (­)	0.00188 (¯)	0.0361 (­)	0.0389 (¯)
GRAMD2B	13	NA	NA	NA	NA	NA	NA
SLC2A2	23	NA	0.055	0.031 (­)	0.000355 (­)	0.386	0.498
PPP1R1A	27	NA	0.155	0.00683 (¯)	0.894	0.578	0.19
BTBD3	37	NA	NA	NA	NA	NA	NA
DCX	59	0.186	0.292	0.216	0.233	0.384	0.408
RRAGD	64	NA	1	1	1	0.00807 (¯)	0.000607 (­)
CA5B	75	NA	NA	NA	NA	NA	NA
FOXP1	88	NA	NA	NA	NA	0.00807 (¯)	0.0000066 (­♀)
PDZD8	93	NA	NA	NA	NA	NA	NA
TBC1D4	99	0.682	0.0743	0.0651	0.147	NA	NA
RAB39A	105	0.187	0.429	0.146	0.00866 (¯)	0.00818 (¯♂)	0.03 (­♂)
NEBL	109	0.697	NA	NA	NA	0.0694	0.933
LRRC2	112	NA	0.258	0.574	0.2	0.371	0.638
WAC	117	0.00303 (¯♂)	NA	NA	NA	0.000284 (¯)	0.000227 (­)
HCN4	118	NA	0.138	NA	NA	0.324	0.86
RHOT1	124	NA	NA	NA	NA	NA	NA
TMCC3	130	NA	NA	NA	NA	NA	NA
MIS18BP1	134	NA	NA	NA	NA	NA	NA
BRIP1	141	NA	NA	NA	NA	0.0328 (­)	0.185
NEXMIF	152	NA	NA	NA	NA	NA	NA
PTH2R	162	0.604	0.393	0.943	0.0929	0.474	0.178
SYT14	167	NA	NA	NA	NA	NA	NA
ABAT	170	NA	NA	NA	NA	0.279	0.0966
ACBD3	172	1	0.174	0.0517	0.342	NA	NA
SIRT1	173	NA	0.28	0.468	0.0388 (¯♂)	0.255	0.0272 (¯)
TMED6	174	NA	0.399	0.29	0.187	0.364	0.252
AGO3	178	0.00141 (¯♂)	0.0304 (¯)	0.08	0.00511 (¯♂)	0.031 (¯)	0.00772 (­)
PNMT	179	0.529	0.00003 (¯)	0.0124 (¯)	0.631	0.947	0.0167 (­)
CFAP161	186	NA	NA	NA	0.00761 (¯)	NA	NA
AASS	196	NA	0.349	0.638	0.999	0.233	0.0866
PRKCH	200	NA	0.4308	0.5362	0.0684	NA	NA
CLDN12	202	NA	NA	NA	NA	0.28185	0.0146 (­)
PCDH20	203	NA	0.0004 (¯♂)	0.00125 (¯♂)	0.0353 (¯♂)	0.3309	0.009 (¯♂)
PDHX	204	0.4215	0.0646	0.0787	0.0025 (­)	0.7856	0.89696
ZNF451	211	NA	0.885	0.03 (­♂, ¯♀)	0.415	0.2845	0.4045
CECR2	212	NA	0.0134 (¯)	0.00375 (¯)	0.7017	0.8388	0.1238
THSD7A	215	NA	0.00048 (­♂)	0.0122 (­♂)	0.377	0.0000246 (­♂)	0.0022 (¯)
STBD1	240	NA	0.8021	0.3443	0.9435	0.9824	0.2434
LRFN2	241	0.9644	0.1116	0.0006 (¯)	0.0002 (¯)	0.146	0.1607
RPRD1A	242	NA	NA	NA	NA	0.73511	0.882
NSG1	248	NA	NA	NA	NA	NA	NA
SMPDL3A	256	NA	0.0901	0.566	0.2735	0.722	0.611
GDAP1	257	NA	0.215	0.155	0.8886	0.4006	0.2129
MYRIP	259	0.552	0.914	0.207	0.0005 (¯♂)	0.03808 (¯♀,­♂)	0.0222 (­♀,¯♂)
SVOP	282	NA	0.2366	0.01633 (­)	0.324	0.0096 (­)	0.0043 (¯)
ACVR1B	301	NA	0.2487	0.0079 (¯)	0.4253	0.7694	0.814
CMTR2	306	NA	NA	NA	NA	NA	NA
STXBP5L	314	NA	NA	NA	NA	NA	NA
PRDM4	325	NA	0.0006 (­)	0.0494 (­)	0.0078 (¯♀)	0.0000000074 (­♀, ¯♂)	0.000004 (­♂)
CISD2	347	NA	0.000000005017 (­)	NA	NA	0.0019 (¯)	0.00002 (­♂)
PDZRN3	349	NA	0.0236 (¯)	0.00114 (­♂, ¯♀)	0.00413 (­)	0.0107 (­)	0.0000827 (¯)
ETNK1	353	NA	NA	NA	NA	0.415	0.203
FOXJ3	360	NA	NA	NA	NA	0.0000045 (¯)	0.000245 (­♂)
CDK6	380	NA	0.1129	0.2419	0.2126	NA	NA
DIXDC1	393	NA	0.0051 (¯)	0.051	0.0189 (­♀)	0.0179 (­♂)	0.003 (¯♂)
TET1	394	NA	NA	NA	NA	NA	NA

## Sheet: Key
Key
IB = insulin blood levels
IPGTT = intraperitoneal glucose tolerance test
AUCG = Area under glucose response curve
IGR = Initial response to glucose challenge
FG = Fasted blood glucose concentration
DEXA = Dual-energy X-ray absorptiometry
BW=Body weight
NA= Not available
