# Supplementary material for: Type 2 diabetes candidate genes, including PAX5, cause impaired insulin secretion in human pancreatic islets
Source: J Clin Invest. 2023 Jan 19;133(4):e163612. doi: 10.1172/JCI163612 (PMC9927941; doi:10.1172/JCI163612)
Supplement: Supplemental table 9 [file jci-133-163612-s023.xlsx]

## Sheet: Sheet 1
Table S9. Genes with altered expression (q<0.05) in Pax5-overexpressing INS1 β-cells (n=8) vs control (GFP, n=8).
	GFP		Pax5
Gene name	Mean (log2)	SD	Mean (log2)	SD	p-value	q-value
Pax5*	8	0.4	17.2	0.2	4.83e-18	1.12e-13
Mslnl	6.9	0.3	11.3	0.2	1.25e-14	9.41e-11
Tgfb2	9.8	0.2	6.4	0.2	1.62e-14	9.41e-11
Serinc5	9.2	0.1	12	0.2	6.4e-14	2.97e-10
Sgms2	10	0.1	12.6	0.2	9.06e-14	3.5e-10
Clec2g	7	0.1	9.4	0.1	1.17e-13	3.52e-10
Rgs5	5	0.1	7.5	0.2	1.21e-13	3.52e-10
Klhl14	6.4	0.2	9.5	0.2	1.73e-13	4.45e-10
Sytl4	11	0.1	7.9	0.2	2.23e-13	5.17e-10
Tbc1d1	10.7	0.2	13.3	0.1	3.25e-13	6.52e-10
Stc1	15.3	0.2	12.3	0.2	3.46e-13	6.52e-10
Ret	8.8	0.1	11.2	0.2	3.66e-13	6.52e-10
Tas1r1	6.7	0.1	9.6	0.2	5.64e-13	8.91e-10
Ablim2	7.3	0.2	10.4	0.2	5.76e-13	8.91e-10
Cck	11.4	0.2	14.2	0.1	7.48e-13	1.08e-09
Capn5	7.4	0.1	9.7	0.2	2.12e-12	2.86e-09
Adgrg1	10	0.1	12.1	0.1	2.22e-12	2.86e-09
Lgalsl	11.5	0.1	9.7	0.2	7.41e-12	9.04e-09
Slco4a1	8.4	0.1	10.2	0.1	8.11e-12	9.4e-09
Mtmr10	11	0.2	13	0.1	9.28e-12	1.03e-08
Tmem169	7.6	0.1	9.3	0.1	1.51e-11	1.58e-08
Kcnj2	10.3	0.3	7.4	0.2	1.56e-11	1.58e-08
Gfy	12	0.2	9.7	0.2	1.88e-11	1.7e-08
Oas1f	9.1	0.3	11.8	0.1	1.91e-11	1.7e-08
Anxa10	11.3	0.1	13	0.1	2.06e-11	1.77e-08
Cabp1	9.1	0.1	10.9	0.1	2.75e-11	2.25e-08
Scn7a	8.1	0.2	10.2	0.2	2.94e-11	2.27e-08
Arhgap36	10.5	0.2	12.6	0.1	3.15e-11	2.36e-08
Mical2	8.8	0.1	10.5	0.1	3.79e-11	2.67e-08
Rara	9.8	0.1	11.6	0.1	3.8e-11	2.67e-08
Sorbs2	11.4	0.1	13.1	0.1	4e-11	2.73e-08
Tent5a	12.9	0.1	11.2	0.1	4.22e-11	2.79e-08
Robo2	9.2	0.2	7.2	0.2	5.51e-11	3.55e-08
Atp10a	7.4	0.1	9	0.1	5.83e-11	3.66e-08
St3gal1	13.7	0.2	11.7	0.3	6.79e-11	4.15e-08
Cxadrl1	8.9	0.1	10.3	0.1	7.33e-11	4.36e-08
Prss23	10.2	0.1	12	0.2	9.1e-11	5.28e-08
Mcoln3	9.2	0.2	11	0.2	9.42e-11	5.33e-08
Lynx1	10.4	0.3	12.9	0.2	1.35e-10	7.43e-08
Ggt1	10	0.4	12.2	0.2	1.64e-10	8.82e-08
Olfml2b	5.7	0.2	7.6	0.1	1.67e-10	8.82e-08
Lrrtm2	9.6	0.3	11.3	0.1	1.74e-10	8.98e-08
Il1rap	8.5	0.1	10.3	0.1	1.99e-10	9.68e-08
Far2	8.3	0.2	10	0.1	2e-10	9.68e-08
Ranbp2	8.9	0.1	10.4	0.1	2.12e-10	9.82e-08
Olfml3	7.5	0.1	9.3	0.1	2.34e-10	1.06e-07
Trav12-3	8.6	0.1	10.1	0.1	2.38e-10	1.06e-07
Abca2	12	0.2	13.8	0.2	2.55e-10	1.12e-07
Kcnd3	7.6	0.1	9.2	0.1	2.84e-10	1.22e-07
Csdc2	8.8	0.2	10.6	0.1	2.99e-10	1.24e-07
Btbd3*	10.3	0.1	8.8	0.1	3.13e-10	1.27e-07
Tgm2*	8.9	0.1	10.4	0.1	3.26e-10	1.29e-07
Nrep	11.7	0.2	13.4	0.1	3.27e-10	1.29e-07
Aacs	11.7	0.1	13.1	0.1	3.46e-10	1.34e-07
Cpne8	10.7	0.1	12.1	0.1	4.02e-10	1.53e-07
Furin	9.6	0.1	11	0.1	4.34e-10	1.62e-07
Crhr1	13.4	0.2	15.2	0.2	4.56e-10	1.68e-07
Arhgap28	6.4	0.2	7.9	0.1	5.03e-10	1.79e-07
Ano6	8.5	0.2	6.7	0.1	5.38e-10	1.89e-07
St3gal5	11	0.1	12.4	0.1	5.57e-10	1.93e-07
Slc16a14	9.1	0.2	7.3	0.2	5.94e-10	2.03e-07
Spn	7.9	0.2	9.6	0.1	6.16e-10	2.04e-07
Ankrd34c	5	0.1	6.5	0.2	6.17e-10	2.04e-07
Mmp15	7.6	0.2	9.2	0.2	6.48e-10	2.12e-07
Ccdc187	10	0.3	12.4	0.2	6.96e-10	2.23e-07
Casp3	11.8	0.2	13.3	0.1	7.03e-10	2.23e-07
Sec14l4	4.9	0.1	6.6	0.2	7.49e-10	2.35e-07
RGD1559536	5	0.2	7.2	0.3	7.94e-10	2.45e-07
Gab1	6.1	0.1	7.5	0.1	8.53e-10	2.57e-07
Ccdc88c	7.5	0.2	9.6	0.2	8.67e-10	2.58e-07
Ptprz1	14.5	0.1	13.1	0.1	9.06e-10	2.66e-07
Casr	9.8	0.3	11.8	0.1	9.29e-10	2.69e-07
Clec2l	6.4	0.1	7.8	0.2	9.72e-10	2.78e-07
Lmo3	11	0.1	12.2	0.1	1.05e-09	2.98e-07
Ppp1r9a	11.9	0.1	10.4	0.1	1.11e-09	3.11e-07
Aadat	8.1	0.3	10	0.1	1.25e-09	3.46e-07
Grm2	9.1	0.2	10.9	0.2	1.28e-09	3.5e-07
Cebpd	7.6	0.2	6	0.2	1.41e-09	3.81e-07
Tmco3	11.9	0.2	13.4	0.1	1.44e-09	3.85e-07
AC125757.1	9.3	0.4	12.2	0.3	1.52e-09	4.01e-07
Cdh16	7.9	0.2	9.7	0.2	1.72e-09	4.43e-07
Slc16a6	8.3	0.1	7.2	0.1	1.72e-09	4.43e-07
Trpc4	11.9	0.2	10.5	0.2	1.78e-09	4.54e-07
Fgl2	6.1	0.1	4.7	0.2	1.81e-09	4.57e-07
Sel1l	14.7	0.3	13.2	0.1	1.85e-09	4.62e-07
Cdh4	10.8	0.1	12.1	0.1	1.88e-09	4.63e-07
RGD1564664	8.9	0.2	6.6	0.3	2.01e-09	4.88e-07
Dlg3	9.5	0.1	10.8	0.2	2.21e-09	5.23e-07
Cd59	12	0.3	13.9	0.1	2.39e-09	5.54e-07
C4a	6.8	0.2	8.2	0.1	2.44e-09	5.57e-07
Dnajc24	13.4	0.2	11.9	0.2	2.45e-09	5.57e-07
Rab11fip3	9.7	0.2	11.2	0.1	2.74e-09	6.17e-07
Gbp7	7.6	0.2	9.1	0.1	2.92e-09	6.49e-07
Gpam	10.3	0.1	11.7	0.1	2.94e-09	6.49e-07
Nab1*	9.7	0.1	8.5	0.1	3.04e-09	6.64e-07
Pxn	9.7	0.1	10.8	0.1	3.17e-09	6.88e-07
Efr3b	10.4	0.1	11.9	0.2	3.22e-09	6.91e-07
Fgb	7	0.2	8.5	0.2	3.41e-09	7.26e-07
Aif1l	8.7	0.2	10.2	0.2	3.56e-09	7.5e-07
Vldlr	13.3	0.2	11.5	0.3	3.62e-09	7.56e-07
Fgfr3	6.8	0.1	8.5	0.2	4.42e-09	9.08e-07
P4ha1	14	0.1	12.4	0.2	4.52e-09	9.19e-07
Adam9	10.4	0.1	11.8	0.2	4.64e-09	9.35e-07
Ddit3	12.9	0.2	10.1	0.5	4.92e-09	9.84e-07
Gucy2c	13.5	0.1	14.5	0.1	5.07e-09	1e-06
Blnk	5.7	0.2	7.5	0.2	5.32e-09	1.05e-06
Cat	11	0.1	12.5	0.2	5.38e-09	1.05e-06
Itln1	12.5	0.1	13.6	0.1	5.45e-09	1.05e-06
B4galt5	8.5	0.1	9.8	0.2	5.53e-09	1.06e-06
Kcnn3	7.5	0.2	9.2	0.2	5.72e-09	1.09e-06
Pde4c	8	0.2	9.6	0.2	5.89e-09	1.11e-06
Wdr44	9.1	0.1	10.5	0.2	5.98e-09	1.11e-06
Plcb1	10.2	0.1	11.4	0.1	5.98e-09	1.11e-06
Pfkp*	13.4	0.1	12.1	0.1	6.2e-09	1.14e-06
Gm11992	6.5	0.3	8.7	0.3	6.66e-09	1.21e-06
Oacyl	5.4	0.1	6.6	0.1	6.67e-09	1.21e-06
Acaa2	9.1	0.2	10.7	0.2	6.96e-09	1.25e-06
Slc19a1	9.9	0.2	11.4	0.2	7.26e-09	1.27e-06
Slc18a1	8.5	0.3	7	0.1	7.27e-09	1.27e-06
Elovl6	12.8	0.2	14.4	0.2	7.31e-09	1.27e-06
Ap1s3	9.9	0.1	11	0.1	7.34e-09	1.27e-06
Pcolce2*	9.4	0.1	10.6	0.1	7.36e-09	1.27e-06
Cdh1	15.3	0.2	16.7	0.1	9.14e-09	1.56e-06
Galnt14	10.3	0.2	8.9	0.2	9.2e-09	1.56e-06
Dhcr24	11.5	0.2	12.7	0.1	9.3e-09	1.56e-06
Cadps	11.2	0.1	12.4	0.1	9.38e-09	1.56e-06
Ak4	10.4	0.2	8.8	0.3	1.03e-08	1.7e-06
Pecr	9.6	0.1	10.9	0.1	1.12e-08	1.84e-06
Glrx	9	0.2	10.7	0.1	1.18e-08	1.93e-06
St3gal3	9.6	0.1	8.3	0.2	1.2e-08	1.95e-06
Rps6ka1	10.1	0.1	11.3	0.1	1.23e-08	1.99e-06
Pifo	7.3	0.1	8.6	0.2	1.28e-08	2.04e-06
Rasa4	8	0.2	9.3	0.1	1.34e-08	2.13e-06
Tpst2	10.8	0.1	11.8	0.1	1.35e-08	2.13e-06
Man2a1	14	0.1	13	0.1	1.44e-08	2.25e-06
Taldo1	12.3	0.1	13.3	0.1	1.44e-08	2.25e-06
Cpa2	11.8	0.3	10.1	0.2	1.49e-08	2.3e-06
Ntrk3	15.1	0.2	16.6	0.1	1.5e-08	2.31e-06
Hmox1	7.9	0.1	6.7	0.2	1.53e-08	2.33e-06
Enc1	12.5	0.3	10.6	0.2	1.6e-08	2.42e-06
Slco1a4	7.8	0.2	9.2	0.2	1.61e-08	2.42e-06
Pdk2	8.6	0.2	10.2	0.2	1.62e-08	2.43e-06
Mthfd1l	9.6	0.2	8	0.2	1.67e-08	2.48e-06
Gucd1	9.6	0.2	10.7	0.1	1.72e-08	2.53e-06
Thrb	8.7	0.1	9.7	0.1	1.72e-08	2.53e-06
Gdpd1	10.6	0.1	11.7	0.1	1.74e-08	2.54e-06
Cpb2	7.6	0.1	8.7	0.1	1.76e-08	2.54e-06
Nucb2	15.4	0.1	14.5	0.1	1.77e-08	2.54e-06
Ets1	6.7	0.2	8.1	0.2	1.8e-08	2.56e-06
Fyb1	8.8	0.3	6.8	0.2	1.81e-08	2.56e-06
Rictor	8.8	0.3	6.8	0.2	1.81e-08	2.56e-06
Grm3	4.9	0.1	6.1	0.1	1.81e-08	2.56e-06
Tmem178a	10.8	0.2	12.4	0.2	1.95e-08	2.74e-06
Efhd1	6.5	0.1	7.9	0.2	1.96e-08	2.74e-06
Adamts20	9.9	0.2	8.2	0.2	2e-08	2.78e-06
Amigo2	13.3	0.1	12	0.2	2.03e-08	2.8e-06
Pde2a	10.9	0.2	12.1	0.1	2.04e-08	2.8e-06
Tfcp2l1*	8.4	0.2	9.9	0.2	2.08e-08	2.84e-06
Carhsp1	10.9	0.1	12.1	0.1	2.14e-08	2.89e-06
Sgpp1	8.9	0.2	7.8	0.1	2.15e-08	2.89e-06
Golga7b	8.4	0.1	7.3	0.1	2.17e-08	2.9e-06
Alkbh6	10.4	0.1	11.5	0.1	2.18e-08	2.9e-06
Taar7g	6.4	0.1	7.7	0.2	2.19e-08	2.9e-06
Tubb4a	10.8	0.2	12.5	0.2	2.2e-08	2.9e-06
Kctd16	9	0.2	7.3	0.2	2.27e-08	2.95e-06
Pcdh9	8.4	0.2	10	0.2	2.27e-08	2.95e-06
Tmem217	5.8	0.2	7.1	0.1	2.27e-08	2.95e-06
Rasa3	8.9	0.1	9.9	0.1	2.29e-08	2.95e-06
Extl3	11.2	0.1	12.3	0.1	2.3e-08	2.95e-06
Grk3	12.2	0.1	13.2	0.1	2.35e-08	2.97e-06
Tmem63c	11.5	0.1	12.6	0.1	2.46e-08	3.08e-06
Fgf14	9	0.2	7.6	0.2	2.47e-08	3.08e-06
Gabrg3	10.8	0.1	9.8	0.1	2.47e-08	3.08e-06
Itm2c	12.1	0.1	13.2	0.1	2.51e-08	3.12e-06
B4galt6	12.1	0.1	10.9	0.1	2.6e-08	3.2e-06
Eprs	14.2	0.3	12.4	0.3	2.61e-08	3.2e-06
Pappa2	9.4	0.1	10.4	0.1	2.74e-08	3.34e-06
Ctbp2	11.8	0.1	10.8	0.1	2.76e-08	3.35e-06
Cish	9.1	0.3	10.7	0.2	2.81e-08	3.38e-06
Snx29	8.6	0.1	9.8	0.2	2.81e-08	3.38e-06
Plekhm1	9.8	0.2	11.1	0.2	2.84e-08	3.4e-06
Prpsap2	11.9	0.1	12.8	0	2.91e-08	3.45e-06
Tspan4	10.5	0.1	11.6	0.1	3.02e-08	3.57e-06
Clstn2	9.7	0.1	8.6	0.2	3.23e-08	3.8e-06
Synj2	5.7	0.1	6.7	0.1	3.31e-08	3.87e-06
Parm1	13.4	0.2	15	0.2	3.33e-08	3.88e-06
Camk1g	9.1	0.3	11	0.3	3.39e-08	3.93e-06
Syt4	12.5	0.4	10.4	0.2	3.48e-08	4.01e-06
Large2	10.3	0.1	11.5	0.2	3.51e-08	4.03e-06
Ms4a8	9.9	0.2	8.6	0.2	3.61e-08	4.12e-06
Prickle2	7.9	0.2	9.4	0.2	3.65e-08	4.14e-06
Litaf	12	0.2	13.4	0.2	3.72e-08	4.21e-06
Ugt8	13.3	0.1	12.3	0.1	3.85e-08	4.31e-06
Adrb2	5.2	0.1	6.3	0.1	3.93e-08	4.38e-06
Rtn4r	9	0.2	10.6	0.2	4.2e-08	4.66e-06
Serinc2	11.4	0.2	12.6	0.1	4.26e-08	4.71e-06
Tbc1d22b	9.6	0.1	10.7	0.1	4.29e-08	4.71e-06
Enpep	6.2	0.1	7.3	0.2	4.43e-08	4.82e-06
Klf5	8.4	0.1	9.4	0.1	4.49e-08	4.87e-06
Ffar1	11.4	0.1	12.5	0.1	4.51e-08	4.87e-06
Lpgat1	11.5	0.1	13	0.2	4.64e-08	4.99e-06
Slc1a1	8.4	0.1	7.5	0.1	5.04e-08	5.38e-06
Irgq	7.9	0.1	8.9	0.1	5.08e-08	5.41e-06
Xaf1	7.3	0.2	8.5	0.1	5.17e-08	5.48e-06
Garnl3	7.6	0.2	8.8	0.2	5.3e-08	5.59e-06
Sema3c	7	0.1	5.9	0.1	5.34e-08	5.6e-06
Castor2	9.4	0.2	10.7	0.2	5.37e-08	5.61e-06
Csrp2	10.7	0.3	8.8	0.2	5.48e-08	5.68e-06
Btg3	12.5	0.2	11.3	0.1	5.48e-08	5.68e-06
Stmn2	15.5	0.2	16.6	0.1	5.53e-08	5.69e-06
Smtnl2	4.9	0.1	5.9	0.1	5.55e-08	5.69e-06
Lhfpl2	6.4	0.1	7.5	0.2	5.61e-08	5.72e-06
Sfrp4*	7.3	0.2	6.2	0.1	5.65e-08	5.72e-06
C5ar2	5.4	0.1	6.5	0.1	6.18e-08	6.17e-06
Clasp1	11.6	0.1	12.9	0.2	6.34e-08	6.31e-06
Ddah2	7.8	0.2	9	0.1	6.38e-08	6.32e-06
Adgre5	8.5	0.1	9.7	0.2	6.91e-08	6.82e-06
Sbk1	6.6	0.2	8.3	0.2	7.35e-08	7.22e-06
Lingo1	9.2	0.1	10.3	0.2	7.63e-08	7.47e-06
Barhl1	11.2	0.1	12.2	0.1	7.9e-08	7.7e-06
Slc16a7	10.2	0.2	9.1	0.1	7.96e-08	7.72e-06
Aktip	12.3	0.1	11.3	0.1	8e-08	7.73e-06
Ndrg4	9.4	0.2	8	0.1	8.16e-08	7.85e-06
Rxra	9.5	0.2	8.2	0.2	8.32e-08	7.97e-06
Slc38a4	14.1	0.2	12.8	0.1	8.55e-08	8.16e-06
Palldl1	10.3	0.2	8.7	0.2	8.62e-08	8.19e-06
Neurod2	10	0.1	8.8	0.2	8.77e-08	8.3e-06
Lrrc75b	9.1	0.1	10.4	0.2	8.87e-08	8.36e-06
Igsf9	7.6	0.1	8.5	0.1	8.92e-08	8.38e-06
Por	12.5	0.2	13.6	0.1	8.97e-08	8.38e-06
Jup	10.9	0.3	12.4	0.2	9.08e-08	8.45e-06
Fam214a	7.9	0.1	8.8	0.1	9.12e-08	8.46e-06
Shank1	10.4	0.1	11.4	0.1	9.19e-08	8.49e-06
Arl4d	9.2	0.2	10.8	0.2	9.23e-08	8.5e-06
Ulk2	10.1	0.3	11.7	0.2	9.52e-08	8.69e-06
Suox	10.7	0.2	12.2	0.1	9.78e-08	8.89e-06
Cyp2j10	7.5	0.1	8.5	0.1	9.93e-08	8.97e-06
Nnt	11.9	0.2	13	0.1	9.95e-08	8.97e-06
Prlr	14.8	0.1	13.7	0.1	9.98e-08	8.97e-06
6330403K07Rik	7.8	0.2	6.4	0.2	1.02e-07	9.1e-06
Gcnt2	8.1	0.2	9.3	0.2	1.09e-07	9.67e-06
Ldlrad3	7.9	0.2	9	0.1	1.09e-07	9.67e-06
Slc9a2	7.6	0.1	6.5	0.1	1.1e-07	9.7e-06
Dop1b	9.9	0.1	11	0.2	1.11e-07	9.77e-06
Lonp1	12.3	0.3	10.9	0.2	1.12e-07	9.86e-06
Tle4	12.3	0.1	11.2	0.1	1.13e-07	9.88e-06
Mex3b	7	0.1	8	0.1	1.14e-07	9.95e-06
Rai2	9.6	0.1	10.4	0.1	1.15e-07	9.99e-06
Susd4	11.1	0.2	10	0.1	1.18e-07	1.02e-05
Dmtn	11.4	0.2	12.6	0.2	1.19e-07	1.03e-05
Ttc6	7.1	0.1	8	0.1	1.2e-07	1.03e-05
Manba	9.5	0.2	10.5	0.1	1.21e-07	1.03e-05
Suds3	13.4	0.1	14.3	0.1	1.21e-07	1.04e-05
Id3	7.3	0.3	8.8	0.2	1.22e-07	1.04e-05
Abhd4	11.7	0.2	13	0.2	1.22e-07	1.04e-05
Hpcal1	10.5	0.2	11.6	0.1	1.24e-07	1.05e-05
Frk	6.3	0.2	7.6	0.2	1.25e-07	1.05e-05
Kdm2b	10.2	0.1	11.2	0.1	1.29e-07	1.08e-05
Vgll4	11.2	0.1	12.2	0.2	1.32e-07	1.1e-05
Micu1	12.5	0.2	13.6	0.1	1.35e-07	1.13e-05
Plekhg6	10	0.2	11	0.1	1.44e-07	1.19e-05
Casz1	7.7	0.1	8.7	0.1	1.45e-07	1.2e-05
Lmo4	9.3	0.4	7.3	0.3	1.46e-07	1.2e-05
Il4r	6.4	0.1	7.3	0.1	1.49e-07	1.22e-05
Plpbp	12.1	0.2	13	0.1	1.53e-07	1.25e-05
Cfap61	8	0.1	9.1	0.2	1.62e-07	1.31e-05
Slc37a1	11.1	0.1	12.1	0.1	1.62e-07	1.31e-05
Vps25	8.7	0.1	9.7	0.1	1.64e-07	1.32e-05
Glce	10.8	0.3	9.4	0.1	1.65e-07	1.33e-05
Rcn1	14.9	0.2	13.7	0.1	1.66e-07	1.33e-05
Nnat	16.9	0.1	17.8	0.1	1.7e-07	1.35e-05
Bicd1	11.1	0.2	12.3	0.2	1.71e-07	1.35e-05
Slc12a7	9.8	0.1	10.7	0.1	1.76e-07	1.38e-05
Kcnj6	9.7	0.2	10.8	0.1	1.8e-07	1.41e-05
Lgals9	11.1	0.2	12.6	0.3	1.81e-07	1.41e-05
Clmn	10.2	0.1	9	0.1	1.84e-07	1.44e-05
Vav2	9.5	0.1	10.6	0.1	1.87e-07	1.45e-05
Ciart	9.7	0.3	7.8	0.4	1.92e-07	1.48e-05
Arhgap29	10	0	9.2	0.1	1.95e-07	1.5e-05
RGD1305807	11.2	0.2	10.1	0.1	1.99e-07	1.52e-05
Dennd3	7.9	0.1	8.9	0.1	1.99e-07	1.52e-05
Nars1	14.8	0.3	13.3	0.2	2.01e-07	1.53e-05
Epha7	7.6	0.2	8.9	0.2	2.03e-07	1.55e-05
Galnt18	8.5	0.2	9.7	0.1	2.04e-07	1.55e-05
Pxk	11.7	0.1	12.6	0.1	2.08e-07	1.57e-05
Ddx21	13	0.1	12.2	0	2.11e-07	1.59e-05
Fbln2	5.6	0.3	7.8	0.4	2.14e-07	1.6e-05
Tcaf1	11	0.1	12.1	0.1	2.14e-07	1.6e-05
Dnah2	12.2	0.1	11.1	0.2	2.16e-07	1.61e-05
Trib3	10.1	0.7	6.5	0.6	2.17e-07	1.61e-05
Rbp1	11.9	0.2	13	0.1	2.27e-07	1.68e-05
Vps37b	9.4	0.1	10.3	0.1	2.29e-07	1.69e-05
Tmtc4	8	0.1	9	0.2	2.47e-07	1.81e-05
Hopx	11.3	0.2	12.2	0.2	2.48e-07	1.81e-05
Slc22a1	5.1	0.1	6.1	0.2	2.51e-07	1.82e-05
C2cd4b	6.9	0.2	5.7	0.2	2.57e-07	1.86e-05
Plppr5	12.7	0.2	11.6	0.1	2.63e-07	1.89e-05
Pcdhb8	6.3	0.1	7.3	0.1	2.69e-07	1.92e-05
Eml4	13.7	0.1	12.8	0.1	2.82e-07	2.01e-05
Laptm4a	13.1	0.1	13.9	0.1	2.82e-07	2.01e-05
Cntn1	11	0.2	9.8	0.2	2.88e-07	2.04e-05
Atf7ip2	9.4	0.1	8.5	0.1	2.9e-07	2.05e-05
Srgap3	7.8	0.2	9.3	0.3	2.98e-07	2.09e-05
Sfxn3	11.1	0.2	12.3	0.2	2.99e-07	2.09e-05
Cacna1a	12.9	0.1	13.9	0.2	3.01e-07	2.09e-05
Iqgap2	8.4	0.2	7.2	0.1	3.02e-07	2.09e-05
Ddc	7.6	0.3	8.9	0.2	3.03e-07	2.1e-05
Napepld	7.8	0.1	8.8	0.2	3.11e-07	2.14e-05
Ubqln2	14.4	0.1	15.4	0.1	3.11e-07	2.14e-05
Vps13c	10.4	0.1	9.4	0.1	3.13e-07	2.15e-05
Lpcat1	11.2	0.2	12.1	0.1	3.34e-07	2.28e-05
Nr4a1	9.4	0.4	7.4	0.3	3.39e-07	2.3e-05
Tp53inp2	12.4	0.1	13.2	0.1	3.43e-07	2.32e-05
Tpcn1	9.6	0.1	10.5	0.1	3.45e-07	2.33e-05
Pcdhb10	9.7	0.2	10.9	0.2	3.51e-07	2.36e-05
Ebf3	10.1	0.1	9.2	0.1	3.56e-07	2.38e-05
Ptprn	13	0.1	12.1	0.1	3.58e-07	2.4e-05
Cnih2	13.7	0.3	14.9	0.1	3.64e-07	2.43e-05
Ndrg2	7.6	0.2	8.6	0.1	3.68e-07	2.45e-05
Doc2b	8.2	0.1	7.3	0.2	3.76e-07	2.48e-05
Impa2	9.2	0.1	10.1	0.1	3.84e-07	2.52e-05
B4galt3	13.2	0.1	14	0.1	3.84e-07	2.52e-05
Pdk1	11.7	0.1	10.8	0.1	3.93e-07	2.58e-05
Sorbs1	8.9	0.1	9.9	0.1	3.95e-07	2.58e-05
Sema5a	4.6	0.2	5.8	0.2	4.03e-07	2.63e-05
Fam83f	7.3	0.1	8.2	0.1	4.04e-07	2.63e-05
Plppr3	9.7	0.1	10.6	0.2	4.09e-07	2.65e-05
Tshr	5.1	0.1	6.1	0.1	4.14e-07	2.68e-05
Cdc25b	10.4	0.1	11.2	0.1	4.16e-07	2.68e-05
Ikzf2	7	0.1	7.9	0.1	4.36e-07	2.8e-05
Nomo1	12.5	0.1	11.7	0.1	4.43e-07	2.84e-05
Zc3h8	10.9	0.3	9.4	0.2	4.51e-07	2.88e-05
C2cd4a	7.1	0.2	5.9	0.1	4.62e-07	2.94e-05
Hs6st1	7.2	0.1	8.2	0.1	4.74e-07	3.01e-05
Ehd4	7.5	0.3	8.8	0.2	4.91e-07	3.11e-05
Tmem45al	8.1	0.2	6.8	0.3	4.94e-07	3.12e-05
Adam19	8.3	0.1	9.2	0.1	5.13e-07	3.23e-05
Dcx*	10.3	0.2	11.4	0.2	5.32e-07	3.34e-05
Ntrk1*	8.6	0.2	7.6	0.2	5.39e-07	3.37e-05
Olr1469	12.1	0.2	13.2	0.2	5.43e-07	3.38e-05
Eno2	12.8	0.2	11.8	0.2	5.44e-07	3.38e-05
Fut1	6.4	0.2	5.4	0.1	5.48e-07	3.4e-05
Scg2	16.8	0.1	17.6	0.1	5.54e-07	3.42e-05
Plod1	9.4	0.1	8.5	0.2	5.57e-07	3.44e-05
Slc2a2*	17.7	0.1	16.7	0.1	5.61e-07	3.45e-05
Syt10	9.1	0.3	7.9	0.2	5.62e-07	3.45e-05
Rpgrip1	7.2	0.2	6.1	0.2	5.76e-07	3.52e-05
Ptprn2	7.7	0.1	8.6	0.1	5.78e-07	3.53e-05
Synj1	12.2	0.1	13.2	0.1	5.83e-07	3.55e-05
Taar8a	4.2	0.1	5.1	0.2	5.96e-07	3.6e-05
Taar8c	4.2	0.1	5.1	0.2	5.96e-07	3.6e-05
Ptch1	11	0.1	11.8	0.1	6.02e-07	3.62e-05
Fam219a	11.1	0.2	10.1	0.1	6.07e-07	3.64e-05
Tbc1d13	8.1	0.1	8.9	0.1	6.17e-07	3.69e-05
Nfxl1	9.9	0.2	8.9	0.1	6.22e-07	3.71e-05
Mknk2	9.7	0.2	10.8	0.1	6.25e-07	3.72e-05
Hspa9	16.4	0.2	15.3	0.1	6.41e-07	3.8e-05
Net1	12.7	0.1	11.6	0.2	6.43e-07	3.8e-05
Mavs	8.4	0.1	9.2	0.1	6.51e-07	3.84e-05
Orai1	8.9	0.2	10.2	0.2	6.73e-07	3.96e-05
Gars	15.9	0.2	14.9	0.2	6.75e-07	3.96e-05
Iars1	13.8	0.2	12.6	0.2	6.8e-07	3.98e-05
Trpm5	6.7	0.1	7.5	0.1	6.91e-07	4.03e-05
Gys1	12.1	0.2	10.7	0.2	6.93e-07	4.03e-05
Rasgef1b	7.8	0.1	6.9	0.1	6.93e-07	4.03e-05
Ocm	4.4	0.2	5.5	0.2	7.12e-07	4.12e-05
Prdm8	8.6	0.2	9.6	0.1	7.28e-07	4.19e-05
Jak1	13.8	0.1	13.1	0.1	7.52e-07	4.32e-05
Cpne9	6.7	0.2	8.3	0.4	7.71e-07	4.42e-05
Gdpd5	5.7	0.2	7	0.2	7.83e-07	4.47e-05
Plxna1	8.4	0.2	9.4	0.1	7.86e-07	4.47e-05
Ocrl	11.1	0.1	12	0.1	7.86e-07	4.47e-05
Cdv3	9.9	0.2	8.8	0.2	8.02e-07	4.54e-05
Fkbpl	7.2	0.2	8.2	0.1	8.02e-07	4.54e-05
Kdm4a	12.1	0.2	11.1	0.1	8.07e-07	4.55e-05
Aig1	13.2	0.2	12.2	0.1	8.15e-07	4.57e-05
Eef1a2	9.9	0.1	10.7	0.1	8.19e-07	4.59e-05
Mrps10	11.4	0.1	10.7	0.1	8.26e-07	4.62e-05
Fgd6	7.5	0.2	8.7	0.2	8.3e-07	4.63e-05
Pnma8a	7.6	0.3	6.4	0.2	8.59e-07	4.78e-05
Trmt9b	6.9	0.2	8.1	0.2	8.63e-07	4.79e-05
Hs3st3b1	6.2	0.2	5.2	0.1	8.74e-07	4.84e-05
Jmjd6	11	0.1	10.2	0.1	8.88e-07	4.9e-05
Unc5d*	9.6	0.2	10.5	0.1	8.91e-07	4.91e-05
Wfs1	10.6	0.2	11.5	0.1	8.93e-07	4.91e-05
Fosl2	5.9	0.2	4.8	0.1	9.01e-07	4.94e-05
Tmem64	10.8	0.1	11.7	0.1	9.04e-07	4.95e-05
Zfp770	10.9	0.1	10.1	0.1	9.15e-07	4.98e-05
Hyal2	8.5	0.2	9.6	0.1	9.16e-07	4.98e-05
Mars1	13	0.3	11.6	0.3	9.17e-07	4.98e-05
Pik3c2b	6.9	0.1	7.9	0.2	9.37e-07	5.08e-05
Ambp	13.6	0.1	12.7	0.2	9.43e-07	5.1e-05
Slc44a4	7.3	0.1	8.2	0.1	9.48e-07	5.11e-05
Tspan14	9.1	0.1	10	0.1	9.53e-07	5.13e-05
Hdac9	8.2	0.1	9	0.1	9.75e-07	5.23e-05
Krt7	10.9	0.1	11.7	0.1	9.8e-07	5.25e-05
Kirrel3	11.1	0.2	11.9	0.1	1.01e-06	5.4e-05
Ddit4	9.6	0.3	8.2	0.2	1.05e-06	5.57e-05
Sorl1	10.3	0.1	9.5	0.1	1.05e-06	5.57e-05
Cep85l	12.9	0.3	11.7	0.2	1.06e-06	5.63e-05
Stk32c	7.5	0.2	6.6	0.2	1.11e-06	5.87e-05
Trim66	9.7	0.6	7.1	0.5	1.14e-06	5.97e-05
Pygl	6.6	0.1	7.4	0.1	1.14e-06	5.97e-05
Reep6	15.2	0.1	16.1	0.1	1.16e-06	6.06e-05
Lmo1	8.2	0.3	6.5	0.3	1.17e-06	6.08e-05
Tmem255b	7.6	0.2	6.5	0.1	1.18e-06	6.15e-05
Fam122b	14.8	0.1	14	0.2	1.19e-06	6.16e-05
Fbxo41	6.8	0.2	7.9	0.2	1.19e-06	6.18e-05
Fgfr4	10.9	0.1	10	0.1	1.19e-06	6.18e-05
Tuba4a	12.5	0.2	13.5	0.1	1.2e-06	6.19e-05
Pck2	11.6	0.3	10.4	0.2	1.21e-06	6.23e-05
Elfn2	7.5	0.1	8.5	0.2	1.22e-06	6.24e-05
Pax6	9.2	0.1	8.4	0.1	1.22e-06	6.24e-05
Mtss1	10.7	0.1	11.6	0.1	1.23e-06	6.29e-05
Sv2c	9.2	0.5	7.5	0.2	1.24e-06	6.32e-05
Slc6a6	14.3	0.1	15.2	0.2	1.25e-06	6.37e-05
Trim9	5.7	0.1	6.4	0.1	1.26e-06	6.41e-05
F3	14.6	0.2	13.4	0.2	1.27e-06	6.44e-05
Sorcs2	11.6	0.1	12.4	0.1	1.27e-06	6.44e-05
Ankrd34b	12.4	0.1	11.5	0.2	1.3e-06	6.56e-05
Stk32a	11	0.9	7.1	0.6	1.33e-06	6.68e-05
Sipa1l3	7.1	0.1	8	0.2	1.33e-06	6.68e-05
Ypel3	12.7	0.2	13.5	0.1	1.35e-06	6.74e-05
Gcdh	8.9	0.1	9.7	0.1	1.35e-06	6.76e-05
Slc2a1	11.3	0.1	10.4	0.2	1.36e-06	6.77e-05
Akap12	10.2	0.2	9	0.3	1.37e-06	6.8e-05
Reep2	10.4	0.1	11.3	0.1	1.41e-06	7.01e-05
Fem1b	13	0.2	12.1	0.1	1.45e-06	7.17e-05
Ntsr1	5.9	0.1	6.5	0.1	1.46e-06	7.18e-05
Ncoa7	13.5	0.1	12.7	0.1	1.48e-06	7.3e-05
Gabra2*	8.6	0.2	7.5	0.1	1.5e-06	7.35e-05
Ifi27l2b	9.3	0.6	6.6	0.6	1.54e-06	7.53e-05
Cd274	9.7	0.2	8.9	0.1	1.56e-06	7.63e-05
Xpot	13.9	0.4	12.3	0.3	1.62e-06	7.9e-05
Nkrf	10	0.1	9.3	0.1	1.63e-06	7.9e-05
Aldh1a1	6	0.2	7	0.2	1.64e-06	7.92e-05
Cnnm1	8.5	0.1	7.8	0.1	1.64e-06	7.94e-05
Mapkapk2	12.1	0.1	11.2	0.1	1.65e-06	7.95e-05
Il15	8.1	0.2	9.1	0.2	1.66e-06	7.95e-05
Cd200	13.4	0.2	12.4	0.1	1.66e-06	7.95e-05
Slco3a1	14.4	0.1	15.3	0.1	1.66e-06	7.95e-05
Stard6	9.7	0.1	10.5	0.1	1.66e-06	7.95e-05
Cyth3	9.6	0.2	8.6	0.1	1.68e-06	8.02e-05
Dnajc12	9.6	0.1	10.4	0.1	1.68e-06	8.02e-05
Gpcpd1	8.5	0.1	9.4	0.1	1.71e-06	8.12e-05
Sox4	9.9	0.1	10.8	0.2	1.71e-06	8.12e-05
Fat4	5.5	0.1	6.3	0.1	1.72e-06	8.15e-05
Nfil3	9.6	0.3	8.3	0.3	1.75e-06	8.26e-05
0610040J01Rik	10.9	0.2	11.8	0.1	1.78e-06	8.41e-05
Cxxc5	10.8	0.1	11.6	0.1	1.83e-06	8.6e-05
Sesn3	11	0.1	12.1	0.2	1.84e-06	8.65e-05
Slc38a1	12.7	0.4	11	0.3	1.86e-06	8.71e-05
Reep3	14.1	0.1	14.9	0.1	1.86e-06	8.71e-05
Lrrc18	7.3	0.2	8.2	0.2	1.89e-06	8.81e-05
Timm8a1	9.6	0.1	8.6	0.2	1.94e-06	9.05e-05
Cplx2	12.3	0.1	11.6	0.2	1.95e-06	9.05e-05
S100a5	13.1	0.2	11.7	0.4	1.98e-06	9.17e-05
Rhod	7.9	0.1	8.7	0.2	1.98e-06	9.17e-05
Serpina1	8.8	0.2	8	0.1	2.01e-06	9.27e-05
Pik3ip1	6.1	0.1	6.8	0.1	2.01e-06	9.27e-05
Calcoco1	9.5	0.1	10.2	0.1	2.03e-06	9.36e-05
Atf5	11.4	0.4	9.4	0.6	2.06e-06	9.45e-05
Cpt1a	9.4	0.4	11	0.2	2.08e-06	9.53e-05
Il6st	13.5	0.2	14.4	0.1	2.08e-06	9.53e-05
Kank2	6.3	0.2	7.3	0.2	2.09e-06	9.54e-05
Ap1m1	13.6	0.1	14.3	0.1	2.1e-06	9.57e-05
AABR07035839.1	15	0.1	15.9	0.1	2.11e-06	9.59e-05
Casp4	8.7	0.8	5.7	0.5	2.13e-06	9.61e-05
Dhx58	8.5	0.2	9.6	0.2	2.13e-06	9.61e-05
Dlg2	10.1	0.1	9.3	0.1	2.19e-06	9.87e-05
Myo7b	7.1	0.2	6.1	0.1	2.2e-06	9.87e-05
Slc27a1	6	0.1	6.9	0.1	2.2e-06	9.87e-05
Khdrbs3	11.2	0.2	10.3	0.1	2.2e-06	9.88e-05
Cyp4a8	14.5	0.2	13.5	0.2	2.23e-06	0.0001
B4galnt3	6.7	0.2	5.8	0.1	2.26e-06	0.0001
Gpm6b	12.3	0.1	11.4	0.2	2.32e-06	0.0001
Bpifa2f	9.8	0.2	8.8	0.2	2.36e-06	0.0001
Rhbdd1	8.3	0.3	7.1	0.2	2.38e-06	0.0001
Rybp	12.5	0.1	11.7	0.1	2.39e-06	0.0001
AABR07028769.1	10.2	0.1	11.1	0.1	2.4e-06	0.0001
Impdh2	13	0.1	12.1	0.2	2.4e-06	0.0001
Elk3	6	0.1	6.8	0.1	2.4e-06	0.0001
Ttyh3*	11	0.2	11.9	0.2	2.43e-06	0.0001
Pctp	10.2	0.2	9.3	0.1	2.44e-06	0.0001
Apba1	10.2	0.1	9.5	0.1	2.48e-06	0.0001
Mdn1	9.2	0.2	8.3	0.1	2.51e-06	0.0001
Ppp1r17	6.9	0.3	8.1	0.2	2.53e-06	0.0001
Ppm1d	9.6	0.1	10.3	0.1	2.53e-06	0.0001
Lgr4	11.2	0.1	12	0.1	2.55e-06	0.0001
Kcnt2	7.4	0.4	6	0.3	2.56e-06	0.0001
Steap3	6.1	0.1	7	0.2	2.58e-06	0.0001
Igsf8	9	0.2	10	0.2	2.63e-06	0.0001
Ero1a	12.6	0.1	11.8	0.1	2.63e-06	0.0001
Pcdhb20	8	0.1	8.7	0.1	2.67e-06	0.0001
Trank1	6.1	0.1	6.9	0.1	2.67e-06	0.0001
Agap1	10.7	0.2	9.7	0.2	2.7e-06	0.0001
Cars	11.9	0.3	10.4	0.4	2.78e-06	0.0001
Hip1	11.5	0.1	10.6	0.2	2.82e-06	0.0001
Stat4	11.1	0.1	10.4	0.1	2.82e-06	0.0001
Tab3	10.4	0.1	9.5	0.1	2.84e-06	0.0001
Hhip	8	0.7	5.7	0.3	2.85e-06	0.0001
Aars1	13.4	0.3	12.2	0.3	2.85e-06	0.0001
Thumpd3	10.4	0.2	9.5	0.1	2.85e-06	0.0001
Fabp3	12.5	0.3	13.7	0.2	2.86e-06	0.0001
Gprc5b	10.7	0.2	11.5	0.1	2.88e-06	0.0001
Rexo5	9.2	0.1	10	0.1	2.9e-06	0.0001
St18	14	0.1	13.2	0.1	2.98e-06	0.0001
Elavl4	11.5	0.1	12.2	0.1	3.07e-06	0.0001
Ubtd2	8.8	0.3	9.9	0.2	3.09e-06	0.0001
Rab6b	6.3	0.2	5.3	0.1	3.12e-06	0.0001
Rgs9	14.3	0.2	13.2	0.1	3.16e-06	0.0001
Elovl7	11.1	0.1	10.3	0.1	3.17e-06	0.0001
Cpm	5.9	0.2	6.9	0.2	3.18e-06	0.0001
Axin2	7.5	0.1	8.2	0.1	3.21e-06	0.0001
Pdgfa	8.9	0.3	7.9	0.1	3.22e-06	0.0001
Eif4e3	9.9	0.1	9.1	0.1	3.22e-06	0.0001
Elmo1	8.1	0.1	8.9	0.1	3.23e-06	0.0001
Jarid2	11.6	0.1	12.6	0.1	3.25e-06	0.0001
S100a4	8.1	0.4	9.4	0.3	3.3e-06	0.0001
Ffar3	8.8	0.2	10.1	0.3	3.35e-06	0.0001
Plekhd1	6	0.1	6.8	0.2	3.37e-06	0.0001
Mapk8ip2	11.1	0.1	11.8	0.1	3.38e-06	0.0001
Usp42	11.2	0.1	10.4	0.1	3.49e-06	0.0001
Bdnf	8	0.3	6.6	0.2	3.51e-06	0.0001
Mtr	9.7	0.2	8.9	0.1	3.56e-06	0.0001
Uvrag	11.7	0.2	12.6	0.1	3.59e-06	0.0001
Pdgfrl	7.1	0.3	5.8	0.2	3.7e-06	0.0001
Pitpna	14.1	0.1	14.8	0.1	3.73e-06	0.0001
Inava	5	0.2	6.2	0.3	3.75e-06	0.0002
Obi1	9.3	0.1	8.6	0.1	3.75e-06	0.0002
Mthfd2	12.6	0.4	10.5	0.6	3.8e-06	0.0002
Zdhhc14	12.6	0.1	13.3	0.1	3.87e-06	0.0002
Wls	13.5	0.1	14.3	0.1	3.89e-06	0.0002
Tax1bp3	11.6	0.2	12.5	0.1	3.9e-06	0.0002
Sgce	8.1	0.1	7.4	0.1	3.9e-06	0.0002
Vopp1	9.1	0.2	10.3	0.3	3.91e-06	0.0002
Il17rb	12.4	0.1	13.2	0.1	3.91e-06	0.0002
Trpm3	8.2	0.2	9.2	0.1	3.93e-06	0.0002
Dzank1	9.9	0.1	10.6	0.1	3.94e-06	0.0002
Tspan1	7.1	0.3	8.3	0.2	3.95e-06	0.0002
Ntn1*	7.2	0.2	6.3	0.1	3.96e-06	0.0002
Dock10	7.9	0.2	7.1	0.2	3.96e-06	0.0002
Sycp2	8.6	0.1	7.8	0.1	3.97e-06	0.0002
Gata4	6.1	0.1	6.9	0.2	3.98e-06	0.0002
Cab39	13	0.1	12.3	0.1	4.01e-06	0.0002
Rhoc	8.3	0.2	9.2	0.1	4.05e-06	0.0002
Hipk2	12.3	0.2	13.4	0.2	4.08e-06	0.0002
St3gal6	13.1	0.1	13.7	0.1	4.12e-06	0.0002
Zdhhc2	13.3	0.1	12.6	0.1	4.14e-06	0.0002
Gmnc	4.8	0.1	5.5	0.1	4.14e-06	0.0002
Mpp2	9.1	0.3	10.1	0.2	4.17e-06	0.0002
Trnt1	13.5	0.1	12.8	0.1	4.2e-06	0.0002
Tfdp2	9	0.1	9.8	0.1	4.21e-06	0.0002
Abca5	11.3	0.2	10.5	0.1	4.27e-06	0.0002
Pcdhb2	6.8	0.2	7.9	0.2	4.28e-06	0.0002
Lrrfip2	10.1	0.2	9.4	0.1	4.29e-06	0.0002
Kcnb1	6.9	0.1	7.5	0.1	4.34e-06	0.0002
Robo1	7.4	0.4	6.1	0.2	4.36e-06	0.0002
Rras2	10.2	0.2	9.2	0.2	4.37e-06	0.0002
Tns3	12.4	0.5	10.5	0.3	4.5e-06	0.0002
Flrt3	8.5	0.2	7.6	0.2	4.52e-06	0.0002
RGD1310495	7.2	0.1	6.5	0.1	4.53e-06	0.0002
Adora2b	8.8	0.2	9.7	0.2	4.57e-06	0.0002
Bag3	8.7	0.2	9.5	0.1	4.58e-06	0.0002
Zfp395	10.3	0.1	9.4	0.1	4.6e-06	0.0002
Pycr1	8.1	0.5	6.3	0.3	4.61e-06	0.0002
Lars1	12.5	0.3	11.4	0.3	4.67e-06	0.0002
Marchf6	14.4	0.2	13.5	0.1	4.71e-06	0.0002
Epb41l4b	10.1	0.1	9.2	0.2	4.72e-06	0.0002
Inhbe	8.1	0.5	6.3	0.4	4.82e-06	0.0002
Parp8	12.2	0.1	11.5	0.1	4.84e-06	0.0002
Hyal1	6.6	0.2	7.7	0.2	4.91e-06	0.0002
Ptpn18	6.3	0.3	5.1	0.1	4.99e-06	0.0002
Peak1	8.1	0.1	8.9	0.1	5.02e-06	0.0002
Syt14*	10.4	0.1	11.3	0.1	5.07e-06	0.0002
Enpp1	12.7	0.4	11	0.2	5.16e-06	0.0002
Tp53inp1	9.8	0.3	11.5	0.2	5.21e-06	0.0002
Dsc2	11.7	0.1	11	0.1	5.24e-06	0.0002
Irak3	8.8	0.5	7	0.2	5.25e-06	0.0002
Sppl3	13.7	0.1	14.4	0.1	5.26e-06	0.0002
Dpy19l2	5.2	0.1	5.9	0.1	5.29e-06	0.0002
Slc7a7	5.6	0.1	6.3	0.1	5.34e-06	0.0002
Rab26	9.8	0.2	8.9	0.2	5.37e-06	0.0002
Oas1k	6.9	0.2	7.7	0.2	5.4e-06	0.0002
Pcdhb5	10.5	0.3	11.6	0.2	5.47e-06	0.0002
Map2k1	10.6	0.1	9.8	0.1	5.48e-06	0.0002
Adm	6.5	0.4	5	0.2	5.53e-06	0.0002
Samd5	6.6	0.2	7.7	0.2	5.6e-06	0.0002
Nlgn3	7.3	0.1	8.1	0.1	5.63e-06	0.0002
Pot1	9.5	0.1	10.1	0.1	5.63e-06	0.0002
Card9	6.6	0.1	5.7	0.2	5.65e-06	0.0002
Nabp1	8.3	0.1	7.7	0.1	5.66e-06	0.0002
Uhrf1bp1	9.7	0.3	8.3	0.2	5.73e-06	0.0002
Hdac6	12	0.2	12.9	0.2	5.87e-06	0.0002
Yars1	13.9	0.4	12.3	0.3	5.94e-06	0.0002
Dpep2	5.1	0.1	5.8	0.1	5.95e-06	0.0002
Arrdc3	11.4	0.1	10.6	0.1	6.05e-06	0.0002
Riox2	10.4	0.1	9.7	0.1	6.05e-06	0.0002
Gcgr	12.1	0.2	12.9	0.1	6.14e-06	0.0002
Foxa1	7.1	0.1	7.7	0.1	6.23e-06	0.0002
Tmem223	10.3	0.1	11.1	0.1	6.35e-06	0.0002
Rnf152	8.8	0.2	7.9	0.1	6.39e-06	0.0002
Kcnd2	7.2	0.2	8.4	0.2	6.47e-06	0.0002
Spr	11	0.2	10.2	0.2	6.48e-06	0.0002
Atxn7l1	5.7	0.2	6.4	0.1	6.48e-06	0.0002
Grpr	3.9	0.2	5.2	0.4	6.53e-06	0.0002
Fstl4*	10	0.1	10.8	0.1	6.54e-06	0.0002
Rassf8	7.6	0.1	7	0.1	6.59e-06	0.0002
Tmem130	15.2	0.2	14.3	0.1	6.72e-06	0.0002
Gstm1	9.7	0.2	10.7	0.3	6.76e-06	0.0002
Shc3	10.4	0.1	11.1	0.1	6.83e-06	0.0002
Olr1266	13.8	0.1	14.5	0.1	6.97e-06	0.0002
Nudt4	14.6	0.2	13.8	0.1	7.01e-06	0.0002
Fam204a	10.7	0.2	9.9	0.1	7.04e-06	0.0002
Zbtb18	11.4	0.3	10.4	0.1	7.1e-06	0.0002
Pcdh17	6.6	0.3	8	0.3	7.12e-06	0.0002
Adcy1	8.9	0.1	9.7	0.2	7.3e-06	0.0003
Rtl4	8.3	0.1	7.7	0.1	7.34e-06	0.0003
Mmp13	7.4	0.5	5.6	0.3	7.39e-06	0.0003
Shpk	8.3	0.2	9.4	0.2	7.44e-06	0.0003
Gab2	10	0.2	9.1	0.1	7.5e-06	0.0003
Klc2	10.5	0.1	11.1	0.1	7.51e-06	0.0003
Nrg1	7.3	0.2	6.5	0.1	7.53e-06	0.0003
Aff2	8.1	0.1	7.4	0.1	7.56e-06	0.0003
Prex2	6.8	0.1	7.5	0.1	7.6e-06	0.0003
Kdm3a	12.7	0.1	12	0.1	7.63e-06	0.0003
Kctd15	7.8	0.1	7.1	0.1	7.65e-06	0.0003
Asrgl1	10	0.1	9.2	0.1	7.67e-06	0.0003
Inpp5k	9.2	0.1	10	0.1	7.99e-06	0.0003
Diras2	11.8	0.2	10.9	0.2	8.03e-06	0.0003
Rap1gap2	12.2	0.1	12.9	0.1	8.06e-06	0.0003
Epas1	12	0.2	11.1	0.2	8.08e-06	0.0003
Plekha1	13.7	0.1	13.1	0.1	8.14e-06	0.0003
Igfbp1	9.9	0.2	10.8	0.2	8.21e-06	0.0003
Nebl*	7	0.2	8.1	0.2	8.27e-06	0.0003
Pard3	8.9	0.2	8.1	0.1	8.27e-06	0.0003
Prickle1	9.4	0.3	8.4	0.1	8.34e-06	0.0003
Fen1	10.2	0.2	11.2	0.2	8.44e-06	0.0003
Slc1a4	11.7	0.6	9.5	0.6	8.52e-06	0.0003
Arl14ep	12	0.2	11.2	0.1	8.56e-06	0.0003
Tars1	13.2	0.3	12	0.3	8.59e-06	0.0003
Igfbp5	7.3	0.1	6.5	0.1	8.65e-06	0.0003
Afap1	6.3	0.1	6.9	0.1	9.12e-06	0.0003
Npm3	10.5	0.1	9.8	0.1	9.22e-06	0.0003
Slc24a2*	11	0.2	10	0.2	9.37e-06	0.0003
Zkscan1	12.1	0.1	12.8	0.1	9.37e-06	0.0003
Gprc5c	9.2	0.2	10.1	0.1	9.42e-06	0.0003
Jdp2	6.6	0.2	5.8	0.2	9.45e-06	0.0003
Atf7ip	11.8	0.1	12.4	0.1	9.54e-06	0.0003
Cnksr3	9.5	0.1	10.2	0.2	9.57e-06	0.0003
Gng4	15.4	0.1	14.7	0.1	9.69e-06	0.0003
Acads	7	0.1	7.7	0.1	9.84e-06	0.0003
Ero1b	11.7	0.1	12.6	0.2	9.95e-06	0.0003
Smoc1	9.5	0.3	8.4	0.2	1e-05	0.0003
Dcaf17	9.7	0.1	9	0.1	1.02e-05	0.0003
Dnai1	7.8	0.2	6.9	0.1	1.03e-05	0.0003
Gcg	17.4	0.1	18.2	0.1	1.03e-05	0.0003
Pcyox1	13.4	0.1	14.1	0.1	1.03e-05	0.0003
Serpina6	7.9	0.3	6.7	0.2	1.04e-05	0.0003
Ndnf	6	0.2	6.9	0.2	1.04e-05	0.0003
Nsun2	13.7	0.1	13.1	0.1	1.04e-05	0.0003
Mthfs	7.9	0.1	8.5	0.1	1.06e-05	0.0003
Tma16	9.5	0.2	8.7	0.1	1.07e-05	0.0003
Enpp3	9.2	0.3	10.3	0.2	1.08e-05	0.0003
Dact2	6.9	0.2	7.7	0.1	1.08e-05	0.0003
Nelfcd	9.8	0.1	10.4	0.1	1.09e-05	0.0003
Taf1d	13.8	0.1	13.1	0.1	1.12e-05	0.0004
Krcc1	12.1	0.1	11.3	0.1	1.13e-05	0.0004
Ell2	10.9	0.1	10.2	0.1	1.13e-05	0.0004
Rxrg	6.2	0.1	5.4	0.1	1.15e-05	0.0004
Tox3	13.8	0.1	14.4	0.1	1.15e-05	0.0004
Myc	13.9	0.2	12.7	0.3	1.17e-05	0.0004
Cda	10	0.1	10.7	0.1	1.17e-05	0.0004
Vav3	11.4	0.2	10.6	0.1	1.17e-05	0.0004
Slc16a10	12.7	0.2	12	0.1	1.17e-05	0.0004
Atp1a3	11.5	0.2	10.6	0.2	1.18e-05	0.0004
Fmnl3	9.2	0.1	9.8	0.1	1.18e-05	0.0004
Srebf1	10.2	0.2	9.4	0.1	1.19e-05	0.0004
Sv2a	9.3	0.2	10.5	0.2	1.21e-05	0.0004
Selenos	12.1	0.3	11	0.2	1.21e-05	0.0004
AABR07072261.1	8.2	0.1	7.5	0.1	1.22e-05	0.0004
Islr2	6.4	0.4	4.9	0.2	1.24e-05	0.0004
Pak3	12.5	0.1	11.8	0.2	1.25e-05	0.0004
Dmxl1	11.3	0.2	12.2	0.2	1.26e-05	0.0004
Rbfox3	11.1	0.1	11.9	0.1	1.26e-05	0.0004
Wdr43	14.3	0.2	13.5	0.1	1.28e-05	0.0004
Ftsj1	10.9	0.2	10	0.2	1.29e-05	0.0004
Trpt1	7.4	0.1	6.6	0.1	1.29e-05	0.0004
Osbpl6	8.5	0.3	7.1	0.2	1.31e-05	0.0004
Ctbs	11.7	0.2	10.9	0.1	1.31e-05	0.0004
Cdc14a	7.8	0.1	8.6	0.2	1.31e-05	0.0004
Sult1d1	5.8	0.2	6.5	0.2	1.32e-05	0.0004
Ppp1r16b	6.1	0.1	6.7	0.1	1.33e-05	0.0004
Galnt2	10.8	0.1	11.5	0.1	1.34e-05	0.0004
Arl10	9.7	0.3	8.6	0.2	1.35e-05	0.0004
Adpgk	8.8	0.2	8.1	0.1	1.35e-05	0.0004
Pip5k1c	12.3	0.1	13.1	0.1	1.35e-05	0.0004
Slc2a8	7.5	0.2	8.3	0.2	1.36e-05	0.0004
Rdx	11.9	0.1	11.3	0.1	1.39e-05	0.0004
Vom1r85	9.6	0.1	9	0	1.39e-05	0.0004
Runx1	11.1	0.2	11.8	0.1	1.4e-05	0.0004
Tafa5*	10.4	0.2	9.7	0.2	1.4e-05	0.0004
Mphosph6	10.2	0.2	9.5	0.1	1.4e-05	0.0004
Abcb1b	6.9	0.6	5.1	0.3	1.41e-05	0.0004
Jade3	13.5	0	12.9	0	1.41e-05	0.0004
Atl2	13.4	0.1	14	0.1	1.43e-05	0.0004
Gjd2	11.4	0.1	10.8	0.1	1.43e-05	0.0004
Pkp2	10.8	0.1	10.2	0.1	1.43e-05	0.0004
Hpgd	9.8	0.2	10.5	0.2	1.45e-05	0.0004
Snx8	9.5	0.1	8.8	0.1	1.45e-05	0.0004
Hax1	13.7	0.2	12.6	0.2	1.46e-05	0.0004
Bbln	8.7	0.2	9.5	0.2	1.46e-05	0.0004
Zfp827	11.5	0.1	10.7	0.2	1.47e-05	0.0004
Lhx8	10.8	0.1	10.2	0.1	1.47e-05	0.0004
Nav2	11	0.1	11.7	0.1	1.48e-05	0.0004
Ppp1r15a	10.3	0.6	8.3	0.4	1.5e-05	0.0004
Dennd4a	11.8	0.2	10.8	0.1	1.5e-05	0.0004
Tmem252	10.1	0.2	9.4	0.1	1.51e-05	0.0004
Ucp2	16.2	0.2	16.8	0.1	1.54e-05	0.0005
Rabggtb	13.6	0.1	13	0.1	1.55e-05	0.0005
Nup43	12.1	0.1	11.4	0.2	1.56e-05	0.0005
Ppfibp1	9.3	0.2	8.5	0.2	1.59e-05	0.0005
Cdh22	9.6	0.1	9	0.1	1.59e-05	0.0005
Ankh	14.2	0.1	14.9	0.1	1.6e-05	0.0005
Pcyt1b	10	0.5	11.3	0.2	1.64e-05	0.0005
Sytl5	10.3	0.2	9.4	0.2	1.64e-05	0.0005
Syt9	10.5	0.1	9.8	0.1	1.64e-05	0.0005
Usf3	9.4	0.1	10.1	0.1	1.64e-05	0.0005
Il20ra	7.6	0.2	8.3	0.1	1.65e-05	0.0005
Neto2	12.6	0.1	11.9	0.1	1.66e-05	0.0005
Gstm3	7.9	0.2	9	0.3	1.68e-05	0.0005
Zfand6	12.5	0.1	13.3	0.1	1.68e-05	0.0005
Slc35d3	8.7	0.2	9.5	0.2	1.69e-05	0.0005
Arnt2	7.7	0.2	6.9	0.1	1.7e-05	0.0005
Mtmr11	10.2	0.1	10.9	0.1	1.7e-05	0.0005
Gpatch2	10.6	0.1	10	0.1	1.7e-05	0.0005
St6galnac4	8.8	0.2	9.8	0.2	1.71e-05	0.0005
Eef1e1	13.7	0	13.1	0.1	1.72e-05	0.0005
Tmem98	11.1	0.2	11.8	0.1	1.73e-05	0.0005
Tshz1	11.6	0.1	12.1	0.1	1.73e-05	0.0005
Slc16a1	10	0.4	8.6	0.3	1.74e-05	0.0005
Cry1	6.7	0.2	5.9	0.1	1.74e-05	0.0005
Clu	12.7	0.1	13.5	0.1	1.74e-05	0.0005
Nepro	9.5	0.1	8.8	0.1	1.74e-05	0.0005
Map1a	7.7	0.2	8.7	0.2	1.76e-05	0.0005
Kcnj3	7.9	0.3	7	0.1	1.76e-05	0.0005
Zdhhc15	9	0.1	9.7	0.1	1.76e-05	0.0005
Gpat3	6.9	0.1	7.6	0.1	1.78e-05	0.0005
Rundc3b	11.9	0.3	10.9	0.2	1.8e-05	0.0005
Jph1	8.1	0.2	7.3	0.2	1.82e-05	0.0005
Glb1l2*	11.2	0.1	10.6	0.1	1.82e-05	0.0005
Cd151	14.3	0.1	15	0.1	1.86e-05	0.0005
Nap1l5	7.2	0.2	6.5	0.2	1.87e-05	0.0005
Ctnnd2	10.6	0.1	11.3	0.1	1.88e-05	0.0005
RGD1562265	8.7	0.2	8	0.1	1.88e-05	0.0005
Cep295	10.8	0.1	10.1	0.1	1.91e-05	0.0005
AABR07037995.1	7.6	0.2	8.6	0.2	1.93e-05	0.0005
Ppm1e*	11.9	0.1	12.8	0.2	1.97e-05	0.0005
Eef2k	8.2	0.2	8.9	0.2	1.97e-05	0.0005
Mospd3	11.3	0.2	12.1	0.1	1.99e-05	0.0006
Pwp1	10.8	0.2	10.2	0.1	1.99e-05	0.0006
Slc22a23	8.8	0.2	9.6	0.2	2.01e-05	0.0006
Zwilch	11.5	0.1	10.8	0.1	2.02e-05	0.0006
Rpl13	13.8	0.1	12.9	0.3	2.03e-05	0.0006
Pcp4	15	0.1	14.3	0.2	2.03e-05	0.0006
Tent5c	7.7	0.2	8.8	0.2	2.04e-05	0.0006
Cachd1	9.4	0.1	10	0.1	2.04e-05	0.0006
Gata6	7.9	0.2	8.7	0.1	2.07e-05	0.0006
NEWGENE_6497122	8.9	0.2	9.7	0.1	2.07e-05	0.0006
Aimp1	13.1	0.2	12.3	0.2	2.08e-05	0.0006
Rnft1	11	0.1	10.3	0.2	2.11e-05	0.0006
Siah1	11.1	0.1	10.5	0.1	2.11e-05	0.0006
Rubcn	7.1	0.2	7.9	0.1	2.12e-05	0.0006
Akap5	5.2	0.1	5.8	0.1	2.13e-05	0.0006
Eif1a	14.5	0.2	13.8	0.1	2.15e-05	0.0006
Smim5	10.3	0.1	11	0.1	2.15e-05	0.0006
Siae	11.7	0.2	10.9	0.1	2.18e-05	0.0006
Sgms1	11.7	0.1	12.3	0.1	2.19e-05	0.0006
Hspa4l	10.9	0.3	9.7	0.2	2.22e-05	0.0006
Tmem163	12.2	0.5	10.1	0.3	2.24e-05	0.0006
Kcnj11	12.4	0.1	13	0.1	2.26e-05	0.0006
AABR07029272.1	6.7	0.1	7.4	0.2	2.27e-05	0.0006
Tspan33	7.5	0.1	8.1	0.1	2.28e-05	0.0006
Man2a2	10.7	0.1	11.3	0.1	2.29e-05	0.0006
Echdc1	10.8	0.2	11.6	0.2	2.31e-05	0.0006
Ginm1	13.3	0.1	13.8	0.1	2.32e-05	0.0006
Fn1	15.7	0.1	15.2	0.1	2.33e-05	0.0006
Slc7a5	14.7	0.4	13.3	0.3	2.35e-05	0.0006
C1qtnf6	7.9	0.2	8.6	0.2	2.39e-05	0.0006
Vps37d	7.4	0.1	8.1	0.1	2.39e-05	0.0006
Kics2	7.7	0.2	6.8	0.2	2.42e-05	0.0006
Rnf150	6.8	0.1	7.6	0.1	2.42e-05	0.0006
Mtarc1	9.3	0.2	9.9	0.1	2.43e-05	0.0006
Klf6	10.2	0.3	9.1	0.1	2.45e-05	0.0007
Cebpb	5.9	0.1	5.1	0.1	2.46e-05	0.0007
Ppp1r11	12.5	0.2	13.2	0.1	2.47e-05	0.0007
Sub1	14.3	0.1	15	0.1	2.47e-05	0.0007
Vgf	10.3	0.2	9.5	0.1	2.48e-05	0.0007
Pde3b	13.2	0.1	12.5	0.1	2.48e-05	0.0007
Slc25a6	12.9	0.2	13.6	0.1	2.49e-05	0.0007
Ccdc28b	9.8	0.2	10.5	0.1	2.52e-05	0.0007
Sh3bp1	9.4	0.1	10	0.1	2.54e-05	0.0007
Pdzrn4	6.8	0.2	7.7	0.2	2.56e-05	0.0007
Slc7a6	9.3	0.2	8.6	0.1	2.56e-05	0.0007
Actn1	9.9	0.2	10.9	0.2	2.63e-05	0.0007
Pcsk1	13.9	0.2	13	0.2	2.63e-05	0.0007
Zfp330	10.2	0.2	9.5	0.1	2.63e-05	0.0007
Asb4	5.7	0.2	5	0.1	2.63e-05	0.0007
Ostm1	10.9	0.1	11.6	0.1	2.64e-05	0.0007
Cep97	8.7	0.1	9.4	0.1	2.64e-05	0.0007
Kmt2e	13.2	0.1	13.9	0.1	2.65e-05	0.0007
Nrn1	7.4	0.3	6.5	0.1	2.69e-05	0.0007
Ngfr	6.9	0.1	7.6	0.2	2.72e-05	0.0007
Usp33	12	0.1	12.7	0.1	2.72e-05	0.0007
Atmin	9.6	0.2	8.9	0.1	2.73e-05	0.0007
Proser1	7.7	0.1	8.3	0.2	2.74e-05	0.0007
Ppp2r2b	7.8	0.2	6.9	0.2	2.76e-05	0.0007
Hes1	8.6	0.1	9.3	0.2	2.76e-05	0.0007
Rps12l2	14.3	0.1	13.6	0.2	2.77e-05	0.0007
Gfpt1	13.7	0.1	14.5	0.2	2.79e-05	0.0007
Mcm2	11.5	0.1	12	0.1	2.79e-05	0.0007
Gpr119	8.9	0.1	8.2	0.2	2.83e-05	0.0007
Otud4	12.6	0.1	11.9	0.1	2.86e-05	0.0007
Bnip3	12.7	0.1	11.9	0.2	2.87e-05	0.0007
Hspa4	13.9	0.1	13.4	0.1	2.87e-05	0.0007
ST7	7.8	0.2	7.2	0.1	2.88e-05	0.0007
Tsr1	13.8	0.1	13.3	0.1	2.88e-05	0.0007
Nmral1	11.5	0.1	10.7	0.2	2.9e-05	0.0007
Zfp804a	5.2	0.2	6.2	0.3	2.91e-05	0.0007
RGD1560813	12.1	0.2	12.8	0.1	2.92e-05	0.0007
Erc2	9.6	0.2	8.9	0.1	2.96e-05	0.0008
Aldh1l2	8.4	0.3	7.4	0.2	2.97e-05	0.0008
Ppp2r2a	12.9	0.2	12.1	0.1	2.97e-05	0.0008
Snap29	11	0.1	11.6	0.1	2.98e-05	0.0008
Nde1	8.5	0.1	9	0.1	3e-05	0.0008
AABR07072260.1	13.4	0.1	12.7	0.2	3.01e-05	0.0008
Nol8	12.3	0.1	11.7	0.1	3.03e-05	0.0008
Esrp1	13.2	0.2	12.4	0.1	3.08e-05	0.0008
Glis1	7.8	0.1	8.4	0.1	3.09e-05	0.0008
Rpn2	16.6	0.1	16.1	0.1	3.09e-05	0.0008
Calu	11.3	0.1	10.7	0.1	3.1e-05	0.0008
Cdk2	11.4	0.1	12	0.1	3.1e-05	0.0008
Asap1	13.2	0.1	13.8	0.1	3.12e-05	0.0008
Sdc4	8.4	0.1	7.7	0.1	3.14e-05	0.0008
Fam227a	4.8	0.1	5.4	0.1	3.14e-05	0.0008
Cth	7.4	0.5	5.7	0.3	3.19e-05	0.0008
Mybbp1a	12.3	0.1	11.7	0.1	3.2e-05	0.0008
Fzd7	6.7	0.1	7.4	0.1	3.21e-05	0.0008
Resf1	10.8	0.2	11.8	0.2	3.24e-05	0.0008
Taf4b	8.9	0.1	8.3	0.1	3.24e-05	0.0008
Wdr6	8.9	0.2	10	0.2	3.26e-05	0.0008
Ostc	12.7	0.1	12.1	0.1	3.3e-05	0.0008
Eif2b3	11.7	0.3	10.7	0.2	3.31e-05	0.0008
Lrrc20	7.1	0.2	7.9	0.2	3.31e-05	0.0008
Nop58	14.3	0.1	13.6	0.1	3.31e-05	0.0008
Anxa4	14.1	0.2	14.7	0.1	3.31e-05	0.0008
Skap1	7.3	0.1	6.7	0.1	3.32e-05	0.0008
Snx32	6.6	0.1	7.2	0.1	3.37e-05	0.0008
Pcdhb11	7.3	0.1	8.1	0.2	3.39e-05	0.0008
Bcam	11.4	0.2	12.1	0.1	3.39e-05	0.0008
Prkce	8.8	0.1	8.1	0.1	3.4e-05	0.0008
Dse	8.2	0.1	7.6	0.1	3.41e-05	0.0008
Clic5	10.6	0.2	9.8	0.2	3.42e-05	0.0008
Ctso	11.7	0.1	10.9	0.2	3.42e-05	0.0008
Donson	8.8	0.1	9.4	0.1	3.42e-05	0.0008
Nsg2	10	0.3	11.1	0.2	3.48e-05	0.0008
Serpinb6a	9.9	0.2	9.1	0.2	3.49e-05	0.0008
Dram1	7.7	0.2	7	0.2	3.5e-05	0.0008
Pvr	9.8	0.3	8.7	0.2	3.51e-05	0.0008
Sh3bp2	5.1	0.1	5.9	0.2	3.53e-05	0.0009
Atp2b3	7.8	0.1	8.6	0.2	3.54e-05	0.0009
Usp36	11.5	0.3	10.2	0.2	3.58e-05	0.0009
Ghitm	15.3	0.3	14.2	0.2	3.61e-05	0.0009
Morc4	8.4	0.1	7.8	0.1	3.61e-05	0.0009
Chpt1	12	0.1	11.3	0.1	3.63e-05	0.0009
Zxdc	9.1	0.1	10	0.2	3.66e-05	0.0009
Xpc	8.9	0.1	9.5	0.1	3.67e-05	0.0009
Zdhhc22	8	0.1	8.5	0.1	3.67e-05	0.0009
Lhpp	9.5	0.2	10.2	0.1	3.68e-05	0.0009
Xpo5	11.2	0.1	10.5	0.1	3.74e-05	0.0009
Ypel2	11.5	0.1	12.1	0.1	3.76e-05	0.0009
Tmem86b	9.1	0.3	10.1	0.3	3.77e-05	0.0009
Rcc2	9.7	0.2	8.8	0.2	3.77e-05	0.0009
Slc7a1	13.9	0.5	12.4	0.5	3.79e-05	0.0009
Chp1	12.5	0.2	13.2	0.1	3.79e-05	0.0009
Ndst4	6.3	0.2	5.6	0.1	3.8e-05	0.0009
Hsd17b11	7	0.1	7.7	0.1	3.82e-05	0.0009
Casp12	6.2	0.2	5.3	0.2	3.96e-05	0.0009
Shmt2	14.2	0.5	12.6	0.5	4e-05	0.0009
Zfand2b	7.2	0.1	6.6	0.1	4.03e-05	0.0009
Ggnbp2	13	0.1	12.4	0.1	4.06e-05	0.001
Larp1b	9.6	0.2	8.9	0.2	4.07e-05	0.001
Id4	12.7	0.2	11.9	0.2	4.19e-05	0.001
Riok3	12	0.2	11.2	0.1	4.2e-05	0.001
Rpl14	12.7	0.1	12.1	0.1	4.23e-05	0.001
Mest	12.3	0.3	13.5	0.3	4.25e-05	0.001
Efnb2	9.5	0.2	10.2	0.1	4.26e-05	0.001
Kpnb1	14.6	0.1	14	0.1	4.27e-05	0.001
Gpr39	10	0.2	10.6	0.2	4.32e-05	0.001
Pkia	12.1	0.2	12.7	0.1	4.32e-05	0.001
Lin54	11.2	0	10.7	0.1	4.33e-05	0.001
Nol4l	8.7	0.1	9.3	0.1	4.37e-05	0.001
Pcp4l1	11.7	0.2	12.4	0.1	4.44e-05	0.001
Ninj1	11	0.2	9.8	0.4	4.45e-05	0.001
Ablim3	7.9	0.2	8.6	0.1	4.46e-05	0.001
Dennd2c	5	0.2	5.7	0.2	4.49e-05	0.001
Ngef	6.3	0.1	5.7	0.1	4.5e-05	0.001
Fam199x	10.6	0.2	11.3	0.1	4.52e-05	0.001
Eif3j	13.4	0.1	12.9	0.1	4.7e-05	0.0011
Agtpbp1	14.4	0.1	13.8	0.1	4.72e-05	0.0011
Slc6a9	12.2	0.8	9.7	0.7	4.73e-05	0.0011
Tmem86a	9.8	0.3	10.9	0.2	4.78e-05	0.0011
Dhfr	12.1	0.2	12.7	0.1	4.8e-05	0.0011
Mir3584	5.9	0.2	5	0.1	4.83e-05	0.0011
Eml5	12.2	0.1	11.6	0.2	4.86e-05	0.0011
Car2	8.2	0.1	7.5	0.1	4.87e-05	0.0011
Gulp1	11.1	0.2	12	0.2	4.88e-05	0.0011
Zfp113	11.8	0.1	12.3	0.1	4.88e-05	0.0011
Slc29a3	7.8	0.3	8.7	0.2	4.91e-05	0.0011
Qsox2	11.5	0.2	10.8	0.1	4.91e-05	0.0011
Chac1	8.5	0.7	6	0.9	4.92e-05	0.0011
Ppm1f	8.2	0.1	8.8	0.1	4.94e-05	0.0011
Cd81	16.3	0.1	16.8	0.1	4.94e-05	0.0011
Mettl1	10.3	0.2	9.5	0.2	4.96e-05	0.0011
Tmem50b	13	0.1	13.6	0.1	4.97e-05	0.0011
Mbp	8.3	0.2	7.5	0.1	5e-05	0.0011
H2az2	10.7	0.2	11.4	0.1	5e-05	0.0011
Adgrg2	5.1	0.1	5.7	0.1	5.01e-05	0.0011
Ccdc125	7.8	0.2	8.5	0.2	5.04e-05	0.0011
Chst11	10.8	0.1	11.4	0.1	5.06e-05	0.0011
Frmd5	9.4	0.2	10	0.2	5.07e-05	0.0011
Tppp3	6.2	0.1	6.9	0.2	5.07e-05	0.0011
Paqr3*	10.3	0.1	10.9	0.1	5.14e-05	0.0012
Rtp4	7.2	0.1	7.8	0.1	5.16e-05	0.0012
Zc4h2	10.8	0.1	11.4	0.1	5.18e-05	0.0012
Crmp1	12.3	0.1	12.9	0.1	5.19e-05	0.0012
Ift46	10.5	0.1	11	0.1	5.21e-05	0.0012
Bcl2l1	13.1	0.1	13.6	0.1	5.23e-05	0.0012
Lrrc73	7	0.1	6.2	0.2	5.26e-05	0.0012
Ppp1r3b	9.9	0.2	9.2	0.1	5.29e-05	0.0012
Tpmt	11.1	0.2	10.4	0.2	5.32e-05	0.0012
Hbp1	10.4	0.2	11	0.1	5.35e-05	0.0012
Homer1	10.9	0.1	10.3	0.1	5.35e-05	0.0012
Gxylt2	10.2	0.1	10.8	0.1	5.36e-05	0.0012
Phf10	11.8	0.5	10.2	0.5	5.38e-05	0.0012
Slc7a8	10.8	0.1	10.1	0.2	5.39e-05	0.0012
Rbfox1	7	0.1	6.4	0.1	5.48e-05	0.0012
Slc6a15	10.2	0.3	9.3	0.2	5.5e-05	0.0012
Ccnd3	12.7	0.1	12.1	0.1	5.53e-05	0.0012
Gnl2	14.1	0.2	13.4	0.1	5.56e-05	0.0012
Rgl3	6.3	0.2	7.3	0.2	5.57e-05	0.0012
Ros1	11.5	0.2	10.9	0.2	5.6e-05	0.0012
Isg20	14.1	0.2	13	0.3	5.62e-05	0.0012
Dach2*	7.1	0.1	6.6	0.1	5.63e-05	0.0012
RGD1562660	10.4	0.2	9.6	0.2	5.64e-05	0.0012
Atad3a	7.9	0.1	7.3	0.1	5.64e-05	0.0012
Tk1	13.3	0.2	14	0.1	5.68e-05	0.0012
Trem3	10.6	0.4	9.2	0.3	5.69e-05	0.0012
Scn1a	5.9	0.2	6.7	0.2	5.72e-05	0.0013
Il6r	8.1	0.1	7.5	0.1	5.72e-05	0.0013
Junb	8.6	0.3	7.7	0.2	5.75e-05	0.0013
Zfp598	8.5	0.1	7.9	0.1	5.75e-05	0.0013
Sowahc	7	0.2	6.2	0.2	5.77e-05	0.0013
Shmt1	13.9	0.1	14.4	0.1	5.81e-05	0.0013
Rimbp2	10.8	0.1	11.5	0.2	5.82e-05	0.0013
Ezr	9.4	0.1	8.9	0.2	5.9e-05	0.0013
Celsr2	6.6	0.1	7.1	0.1	5.93e-05	0.0013
Mrpl41	10.6	0.2	11.4	0.2	5.98e-05	0.0013
Clcc1	11.9	0.1	11.4	0.1	6e-05	0.0013
Lgals3bp	14.4	0.2	15.1	0.1	6.02e-05	0.0013
Gch1	12.6	0.1	12.1	0.1	6.02e-05	0.0013
Anks4b	9.9	0.1	9.3	0.1	6.05e-05	0.0013
Me2	12.3	0.1	11.8	0.1	6.06e-05	0.0013
Ankrd37	9.5	0.1	8.8	0.2	6.08e-05	0.0013
Mlx	13.5	0.1	14.1	0.1	6.11e-05	0.0013
Pde8b	8.5	0.1	9.2	0.1	6.12e-05	0.0013
Aldh7a1	12.7	0.1	12.2	0.1	6.17e-05	0.0013
Pros1	12.1	0.4	11	0.2	6.21e-05	0.0013
Golga5	12.1	0.1	11.5	0.1	6.21e-05	0.0013
Fbxl16	10.7	0.1	11.2	0.1	6.22e-05	0.0013
Dclk3	5	0.2	5.6	0.2	6.23e-05	0.0013
Ufm1	11.4	0.1	10.8	0.2	6.26e-05	0.0013
Hrh3	6.2	0.2	7	0.2	6.3e-05	0.0013
Lmo2	6.7	0.2	7.7	0.2	6.33e-05	0.0013
Basp1	7.8	0.1	8.6	0.1	6.34e-05	0.0013
Enah	13.7	0.1	13.2	0.1	6.34e-05	0.0013
Marchf2	7.3	0.1	7.8	0.1	6.41e-05	0.0014
Spsb1	9.5	0.1	10.1	0.1	6.42e-05	0.0014
Nfu1	13.6	0.4	12.1	0.3	6.46e-05	0.0014
Dapk1	10.8	0.1	11.5	0.1	6.46e-05	0.0014
Rap1gds1	12	0.1	11.4	0.1	6.48e-05	0.0014
Jun	7.4	0.2	6.5	0.2	6.53e-05	0.0014
Spata20	5.9	0.1	6.6	0.1	6.58e-05	0.0014
Trmt6	10.3	0.1	9.7	0.1	6.63e-05	0.0014
Cnp	9.9	0.2	10.7	0.2	6.64e-05	0.0014
Lgi3	6.1	0.2	6.9	0.2	6.64e-05	0.0014
Elovl5	13	0.1	13.5	0.1	6.65e-05	0.0014
Ppp1r15b*	10.9	0.2	10.3	0.1	6.67e-05	0.0014
St6galnac5	5.7	0.1	6.4	0.2	6.71e-05	0.0014
Ern1	11.8	0.4	10.7	0.2	6.77e-05	0.0014
Cmss1	10.7	0.2	9.9	0.2	6.79e-05	0.0014
Cerk	8.8	0.1	8.1	0.1	6.87e-05	0.0014
Lmna	10.4	0.1	10.9	0.1	6.88e-05	0.0014
Smarca1	10.3	0.2	11.2	0.2	6.9e-05	0.0014
Ccdc47	15.3	0.2	14.6	0.1	6.92e-05	0.0014
mrpl9	11.4	0.1	10.6	0.1	6.95e-05	0.0014
Wbp1l	11.5	0.1	12.1	0.1	6.96e-05	0.0014
Selenop	12.8	0.3	13.7	0.2	6.97e-05	0.0014
Farsb	11.2	0.3	10.2	0.2	7e-05	0.0014
Rfc1	11.2	0.1	11.7	0.1	7.14e-05	0.0015
Pafah2	8.5	0.1	9	0.1	7.15e-05	0.0015
Slc7a14	10.9	0.2	11.6	0.1	7.16e-05	0.0015
Klhl2	11.1	0.2	10.4	0.1	7.16e-05	0.0015
Tfe3	9.2	0.3	8.4	0.1	7.18e-05	0.0015
Rnh1	8.8	0.1	8.1	0.1	7.19e-05	0.0015
Atf4	16	0.3	14.9	0.3	7.26e-05	0.0015
Pus7l	9.4	0.2	8.5	0.1	7.26e-05	0.0015
Prxl2a	9.4	0.2	10.1	0.2	7.39e-05	0.0015
Eif1	17.6	0.1	17.1	0.1	7.41e-05	0.0015
Dusp10	12.5	0.2	13	0.1	7.44e-05	0.0015
Ttc39a	9.2	0.2	9.9	0.2	7.45e-05	0.0015
Nhp2	13.1	0.1	12.5	0.1	7.47e-05	0.0015
Phkg1	9.2	0.2	9.9	0.1	7.5e-05	0.0015
Itm2b	14.4	0.2	13.7	0.1	7.53e-05	0.0015
Pdzd8*	11	0.3	10.2	0.1	7.57e-05	0.0015
Clec11a	8.8	0.2	9.6	0.2	7.59e-05	0.0015
Tyms	12.9	0.1	13.5	0.1	7.59e-05	0.0015
Tle1	7.6	0.2	8.3	0.1	7.65e-05	0.0015
Acsl4	12.2	0.1	11.6	0.1	7.65e-05	0.0015
Dlg1	11.7	0.1	11.2	0.1	7.65e-05	0.0015
Rad54b	7.8	0.1	7.3	0.1	7.66e-05	0.0015
Panx2	11.2	0.2	11.9	0.1	7.67e-05	0.0015
Apcdd1	8.5	0.3	9.4	0.2	7.72e-05	0.0016
Acot1	9.6	0.2	8.9	0.1	7.76e-05	0.0016
Bcl9	8.3	0.1	9	0.1	7.79e-05	0.0016
Dhcr7	10.2	0.3	11.2	0.2	7.85e-05	0.0016
Atp2b4	12	0.2	12.7	0.2	7.9e-05	0.0016
Rtp1	5.7	0.2	6.3	0.1	7.9e-05	0.0016
Mmd2	6.6	0.2	5.8	0.2	7.91e-05	0.0016
Ube2j1	12.9	0.3	11.9	0.1	7.93e-05	0.0016
Desi2	12.5	0.2	11.8	0.1	7.97e-05	0.0016
RGD1560795	11.2	0.2	10.5	0.2	7.97e-05	0.0016
Sars1	15.8	0.4	14.6	0.3	8.03e-05	0.0016
Kbtbd2	12.3	0.1	12.9	0.1	8.03e-05	0.0016
Cenpw	11	0.3	11.7	0.2	8.04e-05	0.0016
Slc6a8	11.2	0.2	11.8	0.2	8.12e-05	0.0016
Fxyd6	12	0.3	12.9	0.2	8.15e-05	0.0016
Ndufa4l2	5.7	0.1	5	0.1	8.21e-05	0.0016
Ptpn2	12.4	0.1	11.8	0.1	8.24e-05	0.0016
Syt7	7.7	0.1	8.3	0.1	8.26e-05	0.0016
Zfp639	10.2	0.3	9.4	0.1	8.34e-05	0.0017
Nckap5*	7.2	0.2	8	0.2	8.35e-05	0.0017
Zbed3	7.6	0.1	7	0.2	8.57e-05	0.0017
Aldoa	15.8	0.1	15.2	0.1	8.58e-05	0.0017
Jade1	11.3	0.2	10.8	0.1	8.59e-05	0.0017
Slc25a10	13	0.1	13.5	0.1	8.68e-05	0.0017
Serping1*	8.8	0.2	9.5	0.2	8.73e-05	0.0017
Tmem167b	11.9	0.1	11.4	0.1	8.73e-05	0.0017
Cldn6	6.4	0.1	7	0.1	8.88e-05	0.0017
Ogfod1	11.2	0.3	10.2	0.2	8.9e-05	0.0017
Xkr7	10.5	0.1	11.1	0.1	8.9e-05	0.0017
Rpf2	10.9	0.1	10.3	0.1	8.9e-05	0.0017
Fam83e	6.7	0.1	7.3	0.1	8.92e-05	0.0017
Mafa	8.8	0.1	8.3	0.1	9.01e-05	0.0018
Bpgm	7.9	0.1	8.4	0.1	9.02e-05	0.0018
Sqle	12.2	0.2	13.2	0.2	9.04e-05	0.0018
Mrpl45	11.6	0.1	11	0.1	9.05e-05	0.0018
Pcdhb9	8.9	0.2	9.6	0.2	9.1e-05	0.0018
Eid1	11.6	0.2	10.8	0.2	9.18e-05	0.0018
Fam210a	8.1	0.2	7.4	0.1	9.18e-05	0.0018
Cyb5r1	8.7	0.1	9.3	0.1	9.22e-05	0.0018
Zdhhc16	11	0.1	11.6	0.1	9.26e-05	0.0018
Vcl	11.1	0.1	11.9	0.2	9.32e-05	0.0018
Dynll1	12.2	0.1	12.9	0.1	9.34e-05	0.0018
Rassf5	6.6	0.2	7.4	0.2	9.41e-05	0.0018
Dcun1d2	9.7	0.2	10.4	0.1	9.43e-05	0.0018
Adamtsl2	5.8	0.1	6.4	0.1	9.48e-05	0.0018
Fech	9.2	0.1	9.9	0.2	9.49e-05	0.0018
Map9	11.4	0.1	10.8	0.1	9.5e-05	0.0018
Tasor2	10.8	0.2	10.2	0.1	9.54e-05	0.0018
Carnmt1	10.1	0.1	9.6	0.1	9.56e-05	0.0018
Chn2	11.8	0.2	12.4	0.1	9.58e-05	0.0018
Iftap	10.4	0.1	11	0.1	9.58e-05	0.0018
Gar1	8.3	0.1	7.7	0.1	9.58e-05	0.0018
Eif1ad	10.6	0.2	9.8	0.2	9.6e-05	0.0018
Ncdn	8.1	0.1	8.7	0.1	9.64e-05	0.0018
Kcnh7	5.4	0.2	6.1	0.2	9.69e-05	0.0019
Aebp2	11.3	0.2	10.6	0.1	9.73e-05	0.0019
Eif3c	13.9	0.1	13.2	0.2	9.77e-05	0.0019
Kcnf1	6.7	0.2	5.9	0.2	9.78e-05	0.0019
Fuca1	12	0.2	11.4	0.1	9.78e-05	0.0019
Poc5	10.5	0.2	9.9	0.1	9.81e-05	0.0019
Mpp6	12.8	0.1	12.3	0.1	9.83e-05	0.0019
Tyk2	7.5	0.1	8.1	0.1	9.84e-05	0.0019
Cckar	10.2	0.2	9.5	0.1	9.85e-05	0.0019
Lyplal1	9.6	0.1	8.8	0.2	9.86e-05	0.0019
Bex1	14.6	0.2	13.8	0.2	0.0001	0.0019
Tes	11	0.2	11.7	0.1	0.0001	0.0019
Ebna1bp2	13.6	0.2	12.9	0.2	0.0001	0.0019
Gnl3	12.2	0.2	11.5	0.2	0.0001	0.0019
Tom1l1	11.2	0.1	10.5	0.2	0.0001	0.0019
Ahctf1	12.5	0.1	13.1	0.1	0.0001	0.0019
Otud7a	7.5	0.2	6.9	0.1	0.0001	0.0019
Naf1	10.1	0.1	9.5	0.1	0.0001	0.0019
RGD1563601	13.1	0.2	12.6	0.1	0.0001	0.0019
Mgll	5.7	0.1	6.3	0.1	0.0001	0.0019
Nfyb	11.1	0.1	11.7	0.1	0.0001	0.0019
Smap2	13.2	0.1	13.7	0.1	0.0001	0.0019
RGD1304694	11.3	0.1	11.9	0.1	0.0001	0.0019
Zbtb43	9.2	0.1	9.6	0.1	0.0001	0.0019
Gadd45a	12.3	0.3	11.1	0.3	0.0001	0.002
Calm1	15.7	0.2	16.4	0.1	0.0001	0.002
Coro6	6.3	0.2	7	0.2	0.0001	0.002
AABR07026002.1	7.7	0.1	8.3	0.1	0.0001	0.002
Neo1	11.4	0.1	12	0.1	0.0001	0.002
Bag5	11.6	0.1	11	0.1	0.0001	0.002
Lasp1	11.2	0.1	11.8	0.1	0.0001	0.002
Tmem101	10.1	0.1	10.7	0.2	0.0001	0.002
Wbp1	11.6	0.1	12.2	0.1	0.0001	0.002
Ago1	9.9	0.1	10.4	0.1	0.0001	0.002
Dync2li1	9.5	0.2	9	0.1	0.0001	0.002
Braf	12.5	0.1	12	0.1	0.0001	0.002
Mettl7a	11.2	0.1	10.6	0.1	0.0001	0.002
Mafg	7.2	0.1	6.7	0.1	0.0001	0.002
Cd55	11.5	0.1	11	0.1	0.0001	0.002
Amph	12.5	0.2	13.3	0.1	0.0001	0.0021
Cers6	10.4	0.2	11	0.1	0.0001	0.0021
Arhgap18	10.5	0.2	11.1	0.1	0.0001	0.0021
Ctr9	13.2	0.1	13.9	0.2	0.0001	0.0021
Rad51d	8.5	0.2	9.1	0.1	0.0001	0.0021
Nup210	10.2	0.1	9.7	0.1	0.0001	0.0021
Nck2	9.2	0.2	8.7	0.1	0.0001	0.0021
Cdhr2	9.8	0.1	10.3	0.1	0.0001	0.0021
Ubxn4	13.6	0.1	13.1	0.1	0.0001	0.0021
Adss	11.1	0.1	10.6	0.1	0.0001	0.0021
Tnfrsf21	8.7	0.3	7.8	0.2	0.0001	0.0022
Tm6sf2	11.3	0.3	12.1	0.4	0.0001	0.0022
Abcb4	9.6	0.2	10.3	0.1	0.0001	0.0022
Mylip	8	0.2	7.3	0.2	0.0001	0.0022
Eif2s2	15.3	0.2	14.6	0.2	0.0001	0.0022
Pcnx3	10.7	0.1	11.3	0.1	0.0001	0.0022
Bmpr1a	10.7	0.1	11.3	0.1	0.0001	0.0022
Rin3	5.9	0.2	6.5	0.1	0.0001	0.0022
Zkscan5	10.5	0.1	11	0.1	0.0001	0.0022
Acox1	10.3	0.1	10.8	0.1	0.0001	0.0022
Syt3	8.2	0.1	8.7	0.1	0.0001	0.0022
Ufsp2	12.7	0.1	12.2	0.1	0.0001	0.0022
Slc35f2	6.5	0.2	5.5	0.2	0.0001	0.0023
Gpatch4	10.4	0.2	9.5	0.2	0.0001	0.0023
Myo1e	9.2	0.3	10	0.2	0.0001	0.0023
Fam114a1	10.1	0.3	9.4	0.2	0.0001	0.0023
Lcp1	13.5	0.1	12.7	0.1	0.0001	0.0023
Dok4	6.9	0.2	7.7	0.2	0.0001	0.0023
B3galnt2	8.1	0.2	7.4	0.2	0.0001	0.0023
Mag	4.5	0.1	5	0.1	0.0001	0.0023
Scamp1	11.3	0.1	11.8	0.1	0.0001	0.0023
Pnrc1	15	0.1	15.5	0.1	0.0001	0.0023
Zfp704	8.8	0.2	9.5	0.2	0.0001	0.0024
Akap8l	10.2	0.2	9.4	0.2	0.0001	0.0024
Sacm1l	11.3	0.2	10.6	0.1	0.0001	0.0024
Dgki	9.1	0.2	8.4	0.1	0.0001	0.0024
Rnf145	11.8	0.1	12.5	0.1	0.0001	0.0024
Fam216b	14.6	0.1	14	0.2	0.0001	0.0024
Bscl2	10.4	0.2	11	0.1	0.0001	0.0024
Fam102a	13.8	0.1	14.4	0.2	0.0001	0.0024
Znfx1	7.7	0.2	8.3	0.1	0.0001	0.0024
Fam20c*	13.1	0.1	13.7	0.1	0.0001	0.0024
Krtap9-7	6.7	0.2	7.3	0.1	0.0001	0.0024
Fbxl17	12.1	0.1	12.7	0.1	0.0001	0.0024
Ghr	14	0.1	13.4	0.1	0.0001	0.0024
Sec63	12.3	0.1	11.8	0.1	0.0001	0.0024
Rpp38	7.8	0.1	7.3	0.1	0.0001	0.0024
Pdxk	11.2	0.1	11.7	0.1	0.0001	0.0024
Hibadh	11.4	0.1	11.9	0.1	0.0001	0.0024
Trpa1	9.5	0.6	7.7	0.2	0.0001	0.0025
Ptpro	5.6	0.2	4.8	0.2	0.0001	0.0025
Lhfpl1	6.4	0.1	7.1	0.2	0.0001	0.0025
Lhfpl6	6.4	0.1	7.1	0.2	0.0001	0.0025
Sec24a	10.5	0.2	9.9	0.1	0.0001	0.0025
RGD1564883	15.2	0.1	14.6	0.2	0.0001	0.0025
Bbs10	8.9	0.1	9.4	0.1	0.0001	0.0025
Tnks2	14.3	0.1	13.7	0.1	0.0001	0.0025
Sipa1l2	8.1	0.1	7.5	0.1	0.0001	0.0025
Cnbp	15.3	0.1	14.8	0.1	0.0001	0.0025
Vwa5a	8.1	0.3	7.2	0.1	0.0001	0.0026
Man1b1	13.1	0.2	12.5	0.1	0.0001	0.0026
Zbtb25	8.4	0.2	7.8	0.2	0.0001	0.0026
R3hcc1	8.7	0.1	9.2	0.1	0.0001	0.0026
Gpm6a*	10.5	0.4	9.3	0.3	0.0002	0.0026
Dscam	14	0.4	12.8	0.3	0.0002	0.0026
Rhbdl2	11.2	0.2	10.4	0.2	0.0002	0.0026
Fkbp5	11.7	0.2	10.9	0.2	0.0002	0.0026
AABR07054469.1	10.6	0.1	10	0.2	0.0002	0.0026
Ifi30	11.3	0.2	11.9	0.2	0.0002	0.0026
Htatsf1	10.7	0.1	10.1	0.1	0.0002	0.0026
Lad1	10.6	0.1	11.2	0.1	0.0002	0.0026
Uap1	9.9	0.1	9.4	0.1	0.0002	0.0026
Zfpm2	10.1	0.1	9.5	0.1	0.0002	0.0026
Limk1	11.4	0.1	11.9	0.1	0.0002	0.0026
Rab5a	15.2	0.1	14.7	0.1	0.0002	0.0026
Polb	11.1	0	11.5	0.1	0.0002	0.0026
Rpl23a	15.9	0.1	15.5	0.1	0.0002	0.0026
Elavl2	10.3	0.4	9.2	0.2	0.0002	0.0027
Srm	13.7	0.2	12.8	0.2	0.0002	0.0027
Ppargc1a	8.9	0.3	8	0.2	0.0002	0.0027
Slc36a1	10.3	0.2	11	0.2	0.0002	0.0027
Olr1877	7.3	0.1	7.9	0.2	0.0002	0.0027
Tmem192	12.9	0.1	12.2	0.2	0.0002	0.0027
Olr921	12.2	0.1	11.6	0.1	0.0002	0.0027
Gramd2b*	10.9	0.1	10.4	0.1	0.0002	0.0027
Cc2d2a	6.9	0.1	7.4	0.1	0.0002	0.0027
Rnf151	7.3	0.1	6.8	0.2	0.0002	0.0027
Ppp4r1	9.4	0.1	8.9	0.2	0.0002	0.0027
Cox6a2	7.4	1	5.3	0.5	0.0002	0.0028
Mtss2	8.2	0.3	7.3	0.2	0.0002	0.0028
Hecw2	8.5	0.3	7.6	0.2	0.0002	0.0028
Hs6st2*	8.8	0.2	8	0.2	0.0002	0.0028
Olr14	9.7	0.2	9	0.2	0.0002	0.0028
Wdr12	10.3	0.1	9.6	0.1	0.0002	0.0028
Ptk2b	9.8	0.1	9.2	0.1	0.0002	0.0028
Slc2a9	7.6	0.2	8.2	0.1	0.0002	0.0028
Cited4	6	0.2	6.6	0.2	0.0002	0.0028
Dffb	7	0.1	7.6	0.1	0.0002	0.0028
Pfn1	14	0.2	14.5	0.1	0.0002	0.0028
Klhl7	13.2	0.1	13.7	0.1	0.0002	0.0028
Lbh	9.7	0.1	10.2	0.1	0.0002	0.0028
Zfp2	7.2	0.1	7.7	0.1	0.0002	0.0028
Fbxw7	9.9	0.1	10.4	0.1	0.0002	0.0028
Rpl12	16	0.1	15.6	0.2	0.0002	0.0028
Rpl3	15.7	0	15.2	0.1	0.0002	0.0028
Slc22a17	8.4	0.1	9	0.1	0.0002	0.0029
Ppa1	13	0.2	12.4	0.2	0.0002	0.0029
Slc25a5	16.5	0.1	17	0.1	0.0002	0.0029
Rer1	11.5	0.1	11	0.1	0.0002	0.0029
Commd5	5.6	0.1	6.1	0.1	0.0002	0.0029
Iapp*	17.6	0.1	18	0.1	0.0002	0.0029
Ank2	10.5	0.4	9.2	0.2	0.0002	0.003
Wnt4	8.2	0.1	7.4	0.2	0.0002	0.003
Crip2	8.4	0.2	9.2	0.3	0.0002	0.003
Sall1	8.9	0.2	8.1	0.2	0.0002	0.003
Wnk2	8.2	0.1	8.9	0.2	0.0002	0.003
Arfip1	13.2	0.1	12.7	0.1	0.0002	0.003
Ganc	9.2	0.1	9.6	0.1	0.0002	0.003
AABR07039336.2	11.9	0.3	13.2	0.3	0.0002	0.0031
Gtpbp2	10.5	0.4	9.2	0.3	0.0002	0.0031
Cartpt	7.5	0.3	6.8	0.2	0.0002	0.0031
Adat2	10.1	0.1	9.5	0.1	0.0002	0.0031
Dennd4c	9.9	0.1	10.5	0.2	0.0002	0.0031
Odc1	11.5	0.1	10.9	0.1	0.0002	0.0031
Nell2	10.9	0.1	10.3	0.2	0.0002	0.0031
Abcf2	13.5	0.1	12.9	0.1	0.0002	0.0031
Edrf1	9.8	0.1	9.2	0.2	0.0002	0.0031
Dyrk1b	8.8	0.1	9.4	0.1	0.0002	0.0031
Spryd3	9.1	0.1	8.6	0.1	0.0002	0.0031
Fblim1	8.7	0.1	8.2	0.1	0.0002	0.0031
Mospd2	10.6	0.1	10.1	0.1	0.0002	0.0031
Slc2a3	6	0.3	5	0.2	0.0002	0.0032
Vamp4	8.6	0.2	7.9	0.3	0.0002	0.0032
Dvl3	12.5	0.1	13.2	0.2	0.0002	0.0032
Nt5c3a	13.2	0.1	13.7	0.2	0.0002	0.0032
Tec	7.5	0.1	6.9	0.1	0.0002	0.0032
Tmod1	10.1	0.2	10.7	0.2	0.0002	0.0032
Rps12	15	0.1	14.5	0.2	0.0002	0.0032
Fam124a*	12.8	0.1	13.3	0.1	0.0002	0.0032
Xkr4	9.4	0.1	9.8	0.1	0.0002	0.0032
Dusp4	9.8	0.4	8.5	0.2	0.0002	0.0033
Vkorc1l1	9.9	0.3	9	0.2	0.0002	0.0033
Malrd1	6.3	0.2	5.5	0.2	0.0002	0.0033
Dnajc28	9.9	0.2	9.2	0.2	0.0002	0.0033
Fuca2	12.9	0.2	12.3	0.1	0.0002	0.0033
Fam126b	10.1	0.2	10.8	0.2	0.0002	0.0033
Baiap2	10.5	0.2	11.2	0.2	0.0002	0.0033
Limd2	10.1	0.2	10.7	0.1	0.0002	0.0033
Prkcsh	14.2	0.1	13.6	0.1	0.0002	0.0033
Sirpa*	13.1	0.1	13.7	0.1	0.0002	0.0033
Mir1199	9.1	0.1	8.6	0.1	0.0002	0.0033
Olr1225	13.7	0.1	13.2	0.1	0.0002	0.0033
Olr1602	4.6	0.1	5	0.1	0.0002	0.0033
Dok6	9.5	0.1	10	0.1	0.0002	0.0033
Scoc	12.1	0.2	12.9	0.2	0.0002	0.0034
Cidec	7.7	0.2	7	0.1	0.0002	0.0034
Tcea1	13.3	0.2	12.7	0.1	0.0002	0.0034
Col6a2	6.5	0.1	7.1	0.1	0.0002	0.0034
AABR07029890.1	9.2	0.2	8.6	0.1	0.0002	0.0034
Necab1	6	0.1	6.5	0.1	0.0002	0.0034
Mrps31	10.6	0.1	10.1	0.1	0.0002	0.0034
Mitf	6.4	0.1	6.9	0.1	0.0002	0.0034
Mctp1	7.9	0.2	8.8	0.3	0.0002	0.0035
AABR07022144.1	10.8	0.2	10.1	0.1	0.0002	0.0035
Myadm	9.9	0.2	10.5	0.2	0.0002	0.0035
Myrfl	4.3	0.2	4.9	0.1	0.0002	0.0035
Taok2	10.9	0.1	11.5	0.1	0.0002	0.0035
Prkag1	12.3	0.1	12.9	0.1	0.0002	0.0035
Gnai1	11.3	0.1	10.8	0.1	0.0002	0.0035
Gnb1l	6.6	0.1	6.1	0.1	0.0002	0.0035
Nuak1	5.6	0.1	6	0	0.0002	0.0035
Pomk	8.8	0.1	9.3	0.1	0.0002	0.0035
Kcmf1	12.2	0.1	11.7	0.1	0.0002	0.0035
Slc48a1	9.9	0.1	10.3	0.1	0.0002	0.0035
Atp5mc1	15	0.2	14.2	0.3	0.0002	0.0036
Phf20	10.1	0.1	10.9	0.2	0.0002	0.0036
4930503L19Rik	8.5	0.2	9.2	0.1	0.0002	0.0036
Mapk4	9.3	0.1	8.8	0.1	0.0002	0.0036
Shtn1	10.5	0.1	10.1	0.1	0.0002	0.0036
Wasf1	10.9	0	10.5	0.1	0.0002	0.0036
Timm10	10.5	0.1	9.8	0.2	0.0002	0.0037
Mif	11.6	0.1	10.9	0.2	0.0002	0.0037
Atg3	11.9	0.1	11.3	0.1	0.0002	0.0037
AABR07034639.1	9.7	0.1	9.1	0.2	0.0002	0.0037
Ssbp2	14.5	0.1	13.9	0.1	0.0002	0.0037
Tmed9	12.1	0.1	11.6	0.1	0.0002	0.0037
Tesc	7.4	0.2	7.9	0.1	0.0002	0.0037
Utp6	10.3	0.1	9.8	0.1	0.0002	0.0037
Csnk2a2	13.2	0.1	12.7	0	0.0002	0.0037
AABR07019341.1	13	0.1	12.5	0.1	0.0002	0.0037
Arhgef25	8.3	0.1	8.8	0.1	0.0002	0.0037
Disp2	13.8	0.1	14.3	0.1	0.0002	0.0037
Pdk3	11.3	0.1	11.8	0.1	0.0002	0.0037
Rapgef4	7.3	0.1	7.7	0.1	0.0002	0.0037
Trmt10a	10.4	0.1	10	0.1	0.0002	0.0037
Olr1049	8.6	0.4	7.6	0.2	0.0002	0.0038
Snrnp25	9.2	0.2	8.2	0.3	0.0002	0.0038
Htr5b	7.2	0.2	6.3	0.2	0.0002	0.0038
Vars1	11.7	0.2	10.9	0.2	0.0002	0.0038
Rrp15	10.2	0.2	9.5	0.2	0.0002	0.0038
Kiz	8.7	0.1	8.1	0.1	0.0002	0.0038
Irak4	7.5	0.3	6.9	0.2	0.0002	0.0038
RGD1560883	8.4	0.1	9	0.1	0.0002	0.0038
Smyd2	11.4	0.1	10.7	0.1	0.0002	0.0038
Mettl23	10.5	0.1	9.9	0.2	0.0002	0.0038
Tenm2	6.8	0.2	7.4	0.1	0.0002	0.0038
Iqsec3	7.2	0.1	6.6	0.1	0.0002	0.0038
Tmem39a	11.5	0.2	10.9	0.1	0.0002	0.0038
Tbrg1	13.7	0.1	13.1	0.1	0.0002	0.0038
Taf6l	8.3	0.1	8.8	0.1	0.0002	0.0038
F11r	11.4	0.1	11.8	0.1	0.0002	0.0038
Psenen	16	0.1	16.4	0.1	0.0002	0.0038
Ptov1	9.9	0.1	10.4	0.1	0.0002	0.0038
Rps6	16.4	0.1	16	0.1	0.0002	0.0038
Gm5471	16.6	0.1	16	0.1	0.0003	0.0039
Baiap2l1	10.7	0.1	10.1	0.1	0.0003	0.0039
Atg5	10.7	0.1	10.1	0.1	0.0003	0.0039
C2cd2l	8.9	0.1	8.4	0.1	0.0003	0.0039
Gpatch2l	8.8	0.1	8.4	0.1	0.0003	0.0039
Ltv1	12.7	0.1	12.3	0.1	0.0003	0.0039
Nat8f4	8.2	0.3	7.3	0.2	0.0003	0.004
A3galt2	12	0.2	12.6	0.2	0.0003	0.004
Vangl2	7.6	0.2	8.2	0.1	0.0003	0.004
Cox7a2l	13.8	0.1	13.3	0.1	0.0003	0.004
Aftph	12.1	0.1	11.6	0.1	0.0003	0.004
Mef2a	14	0.1	13.5	0.1	0.0003	0.004
Fam155b	9.9	0.1	10.4	0.1	0.0003	0.004
Piga	7.5	0.1	7	0.1	0.0003	0.004
Inpp5e	7.9	0.1	8.4	0.1	0.0003	0.004
Fam222b	11.1	0.1	11.6	0.1	0.0003	0.004
Atf3	11.4	0.5	9.9	0.4	0.0003	0.0041
Imp3	10.2	0.2	11	0.2	0.0003	0.0041
Il13ra1	10.8	0.1	10.2	0.1	0.0003	0.0041
Pcdh15	7	0.1	6.4	0.1	0.0003	0.0041
Slc7a11	12.2	1	9.4	0.7	0.0003	0.0042
RGD1559639	11.4	0.1	10.7	0.2	0.0003	0.0042
Rtn2	9.6	0.2	10.3	0.1	0.0003	0.0042
Syne1	9.3	0.1	10	0.1	0.0003	0.0042
Srebf2	10.7	0.2	11.3	0.1	0.0003	0.0042
Dyrk3	7	0.2	6.4	0.1	0.0003	0.0042
Nip7	10.5	0.2	9.9	0.1	0.0003	0.0042
Cinp	9.8	0.1	9.2	0.1	0.0003	0.0042
Mphosph10	11.5	0.2	10.9	0.2	0.0003	0.0042
Apbb1	12	0.1	11.5	0.1	0.0003	0.0042
Taf1a	9.7	0.2	9.2	0.1	0.0003	0.0042
Card6	8.2	0.1	8.7	0.1	0.0003	0.0042
Clcn3	11.3	0.1	10.8	0.1	0.0003	0.0042
Stt3b	13.1	0.1	12.6	0.1	0.0003	0.0042
Tpra1	9.2	0.1	9.7	0.1	0.0003	0.0042
Cebpz	11.9	0.1	11.4	0.1	0.0003	0.0042
Smn1	11.1	0.1	10.7	0.1	0.0003	0.0042
Wdr3	11.5	0.2	10.9	0.1	0.0003	0.0043
Fbn1	7.3	0.2	6.6	0.2	0.0003	0.0043
AABR07068536.1	9	0.1	8.5	0.2	0.0003	0.0043
Ift57	12.2	0.1	11.6	0.1	0.0003	0.0043
Vstm2l	12.9	0.1	13.5	0.1	0.0003	0.0043
Lrp8	9.8	0.1	10.3	0.1	0.0003	0.0043
Cct4	14.7	0.1	14.2	0.1	0.0003	0.0043
Sumf2	8.3	0.1	8.8	0.1	0.0003	0.0043
Snapc5	11.6	0.1	11.2	0.1	0.0003	0.0043
Uqcrq	13.6	0.2	12.8	0.3	0.0003	0.0044
Cav1	7.3	0.2	8	0.2	0.0003	0.0044
Herc6	8	0.2	7.4	0.1	0.0003	0.0044
Ddx55	8.9	0.2	8.3	0.1	0.0003	0.0044
Mfap4	10.4	0.2	9.8	0.1	0.0003	0.0044
Casp6	7	0.2	7.6	0.1	0.0003	0.0044
Hadhb	13.5	0.2	13	0.1	0.0003	0.0044
Pnpla2	11.1	0.1	11.6	0.1	0.0003	0.0044
Igfbp7	14	0.1	14.5	0.1	0.0003	0.0044
Shc4	6.8	0.4	5.9	0.2	0.0003	0.0045
Rel	8.4	0.1	7.9	0.1	0.0003	0.0045
Tmed5	10.9	0.1	10.4	0.1	0.0003	0.0045
Prkar1b	12.2	0.1	11.7	0.1	0.0003	0.0045
L1cam	6.4	0.1	5.9	0.1	0.0003	0.0045
Ncl	16.1	0.1	15.7	0.1	0.0003	0.0045
Cacnb1	10.6	0.1	11.1	0.1	0.0003	0.0045
Gng3	14.4	0.2	14.8	0.1	0.0003	0.0045
Mta1	10.8	0.1	10.4	0.1	0.0003	0.0045
Faim2*	10.5	0.4	11.6	0.4	0.0003	0.0046
Tpi1	13.8	0.2	13.1	0.2	0.0003	0.0046
Fdft1	9.5	0.3	10.2	0.1	0.0003	0.0046
Gamt	7.7	0.2	8.4	0.2	0.0003	0.0046
Crocc2	6.3	0.2	5.6	0.2	0.0003	0.0046
Kcnmb2	9.9	0.2	10.4	0.1	0.0003	0.0046
Rars1	13	0.1	12.5	0.1	0.0003	0.0046
Tcp11l2	10.3	0.2	10.8	0.2	0.0003	0.0046
Phlda1	7.9	0.1	7.4	0.1	0.0003	0.0046
Tp53i11	13.3	0.2	13.8	0.1	0.0003	0.0046
Abhd18	6.7	0.2	5.8	0.2	0.0003	0.0047
Dsel	11.3	0.2	12.2	0.3	0.0003	0.0047
Rcan2	11.5	0.2	12.2	0.1	0.0003	0.0047
Yrdc	11	0.2	10.4	0.1	0.0003	0.0047
Dnaaf9	10.5	0.1	11.1	0.2	0.0003	0.0047
Fhl2	6.5	0.1	7.1	0.1	0.0003	0.0047
Lrpprc	12.5	0.1	13	0.1	0.0003	0.0047
Helz	10.5	0.1	11.1	0.1	0.0003	0.0047
Zcchc9	13.3	0.1	12.7	0.1	0.0003	0.0047
Ttc13	8.6	0.1	8.1	0.1	0.0003	0.0047
Scarb1	12.1	0.1	12.6	0.1	0.0003	0.0047
Dnajc2	12.6	0.1	12.1	0.1	0.0003	0.0047
Qdpr	9.8	0.2	10.3	0.1	0.0003	0.0047
Tspan17	8.5	0.1	9	0.1	0.0003	0.0047
Zcchc17	11.4	0.1	11.8	0.1	0.0003	0.0047
Ints4	11.3	0.1	11.8	0.1	0.0003	0.0047
Zfp652	13.4	0.1	13.9	0.1	0.0003	0.0047
Padi2	9.1	0.2	9.6	0.1	0.0003	0.0047
Spaca5	4.9	0.1	5.4	0.1	0.0003	0.0047
Uri1	11.1	0.1	10.7	0.1	0.0003	0.0047
Abcc1	12.5	0.1	12.9	0	0.0003	0.0047
Spata24	8.8	0.3	7.9	0.1	0.0003	0.0048
Cox10	9.7	0.3	8.8	0.2	0.0003	0.0048
Chd2	10.9	0.1	10.3	0.2	0.0003	0.0048
Stox2	9.1	0.2	8.5	0.1	0.0003	0.0048
Slc8b1	6.7	0.2	7.2	0.1	0.0003	0.0048
Socs5	9.4	0.1	8.8	0.2	0.0003	0.0048
Abca7	7.9	0.2	7.3	0.1	0.0003	0.0048
Galnt9	10.1	0.1	10.6	0.2	0.0003	0.0048
Lgi2	7.2	0.1	7.7	0.1	0.0003	0.0048
Tjp1	11.6	0.1	11.1	0.1	0.0003	0.0048
Ago2	14.4	0.1	13.9	0.1	0.0003	0.0048
Ppp1r3d	9.2	0.1	8.7	0.1	0.0003	0.0048
Pum3	13.3	0.1	12.8	0.1	0.0003	0.0048
Arhgap6	6.1	0.3	5.2	0.2	0.0003	0.0049
Hs3st3a1	6.4	0.3	5.7	0.2	0.0003	0.0049
Cnnm3	7.6	0.1	8.1	0.1	0.0003	0.0049
Coro7	8.3	0.2	8.8	0.1	0.0003	0.0049
Trappc1	14.6	0.1	15.1	0.1	0.0003	0.0049
Moxd1	8.8	0.1	8.3	0.1	0.0003	0.0049
Vapb	9.2	0.1	8.7	0.1	0.0003	0.0049
Eola2	9.8	0.1	10.2	0.1	0.0003	0.0049
Tsnax	12	0.2	11.3	0.2	0.0003	0.005
Utp18	13.1	0.1	12.7	0	0.0003	0.005
Msrb3	9.4	0.3	8.2	0.2	0.0004	0.005
Slc45a1	8	0.3	6.9	0.3	0.0004	0.005
Mrgprb13	12.8	0.1	12	0.3	0.0004	0.005
Ss18l2	9.9	0.2	9.3	0.1	0.0004	0.005
Mmgt2	9	0.1	9.4	0.1	0.0004	0.005
Senp2	11.5	0.1	11.1	0.1	0.0004	0.005
AABR07063281.1	9.9	0.2	9.1	0.2	0.0004	0.0051
Ncoa2	11.6	0.1	12.3	0.1	0.0004	0.0051
Fam107b	7.8	0.2	7.1	0.2	0.0004	0.0052
Nit1	11.5	0.2	12.1	0.1	0.0004	0.0052
Engase	6.6	0.1	7.1	0.1	0.0004	0.0052
Socs1*	6.3	0.2	7.1	0.3	0.0004	0.0053
Slc35d1	10.6	0.2	11.3	0.2	0.0004	0.0053
Lif*	6.2	0.2	5.5	0.1	0.0004	0.0053
Capsl	10.2	0.3	10.9	0.2	0.0004	0.0053
Alg14	9.5	0.2	9	0.1	0.0004	0.0053
Rpsa	14	0.1	13.4	0.2	0.0004	0.0053
Tmem17	6.5	0.1	7.1	0.1	0.0004	0.0053
Sh3bgrl	11.1	0.2	11.6	0.1	0.0004	0.0053
Avl9	13.2	0.1	13.7	0.1	0.0004	0.0053
Cyb5r3	14.6	0.1	15.1	0.1	0.0004	0.0053
Psmb9	7.6	0.1	8.1	0.2	0.0004	0.0053
Ing1	10.1	0.1	9.7	0.1	0.0004	0.0053
AABR07000158.1	5.2	0.1	5.7	0.1	0.0004	0.0053
Jcad	7.6	0.2	8.3	0.2	0.0004	0.0054
Ccdc141	6.7	0.2	6	0.2	0.0004	0.0054
RGD1562844	5.1	0.3	4.5	0.1	0.0004	0.0054
Slc15a2	7.5	0.2	7	0.2	0.0004	0.0054
Elf3	10.1	0.2	10.6	0.2	0.0004	0.0054
Higd1a	7.8	0.1	8.2	0.1	0.0004	0.0054
Phf3	11.8	0	11.4	0.1	0.0004	0.0054
RT1-S2	12	0.5	10.8	0.4	0.0004	0.0055
Htra3	6.8	0.1	7.4	0.2	0.0004	0.0055
Zc3hav1	11.3	0.2	10.8	0.1	0.0004	0.0055
Capzb	13.1	0.1	13.6	0.1	0.0004	0.0055
Egfl8	6.2	0.1	6.7	0.2	0.0004	0.0055
Mettl16	11.3	0.2	10.8	0.1	0.0004	0.0055
Gdf15	7.7	0.6	6.1	0.4	0.0004	0.0056
Slc3a2	15.8	0.5	14.5	0.4	0.0004	0.0056
Creg1	9	0.2	8.1	0.2	0.0004	0.0056
Abracl	8.8	0.2	9.7	0.1	0.0004	0.0056
Ift80	12.3	0.2	13	0.2	0.0004	0.0056
Grb14	7.7	0.2	7.1	0.1	0.0004	0.0056
Slc38a9	10.2	0.2	10.7	0.1	0.0004	0.0056
Ralgds	8.8	0.2	9.4	0.2	0.0004	0.0056
Aldh8a1	8.8	0.1	9.4	0.1	0.0004	0.0056
Grb7	10.8	0.2	11.3	0.1	0.0004	0.0056
Chchd4	8.5	0.1	8	0.2	0.0004	0.0056
Mgme1	9.9	0.1	9.4	0.2	0.0004	0.0056
Plekha5	11.3	0.1	10.8	0.1	0.0004	0.0056
Rps20	15.2	0.1	14.7	0.2	0.0004	0.0056
Nisch	15.3	0.1	15.7	0.1	0.0004	0.0056
Srd5a3	8.1	0.1	8.5	0	0.0004	0.0056
Sult4a1	9.9	0.2	9.2	0.2	0.0004	0.0057
Eci2	9	0.1	9.6	0.2	0.0004	0.0057
Ackr1	5.4	0.1	6	0.1	0.0004	0.0057
Mia3	13.4	0.2	12.9	0.1	0.0004	0.0057
Gabrb3	16.2	0.1	16.8	0.1	0.0004	0.0057
S1pr4	6.3	0.1	5.8	0.1	0.0004	0.0057
Rtl8a	10.5	0.2	11.3	0.2	0.0004	0.0058
Tnrc6b	9.1	0.2	9.7	0.2	0.0004	0.0058
RGD1560917	11	0.2	11.6	0.1	0.0004	0.0058
Plekhg1	8	0.2	8.6	0.2	0.0004	0.0058
Ammecr1	11	0.1	11.6	0.1	0.0004	0.0058
Ube2l6	10.4	0.2	9.9	0.2	0.0004	0.0058
Rad17	11.2	0.1	10.7	0.1	0.0004	0.0058
Cnga2	9.8	0.3	9.1	0.2	0.0004	0.0059
Fam234a	15	0.2	15.4	0.1	0.0004	0.0059
Etfbkmt	9.1	0.1	9.6	0.1	0.0004	0.0059
Zfp394	8.6	0.1	9	0.1	0.0004	0.0059
Med25	10.1	0.1	10.6	0.1	0.0004	0.006
Rps3	15.6	0.1	15	0.2	0.0004	0.0061
Acot12	7.2	0.3	6.4	0.3	0.0005	0.0061
Epm2aip1	12.7	0.1	12.2	0.2	0.0005	0.0061
Cnbd2	7.7	0.1	7.3	0.1	0.0005	0.0061
Nrf1	12.5	0.2	11.8	0.2	0.0005	0.0062
Rps3a	15.8	0.1	15.3	0.1	0.0005	0.0062
Dennd10	10.5	0.1	10.1	0.1	0.0005	0.0062
Zkscan7	7	0.1	6.6	0.1	0.0005	0.0062
Ndufaf4	8.7	0.2	8	0.2	0.0005	0.0063
Gins3	9.5	0.2	8.9	0.2	0.0005	0.0063
Rps25	12.8	0.1	12.2	0.2	0.0005	0.0063
Bid	6.5	0.2	5.9	0.2	0.0005	0.0063
Gbe1	8.8	0.2	8.3	0.1	0.0005	0.0063
Slc2a5*	5.3	0.2	5.9	0.2	0.0005	0.0063
Cdc42ep4	7.3	0.2	7.8	0.1	0.0005	0.0063
Fmod	6	0.1	6.5	0.1	0.0005	0.0063
Limk2	7.6	0.1	8.1	0.1	0.0005	0.0063
Commd9	11.6	0.1	12	0.1	0.0005	0.0063
Kcnc1	7.2	0.1	7.6	0.1	0.0005	0.0063
Rpap1	6.4	0.1	6.8	0.1	0.0005	0.0063
Sh3glb2	8.7	0.1	9.2	0.1	0.0005	0.0063
Usp16	13.1	0.1	12.6	0	0.0005	0.0063
Mak16	9	0.1	8.6	0.2	0.0005	0.0063
Tlk1	11.2	0.1	10.8	0.1	0.0005	0.0063
Zfp385c	6.5	0.2	7.3	0.2	0.0005	0.0064
Hpca	9.3	0.2	8.6	0.2	0.0005	0.0064
Paip2b	9.4	0.2	8.8	0.2	0.0005	0.0064
Trak2	8.6	0.1	9.2	0.1	0.0005	0.0064
Pdlim1	13.4	0.1	12.8	0.1	0.0005	0.0064
Rbmxl1	12.9	0.1	13.4	0.1	0.0005	0.0064
Tsen34	8.4	0.2	9	0.1	0.0005	0.0064
Pcgf5	10.6	0.1	10.1	0.1	0.0005	0.0064
Prdm10	6.6	0.1	7	0.1	0.0005	0.0064
Rps8	16.4	0.1	16	0.1	0.0005	0.0064
Nnmt	10	0.5	8.6	0.4	0.0005	0.0065
Calcrl	6.9	0.3	7.7	0.3	0.0005	0.0065
Lnpep	13.4	0.1	14.1	0.2	0.0005	0.0065
Parva	11.4	0.2	10.8	0.2	0.0005	0.0065
Jpt1	12.9	0.2	13.4	0.1	0.0005	0.0065
Ndufa8	12.1	0.1	12.6	0.1	0.0005	0.0065
Bicdl1	11.4	0.1	11.9	0.1	0.0005	0.0065
Adamts10	8.2	0.1	8.7	0.1	0.0005	0.0065
RGD1566085	11.5	0.1	11.9	0.1	0.0005	0.0065
Tbc1d31	12.1	0.1	11.6	0.1	0.0005	0.0065
Adi1	8.8	0.1	9.2	0.1	0.0005	0.0065
Macroh2a1	14.5	0.1	14.9	0.1	0.0005	0.0065
Dnaja4	9.6	0.1	10.2	0.1	0.0005	0.0066
AABR07044631.2	5.4	0.1	5.9	0.1	0.0005	0.0066
Rgs22	7.8	0.1	8.3	0.1	0.0005	0.0066
Ap2s1	12.1	0.2	12.6	0.2	0.0005	0.0066
Irgm	7.9	0.2	8.4	0.1	0.0005	0.0066
Mtm1	8.4	0.1	7.9	0.1	0.0005	0.0066
Stambpl1	12.7	0.1	12.2	0.1	0.0005	0.0066
Washc4	12.2	0.1	11.7	0.1	0.0005	0.0066
Shkbp1	7.8	0.1	8.3	0.1	0.0005	0.0066
Maml3	9	0.1	9.4	0.1	0.0005	0.0066
Pnma8b	11.8	0.2	12.6	0.2	0.0005	0.0067
Gstm2	12.2	0.3	12.9	0.2	0.0005	0.0067
AABR07028859.1	11.7	0.1	11.1	0.3	0.0005	0.0067
Magi1	7.5	0.1	8	0.1	0.0005	0.0067
Sirt2	12.9	0.2	13.4	0.1	0.0005	0.0067
Ercc3	10.6	0.1	11.1	0.1	0.0005	0.0067
Camsap3	10	0.1	10.5	0.1	0.0005	0.0067
Fam13a	5.1	0.1	5.5	0.1	0.0005	0.0067
Id1	12.3	0.1	12.7	0.1	0.0005	0.0067
Cbx4	10.5	0.3	9.6	0.2	0.0005	0.0068
Arhgap21	10.4	0.1	11	0.1	0.0005	0.0068
Gnptab	12.1	0.2	12.7	0.1	0.0005	0.0068
Msc	5.2	0.1	5.7	0.1	0.0005	0.0068
Fbp2	6.1	0.1	5.7	0.1	0.0005	0.0068
Dph5	9.7	0.2	9.3	0.1	0.0005	0.0068
Pnkd	8	0	8.4	0.1	0.0005	0.0068
Tspyl4	11.8	0.3	10.8	0.2	0.0005	0.0069
Ddost	14.1	0.1	13.6	0.1	0.0005	0.0069
Mecom	6.5	0.1	7	0.1	0.0005	0.0069
Gid4	10.8	0.1	10.4	0.1	0.0005	0.0069
Aldh18a1	14.6	0.4	13.6	0.3	0.0005	0.007
Clcn5	11.5	0.2	10.9	0.2	0.0005	0.007
Pdcd2	11.6	0.1	11.1	0.1	0.0005	0.007
Ackr3	7.5	0.1	7.9	0.1	0.0005	0.007
Tlcd3a	12.4	0.1	12.9	0.2	0.0005	0.007
Adam8	6.1	0.2	6.8	0.2	0.0005	0.0071
Phykpl	5.7	0.3	6.9	0.3	0.0006	0.0071
Btaf1	10.4	0.2	9.8	0.1	0.0006	0.0071
Pfn2	12.1	0.1	12.6	0.1	0.0006	0.0071
Rgsl1	14.8	0.1	14.4	0.2	0.0006	0.0071
Rpl35a	14.8	0.1	14.4	0.2	0.0006	0.0071
Ndufa4	15.2	0.1	15.6	0.1	0.0006	0.0071
RGD1560464	11.2	0.1	10.8	0.1	0.0006	0.0071
Slc29a2	10.4	0.1	10.8	0.1	0.0006	0.0071
Neurl1	9.5	0.1	9.9	0.1	0.0006	0.0071
Ankrd29	9.2	0.1	8.7	0.1	0.0006	0.0071
Mysm1	8.8	0.1	8.4	0.1	0.0006	0.0071
Prok2	12.6	0.4	11	0.4	0.0006	0.0072
Pak1ip1	10.8	0.2	10.2	0.2	0.0006	0.0072
Spry4	8.2	0.2	7.6	0.1	0.0006	0.0072
Vom2r4	5.2	0.1	5.8	0.1	0.0006	0.0072
Adgrl3	7.8	0.2	7.2	0.1	0.0006	0.0072
AABR07029269.1	5.4	0.1	6	0.1	0.0006	0.0072
Ifi47	8.5	0.2	9	0.1	0.0006	0.0072
Thg1l	8.9	0.2	8.4	0.1	0.0006	0.0072
Ank3	12	0.1	12.5	0.1	0.0006	0.0072
Prkcd	10.9	0.1	10.5	0.1	0.0006	0.0072
Klf11	6.9	0.1	7.3	0.1	0.0006	0.0072
Map6	8.8	0.1	9.2	0.1	0.0006	0.0072
Psat1	15.7	0.6	14.1	0.6	0.0006	0.0073
Cst6	13	0.2	12.3	0.2	0.0006	0.0073
Rps15a	15.6	0.1	15	0.2	0.0006	0.0073
Hacd3	14.1	0.2	14.6	0.1	0.0006	0.0073
Slc26a5	4.2	0.1	4.7	0.1	0.0006	0.0073
Pnpla6	7.9	0.1	8.5	0.2	0.0006	0.0073
Pias1	11.6	0.2	12.1	0.1	0.0006	0.0073
Prokr1	5.2	0.1	5.6	0.1	0.0006	0.0073
Atp8b2	13.6	0.1	14.1	0.1	0.0006	0.0073
Nupr1l1	14.4	0.5	13	0.6	0.0006	0.0074
B3galt2	10.2	0.3	9.3	0.3	0.0006	0.0074
Itpr3	8.9	0.1	9.5	0.1	0.0006	0.0074
Maob	10.3	0.3	9.6	0.2	0.0006	0.0074
Arpc5l	12.7	0.2	12	0.2	0.0006	0.0074
Gm2a	11.2	0.2	11.8	0.1	0.0006	0.0074
AABR07041109.1	12.9	0.2	12.4	0.1	0.0006	0.0074
Aff3	8.1	0.1	7.6	0.2	0.0006	0.0074
Inpp5j	8.8	0.1	8.3	0.1	0.0006	0.0074
Rbm3	14.8	0.1	14.3	0.1	0.0006	0.0074
Shisa2	4.8	0.1	5.3	0.1	0.0006	0.0074
Mxi1	12.9	0.1	12.5	0.1	0.0006	0.0074
Ids	14.3	0.1	14.7	0.1	0.0006	0.0074
Kbtbd4	8.5	0.1	8.9	0.1	0.0006	0.0074
Trip10	8.1	0.1	7.7	0.1	0.0006	0.0074
Gap43	11.2	0.2	10.6	0.2	0.0006	0.0075
Unc13c	4.5	0.1	5	0.1	0.0006	0.0075
Camta2	11.4	0.1	11.8	0.2	0.0006	0.0075
Naca	14.7	0.1	14.2	0.1	0.0006	0.0075
Tstd3	11.1	0.2	11.5	0.1	0.0006	0.0075
Atrnl1	9.3	0.1	9.8	0.1	0.0006	0.0075
Ints12	9.4	0.1	8.9	0.1	0.0006	0.0075
Ptpn9	8.7	0.1	8.2	0.1	0.0006	0.0075
Idh1	10.5	0.2	11.4	0.2	0.0006	0.0076
Reps2	11.1	0.3	11.9	0.2	0.0006	0.0076
Orc2	11.9	0.2	11.3	0.1	0.0006	0.0076
Ptar1	13	0.2	12.4	0.1	0.0006	0.0076
Med24	11.6	0.2	12.1	0.1	0.0006	0.0076
Sord	11.5	0.1	11.9	0.1	0.0006	0.0076
Dgkz	11.3	0.1	11.7	0.1	0.0006	0.0076
Kcnk6	7.6	0.1	7.1	0.1	0.0006	0.0076
Bex4	12.9	0.1	12.5	0.1	0.0006	0.0076
Bpifb4	7.1	0.3	6.4	0.2	0.0006	0.0077
Olr163	11	0.3	11.8	0.2	0.0006	0.0077
Olr917	11	0.3	11.8	0.2	0.0006	0.0077
Ifrd1	10	0.1	9.3	0.2	0.0006	0.0077
Fasn	10.3	0.2	10.8	0.1	0.0006	0.0077
Dpysl2	13.8	0.1	14.3	0.1	0.0006	0.0077
Iqcb1	12.3	0.1	11.8	0.1	0.0006	0.0077
Galk2	9.9	0.1	10.3	0.1	0.0006	0.0077
Clic6	5.3	0.2	6.1	0.2	0.0006	0.0078
Gmpr	7.4	0.1	7.9	0.1	0.0006	0.0078
Oas1a	5.7	0.1	6.3	0.2	0.0006	0.0078
Txnrd2	6.8	0.1	6.3	0.2	0.0006	0.0078
Ccnb2	12.4	0.2	12.9	0.1	0.0006	0.0078
Fev	8.1	0.1	8.7	0.1	0.0006	0.0078
AABR07070957.1	15.8	0.1	15.3	0.2	0.0006	0.0078
Tjp3	8.1	0.1	7.6	0.1	0.0006	0.0078
Fam3a	10.1	0.1	10.5	0.1	0.0006	0.0078
Pde4b	7.3	0.2	6.6	0.1	0.0006	0.0079
Extl2	7.9	0.2	7.4	0.1	0.0006	0.0079
Aff4	13.9	0.1	13.4	0.1	0.0006	0.0079
Abl1	11.9	0.1	12.2	0.1	0.0006	0.0079
Stradb	10	0.2	10.6	0.2	0.0007	0.0079
Slc25a20	9.9	0.2	10.3	0.1	0.0007	0.0079
Pdia6	14.3	0.1	13.8	0.1	0.0007	0.008
Lgmn	9.6	0.1	10	0.1	0.0007	0.008
Nrip1	9.7	0.2	10.5	0.2	0.0007	0.0081
Pfkfb3	10.2	0.2	10.8	0.2	0.0007	0.0081
Ca5b*	7.7	0.1	7.2	0.2	0.0007	0.0081
Carm1	7.6	0.2	7.1	0.1	0.0007	0.0081
Epha5	5.7	0.1	5.2	0.1	0.0007	0.0081
AABR07061532.1	7.1	0.1	6.6	0.2	0.0007	0.0081
Hiatl3	11.2	0.1	10.7	0.1	0.0007	0.0081
Sh3rf3	7.3	0.2	7.8	0.1	0.0007	0.0081
Mrps5	10.2	0.1	9.8	0.1	0.0007	0.0081
Apmap	12.3	0.2	11.8	0	0.0007	0.0081
Entpd5	6.8	0.1	7.2	0.1	0.0007	0.0081
Fundc2	13.1	0.1	12.7	0.1	0.0007	0.0081
Katnal1	5	0.1	5.4	0.1	0.0007	0.0081
Yipf5	12.9	0.1	12.5	0.1	0.0007	0.0081
Angptl8	12.3	0.8	9.7	0.6	0.0007	0.0082
Wipi1	13.9	0.3	13.2	0.2	0.0007	0.0082
Lysmd2	8.1	0.2	7.5	0.2	0.0007	0.0082
Cdon	8.7	0.1	9.3	0.1	0.0007	0.0082
Trim27	11.8	0.1	11.3	0.1	0.0007	0.0082
Cfdp1	13.1	0.2	12.6	0.1	0.0007	0.0082
Rad52	7.8	0.1	7.3	0.1	0.0007	0.0082
Txlng	9.7	0.2	9.2	0.1	0.0007	0.0082
Wdr45b	12.3	0.1	11.9	0.1	0.0007	0.0082
Rps19	14.9	0.1	14.4	0.2	0.0007	0.0083
Ufl1	12.1	0.1	11.7	0.1	0.0007	0.0083
Soga1	7.3	0.1	7.8	0.2	0.0007	0.0084
Naa15	12.6	0.1	12.1	0.1	0.0007	0.0084
Ccdc43	10.9	0.2	10.4	0.1	0.0007	0.0084
Kif3b	10.7	0.1	10.3	0.1	0.0007	0.0084
Dimt1	12.5	0.1	12.1	0.1	0.0007	0.0084
Optc	5.6	0.1	5.2	0.1	0.0007	0.0084
Rpl10a	11.5	0.1	10.8	0.3	0.0007	0.0085
AC113910.1	11.4	0.1	10.9	0.2	0.0007	0.0085
Cdk19	12.3	0.2	12.8	0.1	0.0007	0.0085
Brinp1	7.2	0.1	7.7	0.1	0.0007	0.0085
Klhdc8a	11.1	0.1	10.7	0.1	0.0007	0.0085
Rpl8	14	0.1	13.5	0.1	0.0007	0.0086
Gga3	8	0.1	8.5	0.1	0.0007	0.0086
Mme	6	0.1	6.5	0.2	0.0007	0.0086
Rassf6	13.6	0.1	13.9	0.1	0.0007	0.0086
Pkdcc	8.2	0.1	7.7	0.2	0.0007	0.0087
Vezt	10.9	0.1	11.5	0.1	0.0007	0.0087
RGD1306271	10.4	0.1	10.9	0.2	0.0007	0.0087
Nradd	7.9	0.1	8.3	0.1	0.0007	0.0087
Spred1	8.8	0.1	8.3	0.1	0.0007	0.0087
RGD1566369	13.4	0.2	12.9	0.2	0.0007	0.0088
Marchf11	7.9	0.2	7.4	0.1	0.0007	0.0088
Mgst3	8.8	0.2	9.3	0.1	0.0007	0.0088
Gkap1	12.4	0.1	12	0.1	0.0007	0.0088
Rps23	15.9	0.1	15.4	0.1	0.0007	0.0088
Unc5b	8.5	0.6	7.3	0.3	0.0008	0.0089
Pik3r3	8	0.2	8.8	0.1	0.0008	0.0089
Hells	6.9	0.2	7.5	0.2	0.0008	0.0089
Stbd1*	6.2	0.3	5.6	0.2	0.0008	0.0089
Cnr1	6.5	0.1	7.1	0.1	0.0008	0.0089
AABR07052430.1	12.5	0.1	12	0.2	0.0008	0.0089
Pcsk6	8.8	0.1	9.3	0.1	0.0008	0.0089
Rnd3	8.5	0.1	9	0.1	0.0008	0.0089
Taar7e	5.7	0.1	6.2	0.1	0.0008	0.0089
Ribc1	8.8	0.1	9.3	0.1	0.0008	0.0089
Bsdc1	12.5	0.1	12.9	0.1	0.0008	0.0089
Uchl5	11.6	0.1	11.2	0.1	0.0008	0.0089
Ogfod3	9.5	0.1	9	0.2	0.0008	0.009
Naa16	10.9	0.1	10.5	0.1	0.0008	0.009
Vwce	7.2	0.1	7.6	0.1	0.0008	0.009
Tex19.1	7.6	0.1	8	0.1	0.0008	0.009
Gpr88	5.6	0.4	4.6	0.3	0.0008	0.0091
Ddhd1	10.9	0.2	11.6	0.3	0.0008	0.0091
Rchy1	10.5	0.2	10	0.2	0.0008	0.0091
Sipa1	9	0.2	9.5	0.1	0.0008	0.0091
Polr3e	10.4	0.1	9.9	0.1	0.0008	0.0091
Trim25	10.3	0.1	10.7	0.1	0.0008	0.0091
Pot1b	7.7	0.1	8.1	0.1	0.0008	0.0091
Anxa11	10.7	0.1	11.1	0.1	0.0008	0.0091
Rps18	14.2	0.1	13.7	0.1	0.0008	0.0091
Hoxa9	8.9	0.1	8.5	0.1	0.0008	0.0091
Znrd2	13.6	0.3	12.7	0.3	0.0008	0.0092
Stard13	6.3	0.2	5.5	0.2	0.0008	0.0092
Scpep1	11.1	0.3	10.4	0.1	0.0008	0.0092
Sil1	10.7	0.1	10.1	0.1	0.0008	0.0092
Gart	8	0.1	7.6	0.2	0.0008	0.0092
Tob1	13	0.1	13.4	0.1	0.0008	0.0092
Hdac8	8.1	0.1	8.5	0.1	0.0008	0.0092
Tac4	6.5	0.3	5.6	0.3	0.0008	0.0093
Dbndd2	10.2	0.1	9.6	0.1	0.0008	0.0093
Med13l	10.5	0.2	9.9	0.2	0.0008	0.0093
Ssh2	10.6	0.1	11.1	0.1	0.0008	0.0093
Mgat3	9.4	0.1	9	0.1	0.0008	0.0093
AABR07049223.1	12.6	0.1	12.2	0.1	0.0008	0.0093
Opn3	9	0.2	8.6	0.1	0.0008	0.0093
Olr1280	5.2	0.2	4.6	0.2	0.0008	0.0094
Ppt1	13.5	0.2	14	0.1	0.0008	0.0094
Numa1	9.7	0.1	10.2	0.1	0.0008	0.0094
Znhit6	11.7	0.1	11.3	0.1	0.0008	0.0094
Snx9	9.2	0.2	9.7	0.1	0.0008	0.0095
Faf1	12.9	0.1	12.5	0.1	0.0008	0.0095
Stx7	10.3	0.2	11.1	0.1	0.0008	0.0096
Large1	8.7	0.1	9.2	0.1	0.0008	0.0096
Surf2	12.1	0.2	11.4	0.2	0.0008	0.0097
Ruvbl2	12.6	0.2	12	0.2	0.0008	0.0097
Glul	10.2	0.2	10.7	0.1	0.0008	0.0097
Csmd2	7.8	0.2	7.2	0.2	0.0009	0.0098
Cbx8	7.2	0.1	6.7	0.1	0.0009	0.0098
Unc5a*	12.6	0.2	13.1	0.2	0.0009	0.0098
Per3	6.9	0.1	7.4	0.1	0.0009	0.0098
Cpeb1	7.6	0.1	7.2	0.1	0.0009	0.0098
Ofd1	11	0.1	10.6	0.1	0.0009	0.0098
Rab22a	12	0.1	11.5	0.1	0.0009	0.0098
Cbx3	13.2	0.1	13.6	0.1	0.0009	0.0098
Chordc1	13.2	0.1	12.8	0.1	0.0009	0.0098
Prph	15.5	0.1	15.1	0.1	0.0009	0.0098
Ccng1	14.4	0.1	14.8	0.2	0.0009	0.0098
Ldlr	9.5	0.5	10.5	0.2	0.0009	0.0099
Igtp	8	0.2	8.6	0.1	0.0009	0.0099
Dlx6	4.6	0.1	5	0.1	0.0009	0.0099
Vdr	9.6	0.2	10.1	0.2	0.0009	0.01
Hgsnat	10.3	0.2	9.7	0.1	0.0009	0.01
Zbtb38	6.6	0.2	6.1	0.2	0.0009	0.01
Golga3	11.3	0.2	10.8	0.1	0.0009	0.01
Hacd1	9.5	0.1	9.1	0.1	0.0009	0.01
Brsk1	10.4	0.1	9.9	0.2	0.0009	0.0101
Igf2r	11.3	0.1	11.8	0.1	0.0009	0.0101
Irf2bp2	9.2	0.1	8.7	0.2	0.0009	0.0102
Pus3	10	0.2	9.5	0.1	0.0009	0.0102
Lama5	6.6	0.1	7	0.1	0.0009	0.0102
Spp2	8.1	0.1	7.6	0.2	0.0009	0.0103
Mak	9.4	0.2	9.9	0.1	0.0009	0.0103
Tp53i3	6.9	0.1	7.3	0.1	0.0009	0.0103
Slc39a7	8.7	0.2	8.1	0.2	0.0009	0.0105
Derl3	6.8	0.2	7.3	0.1	0.0009	0.0105
Shoc2	12.1	0.1	11.6	0.1	0.0009	0.0105
Ccdc120	6	0.1	6.4	0.1	0.0009	0.0105
Xpo6	12.3	0.1	11.9	0.1	0.0009	0.0105
Trappc2b	11	0.2	11.7	0.1	0.0009	0.0106
Olr161	11.6	0.1	11	0.3	0.0009	0.0106
Ulk1	8.9	0.2	9.4	0.2	0.0009	0.0106
Clip3	10.1	0.1	10.6	0.1	0.0009	0.0106
Cox7c	7.1	0.1	6.7	0.1	0.0009	0.0106
Cdh11	7.2	0.1	7.5	0.1	0.0009	0.0106
Pcgf1	10.4	0.1	9.9	0.1	0.001	0.0107
Paqr8	6.1	0.1	6.6	0.1	0.001	0.0107
Ldlrad4	8.6	0.2	9.1	0.2	0.001	0.0107
Myzap	12.8	0.1	12.3	0.1	0.001	0.0107
Ttc26	10	0.1	9.5	0.1	0.001	0.0107
Prepl	14.7	0.1	15.1	0.1	0.001	0.0107
Ift140	8	0.1	8.4	0.1	0.001	0.0107
Nostrin	8.5	0	8.9	0.1	0.001	0.0107
Lrrc59	13.1	0.1	12.7	0.2	0.001	0.0108
Pole3	11.4	0.1	11	0.1	0.001	0.0108
Slc30a4	11.4	0	11	0.1	0.001	0.0108
Atf6	14.5	0.3	13.7	0.1	0.001	0.0109
Crabp1	11.9	0.2	11.2	0.3	0.001	0.0109
Mrto4	10.5	0.1	9.9	0.2	0.001	0.0109
Cry2	9.7	0.2	9.3	0.1	0.001	0.0109
Pah	7.2	0.1	6.8	0.1	0.001	0.0109
Ddx3x	13.2	0.1	12.8	0.1	0.001	0.0109
Cadm3	8.9	0.3	9.6	0.1	0.001	0.011
Fam171b	12.9	0.3	12.3	0.1	0.001	0.011
Tmem106a	7.6	0.1	7	0.2	0.001	0.011
Ppard	8.7	0.1	9.3	0.2	0.001	0.011
Noct	10.7	0.1	10.2	0.2	0.001	0.011
Rps6kc1	9.7	0.1	10.2	0.1	0.001	0.011
Zpbp	13.5	0.2	14	0.1	0.001	0.011
Emc7	13.7	0.2	13.2	0.1	0.001	0.011
Stk35	8.9	0.1	9.4	0.1	0.001	0.011
Fos	6.1	0.1	5.7	0.1	0.001	0.011
Ubr3	13.4	0.1	13.9	0.1	0.001	0.011
Mark3	13.8	0.1	13.4	0.1	0.001	0.011
Katnip	8.9	0.1	9.3	0.1	0.001	0.011
Rassf7	8.7	0.1	8.3	0.1	0.001	0.011
Rps24	15.9	0.1	15.4	0.1	0.001	0.011
Slc2a6	9	0.1	9.4	0.1	0.001	0.011
Wdr5	12.5	0.1	12.1	0.1	0.001	0.011
Nrde2	8.8	0.1	9.2	0.1	0.001	0.011
AC098008.1	11.8	0.1	12.1	0.1	0.001	0.011
Borcs8	9	0.2	8.2	0.2	0.001	0.0111
Fam183a	13	0.1	12.3	0.2	0.001	0.0111
Ryr2	8.8	0.3	8.2	0.1	0.001	0.0111
Psmb3	14.5	0.2	14.9	0.1	0.001	0.0111
Selenoi	13	0.1	12.6	0.1	0.001	0.0111
Tmem199	11.9	0.1	11.5	0.1	0.001	0.0111
Nampt	10	0.2	9.6	0.1	0.001	0.0111
Klhl8	10.7	0.1	11.4	0.2	0.001	0.0112
H1f0	9.2	0.2	8.7	0.1	0.001	0.0112
Ergic1	14.2	0.2	14.7	0.2	0.001	0.0112
Nmd3*	13.2	0.2	12.7	0.2	0.001	0.0112
Spin1	11.4	0.1	11.8	0.2	0.001	0.0112
Necab2	8.7	0.1	9.1	0.1	0.001	0.0112
Man1a2	12.2	0.1	11.8	0.1	0.001	0.0112
RGD1309534	14.1	0.1	14.6	0.1	0.001	0.0112
Lonrf1	9.5	0.2	8.9	0.1	0.001	0.0113
Bcas3	9.1	0.2	9.7	0.2	0.001	0.0113
Klhl24	10.5	0.1	11.1	0.2	0.001	0.0113
Wsb2	12.4	0.1	11.9	0.1	0.001	0.0113
Zfp772	5.9	0.1	6.3	0.1	0.001	0.0113
Zdhhc4	12.1	0.1	12.5	0.1	0.001	0.0113
Cadm2	8.3	0.2	7.5	0.2	0.001	0.0114
AABR07054362.1	13.2	0.1	12.8	0.2	0.001	0.0114
AABR07072400.1	15.1	0.1	14.7	0.1	0.001	0.0114
Galnt12	6	0.1	6.5	0.2	0.0011	0.0114
Kcnh3	6	0.1	5.5	0.1	0.0011	0.0114
Slc43a2	12.2	0.2	12.7	0.1	0.0011	0.0114
Aatf	11.1	0.2	10.6	0.1	0.0011	0.0114
Ezh1	11	0.1	11.4	0.1	0.0011	0.0114
Fam117a	11.4	0.1	11.8	0.1	0.0011	0.0114
Ranbp10	12.3	0.2	11.7	0.2	0.0011	0.0115
Fhip1a	7.3	0.3	6.7	0.2	0.0011	0.0115
Ppdpf	10	0.2	10.6	0.2	0.0011	0.0115
Cacna2d3	6.7	0.2	7.3	0.1	0.0011	0.0115
Pde7b*	7.6	0.2	8.1	0.2	0.0011	0.0115
Zdhhc1	8.6	0.1	9.1	0.1	0.0011	0.0115
Rbpj	11.2	0.1	11.7	0.1	0.0011	0.0115
Fbxw17	6.6	0.1	7	0.1	0.0011	0.0115
Dbnl	9.5	0.1	9.8	0.1	0.0011	0.0115
RGD1559441	11.5	0.1	11.9	0.1	0.0011	0.0115
Fetub	8.4	0.4	7.7	0.2	0.0011	0.0116
Fkbp4	12.2	0.1	11.7	0.1	0.0011	0.0116
R3hdm1	13.7	0.1	13.2	0.1	0.0011	0.0116
Ece1	13.4	0.1	13.8	0.1	0.0011	0.0116
Olr1700	15	0.1	14.5	0.1	0.0011	0.0116
Shisal1	10.3	0.2	9.6	0.1	0.0011	0.0117
Creld1	9.2	0.1	8.6	0.1	0.0011	0.0117
Klb	6.8	0.1	7.4	0.1	0.0011	0.0117
Cyth1	6.2	0.1	6.7	0.1	0.0011	0.0117
Cpped1	8.4	0.2	8.9	0.1	0.0011	0.0117
Dhrs1	7.5	0.2	8	0.2	0.0011	0.0117
Kit	14.7	0.2	15.1	0.1	0.0011	0.0117
Gramd1b	10.3	0.2	10.8	0.2	0.0011	0.0118
Stx3	10	0.1	9.7	0.1	0.0011	0.0118
Asns	16.9	0.4	15.9	0.4	0.0011	0.0119
Thy1	12.8	0.2	12.3	0.2	0.0011	0.0119
AABR07069585.1	10.1	0.1	9.6	0.1	0.0011	0.0119
Qrfpr	5	0.1	5.4	0.1	0.0011	0.0119
Slc12a2	11.7	0.2	11.1	0.2	0.0011	0.012
Ror1	8.2	0.2	7.6	0.2	0.0011	0.012
Stim1	9.5	0.1	9.1	0.1	0.0011	0.012
Adamts9	6.7	0.1	7	0.2	0.0011	0.012
Gpt2	10.3	0.6	8.8	0.5	0.0011	0.0121
Rps27	14.1	0.1	13.5	0.2	0.0011	0.0121
Rrp12	10.1	0.2	9.5	0.2	0.0011	0.0121
Sri	12.5	0.2	13	0.2	0.0011	0.0121
Stx12	10.2	0.1	9.7	0.1	0.0011	0.0121
Nup54	10.7	0.1	10.3	0.1	0.0011	0.0121
Def8	6.9	0.1	7.3	0.1	0.0011	0.0121
Plcl1	7.4	0.3	8.2	0.2	0.0011	0.0122
Akap13	11.3	0.1	11.8	0.1	0.0011	0.0122
Aloxe3	7.5	0.1	7.9	0.1	0.0011	0.0122
Tns2	13.5	0.1	13.1	0.1	0.0011	0.0122
Aldh4a1	6.3	0.1	6.7	0.1	0.0012	0.0122
Adam15	10.5	0.1	10.9	0.1	0.0012	0.0122
Foxn3	10.3	0.1	10.9	0.1	0.0012	0.0123
Mnd1	9	0.1	8.5	0.1	0.0012	0.0123
Zfp729a	8.4	0.1	8.8	0.1	0.0012	0.0123
Mnx1	9.5	0.1	8.9	0.2	0.0012	0.0124
Pcgf3	11.7	0.1	12.1	0.1	0.0012	0.0124
Mboat2	9.5	0.1	9.9	0.1	0.0012	0.0124
Hbs1l	13.5	0.1	13.1	0	0.0012	0.0124
AC136584.1	13.9	0.1	13.3	0.2	0.0012	0.0125
Ppil6	7.7	0.2	8.3	0.1	0.0012	0.0125
Tenm3	10.5	0.2	10	0.1	0.0012	0.0125
Rell1	12.1	0.1	12.6	0.1	0.0012	0.0125
Angpt1	4.9	0.1	5.3	0.2	0.0012	0.0125
Gas6	13	0.2	13.4	0.1	0.0012	0.0125
Ube2l3	15.5	0.1	15.9	0.1	0.0012	0.0125
Acsl1	12	0.1	11.6	0.1	0.0012	0.0125
Dgat2	10	0.5	10.8	0.3	0.0012	0.0126
Cep152	10.1	0.3	9.5	0.2	0.0012	0.0126
Nkx2-2	9	0.2	8.5	0.1	0.0012	0.0126
Arhgef12	12	0.1	11.6	0.2	0.0012	0.0126
Hsp90b1	16.5	0.1	16.2	0.1	0.0012	0.0126
Pik3c2a	11	0.1	10.7	0.1	0.0012	0.0126
Plcb4	14.2	0.1	14.5	0.1	0.0012	0.0126
Fam83d	7.9	0.2	8.5	0.1	0.0012	0.0127
Synpo2	13.6	0.1	14	0.2	0.0012	0.0127
Guf1	12.6	0.1	12.2	0.1	0.0012	0.0127
Vdac1	15.8	0.1	15.4	0.1	0.0012	0.0127
Jade2	10.3	0.1	10.7	0.1	0.0012	0.0127
Zbtb7c	5.5	0.1	5.9	0.1	0.0012	0.0127
Snai2	5.8	0.3	6.5	0.2	0.0012	0.0128
Kpna2	8	0.2	7.4	0.2	0.0012	0.0128
Scaf11	11.5	0.1	11	0.1	0.0012	0.0128
Riok1	11.3	0.1	10.9	0.1	0.0012	0.0128
Mapk13	9	0.1	9.4	0.1	0.0012	0.0128
Smpd3	10.6	0.2	11.2	0.2	0.0012	0.0129
AC129049.1	11.5	0.2	10.9	0.2	0.0012	0.0129
Sdf2l1	9.5	0.2	8.9	0.2	0.0012	0.0129
Uchl3	9.5	0.2	9	0.1	0.0012	0.0129
Mmp16	7.7	0.1	8.1	0.1	0.0012	0.0129
Gjd3	4.8	0.1	5.2	0.1	0.0012	0.0129
Cnih1	12.3	0.1	11.9	0.1	0.0012	0.0129
Uba5	11.8	0.2	11.4	0.1	0.0013	0.013
Tle2	4.7	0.1	5.1	0.1	0.0013	0.013
Lpar1	6.2	0.1	5.5	0.2	0.0013	0.0131
AABR07049329.1	11.6	0.1	11.1	0.2	0.0013	0.0131
Usp49	7	0.1	7.3	0.1	0.0013	0.0131
Slc35c2	9	0.2	8.4	0.1	0.0013	0.0132
Fnta	13.4	0.1	13	0.1	0.0013	0.0132
RGD1564400	10.7	0.1	10.3	0.1	0.0013	0.0132
[truncated: 1,073 more rows]
