# Supplementary material for: Type 2 diabetes candidate genes, including PAX5, cause impaired insulin secretion in human pancreatic islets
Source: J Clin Invest. 2023 Jan 19;133(4):e163612. doi: 10.1172/JCI163612 (PMC9927941; doi:10.1172/JCI163612)
Supplement: Supplemental table 10 [file jci-133-163612-s011.xlsx]

## Sheet: WebGestaltGO_overrepresentation
Table S10. Enriched gene sets among the genes that are differentially expressed (q<0.001) after Pax5 overexpression in INS1 β-cells.
Gene sets in bold are included in Figure 6F.
Gene set	Description	Link	Size	Overlap	Expected	Enrichment Ratio	q-value	database	Genes
GO:0023061	signal release	http://amigo.geneontology.org/amigo/term/GO:0023061	371	102	51.6705	1.97405	1.08378e-08	geneontology_Biological_Process	Aacs, Crhr1, Casr, Ppp1r9a, Grm2, Fgb, Cadps, Glrx, Nucb2, Ctbp2, Syt4, Ffar1, Nnat, Ptprn, Doc2b, Syt10, Ptprn2, Synj1, Slc44a4, Pax6, Trim9, Cplx2, Cpt1a, Ffar3, Apba1, Adm, Wls, Kcnb1, Adcy1, Nrg1, Sv2a, Srebf1, Runx1, Slc16a1, Cry1, Syt9, Ucp2, Kcnj11, Pde3b, Prkce, Slc6a9, Bcl2l1, Pde8b, Ufm1, Syt7, Dynll1, Mafa, Cckar, Calm1, Syt3, Dgki, Trpa1, Cartpt, Mctp1, C2cd2l, Slc8b1, Unc13c, Epha5, …
GO:0048812	neuron projection morphogenesis	http://amigo.geneontology.org/amigo/term/GO:0048812	404	103	56.2666	1.83057	4.60665e-07	geneontology_Biological_Process	Ret, Cck, Btbd3, Ptprz1, Ppp1r9a, Ntrk3, Syt4, Ugt8, Rtn4r, Sema3c, Shank1, Ulk2, Epha7, Sema5a, Ntrk1, Ptch1, Plxna1, Bdnf, Mapk8ip2, Robo1, Flrt3, Map2k1, Nlgn3, Fstl4, Adcy1, Prex2, Islr2, Pak3, Map1a, Eef2k, Clu, Usp33, Efnb2, Mbp, Crmp1, Cnp, Mag, Ptpro, Gpm6a, Dscam, Hecw2, Baiap2, Taok2, Shtn1, Wasf1, Tenm2, Vangl2, Mef2a, L1cam, Ss18l2, Trak2, Id1, Map6, Gap43, Dpysl2, Stradb, Epha5, Unc5…
GO:0032990	cell part morphogenesis	http://amigo.geneontology.org/amigo/term/GO:0032990	428	106	59.6091	1.77825	8.56021e-07	geneontology_Biological_Process	Ret, Cck, Btbd3, Ptprz1, Ppp1r9a, Ntrk3, Syt4, Ugt8, Rtn4r, Sema3c, Shank1, Ulk2, Epha7, Sema5a, Ntrk1, Ptch1, Plxna1, Bdnf, Mapk8ip2, Robo1, Flrt3, Map2k1, Nlgn3, Fstl4, Adcy1, Prex2, Islr2, Pak3, Map1a, Eef2k, Clu, Usp33, Efnb2, Mbp, Crmp1, Cnp, Mag, Ptpro, Gpm6a, Dscam, Hecw2, Baiap2, Taok2, Shtn1, Wasf1, Tenm2, Vangl2, Mef2a, L1cam, Ss18l2, Trak2, Mtm1, Id1, Map6, Gap43, Dpysl2, Stradb, Epha5…
GO:0033500	carbohydrate homeostasis	http://amigo.geneontology.org/amigo/term/GO:0033500	215	64	29.9438	2.13733	8.56021e-07	geneontology_Biological_Process	Aacs, Casr, Glrx, Pdk2, Cpb2, Ffar1, Ptprn, Ptprn2, Ptch1, Pygl, Fgfr4, Pax6, Sesn3, Ffar3, Gprc5b, Gcgr, Map2k1, Gata4, Kcnb1, Ero1b, Igfbp5, Slc16a1, Cry1, Ucp2, Kcnj11, Ngfr, Pde3b, Pde8b, Ufm1, Ern1, Ptpn2, Dynll1, Trpa1, Ppargc1a, Cartpt, Pdk3, C2cd2l, Mef2a, Slc8b1, Epha5, Cnr1, Sri, Insrr, Efna5, Ptpn11, Adra2a, Rab11b, Stat3, Bace2, Grk2, Arrb1, Rbp4, Plscr3, Fgf21, Rab11fip2, Selenot, Sl…
GO:0042593	glucose homeostasis	http://amigo.geneontology.org/amigo/term/GO:0042593	215	64	29.9438	2.13733	8.56021e-07	geneontology_Biological_Process	Aacs, Casr, Glrx, Pdk2, Cpb2, Ffar1, Ptprn, Ptprn2, Ptch1, Pygl, Fgfr4, Pax6, Sesn3, Ffar3, Gprc5b, Gcgr, Map2k1, Gata4, Kcnb1, Ero1b, Igfbp5, Slc16a1, Cry1, Ucp2, Kcnj11, Ngfr, Pde3b, Pde8b, Ufm1, Ern1, Ptpn2, Dynll1, Trpa1, Ppargc1a, Cartpt, Pdk3, C2cd2l, Mef2a, Slc8b1, Epha5, Cnr1, Sri, Insrr, Efna5, Ptpn11, Adra2a, Rab11b, Stat3, Bace2, Grk2, Arrb1, Rbp4, Plscr3, Fgf21, Rab11fip2, Selenot, Sl…
GO:0120039	plasma membrane bounded cell projection morphogenesis	http://amigo.geneontology.org/amigo/term/GO:0120039	414	103	57.6593	1.78635	8.56021e-07	geneontology_Biological_Process	Ret, Cck, Btbd3, Ptprz1, Ppp1r9a, Ntrk3, Syt4, Ugt8, Rtn4r, Sema3c, Shank1, Ulk2, Epha7, Sema5a, Ntrk1, Ptch1, Plxna1, Bdnf, Mapk8ip2, Robo1, Flrt3, Map2k1, Nlgn3, Fstl4, Adcy1, Prex2, Islr2, Pak3, Map1a, Eef2k, Clu, Usp33, Efnb2, Mbp, Crmp1, Cnp, Mag, Ptpro, Gpm6a, Dscam, Hecw2, Baiap2, Taok2, Shtn1, Wasf1, Tenm2, Vangl2, Mef2a, L1cam, Ss18l2, Trak2, Id1, Map6, Gap43, Dpysl2, Stradb, Epha5, Unc5…
GO:0048858	cell projection morphogenesis	http://amigo.geneontology.org/amigo/term/GO:0048858	415	103	57.7986	1.78205	8.56021e-07	geneontology_Biological_Process	Ret, Cck, Btbd3, Ptprz1, Ppp1r9a, Ntrk3, Syt4, Ugt8, Rtn4r, Sema3c, Shank1, Ulk2, Epha7, Sema5a, Ntrk1, Ptch1, Plxna1, Bdnf, Mapk8ip2, Robo1, Flrt3, Map2k1, Nlgn3, Fstl4, Adcy1, Prex2, Islr2, Pak3, Map1a, Eef2k, Clu, Usp33, Efnb2, Mbp, Crmp1, Cnp, Mag, Ptpro, Gpm6a, Dscam, Hecw2, Baiap2, Taok2, Shtn1, Wasf1, Tenm2, Vangl2, Mef2a, L1cam, Ss18l2, Trak2, Id1, Map6, Gap43, Dpysl2, Stradb, Epha5, Unc5…
GO:0009743	response to carbohydrate	http://amigo.geneontology.org/amigo/term/GO:0009743	252	71	35.097	2.02297	1.01049e-06	geneontology_Biological_Process	Aacs, Casp3, Casr, Gpam, Cat, Plcb1, Glrx, Cpb2, Nucb2, Ptprn, Ptprn2, Pax6, Gata4, Kcnb1, Ppp1r15a, Myc, Srebf1, Ucp2, Kcnj11, Pcsk1, Gfpt1, Pde3b, Eif2b3, Ccnd3, Pde8b, Ufm1, Ern1, Dynll1, Mafa, Trpa1, Ppargc1a, Ptk2b, Col6a2, Pdk3, C2cd2l, Mef2a, Slc2a5, Calcrl, Prkcd, Epha5, Glul, Ppard, Nampt, Sri, Nkx2-2, Gjd3, Efna5, Itga2, Ctsl, Adra2a, Rab11b, Slc8a1, Slc30a8, Grk2, Arrb1, Lyn, Fgf21, Ra…
GO:0030073	insulin secretion	http://amigo.geneontology.org/amigo/term/GO:0030073	154	50	21.4482	2.3312	1.41439e-06	geneontology_Biological_Process	Aacs, Casr, Glrx, Ffar1, Nnat, Ptprn, Doc2b, Ptprn2, Cpt1a, Kcnb1, Srebf1, Slc16a1, Syt9, Ucp2, Kcnj11, Pde3b, Pde8b, Ufm1, Syt7, Dynll1, Mafa, Cckar, Trpa1, Cartpt, C2cd2l, Slc8b1, Epha5, Cnr1, Glul, Ppard, Sri, Abat, Efna5, Ptpn11, Adra2a, Rab11b, Slc30a8, Blk, Arrb1, Rbp4, Ptger3, Rab11fip2, Selenot, Cask, Pfkl, Irs1, Pde1c, Inhbb, Trpm2, Ddrgk1
GO:0071417	cellular response to organonitrogen compound	http://amigo.geneontology.org/amigo/term/GO:0071417	488	114	67.9656	1.67732	3.58278e-06	geneontology_Biological_Process	Stc1, Crhr1, Casp3, Casr, Gpam, Pxn, Plcb1, Cdh1, Pdk2, Nucb2, Pde2a, Eprs, Castor2, Por, Jup, Kcnj6, Trib3, Ddc, Nr4a1, Tshr, Hdac9, Pax6, Sesn3, Bdnf, Ffar3, Mtr, Enpp1, Gcgr, Dnai1, Igfbp1, Igfbp5, Ppp1r15a, Myc, Atp1a3, Srebf1, Slc2a8, Eef2k, Ucp2, Gfpt1, Cebpb, Pde3b, Wdr6, Shmt2, Car2, Bcl2l1, Ezr, Shmt1, Atf4, Atp2b4, Ptpn2, Ghr, Trpa1, Ppargc1a, Baiap2, Baiap2l1, Fbn1, L1cam, Gdf15, Grb14…
GO:0090276	regulation of peptide hormone secretion	http://amigo.geneontology.org/amigo/term/GO:0090276	163	51	22.7016	2.24654	3.58278e-06	geneontology_Biological_Process	Aacs, Casr, Fgb, Glrx, Nucb2, Ffar1, Nnat, Doc2b, Pax6, Cpt1a, Ffar3, Kcnb1, Srebf1, Slc16a1, Syt9, Ucp2, Kcnj11, Pde3b, Pde8b, Ufm1, Syt7, Dynll1, Cckar, Trpa1, Cartpt, C2cd2l, Slc8b1, Epha5, Cnr1, Glul, Ppard, Sri, Abat, Itsn1, Efna5, Ptpn11, Adra2a, Slc30a8, Sct, Blk, Arrb1, Rbp4, Ptger3, Selenot, Cask, Pfkl, Irs1, Pde1c, Inhbb, Trpm2, Ddrgk1
GO:0048667	cell morphogenesis involved in neuron differentiation	http://amigo.geneontology.org/amigo/term/GO:0048667	360	90	50.1385	1.79503	4.2885e-06	geneontology_Biological_Process	Ret, Cck, Btbd3, Ptprz1, Ppp1r9a, Ntrk3, Rtn4r, Sema3c, Shank1, Ulk2, Epha7, Sema5a, Ntrk1, Ptch1, Plxna1, Bdnf, Mapk8ip2, Robo1, Flrt3, Nlgn3, Fstl4, Adcy1, Prex2, Islr2, Pak3, Map1a, Eef2k, Usp33, Clic5, Efnb2, Mbp, Crmp1, Cnp, Mag, Ptpro, Dscam, Hecw2, Baiap2, Taok2, Shtn1, Tenm2, Vangl2, Mef2a, L1cam, Ss18l2, Trak2, Id1, Map6, Gap43, Dpysl2, Epha5, Unc5b, Ssh2, Unc5a, Brsk1, Ulk1, Cdh11, Thy1…
GO:0030072	peptide hormone secretion	http://amigo.geneontology.org/amigo/term/GO:0030072	194	57	27.0191	2.10962	5.63087e-06	geneontology_Biological_Process	Aacs, Crhr1, Casr, Fgb, Glrx, Nucb2, Ffar1, Nnat, Ptprn, Doc2b, Ptprn2, Pax6, Cpt1a, Ffar3, Kcnb1, Srebf1, Slc16a1, Syt9, Ucp2, Kcnj11, Pde3b, Pde8b, Ufm1, Syt7, Dynll1, Mafa, Cckar, Trpa1, Cartpt, C2cd2l, Slc8b1, Epha5, Cnr1, Glul, Ppard, Sri, Abat, Itsn1, Efna5, Ptpn11, Adra2a, Rab11b, Slc30a8, Sct, Blk, Arrb1, Rbp4, Ptger3, Rab11fip2, Selenot, Cask, Pfkl, Irs1, Pde1c, Inhbb, Trpm2, Ddrgk1
GO:0009101	glycoprotein biosynthetic process	http://amigo.geneontology.org/amigo/term/GO:0009101	214	61	29.8046	2.04667	5.94814e-06	geneontology_Biological_Process	St3gal1, St3gal5, Plcb1, Galnt14, St3gal3, Man2a1, Extl3, Itm2c, B4galt6, Large2, Gcnt2, Glce, Galnt18, B4galt3, Hs6st1, Fut1, Il15, Dpy19l2, St6galnac4, Gfpt1, Ostc, Dse, Rpn2, Chp1, Ndst4, Chst11, Gxylt2, Itm2b, B3galnt2, Man1b1, Hs6st2, Necab1, Pomk, A3galt2, Vangl2, Stt3b, Abca7, Galnt9, Slc35d1, Alg14, Srd5a3, Trak2, Ddost, B3galt2, Extl2, Entpd5, Mgat3, Large1, Necab2, Galnt12, Aatf, Slc35c…
GO:0050796	regulation of insulin secretion	http://amigo.geneontology.org/amigo/term/GO:0050796	130	43	18.1056	2.37496	6.82189e-06	geneontology_Biological_Process	Aacs, Casr, Glrx, Ffar1, Nnat, Doc2b, Cpt1a, Kcnb1, Srebf1, Slc16a1, Syt9, Ucp2, Kcnj11, Pde3b, Pde8b, Ufm1, Syt7, Dynll1, Trpa1, Cartpt, C2cd2l, Slc8b1, Epha5, Cnr1, Glul, Ppard, Sri, Abat, Efna5, Ptpn11, Adra2a, Slc30a8, Blk, Arrb1, Rbp4, Ptger3, Cask, Pfkl, Irs1, Pde1c, Inhbb, Trpm2, Ddrgk1
GO:0009100	glycoprotein metabolic process	http://amigo.geneontology.org/amigo/term/GO:0009100	251	68	34.9577	1.94521	7.90378e-06	geneontology_Biological_Process	St3gal1, St3gal5, Plcb1, Galnt14, St3gal3, Man2a1, Extl3, Itm2c, B4galt6, Large2, Gcnt2, Manba, Glce, Galnt18, B4galt3, Hs6st1, Fut1, Il15, Dpy19l2, St6galnac4, Gfpt1, Ostc, Dse, Rpn2, Chp1, Ndst4, Chst11, Gxylt2, Itm2b, B3galnt2, Man1b1, Hs6st2, Prkcsh, Necab1, Pomk, A3galt2, Vangl2, Stt3b, Dsel, Abca7, Galnt9, Engase, Slc35d1, Alg14, Srd5a3, Trak2, Gnptab, Ddost, B3galt2, Extl2, Entpd5, Mgat3, …
GO:1901137	carbohydrate derivative biosynthetic process	http://amigo.geneontology.org/amigo/term/GO:1901137	481	111	66.9907	1.65695	8.12968e-06	geneontology_Biological_Process	St3gal1, St3gal5, Gucy2c, Plcb1, Pfkp, Galnt14, Ak4, St3gal3, Man2a1, Pdk2, Extl3, Itm2c, B4galt6, Prpsap2, Large2, Ugt8, Gcnt2, Glce, Galnt18, B4galt3, Hs6st1, Fut1, Pygl, Gcdh, Il15, Elovl7, Hyal1, Map2k1, Dpy19l2, Adcy1, Myc, St6galnac4, Gfpt1, Ostc, Dse, Rpn2, Chp1, Ndst4, Chst11, Ccnd3, Gxylt2, Bcl2l1, Elovl5, Itm2b, Tyms, Acsl4, Aldoa, Adss, B3galnt2, Man1b1, Uap1, Ppargc1a, Hs6st2, Necab1,…
GO:0046653	tetrahydrofolate metabolic process	http://amigo.geneontology.org/amigo/term/GO:0046653	18	13	2.50693	5.18563	8.94858e-06	geneontology_Biological_Process	Mthfd1l, Mtr, Mthfd2, Mthfs, Shmt2, Dhfr, Shmt1, Gch1, Tyms, Gart, Sardh, Pipox, Atic
GO:0034284	response to monosaccharide	http://amigo.geneontology.org/amigo/term/GO:0034284	228	63	31.7544	1.98398	1.01434e-05	geneontology_Biological_Process	Aacs, Casp3, Casr, Gpam, Cat, Plcb1, Glrx, Cpb2, Nucb2, Ptprn, Ptprn2, Pax6, Gata4, Kcnb1, Srebf1, Ucp2, Kcnj11, Pcsk1, Pde3b, Eif2b3, Ccnd3, Pde8b, Ufm1, Ern1, Dynll1, Mafa, Trpa1, Ppargc1a, Ptk2b, Col6a2, Pdk3, C2cd2l, Mef2a, Slc2a5, Prkcd, Epha5, Glul, Ppard, Nampt, Sri, Nkx2-2, Gjd3, Efna5, Itga2, Ctsl, Adra2a, Rab11b, Slc8a1, Slc30a8, Grk2, Arrb1, Fgf21, Rab11fip2, Selenot, Pfkl, Slc29a1, Ig…
GO:0009746	response to hexose	http://amigo.geneontology.org/amigo/term/GO:0009746	215	60	29.9438	2.00375	1.38987e-05	geneontology_Biological_Process	Aacs, Casp3, Casr, Gpam, Glrx, Cpb2, Nucb2, Ptprn, Ptprn2, Pax6, Gata4, Kcnb1, Srebf1, Ucp2, Kcnj11, Pcsk1, Pde3b, Eif2b3, Ccnd3, Pde8b, Ufm1, Ern1, Dynll1, Mafa, Trpa1, Ppargc1a, Ptk2b, Col6a2, Pdk3, C2cd2l, Mef2a, Slc2a5, Prkcd, Epha5, Glul, Ppard, Nampt, Sri, Nkx2-2, Gjd3, Efna5, Ctsl, Adra2a, Rab11b, Slc8a1, Slc30a8, Grk2, Arrb1, Fgf21, Rab11fip2, Selenot, Pfkl, Slc29a1, Igf1r, Tgfb1, Sesn2, …
GO:0009914	hormone transport	http://amigo.geneontology.org/amigo/term/GO:0009914	255	67	35.5148	1.88654	2.88615e-05	geneontology_Biological_Process	Aacs, Crhr1, Casr, Fgb, Glrx, Nucb2, Ffar1, Nnat, Slc22a1, Ptprn, Doc2b, Ptprn2, Slc44a4, Pax6, Cpt1a, Ffar3, Adm, Kcnb1, Nrg1, Srebf1, Runx1, Slc16a10, Slc16a1, Cry1, Syt9, Ucp2, Kcnj11, Pde3b, Pde8b, Ufm1, Syt7, Dynll1, Mafa, Cckar, Trpa1, Cartpt, C2cd2l, Slc8b1, Epha5, Cnr1, Glul, Ppard, Sri, Abat, Agt, Itsn1, Efna5, Ptpn11, Adra2a, Rab11b, Slc30a8, Sct, Blk, Arrb1, Rbp4, Ptger3, Lyn, Rab11fip…
GO:0010942	positive regulation of cell death	http://amigo.geneontology.org/amigo/term/GO:0010942	466	106	64.9015	1.63324	2.88615e-05	geneontology_Biological_Process	Tgfb2, Cck, Casp3, Ptprz1, Ntrk3, Hmox1, Itm2c, Id3, Suds3, Epha7, Nr4a1, Zc3h8, Ntrk1, Net1, Eef1a2, Ddit4, Pax6, Ntsr1, Ifi27l2b, Cd274, Steap3, Hip1, Adm, Ppp1r15a, Myc, Hpgd, Pak3, Il20ra, Clu, Ucp2, Eef1e1, Gata6, Siah1, Ppp2r2b, Bnip3, Ngfr, Mybbp1a, Casp12, Efnb2, Ppm1f, Bcl2l1, Jun, Dapk1, Atf4, Ptpn2, Nck2, Ppargc1a, Atf3, Apbb1, Ift57, Rps3, Bid, Sirt2, Ercc3, Pdcd2, Adam8, Neurl1, Prkc…
GO:0001505	regulation of neurotransmitter levels	http://amigo.geneontology.org/amigo/term/GO:0001505	292	74	40.6679	1.81962	2.88615e-05	geneontology_Biological_Process	Ppp1r9a, Grm2, Slc18a1, Cadps, Ctbp2, Syt4, Slc1a1, Ddah2, Por, Ddc, Doc2b, Syt10, Ptprn2, Synj1, Slc44a4, Trim9, Ntsr1, Cplx2, Gpm6b, Apba1, Adcy1, Sv2a, Syt9, Clu, Prkce, Shmt2, Slc6a9, Agtpbp1, Bcl2l1, Hrh3, Shmt1, Aldh7a1, Atp2b4, Syt7, Dynll1, Calm1, Syt3, Dgki, Ptk2b, Sirpa, Mctp1, Slc7a11, Moxd1, Maob, Unc13c, Cnr1, Gart, Ppt1, Stx7, Glul, Brsk1, Prepl, Cyth1, Stx3, Smpd3, Snca, Abat, Agt,…
GO:0006836	neurotransmitter transport	http://amigo.geneontology.org/amigo/term/GO:0006836	230	62	32.033	1.93551	2.88615e-05	geneontology_Biological_Process	Ppp1r9a, Grm2, Slc18a1, Cadps, Ctbp2, Syt4, Slc1a1, Slc22a1, Ddc, Doc2b, Syt10, Ptprn2, Synj1, Slc44a4, Sv2c, Slc6a6, Trim9, Ntsr1, Cplx2, Gpm6b, Apba1, Adcy1, Sv2a, Syt9, Prkce, Slc6a9, Slc6a15, Bcl2l1, Hrh3, Syt7, Slc6a8, Calm1, Syt3, Dgki, Slc36a1, Mctp1, Slc7a11, Trak2, Maob, Unc13c, Cnr1, Ppt1, Stx7, Brsk1, Prepl, Cyth1, Stx3, Syk, Snca, Abat, Cacnb4, Rims4, Bace1, Flot1, Nos1ap, Cltb, Lyn, …
GO:0046879	hormone secretion	http://amigo.geneontology.org/amigo/term/GO:0046879	246	65	34.2613	1.89718	3.13307e-05	geneontology_Biological_Process	Aacs, Crhr1, Casr, Fgb, Glrx, Nucb2, Ffar1, Nnat, Ptprn, Doc2b, Ptprn2, Slc44a4, Pax6, Cpt1a, Ffar3, Adm, Kcnb1, Nrg1, Srebf1, Runx1, Slc16a1, Cry1, Syt9, Ucp2, Kcnj11, Pde3b, Pde8b, Ufm1, Syt7, Dynll1, Mafa, Cckar, Trpa1, Cartpt, C2cd2l, Slc8b1, Epha5, Cnr1, Glul, Ppard, Sri, Abat, Agt, Itsn1, Efna5, Ptpn11, Adra2a, Rab11b, Slc30a8, Sct, Blk, Arrb1, Rbp4, Ptger3, Lyn, Rab11fip2, Adora1, Selenot,…
GO:0098609	cell-cell adhesion	http://amigo.geneontology.org/amigo/term/GO:0098609	458	104	63.7874	1.63042	3.71013e-05	geneontology_Biological_Process	Ret, Rara, Casp3, Dlg3, Cd59, Fgb, Cdh1, Ets1, Amigo2, Clstn2, Igsf9, Jup, Gcnt2, Epha7, Pcdhb8, Pcdhb10, Zc3h8, Adam19, Cd274, Il15, Fat4, Dlg2, Pcdhb20, Pcdh17, Robo1, Flrt3, Map2k1, Nlgn3, Runx1, Cdh22, Cebpb, Sdc4, Skap1, Efnb2, Ppm1f, Ezr, Dlg1, Dusp10, Ptpn2, Pcdhb9, Nck2, Cdhr2, Tnfrsf21, Mag, Dscam, Fblim1, Sirpa, Taok2, Tenm2, Slc7a11, L1cam, Socs5, Rpsa, Parva, Camsap3, Adam8, Adgrl3, A…
GO:0061564	axon development	http://amigo.geneontology.org/amigo/term/GO:0061564	305	76	42.4785	1.78914	3.71013e-05	geneontology_Biological_Process	Ret, Cck, Nrep, Casp3, Ptprz1, Ntrk3, Rtn4r, Sema3c, Ulk2, Epha7, Sema5a, Ntrk1, Ptch1, Plxna1, Bdnf, Robo1, Flrt3, Nlgn3, Fstl4, Adcy1, Nrg1, Islr2, Pak3, Map1a, Usp33, Efnb2, Mbp, Dhfr, Crmp1, Jun, Cnp, Tnfrsf21, Mag, Ptpro, Dscam, Shtn1, Tenm2, Vangl2, L1cam, Trak2, Map6, Gap43, Dpysl2, Epha5, Unc5b, Cnr1, Ssh2, Unc5a, Brsk1, Ulk1, Cdh11, Thy1, Efna5, Dag1, RGD1359108, Apod, Cxcl12, Itga4, Ptp…
GO:0009749	response to glucose	http://amigo.geneontology.org/amigo/term/GO:0009749	207	57	28.8297	1.97713	3.73785e-05	geneontology_Biological_Process	Aacs, Casp3, Casr, Glrx, Cpb2, Nucb2, Ptprn, Ptprn2, Pax6, Gata4, Kcnb1, Srebf1, Ucp2, Kcnj11, Pcsk1, Pde3b, Eif2b3, Ccnd3, Pde8b, Ufm1, Ern1, Dynll1, Mafa, Trpa1, Ppargc1a, Ptk2b, Col6a2, Pdk3, C2cd2l, Mef2a, Prkcd, Epha5, Glul, Ppard, Sri, Nkx2-2, Gjd3, Efna5, Ctsl, Adra2a, Rab11b, Slc8a1, Slc30a8, Grk2, Arrb1, Fgf21, Rab11fip2, Selenot, Pfkl, Slc29a1, Igf1r, Tgfb1, Sesn2, Pde1c, Fis1, Gclc, Dd…
GO:0051051	negative regulation of transport	http://amigo.geneontology.org/amigo/term/GO:0051051	350	84	48.7458	1.72323	4.616e-05	geneontology_Biological_Process	Tgfb2, Stc1, Cabp1, Lrrtm2, Crhr1, Ppp1r9a, Acaa2, Slc18a1, Hmox1, Nucb2, Pde2a, Syt4, C5ar2, Pxk, Ubqln2, Cnih2, Trim9, Ntsr1, Gpm6b, Lgr4, Bag3, Kcnb1, Nrg1, Myc, Srebf1, Cry1, Ucp2, Kcnj11, Hes1, Ppp1r11, Pde3b, Prkce, Chp1, Pkia, Ppm1f, Hrh3, Pde8b, Ezr, Atf4, Calm1, Tnfrsf21, Hecw2, Ptk2b, Slc25a5, Wnk2, Cartpt, Sirpa, Mctp1, Atg3, Yrdc, Ank3, Slc26a5, Maob, Trim27, Cnr1, Sri, Plcb4, Snca, A…
GO:0071322	cellular response to carbohydrate stimulus	http://amigo.geneontology.org/amigo/term/GO:0071322	145	44	20.1947	2.17879	4.63911e-05	geneontology_Biological_Process	Aacs, Casr, Plcb1, Glrx, Cpb2, Ptprn, Ptprn2, Pax6, Gata4, Kcnb1, Ppp1r15a, Myc, Ucp2, Kcnj11, Pde3b, Pde8b, Ufm1, Ern1, Dynll1, Trpa1, Ppargc1a, Pdk3, C2cd2l, Mef2a, Slc2a5, Calcrl, Epha5, Sri, Efna5, Adra2a, Rab11b, Grk2, Arrb1, Fgf21, Rab11fip2, Zfp36l1, Selenot, Slc29a1, Igf1r, Map2k6, Pde1c, Fis1, Gclc, Ddrgk1
GO:0046883	regulation of hormone secretion	http://amigo.geneontology.org/amigo/term/GO:0046883	209	57	29.1082	1.95821	4.88514e-05	geneontology_Biological_Process	Aacs, Crhr1, Casr, Fgb, Glrx, Nucb2, Ffar1, Nnat, Doc2b, Pax6, Cpt1a, Ffar3, Kcnb1, Nrg1, Srebf1, Runx1, Slc16a1, Cry1, Syt9, Ucp2, Kcnj11, Pde3b, Pde8b, Ufm1, Syt7, Dynll1, Cckar, Trpa1, Cartpt, C2cd2l, Slc8b1, Epha5, Cnr1, Glul, Ppard, Sri, Abat, Agt, Itsn1, Efna5, Ptpn11, Adra2a, Slc30a8, Sct, Blk, Arrb1, Rbp4, Ptger3, Adora1, Selenot, Cask, Pfkl, Irs1, Pde1c, Inhbb, Trpm2, Ddrgk1
GO:0043068	positive regulation of programmed cell death	http://amigo.geneontology.org/amigo/term/GO:0043068	419	96	58.3557	1.64508	6.12412e-05	geneontology_Biological_Process	Tgfb2, Cck, Casp3, Ntrk3, Hmox1, Itm2c, Id3, Suds3, Epha7, Nr4a1, Zc3h8, Ntrk1, Net1, Eef1a2, Ntsr1, Ifi27l2b, Cd274, Steap3, Hip1, Adm, Ppp1r15a, Myc, Hpgd, Pak3, Il20ra, Clu, Eef1e1, Gata6, Siah1, Ppp2r2b, Bnip3, Ngfr, Mybbp1a, Casp12, Ppm1f, Bcl2l1, Jun, Dapk1, Atf4, Ptpn2, Nck2, Ppargc1a, Atf3, Apbb1, Ift57, Rps3, Bid, Sirt2, Ercc3, Pdcd2, Adam8, Neurl1, Prkcd, Cdk19, Unc5b, Cnr1, Igf2r, Atf6…
GO:0090087	regulation of peptide transport	http://amigo.geneontology.org/amigo/term/GO:0090087	488	108	67.9656	1.58904	6.93958e-05	geneontology_Biological_Process	Tgfb2, Cabp1, Aacs, Casr, Fgb, Cdh1, Glrx, Nucb2, Pde2a, Syt4, Ffar1, C5ar2, Jup, Nnat, Tcaf1, Doc2b, Mavs, Pax6, Cd274, Cpt1a, Ffar3, Lgr4, Bag3, Wls, Kcnb1, Srebf1, Slc16a1, Slc35d3, Syt9, Ucp2, Kcnj11, Pcsk1, Ppp1r11, Pde3b, Chp1, Xpo5, Pkia, Car2, Ppm1f, Pde8b, Ufm1, Ezr, Panx2, Syt7, Dynll1, Cckar, Tnfrsf21, Lcp1, Trpa1, Sec24a, Arfip1, Cartpt, C2cd2l, Slc7a11, Apbb1, Slc8b1, Hpca, Ank3, Eph…
GO:0043065	positive regulation of apoptotic process	http://amigo.geneontology.org/amigo/term/GO:0043065	415	95	57.7986	1.64364	6.93958e-05	geneontology_Biological_Process	Tgfb2, Cck, Casp3, Ntrk3, Hmox1, Itm2c, Id3, Suds3, Epha7, Nr4a1, Zc3h8, Net1, Eef1a2, Ntsr1, Ifi27l2b, Cd274, Steap3, Hip1, Adm, Ppp1r15a, Myc, Hpgd, Pak3, Il20ra, Clu, Eef1e1, Gata6, Siah1, Ppp2r2b, Bnip3, Ngfr, Mybbp1a, Casp12, Ppm1f, Bcl2l1, Jun, Dapk1, Atf4, Ptpn2, Nck2, Ppargc1a, Atf3, Apbb1, Ift57, Rps3, Bid, Sirt2, Ercc3, Pdcd2, Adam8, Neurl1, Prkcd, Cdk19, Unc5b, Cnr1, Igf2r, Atf6, Ddx3x…
GO:0010817	regulation of hormone levels	http://amigo.geneontology.org/amigo/term/GO:0010817	382	89	53.2026	1.67285	6.93958e-05	geneontology_Biological_Process	Aacs, Crhr1, Casr, Fgb, Glrx, Nucb2, Enpep, Ffar1, Por, Nnat, Rbp1, Slc22a1, Ptprn, Doc2b, Ptprn2, Slc44a4, Pax6, Aldh1a1, Cpt1a, Ffar3, Adm, Kcnb1, Ero1b, Nrg1, Srebf1, Runx1, Slc16a10, Slc16a1, Cry1, Syt9, Ucp2, Kcnj11, Pcsk1, Pde3b, Hsd17b11, Pde8b, Ufm1, Dhcr7, Syt7, Dynll1, Mafa, Cckar, Trpa1, Ppargc1a, Cartpt, C2cd2l, Scarb1, Slc8b1, Aldh8a1, Epha5, Cnr1, Pcsk6, Scpep1, Glul, Crabp1, Ppard,…
GO:0006575	cellular modified amino acid metabolic process	http://amigo.geneontology.org/amigo/term/GO:0006575	129	40	17.9663	2.22639	7.16505e-05	geneontology_Biological_Process	Serinc5, Ggt1, P4ha1, Mthfd1l, Serinc2, Por, Cpt1a, Mtr, Ero1a, Mthfd2, Gstm1, Ero1b, Pcyox1, Mthfs, Gstm3, Cth, Shmt2, Chac1, Dhfr, Shmt1, Aldh7a1, Gch1, Tyms, Carnmt1, Slc7a11, Gstm2, Idh1, Gart, Comt, Sardh, Cpq, Gatm, Pcyox1l, P4hb, Pipox, Acadl, Apip, Atic, Gclc, Gstt2
GO:0042558	pteridine-containing compound metabolic process	http://amigo.geneontology.org/amigo/term/GO:0042558	27	15	3.76039	3.98895	7.16505e-05	geneontology_Biological_Process	Mthfd1l, Mtr, Mthfd2, Spr, Mthfs, Shmt2, Dhfr, Shmt1, Gch1, Tyms, Qdpr, Gart, Sardh, Pipox, Atic
GO:0050804	modulation of chemical synaptic transmission	http://amigo.geneontology.org/amigo/term/GO:0050804	374	87	52.0884	1.67024	9.28672e-05	geneontology_Biological_Process	Cabp1, Rara, Lrrtm2, Crhr1, Ppp1r9a, Grm2, Cdh1, Grm3, Fgf14, Clstn2, Syt4, Neurod2, Shank1, Pxk, Cnih2, Ntrk1, Akap12, Ntsr1, Cplx2, Bdnf, Mapk8ip2, Pcdh17, Mpp2, Rab26, Nlgn3, Kcnb1, Slc24a2, Adcy1, Syt9, Vgf, Ngfr, Prkce, Car2, Homer1, Bcl2l1, Syt7, Ncdn, Calm1, Dgki, Ptk2b, Baiap2, Mctp1, Gnai1, Slc7a11, L1cam, Neurl1, Unc13c, Cnr1, Ppt1, Glul, Brsk1, Cdh11, Prepl, Cyth1, Kit, Stx3, Plcl1, Sn…
GO:0099177	regulation of trans-synaptic signaling	http://amigo.geneontology.org/amigo/term/GO:0099177	375	87	52.2276	1.66578	0.000102471	geneontology_Biological_Process	Cabp1, Rara, Lrrtm2, Crhr1, Ppp1r9a, Grm2, Cdh1, Grm3, Fgf14, Clstn2, Syt4, Neurod2, Shank1, Pxk, Cnih2, Ntrk1, Akap12, Ntsr1, Cplx2, Bdnf, Mapk8ip2, Pcdh17, Mpp2, Rab26, Nlgn3, Kcnb1, Slc24a2, Adcy1, Syt9, Vgf, Ngfr, Prkce, Car2, Homer1, Bcl2l1, Syt7, Ncdn, Calm1, Dgki, Ptk2b, Baiap2, Mctp1, Gnai1, Slc7a11, L1cam, Neurl1, Unc13c, Cnr1, Ppt1, Glul, Brsk1, Cdh11, Prepl, Cyth1, Kit, Stx3, Plcl1, Sn…
GO:0019216	regulation of lipid metabolic process	http://amigo.geneontology.org/amigo/term/GO:0019216	241	62	33.565	1.84716	0.000108892	geneontology_Biological_Process	Gpam, Fgfr3, Pdk2, Nucb2, Por, Vav2, Trib3, Lpcat1, Eef1a2, Fgfr4, Pik3ip1, Cpt1a, Fabp3, Pdgfa, Adora2b, Srebf1, Vav3, Elovl5, Dhcr7, Tm6sf2, Bscl2, Ppargc1a, Ptk2b, Pdk3, Scarb1, Socs5, Etfbkmt, Idh1, Dgkz, Fam3a, Angptl8, Pik3r3, Cnr1, Ldlr, Ppard, Kit, Dgat2, Smpd3, Pibf1, Snca, Acsl3, Agt, Apod, Rb1, Erlin1, Ceacam1, Ctdnep1, Egr1, Abcd1, Insig2, Lyn, Sf1, Fgf21, Adora1, Fitm2, Dnajc15, Igf1…
GO:0010563	negative regulation of phosphorus metabolic process	http://amigo.geneontology.org/amigo/term/GO:0010563	377	87	52.5062	1.65695	0.000119652	geneontology_Biological_Process	Tgfb2, Casp3, Lmo3, Dlg3, Ntrk3, Sfrp4, Nnt, Vps25, Trib3, Lpcat1, Ddit4, Elfn2, Pik3ip1, Dlg2, Ppp1r17, Pdgfa, Irak3, Pard3, Cnksr3, Ppp1r15a, Ppp1r16b, Ppm1e, Gpatch2, Pwp1, Pcp4, Ppp1r11, Hspa4, Chp1, Pkia, Ppm1f, Paqr3, Ezr, Jun, Ppp1r15b, Dusp10, Ptpn2, Zbed3, Dynll1, Nck2, Ppargc1a, Wnk2, Dusp4, Atf3, Zcchc9, Uri1, Socs5, Hpca, Sirt2, Camsap3, Spry4, Inpp5j, Trim27, Spred1, Dbndd2, Chordc1,…
GO:0045936	negative regulation of phosphate metabolic process	http://amigo.geneontology.org/amigo/term/GO:0045936	377	87	52.5062	1.65695	0.000119652	geneontology_Biological_Process	Tgfb2, Casp3, Lmo3, Dlg3, Ntrk3, Sfrp4, Nnt, Vps25, Trib3, Lpcat1, Ddit4, Elfn2, Pik3ip1, Dlg2, Ppp1r17, Pdgfa, Irak3, Pard3, Cnksr3, Ppp1r15a, Ppp1r16b, Ppm1e, Gpatch2, Pwp1, Pcp4, Ppp1r11, Hspa4, Chp1, Pkia, Ppm1f, Paqr3, Ezr, Jun, Ppp1r15b, Dusp10, Ptpn2, Zbed3, Dynll1, Nck2, Ppargc1a, Wnk2, Dusp4, Atf3, Zcchc9, Uri1, Socs5, Hpca, Sirt2, Camsap3, Spry4, Inpp5j, Trim27, Spred1, Dbndd2, Chordc1,…
GO:0030155	regulation of cell adhesion	http://amigo.geneontology.org/amigo/term/GO:0030155	411	93	57.2415	1.6247	0.000124566	geneontology_Biological_Process	Tgfb2, Ret, Rara, Casp3, Ptprz1, Cd59, Fgb, Cdh1, Ets1, Jup, Gcnt2, Epha7, Fbln2, Sema5a, Zc3h8, Adam19, Plxna1, Cd274, Il15, Rhod, Gpm6b, Hyal1, Map2k1, Peak1, Dact2, Runx1, Vav3, Cebpb, Sdc4, Fzd7, Skap1, Ninj1, Efnb2, Ppm1f, Tfe3, Dusp10, Ptpn2, Nck2, Tnfrsf21, Dscam, Ptk2b, Sirpa, Taok2, Nuak1, Tesc, L1cam, Socs5, Camsap3, Adam8, Ank3, Prkcd, Epha5, Lama5, Stx3, Thy1, Adam15, Syk, Hspd1, Abat…
GO:0006820	anion transport	http://amigo.geneontology.org/amigo/term/GO:0006820	457	101	63.6481	1.58685	0.000133385	geneontology_Biological_Process	Stc1, Cck, Slc16a14, Casr, Grm2, Slc16a6, Gabrg3, Eprs, Syt4, Slc1a1, Slc38a4, Slc37a1, Slc12a7, RGD1305807, Tcaf1, Sfxn3, Slc44a4, Slc6a6, Slc2a1, Ntsr1, Slco3a1, Slc38a1, Lrrc18, Fabp3, Ttyh3, Pctp, Pitpna, Enpp1, Slc7a7, Slc1a4, Pcyox1, Sv2a, Myc, Slc16a10, Slc16a1, Ankh, Slc7a5, Cebpb, Slc7a6, Clic5, Slc6a9, Car2, Slc6a15, Slc7a8, Ros1, Hrh3, Clcc1, Atf4, Acsl4, Slc6a8, Slc25a10, Abcb4, Trpa1…
GO:0042982	amyloid precursor protein metabolic process	http://amigo.geneontology.org/amigo/term/GO:0042982	32	16	4.45676	3.59005	0.000162469	geneontology_Biological_Process	Casp3, Itm2c, Clu, Itm2b, Necab1, Psenen, Abca7, Gga3, Necab2, Aatf, Bace2, Flot2, Prnp, Lyn, App, Psen1
GO:0007169	transmembrane receptor protein tyrosine kinase signaling pathway	http://amigo.geneontology.org/amigo/term/GO:0007169	381	87	53.0633	1.63955	0.000176786	geneontology_Biological_Process	Ret, Casp3, Pxn, Fgfr3, Blnk, Plcb1, Glrx, Ntrk3, Pdk2, Nucb2, Frk, Vps25, Epha7, Ntrk1, Ddit4, Fgfr4, Fat4, Sesn3, Hhip, Bdnf, Ffar3, Pdgfa, Hip1, Flrt3, Fstl4, Dnai1, Gab2, Igfbp1, Igfbp5, Nrg1, Srebf1, Slc2a8, Wdr6, Zfand2b, Efnb2, Ptpn2, Bex1, Nck2, Dok4, Fam20c, Ghr, Ptk2b, Wasf1, Baiap2l1, Socs5, Jcad, Gdf15, Grb14, Shkbp1, Sirt2, Neurl1, Spry4, Shisa2, Lgmn, Epha5, Soga1, Gkap1, Pik3r3, Ig…
GO:0002791	regulation of peptide secretion	http://amigo.geneontology.org/amigo/term/GO:0002791	322	76	44.8461	1.69468	0.000216154	geneontology_Biological_Process	Tgfb2, Aacs, Casr, Fgb, Glrx, Nucb2, Syt4, Ffar1, C5ar2, Nnat, Doc2b, Mavs, Pax6, Cd274, Cpt1a, Ffar3, Lgr4, Wls, Kcnb1, Srebf1, Slc16a1, Syt9, Ucp2, Kcnj11, Pcsk1, Ppp1r11, Pde3b, Pde8b, Ufm1, Ezr, Panx2, Syt7, Dynll1, Cckar, Tnfrsf21, Trpa1, Sec24a, Arfip1, Cartpt, C2cd2l, Apbb1, Slc8b1, Epha5, Trim27, Cnr1, Glul, Ppard, Sri, Hspd1, Abat, Itsn1, Efna5, Ptpn11, Adra2a, Vps35, Slc30a8, Sct, Blk, …
GO:1903532	positive regulation of secretion by cell	http://amigo.geneontology.org/amigo/term/GO:1903532	306	73	42.6178	1.7129	0.000222703	geneontology_Biological_Process	Tgfb2, Cck, Aacs, Crhr1, Casr, Fgb, Slc18a1, Cadps, Glrx, Cpb2, Nucb2, Syt4, Ffar1, Nnat, Doc2b, Syt10, Mavs, Pax6, Ntsr1, Cd274, Adora2b, Wls, Kcnb1, Gab2, Runx1, Syt9, Pcp4, Pcsk1, Sdc4, Bcl2l1, Ezr, Panx2, Syt7, Dynll1, Cckar, Trpa1, Sec24a, Cartpt, C2cd2l, Apbb1, Dpysl2, Cnr1, Glul, Ppard, Sri, Smpd3, Syk, Hspd1, Snca, Abat, Agt, Itsn1, Cxcl12, Ptpn11, Vps35, Cacnb4, Hyal3, Slc30a8, Sct, Blk,…
GO:0050768	negative regulation of neurogenesis	http://amigo.geneontology.org/amigo/term/GO:0050768	221	57	30.7795	1.85188	0.000227325	geneontology_Biological_Process	Ptprz1, Ntrk3, Itm2c, Syt4, Rtn4r, Sema3c, Stmn2, Ulk2, Id3, Epha7, Sema5a, Kdm4a, Pax6, Atf5, Fstl4, Rap1gap2, Nepro, Hes1, Ngfr, Efnb2, Mbp, Paqr3, Crmp1, Dusp10, Bex1, Mylip, Bmpr1a, Mag, Prkcsh, Trak2, Sirt2, Id1, Inpp5j, Ptpn9, Carm1, Rbpj, Fkbp4, Thy1, Nkx2-2, Lpar1, Dynlt1, Stat3, Ascl1, Efnb3, Rnf10, Ptger3, Nexmif, App, Arhgef2, Rit2, Psen1, Eif4e, Tgfb1, Dnm3, Ski, Ddx6, Dnajb11
GO:0044283	small molecule biosynthetic process	http://amigo.geneontology.org/amigo/term/GO:0044283	487	105	67.8263	1.54807	0.00024511	geneontology_Biological_Process	Ggt1, Ranbp2, Pfkp, Pecr, Pdk2, Mthfd1l, Pde2a, Por, Trib3, Rbp1, Impa2, Fgfr4, Ntsr1, Aldh1a1, Mtr, Elovl7, Enpp1, Hyal1, Nudt4, Spr, Enpp3, Mthfs, Myc, Srebf1, Cry1, Cth, Dse, Shmt2, Dhfr, Ccnd3, Shmt1, Gch1, Cnp, Elovl5, Atf4, Dhcr7, Atp2b4, Ptpn2, Aldoa, Mgll, Pdxk, Ppargc1a, Ptk2b, Prkag1, Atf3, Tpi1, Fdft1, Qdpr, Moxd1, Cyb5r3, Aldh8a1, Srd5a3, Acot12, Adi1, Fbp2, Hacd3, Sord, Fasn, Fam3a, …
GO:0006760	folic acid-containing compound metabolic process	http://amigo.geneontology.org/amigo/term/GO:0006760	23	13	3.2033	4.05832	0.00024511	geneontology_Biological_Process	Mthfd1l, Mtr, Mthfd2, Mthfs, Shmt2, Dhfr, Shmt1, Gch1, Tyms, Gart, Sardh, Pipox, Atic
GO:0070201	regulation of establishment of protein localization	http://amigo.geneontology.org/amigo/term/GO:0070201	476	103	66.2943	1.55368	0.000247438	geneontology_Biological_Process	Tgfb2, Cabp1, Aacs, Casr, Fgb, Cdh1, Glrx, Pde2a, Syt4, Ffar1, C5ar2, Jup, Nnat, Tcaf1, Doc2b, Mavs, Cd274, Cpt1a, Lgr4, Bag3, Wls, Kcnb1, Srebf1, Slc16a1, Slc35d3, Syt9, Ucp2, Kcnj11, Pcsk1, Ppp1r11, Pde3b, Chp1, Xpo5, Pkia, Ppm1f, Pde8b, Ufm1, Ezr, Panx2, Syt7, Dynll1, Tnfrsf21, Lcp1, Trpa1, Sec24a, Arfip1, Cartpt, C2cd2l, Slc7a11, Apbb1, Cct4, Slc8b1, Hpca, Ank3, Epha5, Trim27, Cnr1, Glul, Ppa…
GO:0007409	axonogenesis	http://amigo.geneontology.org/amigo/term/GO:0007409	266	65	37.0468	1.75454	0.000294748	geneontology_Biological_Process	Ret, Cck, Ntrk3, Rtn4r, Sema3c, Ulk2, Epha7, Sema5a, Ntrk1, Ptch1, Plxna1, Bdnf, Robo1, Flrt3, Nlgn3, Fstl4, Adcy1, Islr2, Pak3, Map1a, Usp33, Efnb2, Mbp, Crmp1, Cnp, Mag, Ptpro, Dscam, Shtn1, Tenm2, Vangl2, L1cam, Trak2, Map6, Gap43, Dpysl2, Epha5, Unc5b, Ssh2, Unc5a, Brsk1, Ulk1, Cdh11, Thy1, Efna5, Dag1, RGD1359108, Cxcl12, Itga4, Ptpn11, Dcc, Flot1, Emb, Plxna2, Boc, Amigo1, Efnb3, Snap91, Ne…
GO:0001933	negative regulation of protein phosphorylation	http://amigo.geneontology.org/amigo/term/GO:0001933	277	67	38.5788	1.7367	0.00029511	geneontology_Biological_Process	Casp3, Lmo3, Ntrk3, Sfrp4, Nnt, Vps25, Trib3, Ddit4, Irak3, Pard3, Cnksr3, Ppp1r15a, Ppm1e, Pwp1, Pcp4, Hspa4, Chp1, Pkia, Ppm1f, Paqr3, Ezr, Jun, Ppp1r15b, Dusp10, Ptpn2, Zbed3, Nck2, Ppargc1a, Wnk2, Dusp4, Atf3, Socs5, Sirt2, Spry4, Inpp5j, Trim27, Spred1, Dbndd2, Chordc1, Thy1, Pibf1, Snca, Adarb1, Dag1, RGD1359108, Mapk8ip1, Rb1, Ceacam1, Taf7, Synj2bp, Aida, Nr2f2, Prkdc, Grk2, Arrb1, Psca, …
GO:0000904	cell morphogenesis involved in differentiation	http://amigo.geneontology.org/amigo/term/GO:0000904	462	100	64.3445	1.55414	0.000307358	geneontology_Biological_Process	Stc1, Ret, Cck, Btbd3, Ptprz1, Ppp1r9a, Ntrk3, Rtn4r, Sema3c, Shank1, Ulk2, Epha7, Sema5a, Ntrk1, Ptch1, Plxna1, Sipa1l3, Bdnf, Mapk8ip2, Robo1, Flrt3, Peak1, Nlgn3, Fstl4, Adcy1, Dact2, Prex2, Islr2, Pak3, Map1a, Eef2k, Usp33, Clic5, Fzd7, Efnb2, Mbp, Crmp1, Cnp, Mag, Ptpro, Dscam, Hecw2, Baiap2, Col6a2, Taok2, Shtn1, Tenm2, Vangl2, Mef2a, L1cam, Ss18l2, Trak2, Parva, Id1, Map6, Gap43, Dpysl2, E…
GO:0051961	negative regulation of nervous system development	http://amigo.geneontology.org/amigo/term/GO:0051961	235	59	32.7293	1.80266	0.000317751	geneontology_Biological_Process	Ptprz1, Ntrk3, Itm2c, Syt4, Rtn4r, Sema3c, Stmn2, Neurod2, Ulk2, Id3, Epha7, Sema5a, Kdm4a, Pax6, Atf5, Fstl4, Rap1gap2, Nepro, Hes1, Ngfr, Efnb2, Mbp, Paqr3, Crmp1, Dusp10, Bex1, Tnfrsf21, Mylip, Bmpr1a, Mag, Prkcsh, Trak2, Sirt2, Id1, Inpp5j, Ptpn9, Carm1, Rbpj, Fkbp4, Thy1, Nkx2-2, Lpar1, Dynlt1, Stat3, Ascl1, Efnb3, Rnf10, Ptger3, Nexmif, App, Arhgef2, Rit2, Psen1, Eif4e, Tgfb1, Dnm3, Ski, Dd…
GO:0099504	synaptic vesicle cycle	http://amigo.geneontology.org/amigo/term/GO:0099504	163	45	22.7016	1.98224	0.000319332	geneontology_Biological_Process	Slc18a1, Cadps, Fgf14, Ctbp2, Syt4, Ddc, Doc2b, Syt10, Synj1, Trim9, Cplx2, Apba1, Pcdh17, Nlgn3, Adcy1, Sv2a, Syt9, Prkce, Bcl2l1, Syt7, Calm1, Amph, Syt3, Dgki, Vamp4, Clcn3, Unc13c, Cnr1, Stx7, Brsk1, Prepl, Cyth1, Stx3, Stx12, Snca, Cacnb4, Rims4, Bace1, Cltb, Snap91, Psen1, Dnm1l, Dnm3, Sh3gl2, Plaa
GO:0042326	negative regulation of phosphorylation	http://amigo.geneontology.org/amigo/term/GO:0042326	300	71	41.7821	1.69929	0.000323681	geneontology_Biological_Process	Casp3, Lmo3, Ntrk3, Sfrp4, Nnt, Vps25, Trib3, Ddit4, Pik3ip1, Irak3, Pard3, Cnksr3, Ppp1r15a, Ppm1e, Pwp1, Pcp4, Hspa4, Chp1, Pkia, Ppm1f, Paqr3, Ezr, Jun, Ppp1r15b, Dusp10, Ptpn2, Zbed3, Dynll1, Nck2, Ppargc1a, Wnk2, Dusp4, Atf3, Socs5, Sirt2, Spry4, Inpp5j, Trim27, Spred1, Dbndd2, Chordc1, Thy1, Pibf1, Snca, Adarb1, Dag1, RGD1359108, Mapk8ip1, Rb1, Ceacam1, Taf7, Synj2bp, Stat3, Aida, Nr2f2, Pr…
GO:0051223	regulation of protein transport	http://amigo.geneontology.org/amigo/term/GO:0051223	458	99	63.7874	1.55203	0.000336634	geneontology_Biological_Process	Tgfb2, Cabp1, Aacs, Casr, Fgb, Cdh1, Glrx, Pde2a, Syt4, Ffar1, C5ar2, Jup, Nnat, Tcaf1, Doc2b, Mavs, Cd274, Cpt1a, Lgr4, Bag3, Wls, Kcnb1, Srebf1, Slc16a1, Slc35d3, Syt9, Ucp2, Kcnj11, Pcsk1, Ppp1r11, Pde3b, Chp1, Xpo5, Pkia, Ppm1f, Pde8b, Ufm1, Ezr, Panx2, Syt7, Dynll1, Tnfrsf21, Lcp1, Trpa1, Sec24a, Arfip1, Cartpt, C2cd2l, Slc7a11, Apbb1, Slc8b1, Hpca, Ank3, Epha5, Trim27, Cnr1, Glul, Ppard, Sr…
GO:1901653	cellular response to peptide	http://amigo.geneontology.org/amigo/term/GO:1901653	317	74	44.1498	1.67611	0.000336634	geneontology_Biological_Process	Crhr1, Casr, Gpam, Pxn, Plcb1, Pdk2, Nucb2, Eprs, Por, Trib3, Nr4a1, Tshr, Hdac9, Pax6, Sesn3, Ffar3, Gcgr, Dnai1, Igfbp1, Myc, Atp1a3, Srebf1, Slc2a8, Eef2k, Ucp2, Gfpt1, Pde3b, Wdr6, Car2, Bcl2l1, Ptpn2, Ghr, Baiap2l1, Fbn1, Gdf15, Grb14, Id1, Prkcd, Soga1, Gkap1, Pik3r3, Cpeb1, Vdr, Nampt, Cacna2d3, Ppat, Insrr, Agt, Cfl1, Akt3, Ptpn11, Ceacam1, Vwa2, Stat3, Egr1, Bace1, Agtrap, Prkdc, Grk2, C…
GO:0050890	cognition	http://amigo.geneontology.org/amigo/term/GO:0050890	215	55	29.9438	1.83677	0.000340317	geneontology_Biological_Process	Cck, Crhr1, Casp3, Ptprz1, Plcb1, Syt4, Shank1, Ntrk1, Synj1, Fosl2, Pax6, Ntsr1, Bdnf, Mapk8ip2, Grpr, Slc1a4, Slc24a2, Fen1, Adcy1, Nrg1, Rtl4, Atp1a3, Lhx8, Cebpb, Hrh3, Jun, Dgki, Pomk, Mettl23, Slc7a11, Abca7, Gm2a, Cnr1, Gpr88, Mgat3, Ppt1, Brsk1, Fos, Kit, Vdac1, Agt, Comt, Cbr3, Egr1, Prnp, Adora1, App, Psen1, Ntrk2, Grin1, Camk4, Sobp, Calb1, Nqo2, Nrgn
GO:0001659	temperature homeostasis	http://amigo.geneontology.org/amigo/term/GO:0001659	144	41	20.0554	2.04434	0.000342785	geneontology_Biological_Process	Prlr, Il4r, Napepld, Tshr, Ntsr1, Aldh1a1, Il15, Lgr4, Pctp, Arrdc3, Epas1, Kdm3a, Ucp2, Cebpb, Atf4, Tfe3, Cckar, Bscl2, Ppargc1a, Id1, Cnr1, Rbpj, Plcl1, Acsl1, Syk, Abat, Rb1, Stat3, Egr1, Vegfa, Trpv1, Gatm, Fgf21, Adora1, G0s2, Acadl, Gadd45g, Igf1r, Map2k6, Cxcr4, Trpm2
GO:0071407	cellular response to organic cyclic compound	http://amigo.geneontology.org/amigo/term/GO:0071407	483	103	67.2692	1.53116	0.000379224	geneontology_Biological_Process	Stc1, Rara, Aacs, Casp3, Casr, Lmo3, Plcb1, Cdh1, Glrx, Pde2a, Jup, Id3, Kcnj6, Nr4a1, Ptch1, Mavs, Il15, Kank2, Bdnf, Axin2, Enpp1, Igfbp5, Ppp1r15a, Myc, Rxrg, Pak3, Slc16a1, Cry1, Eef2k, Cebpb, Shmt2, Riok3, Bcl2l1, Ufm1, Ezr, Shmt1, Atf4, Atp2b4, Fech, Abcb4, Ufsp2, Trpa1, Ppargc1a, Wnt4, Gnai1, L1cam, Uri1, Ncoa2, Gabrb3, Sirt2, Id1, Itpr3, Nrip1, Carm1, Ufl1, Hdac8, Ruvbl2, Cbx3, Vdr, Ppard…
GO:0007269	neurotransmitter secretion	http://amigo.geneontology.org/amigo/term/GO:0007269	140	40	19.4983	2.05146	0.000382752	geneontology_Biological_Process	Ppp1r9a, Grm2, Cadps, Ctbp2, Syt4, Doc2b, Syt10, Ptprn2, Synj1, Trim9, Cplx2, Apba1, Adcy1, Sv2a, Syt9, Prkce, Slc6a9, Bcl2l1, Syt7, Calm1, Syt3, Dgki, Mctp1, Unc13c, Cnr1, Ppt1, Stx7, Brsk1, Prepl, Cyth1, Stx3, Snca, Cacnb4, Rims4, Bace1, Nos1ap, Cltb, Psen1, Dnm1l, Ntrk2
GO:0006732	coenzyme metabolic process	http://amigo.geneontology.org/amigo/term/GO:0006732	259	63	36.0719	1.74651	0.000383688	geneontology_Biological_Process	Far2, Aadat, Pfkp, Acaa2, Taldo1, Pdk2, Mthfd1l, Nnt, Gcdh, Mtr, Elovl7, Mthfd2, Spr, Shpk, Mthfs, Myc, Shmt2, Dhfr, Shmt1, Me2, Gch1, Elovl5, Tyms, Acsl4, Acot1, Aldoa, Pdxk, Ppargc1a, Pdk3, Tpi1, Qdpr, Acot12, Idh1, Fasn, Pfkfb3, Entpd5, Gart, Nampt, Acsl1, Dgat2, Mcee, Snca, Comt, Acot9, Sardh, Aldoart2, Mmadhc, Cbr3, Stat3, Abcd1, Acsm3, Aldoc, Coq10b, Cbr1, Pdss2, Pipox, Amd1, Mccc2, Eno1, P…
GO:0007568	aging	http://amigo.geneontology.org/amigo/term/GO:0007568	381	85	53.0633	1.60186	0.000385859	geneontology_Biological_Process	Tgfb2, Ggt1, Furin, Ppp1r9a, Cat, Glrx, Tfcp2l1, Grk3, Litaf, Lonp1, Ddc, Napepld, Ntrk1, Fosl2, Ypel3, Il15, Bdnf, Ero1a, Adm, Igfbp1, Igfbp5, Ppp1r15a, Srebf1, Clu, Ucp2, Rpn2, Casp12, Mbp, Bcl2l1, Jun, Cnp, Tyms, Rad54b, Serping1, Bmpr1a, Sec63, Polb, Ppargc1a, Nuak1, Srebf2, Gstm2, Prkcd, Carm1, Mme, Cnr1, Ldlr, Vdr, Pcgf1, Fos, Nampt, Smpd3, Snca, Abat, Agt, Hcn1, Dag1, Ing2, Apod, Ctsl, Sta…
GO:0002790	peptide secretion	http://amigo.geneontology.org/amigo/term/GO:0002790	398	88	55.4309	1.58756	0.000385859	geneontology_Biological_Process	Tgfb2, Aacs, Crhr1, Casr, Fgb, Glrx, Nucb2, Syt4, Ffar1, C5ar2, Nnat, Ptprn, Doc2b, Ptprn2, Mavs, Pax6, Cd274, Cpt1a, Ffar3, Lgr4, Steap3, Wls, Kcnb1, Srebf1, Slc16a1, Syt9, Ucp2, Kcnj11, Pcsk1, Ppp1r11, Pde3b, Trem3, Pde8b, Ufm1, Ezr, Panx2, Syt7, Dynll1, Mafa, Cckar, Tnfrsf21, Trpa1, Sec24a, Arfip1, Cartpt, C2cd2l, Apbb1, Slc8b1, Gnptab, Epha5, Trim27, Cnr1, Glul, Ppard, Sri, Hspd1, Abat, Agt, …
GO:0043043	peptide biosynthetic process	http://amigo.geneontology.org/amigo/term/GO:0043043	490	104	68.2441	1.52394	0.000385859	geneontology_Biological_Process	Rara, Ggt1, Enc1, Eprs, Mknk2, Eef1a2, Cars, Eif4e3, Igfbp5, Ppp1r15a, Ftsj1, Eef1e1, Rpl13, Aimp1, Eif1a, Eif2b3, Shmt2, Eif3j, Mrpl41, Shmt1, Farsb, mrpl9, Dapk1, Ppp1r15b, Atf4, Tyms, Eif1, Ogfod1, Eif1ad, Eif3c, Ago1, Nck2, Eif2s2, Rpl23a, Ptk2b, Rpl3, Gtpbp2, Slc7a11, Ago2, Rpsa, Grb7, Tnrc6b, RGD1560917, Rps3, Rps3a, Usp16, Paip2b, Rps8, Dph5, Rpl35a, Neurl1, Rps15a, Rbm3, Mrps5, Rpl10a, Rp…
GO:0051640	organelle localization	http://amigo.geneontology.org/amigo/term/GO:0051640	416	91	57.9379	1.57065	0.000419138	geneontology_Biological_Process	Ranbp2, Crhr1, Cadps, Hmox1, Ctbp2, Plekhm1, Synj2, Syt4, Bicd1, Clmn, Cnih2, Doc2b, Syt10, Synj1, Pax6, Trim9, Cplx2, Uvrag, Apba1, Pcdh17, Map2k1, Kcnb1, Gab2, Adcy1, Sv2a, Syt9, Prkce, Nde1, Bcl2l1, Ezr, Pdzd8, Syt7, Calm1, Syt3, Dgki, Wasf1, Tmed9, Ltv1, Ccdc141, Trak2, Mtm1, Map6, Unc13c, Dpysl2, Wipi1, Cnr1, Tac4, Stx7, Prepl, Cyth1, Kit, Stx3, Stx12, Def8, Fam83d, Syk, Cul3, Pibf1, Snca, I…
GO:0099643	signal release from synapse	http://amigo.geneontology.org/amigo/term/GO:0099643	141	40	19.6376	2.03691	0.000421741	geneontology_Biological_Process	Ppp1r9a, Grm2, Cadps, Ctbp2, Syt4, Doc2b, Syt10, Ptprn2, Synj1, Trim9, Cplx2, Apba1, Adcy1, Sv2a, Syt9, Prkce, Slc6a9, Bcl2l1, Syt7, Calm1, Syt3, Dgki, Mctp1, Unc13c, Cnr1, Ppt1, Stx7, Brsk1, Prepl, Cyth1, Stx3, Snca, Cacnb4, Rims4, Bace1, Nos1ap, Cltb, Psen1, Dnm1l, Ntrk2
GO:0010975	regulation of neuron projection development	http://amigo.geneontology.org/amigo/term/GO:0010975	422	92	58.7735	1.56533	0.000421741	geneontology_Biological_Process	Ret, Ptprz1, Ppp1r9a, Ntrk3, Enc1, Itm2c, Syt4, Rtn4r, Sema3c, Stmn2, Shank1, Ulk2, Epha7, Plppr5, Cntn1, Sema5a, Ntrk1, Plxna1, Pax6, Bdnf, Gprc5b, Robo1, Nlgn3, Fstl4, Nrg1, Rap1gap2, Islr2, Pak3, Eef2k, Pcp4, Hes1, Ngfr, Efnb2, Mbp, Paqr3, Crmp1, Mylip, Mag, Dscam, Hecw2, Ptk2b, Baiap2, Prkcsh, Shtn1, Apbb1, L1cam, Ss18l2, Trak2, Id1, Neurl1, Map6, Inpp5j, Ptpn9, Dpysl2, Carm1, Cnr1, Ssh2, Cpe…
GO:0001101	response to acid chemical	http://amigo.geneontology.org/amigo/term/GO:0001101	378	84	52.6455	1.59558	0.000480794	geneontology_Biological_Process	Tgfb2, Ret, Rara, Aacs, Casp3, Cat, Plcb1, Ntrk3, Pde2a, Ffar1, Castor2, Id3, Ntrk1, Synj1, Ptch1, Pax6, Aldh1a1, Sesn3, Serpina1, Cpt1a, Bdnf, Ffar3, Fabp3, Pdgfa, Mtr, Gstm1, Myc, Atp1a3, Srebf1, Rxrg, Ucp2, Pcsk1, Cebpb, Hes1, Shmt2, Mbp, Dhfr, Shmt1, Tyms, Atp2b4, Abcb4, Ppargc1a, Ptk2b, Baiap2, Pdk3, L1cam, Slc38a9, Hpca, Neurl1, Prkcd, Slc26a5, Ufl1, Brinp1, Sipa1, Cpeb1, Igf2r, Asns, Acsl1…
GO:0071326	cellular response to monosaccharide stimulus	http://amigo.geneontology.org/amigo/term/GO:0071326	137	39	19.0805	2.04397	0.000480794	geneontology_Biological_Process	Aacs, Casr, Plcb1, Glrx, Cpb2, Ptprn, Ptprn2, Pax6, Gata4, Kcnb1, Ucp2, Kcnj11, Pde3b, Pde8b, Ufm1, Ern1, Dynll1, Trpa1, Ppargc1a, Pdk3, C2cd2l, Mef2a, Slc2a5, Epha5, Sri, Efna5, Adra2a, Rab11b, Grk2, Arrb1, Fgf21, Rab11fip2, Selenot, Slc29a1, Igf1r, Pde1c, Fis1, Gclc, Ddrgk1
GO:0030900	forebrain development	http://amigo.geneontology.org/amigo/term/GO:0030900	295	69	41.0857	1.67941	0.000520498	geneontology_Biological_Process	Rara, Btbd3, Crhr1, Casp3, Ptprz1, Plcb1, Cdh1, Ets1, Rtn4r, Sema5a, Gdpd5, Pax6, Slc2a1, Fat4, Enpp1, Myc, Atp1a3, Lhx8, Pcsk1, Bnip3, Hes1, Eif2b3, Nde1, Agtpbp1, Bcl2l1, Cnp, Atp2b4, Bmpr1a, Ppargc1a, Sall1, Csnk2a2, Slc7a11, Uqcrq, Ccdc141, Kcnc1, Dpysl2, Epha5, Gart, Ezh1, Lpar1, Rrm1, Cfl1, Cxcl12, Satb2, Nefm, Mcph1, Ascl1, Slc8a1, Nr2f2, Sstr3, Ndst1, Ptger3, Fez1, Ncoa1, Atat1, App, Ndel…
GO:0062012	regulation of small molecule metabolic process	http://amigo.geneontology.org/amigo/term/GO:0062012	236	58	32.8686	1.7646	0.000553425	geneontology_Biological_Process	Ranbp2, Pdk2, Nucb2, Por, Trib3, Fgfr4, Ntsr1, Cpt1a, Fabp3, Gcgr, Map2k1, Slc7a7, Igfbp5, Myc, Srebf1, Cry1, Gfpt1, Shmt2, Ppp1r3b, Bcl2l1, Me2, Elovl5, Dhcr7, Atp2b4, Ptpn2, Ppargc1a, Ptk2b, Pdk3, Cox7a2l, Slc7a11, Ppp1r3d, Etfbkmt, Epm2aip1, Hpca, Fam3a, Pfkfb3, Entpd5, Cnr1, Wdr5, Kit, Dgat2, Pibf1, Snca, Comt, Erlin1, Ceacam1, Stat3, Egr1, Abcd1, Insig2, Slc25a23, Dnajc15, Dnm1l, Tgfb1, Sesn…
GO:0060627	regulation of vesicle-mediated transport	http://amigo.geneontology.org/amigo/term/GO:0060627	363	81	50.5564	1.60217	0.00056434	geneontology_Biological_Process	Lrrtm2, Crhr1, Fgb, Cadps, Glrx, Hmox1, Syt4, Bicd1, Ubqln2, Cnih2, Doc2b, Ehd4, Syt10, Synj1, Trim9, Cplx2, Hip1, Tspan1, Rab26, Map2k1, Kcnb1, Gab2, Adcy1, Syt9, Eef2k, Prkce, Sdc4, Efnb2, Bcl2l1, Ezr, Lgi3, Syt7, Calm1, Amph, Syt3, Dgki, Vamp4, Sirpa, Mctp1, Atg3, Scarb1, Abca7, Hpca, Sirt2, Cnr1, Ppt1, Prepl, Cyth1, Smpd3, Syk, Snca, Acsl3, Itsn1, Hip1r, Itga2, Adra2a, Cacnb4, Ceacam1, Synj2b…
GO:0044282	small molecule catabolic process	http://amigo.geneontology.org/amigo/term/GO:0044282	258	62	35.9326	1.72545	0.000577405	geneontology_Biological_Process	Aadat, Pfkp, Acaa2, Synj2, Ddah2, Impa2, Synj1, Aig1, Gcdh, Ntsr1, Cpt1a, Fabp3, Asrgl1, Acads, Pcyox1, Echdc1, Shmt2, Shmt1, Atp2b4, Acox1, Hibadh, Hadhb, Tpi1, Scarb1, Qdpr, Srd5a3, Eci2, Etfbkmt, Pnkd, Inpp5j, Sord, Galk2, Cnr1, Crabp1, Ppard, Ppat, Padi4, Abat, Hacl1, Sardh, Echdc2, Inpp5a, Cbr3, Adal, Gpt, Hyal3, Abcd1, Pcca, Bckdhb, Dpyd, Pcyox1l, Amdhd2, Cbr1, Adh5, Pipox, Mccc2, Acadl, En…
GO:0050769	positive regulation of neurogenesis	http://amigo.geneontology.org/amigo/term/GO:0050769	398	87	55.4309	1.56952	0.000608184	geneontology_Biological_Process	Ret, Rara, Ptprz1, Ppp1r9a, Man2a1, Ntrk3, Enc1, Syt4, Stmn2, Neurod2, Shank1, Plppr5, Cntn1, Sema5a, Ntrk1, Synj1, Gdpd5, Plxna1, Kdm4a, Pax6, Bdnf, Gprc5b, Nlgn3, Nrg1, Islr2, Myc, Pak3, Eef2k, Pcp4, Hes1, Ngfr, Zc4h2, Mmd2, Bex1, Mag, Dscam, Ptk2b, Baiap2, Shtn1, Apbb1, L1cam, Ss18l2, Neurl1, Map6, Ufl1, Brinp1, Cnr1, Cpeb1, Kit, Nkx2-2, Jade2, Lpar1, Agt, Itsn1, Cfl1, Ss18l1, Dag1, Cxcl12, Dc…
GO:0042254	ribosome biogenesis	http://amigo.geneontology.org/amigo/term/GO:0042254	200	51	27.8547	1.83093	0.000609258	geneontology_Biological_Process	Ddx21, Riox2, Npm3, Wdr43, Mphosph6, Tsr1, Nop58, Mybbp1a, Usp36, Riok3, Rpf2, Gar1, Naf1, Rpl23a, Wdr12, Rpl3, Rrp15, Ltv1, Imp3, Nip7, Mphosph10, Rpsa, Rps25, Rps8, Rpl35a, Pak1ip1, Dimt1, Rpl10a, Znhit6, Mrto4, Ddx3x, Aatf, Rps27, Riok1, Emg1, Yae1, Tfb1m, Rps16, Wdr75, Exosc2, Wdr74, Rps14, Krr1, Rrp9, Rpl6, Eri1, Rrs1, Rps2, Lyar, Ddx52, Rpl35
GO:0071331	cellular response to hexose stimulus	http://amigo.geneontology.org/amigo/term/GO:0071331	134	38	18.6627	2.03615	0.000619748	geneontology_Biological_Process	Aacs, Casr, Glrx, Cpb2, Ptprn, Ptprn2, Pax6, Gata4, Kcnb1, Ucp2, Kcnj11, Pde3b, Pde8b, Ufm1, Ern1, Dynll1, Trpa1, Ppargc1a, Pdk3, C2cd2l, Mef2a, Slc2a5, Epha5, Sri, Efna5, Adra2a, Rab11b, Grk2, Arrb1, Fgf21, Rab11fip2, Selenot, Slc29a1, Igf1r, Pde1c, Fis1, Gclc, Ddrgk1
GO:0051047	positive regulation of secretion	http://amigo.geneontology.org/amigo/term/GO:0051047	348	78	48.4672	1.60933	0.000650253	geneontology_Biological_Process	Tgfb2, Cck, Aacs, Crhr1, Casr, Fgb, Slc18a1, Cadps, Glrx, Cpb2, Nucb2, Syt4, Ffar1, Nnat, Doc2b, Syt10, Mavs, Pax6, Ntsr1, Cd274, Rhbdd1, Adora2b, Wls, Kcnb1, Gab2, Runx1, Syt9, Pcp4, Pcsk1, Sdc4, Bcl2l1, Ezr, Panx2, Syt7, Dynll1, Cckar, Trpa1, Sec24a, Cartpt, C2cd2l, Apbb1, Dpysl2, Cnr1, Glul, Ppard, Sri, Smpd3, Syk, Hspd1, Snca, Acsl3, Abat, Agt, Itsn1, Cxcl12, Ptpn11, Vps35, Cacnb4, Hyal3, Slc…
GO:0006412	translation	http://amigo.geneontology.org/amigo/term/GO:0006412	481	101	66.9907	1.50767	0.000698963	geneontology_Biological_Process	Rara, Ggt1, Enc1, Eprs, Mknk2, Eef1a2, Cars, Eif4e3, Igfbp5, Ppp1r15a, Ftsj1, Eef1e1, Rpl13, Aimp1, Eif1a, Eif2b3, Shmt2, Eif3j, Mrpl41, Shmt1, Farsb, mrpl9, Dapk1, Ppp1r15b, Atf4, Tyms, Eif1, Ogfod1, Eif1ad, Eif3c, Ago1, Nck2, Eif2s2, Rpl23a, Ptk2b, Rpl3, Gtpbp2, Ago2, Rpsa, Grb7, Tnrc6b, RGD1560917, Rps3, Rps3a, Usp16, Paip2b, Rps8, Dph5, Rpl35a, Neurl1, Rps15a, Rbm3, Mrps5, Rpl10a, Rps23, Cpeb…
GO:0050708	regulation of protein secretion	http://amigo.geneontology.org/amigo/term/GO:0050708	293	68	40.8072	1.66637	0.000701102	geneontology_Biological_Process	Tgfb2, Aacs, Casr, Fgb, Glrx, Syt4, Ffar1, C5ar2, Nnat, Doc2b, Mavs, Cd274, Cpt1a, Lgr4, Wls, Kcnb1, Srebf1, Slc16a1, Syt9, Ucp2, Kcnj11, Pcsk1, Ppp1r11, Pde3b, Pde8b, Ufm1, Ezr, Panx2, Syt7, Dynll1, Tnfrsf21, Trpa1, Sec24a, Arfip1, Cartpt, C2cd2l, Apbb1, Slc8b1, Epha5, Trim27, Cnr1, Glul, Ppard, Sri, Hspd1, Abat, Efna5, Ptpn11, Adra2a, Vps35, Slc30a8, Blk, Panx1, Arrb1, Rbp4, Ptger3, Lyn, Lpl, R…
GO:1901652	response to peptide	http://amigo.geneontology.org/amigo/term/GO:1901652	493	103	68.6619	1.5001	0.000704475	geneontology_Biological_Process	Crhr1, Casr, Gpam, Pxn, Cat, Plcb1, Pdk2, Nucb2, Eprs, Sfrp4, Por, Trib3, Nr4a1, Ptprn, Tshr, Fosl2, Hdac9, Pax6, Slc2a1, Sesn3, Ffar3, Fabp3, Adm, Inava, Card9, Gcgr, Dnai1, Igfbp1, Igfbp5, Myc, Atp1a3, Srebf1, Slc2a8, Pcyt1b, Cry1, Eef2k, Ucp2, Pcsk1, Gfpt1, Pde3b, Wdr6, Eif2b3, Car2, Ccnd3, Bcl2l1, Junb, Ptpn2, Cd55, Ghr, Baiap2l1, Fbn1, Qdpr, Gdf15, Grb14, Epm2aip1, Id1, Prkcd, Soga1, Gkap1, …
GO:0008038	neuron recognition	http://amigo.geneontology.org/amigo/term/GO:0008038	33	15	4.59603	3.26368	0.0007553	geneontology_Biological_Process	Casp3, Ptprz1, Sema5a, Robo1, Tnfrsf21, Dscam, L1cam, Gap43, Cnr1, Efna5, Emb, Amigo1, Efnb3, App, Cxcr4
GO:0048167	regulation of synaptic plasticity	http://amigo.geneontology.org/amigo/term/GO:0048167	166	44	23.1194	1.90316	0.000790116	geneontology_Biological_Process	Cabp1, Rara, Lrrtm2, Crhr1, Ppp1r9a, Fgf14, Syt4, Neurod2, Shank1, Cplx2, Bdnf, Mpp2, Nlgn3, Kcnb1, Slc24a2, Adcy1, Vgf, Bcl2l1, Syt7, Ncdn, Dgki, Ptk2b, Baiap2, Mctp1, Neurl1, Ppt1, Brsk1, Kit, Stx3, Snca, Agt, Cfl1, Kcnn2, Egr1, Rims4, Lzts1, Dlg4, Nsmf, Prnp, Adora1, App, Psen1, Calb1, Nrgn
GO:0098793	presynapse	http://amigo.geneontology.org/amigo/term/GO:0098793	489	127	68.1048	1.86477	4.04645e-09	geneontology_Cellular_Component	Cck, Casr, Grm2, Slc18a1, Cadps, Pde2a, Ctbp2, Synj2, Syt4, Rtn4r, Cntn1, Cacna1a, Ddc, Ptprn, Doc2b, Syt10, Ptprn2, Synj1, Sv2c, Trim9, Ntsr1, Cplx2, Bdnf, Rab6b, Hip1, Apba1, Pcdh17, Flrt3, Rab26, Nlgn3, Sv2a, Atp1a3, Slc2a8, Pip5k1c, Kcnj3, Syt9, Tmem163, Pcsk1, Prkce, Erc2, Atp2b3, Efnb2, Slc6a9, Bcl2l1, Scn1a, Lgi3, Dlg1, Atp2b4, Syt7, Cckar, Calm1, Amph, Syt3, Scamp1, Dgki, Gpm6a, Pfn1, Vam…
GO:0150034	distal axon	http://amigo.geneontology.org/amigo/term/GO:0150034	315	87	43.8712	1.98308	2.25091e-07	geneontology_Cellular_Component	Cck, Ptprz1, Casr, Ppp1r9a, Dlg3, Slc18a1, Synj2, Rtn4r, Stmn2, Ptprn, Ndrg2, Ptprn2, Synj1, Ptch1, Orai1, Ntsr1, Cplx2, Bdnf, Flrt3, Pard3, Sv2a, Atp1a3, Clu, Pcsk1, Erc2, Basp1, Syt7, Cckar, Calm1, Amph, Scamp1, Dgki, Gpm6a, Dscam, Ptk2b, Shtn1, Tenm2, Apbb1, L1cam, Gabrb3, Kcnc1, Trak2, Sirt2, Inpp5j, Gap43, Unc13c, Dpysl2, Cnr1, Stx7, Glul, Cpeb1, Brsk1, Fkbp4, Stx3, Thy1, Stim1, Sri, Snca, I…
GO:0033267	axon part	http://amigo.geneontology.org/amigo/term/GO:0033267	389	100	54.1775	1.84579	4.60665e-07	geneontology_Cellular_Component	Cck, Ptprz1, Casr, Ppp1r9a, Dlg3, Slc18a1, Tubb4a, Synj2, Rtn4r, Stmn2, Ptprn, Ndrg2, Ptprn2, Synj1, Ptch1, Orai1, Ntsr1, Cplx2, Dlg2, Bdnf, Flrt3, Pard3, Sv2a, Atp1a3, Clu, Kcnj11, Pcsk1, Erc2, Mbp, Basp1, Dlg1, Syt7, Dynll1, Cckar, Calm1, Amph, Mag, Scamp1, Dgki, Gpm6a, Dscam, Ptk2b, Shtn1, Tenm2, Apbb1, L1cam, Gabrb3, Kcnc1, Trak2, Sirt2, Ank3, Map6, Inpp5j, Gap43, Unc13c, Dpysl2, Cnr1, Stx7, …
GO:0030426	growth cone	http://amigo.geneontology.org/amigo/term/GO:0030426	158	52	22.0052	2.36307	8.56021e-07	geneontology_Cellular_Component	Ptprz1, Ppp1r9a, Dlg3, Rtn4r, Stmn2, Ndrg2, Ptch1, Orai1, Flrt3, Pard3, Clu, Erc2, Basp1, Calm1, Gpm6a, Dscam, Ptk2b, Shtn1, Tenm2, Apbb1, L1cam, Trak2, Sirt2, Inpp5j, Gap43, Dpysl2, Cnr1, Cpeb1, Fkbp4, Stx3, Thy1, Stim1, Snca, Cfl1, RGD1359108, Itga4, Mapk8ip1, Dcc, Dynlt1, Boc, Ctnnd1, Fez1, Nectin1, App, Dclk1, Ndel1, Psen1, Exoc6, Exoc4, Ntrk2, Eno1, Cdkl5
GO:0030427	site of polarized growth	http://amigo.geneontology.org/amigo/term/GO:0030427	160	52	22.2838	2.33353	8.56021e-07	geneontology_Cellular_Component	Ptprz1, Ppp1r9a, Dlg3, Rtn4r, Stmn2, Ndrg2, Ptch1, Orai1, Flrt3, Pard3, Clu, Erc2, Basp1, Calm1, Gpm6a, Dscam, Ptk2b, Shtn1, Tenm2, Apbb1, L1cam, Trak2, Sirt2, Inpp5j, Gap43, Dpysl2, Cnr1, Cpeb1, Fkbp4, Stx3, Thy1, Stim1, Snca, Cfl1, RGD1359108, Itga4, Mapk8ip1, Dcc, Dynlt1, Boc, Ctnnd1, Fez1, Nectin1, App, Dclk1, Ndel1, Psen1, Exoc6, Exoc4, Ntrk2, Eno1, Cdkl5
GO:0098978	glutamatergic synapse	http://amigo.geneontology.org/amigo/term/GO:0098978	368	94	51.2527	1.83405	8.62685e-07	geneontology_Cellular_Component	Cabp1, Lrrtm2, Ptprz1, Ppp1r9a, Dlg3, Cdh1, Cadps, Ntrk3, Ctbp2, Syt4, Rtn4r, Shank1, Epha7, Cnih2, Ndrg2, Cplx2, Dlg2, Rgs9, Hip1, Pcdh17, Kcnd2, Mpp2, Map2k1, Nlgn3, Adcy1, Sv2a, Pak3, Ppp2r2a, Prkce, Atp2b3, Efnb2, Homer1, Dlg1, Atp2b4, Syt7, Slc6a8, Dgki, Ptpro, Gpm6a, Ptk2b, Pfn1, Baiap2, Taok2, Tenm2, Clcn3, Cacnb1, Rpsa, Plekha5, Hpca, Sirt2, Arpc5l, Dgkz, Cnr1, Cdh11, Stx3, Rps27, Itsn1, …
GO:0098984	neuron to neuron synapse	http://amigo.geneontology.org/amigo/term/GO:0098984	322	78	44.8461	1.73928	6.93958e-05	geneontology_Cellular_Component	Cabp1, Sorbs2, Lrrtm2, Ptprz1, Ppp1r9a, Dlg3, Shank1, Epha7, Cnih2, Ptch1, Ntsr1, Dlg2, Rgs9, Mapk8ip2, Kcnd2, Mpp2, Flrt3, Map2k1, Adcy1, Pak3, Syt9, Eef2k, Bnip3, Erc2, Efnb2, Slc6a9, Homer1, Dlg1, Syt7, Nck2, Dgki, Ptpro, Ptk2b, Baiap2, Iqsec3, Gng3, Ncoa2, Plekha5, Neurl1, Gap43, Dgkz, Rpl10a, Cpeb1, Dbnl, Rps27, Kcna4, Adra2a, Vps35, Synj2bp, Stat3, Lzts1, Dlg4, Bace1, Nsmf, Arrb1, Efnb3, Rn…
GO:0043197	dendritic spine	http://amigo.geneontology.org/amigo/term/GO:0043197	181	49	25.2085	1.94379	0.000248536	geneontology_Cellular_Component	Kcnj2, Crhr1, Ptprz1, Ppp1r9a, Grk3, Shank1, Cnih2, Ntsr1, Apba1, Kcnd2, Mpp2, Atp1a3, Eef2k, Actn1, Homer1, Dgki, Ptpro, Gpm6a, Ptk2b, Baiap2, Tenm2, Apbb1, Ncoa2, Capzb, Hpca, Neurl1, Sri, Lpar1, Itsn1, Cfl1, Comt, Kcna4, Kcnn2, Lzts1, Slc8a1, Dlg4, Nsmf, Grk2, Arrb1, Trpv1, Ctnnd1, Adora1, App, Ntrk2, Grin1, Dnm3, Calb1, Nrgn, Cald1
GO:0031252	cell leading edge	http://amigo.geneontology.org/amigo/term/GO:0031252	276	67	38.4395	1.743	0.000274599	geneontology_Cellular_Component	Sorbs2, Ptprz1, Ppp1r9a, Pxn, Aif1l, Cdh1, Gabrg3, Synj2, Stmn2, Mpp2, Sgce, Wls, Kcnb1, Pip5k1c, Kcnj11, Actn1, Ngfr, Sh3bp1, Skap1, Ezr, Atf4, Lcp1, Ptk2b, Baiap2, Shtn1, Wasf1, Tesc, Apbb1, Abca7, Jcad, Kcnc1, Hpca, Mtm1, Inpp5j, Dgkz, Nradd, Unc5a, Dbnl, Stx3, Thy1, Itsn1, Cfl1, Mtmr14, Hip1r, Hcn1, Dag1, Myh10, Dynlt1, Flot1, Lima1, Flot2, Sh3rf1, Ldb1, Trpv1, Ctnnd1, Them4, Adora1, App, Arh…
GO:0044309	neuron spine	http://amigo.geneontology.org/amigo/term/GO:0044309	182	49	25.3478	1.93311	0.000285624	geneontology_Cellular_Component	Kcnj2, Crhr1, Ptprz1, Ppp1r9a, Grk3, Shank1, Cnih2, Ntsr1, Apba1, Kcnd2, Mpp2, Atp1a3, Eef2k, Actn1, Homer1, Dgki, Ptpro, Gpm6a, Ptk2b, Baiap2, Tenm2, Apbb1, Ncoa2, Capzb, Hpca, Neurl1, Sri, Lpar1, Itsn1, Cfl1, Comt, Kcna4, Kcnn2, Lzts1, Slc8a1, Dlg4, Nsmf, Grk2, Arrb1, Trpv1, Ctnnd1, Adora1, App, Ntrk2, Grin1, Dnm3, Calb1, Nrgn, Cald1
GO:0012506	vesicle membrane	http://amigo.geneontology.org/amigo/term/GO:0012506	326	76	45.4032	1.67389	0.000295075	geneontology_Cellular_Component	Sytl4, Slc18a1, Cadps, Syt4, Ptprn, Syt10, Ptprn2, Synj1, Sv2c, Ap1m1, Hip1, Vopp1, Rab26, Wls, Sv2a, Srebf1, Slc2a8, Syt9, Tmem163, Vgf, Nsg2, Slc6a9, Bcl2l1, Golga5, Syt7, Calm1, Amph, Nck2, Syt3, Scamp1, Sec24a, Mctp1, Taok2, Aftph, Srebf2, Clcn3, Moxd1, Gabrb3, Ap2s1, Irgm, Adam8, Map6, Itpr3, Unc13c, Stx7, Ryr2, Tmem199, Dbnl, Stx3, Sri, Stx12, Snca, Appbp2, Hip1r, Rab11b, Hyal3, Spred2, Slc…
GO:0030133	transport vesicle	http://amigo.geneontology.org/amigo/term/GO:0030133	300	71	41.7821	1.69929	0.000323681	geneontology_Cellular_Component	Sytl4, Fgfr3, Slc18a1, Syt4, Ddc, Ptprn, Syt10, Ptprn2, Fgfr4, Sv2c, Trim9, Bdnf, Apba1, Rab26, Sv2a, Srebf1, Slc2a8, Sytl5, Syt9, Tmem163, Pcsk1, Vgf, Chp1, Slc6a9, Bcl2l1, Lgi3, Syt7, Calm1, Amph, Syt3, Scamp1, Dgki, Sec24a, Mctp1, Aftph, Srebf2, Clcn3, Map6, Unc13c, Mme, Sipa1, Ppt1, Stx7, Brsk1, Igf2r, Stx3, Stx12, Vdac1, Snca, Ceacam1, Rab11b, Spred2, Slc30a8, Dlg4, Bace1, Rab5b, Atp6v0d1, C…
GO:0030659	cytoplasmic vesicle membrane	http://amigo.geneontology.org/amigo/term/GO:0030659	312	73	43.4534	1.67996	0.000344136	geneontology_Cellular_Component	Sytl4, Slc18a1, Cadps, Syt4, Ptprn, Syt10, Ptprn2, Sv2c, Ap1m1, Hip1, Vopp1, Rab26, Wls, Sv2a, Srebf1, Slc2a8, Syt9, Tmem163, Vgf, Nsg2, Slc6a9, Bcl2l1, Golga5, Syt7, Calm1, Amph, Syt3, Scamp1, Sec24a, Mctp1, Taok2, Aftph, Srebf2, Clcn3, Moxd1, Gabrb3, Ap2s1, Irgm, Adam8, Map6, Itpr3, Unc13c, Stx7, Ryr2, Tmem199, Dbnl, Stx3, Sri, Stx12, Snca, Appbp2, Hip1r, Rab11b, Hyal3, Spred2, Slc30a8, Bace1, …
GO:0045121	membrane raft	http://amigo.geneontology.org/amigo/term/GO:0045121	285	68	39.693	1.71315	0.000355314	geneontology_Cellular_Component	Ret, Kcnd3, Casp3, Cdh1, Hmox1, Pde2a, Grk3, Synj2, Rtn4r, Cntn1, Tshr, Ptch1, Orai1, Slc2a1, Ntsr1, Gpm6b, Kcnd2, Ngfr, Sdc4, Skap1, Atp2b3, Ezr, Abcb4, Bmpr1a, Mag, Ptk2b, Slc25a5, Gnai1, L1cam, Faim2, Scarb1, Slc38a9, Unc5b, Cnr1, Ppt1, Unc5a, Ldlr, Vdr, Thy1, Stim1, Vdac1, Hspd1, Efna5, Atp1b1, Dag1, Dcc, Arid3a, Dapk3, Bace1, Flot1, Flot2, Grk2, Mal2, Prnp, Lyn, Sdcbp, Stom, App, Lck, Rit2, …
GO:0070382	exocytic vesicle	http://amigo.geneontology.org/amigo/term/GO:0070382	211	54	29.3868	1.83756	0.000382752	geneontology_Cellular_Component	Sytl4, Slc18a1, Syt4, Ddc, Ptprn, Syt10, Ptprn2, Sv2c, Trim9, Bdnf, Apba1, Rab26, Sv2a, Slc2a8, Sytl5, Syt9, Tmem163, Slc6a9, Bcl2l1, Lgi3, Syt7, Calm1, Amph, Syt3, Scamp1, Dgki, Mctp1, Clcn3, Unc13c, Mme, Ppt1, Stx7, Brsk1, Stx3, Stx12, Vdac1, Snca, Rab11b, Dlg4, Bace1, Rab5b, Atp6v0d1, Cltb, Mal2, Snap91, Sv2b, App, Stx16, Ndel1, Dnm1l, Exoc4, Kif1a, Sh3gl2, Syngr3
GO:0098857	membrane microdomain	http://amigo.geneontology.org/amigo/term/GO:0098857	286	68	39.8323	1.70716	0.000383688	geneontology_Cellular_Component	Ret, Kcnd3, Casp3, Cdh1, Hmox1, Pde2a, Grk3, Synj2, Rtn4r, Cntn1, Tshr, Ptch1, Orai1, Slc2a1, Ntsr1, Gpm6b, Kcnd2, Ngfr, Sdc4, Skap1, Atp2b3, Ezr, Abcb4, Bmpr1a, Mag, Ptk2b, Slc25a5, Gnai1, L1cam, Faim2, Scarb1, Slc38a9, Unc5b, Cnr1, Ppt1, Unc5a, Ldlr, Vdr, Thy1, Stim1, Vdac1, Hspd1, Efna5, Atp1b1, Dag1, Dcc, Arid3a, Dapk3, Bace1, Flot1, Flot2, Grk2, Mal2, Prnp, Lyn, Sdcbp, Stom, App, Lck, Rit2, …
GO:0005912	adherens junction	http://amigo.geneontology.org/amigo/term/GO:0005912	213	54	29.6653	1.82031	0.000456285	geneontology_Cellular_Component	Sorbs2, Pxn, Aif1l, Cdh1, Jup, Flrt3, Map2k1, Peak1, Arl14ep, Pard3, Pip5k1c, Cdh22, Sh3bp1, Usp33, Sdc4, Ezr, Vcl, Tes, Lasp1, Myo1e, Lcp1, Ptk2b, Fblim1, Wasf1, Jcad, Grb7, Cdc42ep4, Parva, Magi1, Camsap3, Vezt, Cdh11, Klhl24, Cyth1, Tns2, Adam15, Synpo2, Dag1, Itga2, Mtf2, Ceacam1, Cdh7, Flot1, Lima1, Flot2, Cdca3, Ctnnd1, Lyn, Nectin1, Sdcbp, Lpp, Atat1, Cdh10, Ddx6
GO:0097060	synaptic membrane	http://amigo.geneontology.org/amigo/term/GO:0097060	396	87	55.1524	1.57745	0.000520498	geneontology_Cellular_Component	Lrrtm2, Ptprz1, Grm2, Dlg3, Ntrk3, Pde2a, Gabrg3, Clstn2, Shank1, Epha7, Cntn1, Cacna1a, Cnih2, Synj1, Dlg2, Rgs9, Hip1, Pcdh17, Kcnd2, Mpp2, Flrt3, Nlgn3, Kcnb1, Adcy1, Atp1a3, Pip5k1c, Kcnj3, Erc2, Atp2b3, Efnb2, Slc6a9, Zc4h2, Homer1, Scn1a, Dlg1, Atp2b4, Syt7, Slc6a8, Syt3, Dgki, Ptpro, Gpm6a, Baiap2, Tenm2, Iqsec3, Psenen, Apbb1, Clcn3, Faim2, Gabrb3, Kcnc1, Ank3, Unc13c, Cnr1, Cpeb1, Cyth1,…
GO:0044295	axonal growth cone	http://amigo.geneontology.org/amigo/term/GO:0044295	25	13	3.48184	3.73366	0.000521137	geneontology_Cellular_Component	Rtn4r, Ptch1, Flrt3, Pard3, Gpm6a, Shtn1, L1cam, Trak2, Fkbp4, RGD1359108, Mapk8ip1, Dynlt1, Boc
GO:0098589	membrane region	http://amigo.geneontology.org/amigo/term/GO:0098589	297	69	41.3643	1.66811	0.000609258	geneontology_Cellular_Component	Ret, Ranbp2, Kcnd3, Casp3, Cdh1, Hmox1, Pde2a, Grk3, Synj2, Rtn4r, Cntn1, Tshr, Ptch1, Orai1, Slc2a1, Ntsr1, Gpm6b, Kcnd2, Ngfr, Sdc4, Skap1, Atp2b3, Ezr, Abcb4, Bmpr1a, Mag, Ptk2b, Slc25a5, Gnai1, L1cam, Faim2, Scarb1, Slc38a9, Unc5b, Cnr1, Ppt1, Unc5a, Ldlr, Vdr, Thy1, Stim1, Vdac1, Hspd1, Efna5, Atp1b1, Dag1, Dcc, Arid3a, Dapk3, Bace1, Flot1, Flot2, Grk2, Mal2, Prnp, Lyn, Sdcbp, Stom, App, Lck…
GO:0005813	centrosome	http://amigo.geneontology.org/amigo/term/GO:0005813	336	76	46.796	1.62407	0.000609258	geneontology_Cellular_Component	Ranbp2, Ccdc187, Ccdc88c, Bicd1, Cdc25b, Cep85l, Atf5, Uvrag, Slc1a4, Dnai1, Rap1gap2, Cdc14a, Slc16a1, Ccdc28b, Usp33, Cep97, Nde1, Crmp1, Bcl2l1, Ift46, Atf4, Dynll1, Calm1, Dync2li1, Rad51d, Gnai1, Kiz, Dyrk3, Ift57, Cct4, Ccdc141, Ift80, Pcgf5, Bicdl1, Tbc1d31, Sirt2, Camsap3, Id1, Orc2, Iqcb1, Kif3b, Ruvbl2, Cpeb1, Ofd1, Brsk1, Mak, Ttc26, Ift140, Hook1, Pibf1, Rragd, Pde4dip, Plk1, Ccdc77, …
GO:0032279	asymmetric synapse	http://amigo.geneontology.org/amigo/term/GO:0032279	305	70	42.4785	1.64789	0.000757103	geneontology_Cellular_Component	Cabp1, Sorbs2, Lrrtm2, Ptprz1, Ppp1r9a, Dlg3, Shank1, Epha7, Cnih2, Ptch1, Dlg2, Rgs9, Mapk8ip2, Kcnd2, Mpp2, Flrt3, Map2k1, Adcy1, Pak3, Eef2k, Bnip3, Erc2, Efnb2, Slc6a9, Homer1, Dlg1, Nck2, Dgki, Ptpro, Ptk2b, Baiap2, Iqsec3, Gng3, Ncoa2, Plekha5, Neurl1, Gap43, Dgkz, Rpl10a, Cpeb1, Dbnl, Rps27, Kcna4, Adra2a, Vps35, Synj2bp, Stat3, Lzts1, Dlg4, Nsmf, Arrb1, Efnb3, Rnf10, Cacna1c, Ctnnd1, Prnp…
GO:0005773	vacuole	http://amigo.geneontology.org/amigo/term/GO:0005773	384	84	53.4811	1.57065	0.000757103	geneontology_Cellular_Component	Abca2, Cat, Itm2c, Plekhm1, Litaf, Manba, Laptm4a, Tpcn1, Orai1, Cplx2, Uvrag, Tp53inp1, Tspan1, Hyal1, Rnf152, Abca5, Arrdc3, Pcyox1, Ctbs, Glb1l2, Nsg2, Dram1, Rpn2, Slc29a3, Syt7, Fuca1, Cckar, Ifi30, Slc36a1, Tmem192, Slc22a17, Fuca2, Slc48a1, Ltv1, Abcc1, Slc38a9, Calcrl, Irgm, Shkbp1, Adam8, Ank3, Gm2a, Trip10, Lgmn, Wipi1, Wdr45b, Anxa11, Tac4, Ppt1, Stx7, Ldlr, Ulk1, Slc30a4, Tmem199, Kit…
GO:0008021	synaptic vesicle	http://amigo.geneontology.org/amigo/term/GO:0008021	197	50	27.4369	1.82236	0.00078167	geneontology_Cellular_Component	Slc18a1, Syt4, Ddc, Ptprn, Ptprn2, Sv2c, Trim9, Bdnf, Apba1, Rab26, Sv2a, Slc2a8, Syt9, Tmem163, Slc6a9, Bcl2l1, Lgi3, Syt7, Calm1, Amph, Scamp1, Dgki, Mctp1, Clcn3, Unc13c, Mme, Ppt1, Stx7, Brsk1, Stx3, Stx12, Vdac1, Snca, Rab11b, Dlg4, Bace1, Rab5b, Atp6v0d1, Cltb, Mal2, Snap91, Sv2b, App, Stx16, Ndel1, Dnm1l, Exoc4, Kif1a, Sh3gl2, Syngr3
GO:0070161	anchoring junction	http://amigo.geneontology.org/amigo/term/GO:0070161	219	54	30.5009	1.77044	0.000864422	geneontology_Cellular_Component	Sorbs2, Pxn, Aif1l, Cdh1, Jup, Flrt3, Map2k1, Peak1, Arl14ep, Pard3, Pip5k1c, Cdh22, Sh3bp1, Usp33, Sdc4, Ezr, Vcl, Tes, Lasp1, Myo1e, Lcp1, Ptk2b, Fblim1, Wasf1, Jcad, Grb7, Cdc42ep4, Parva, Magi1, Camsap3, Vezt, Cdh11, Klhl24, Cyth1, Tns2, Adam15, Synpo2, Dag1, Itga2, Mtf2, Ceacam1, Cdh7, Flot1, Lima1, Flot2, Cdca3, Ctnnd1, Lyn, Nectin1, Sdcbp, Lpp, Atat1, Cdh10, Ddx6
GO:0014069	postsynaptic density	http://amigo.geneontology.org/amigo/term/GO:0014069	301	69	41.9214	1.64594	0.000872559	geneontology_Cellular_Component	Cabp1, Sorbs2, Lrrtm2, Ptprz1, Ppp1r9a, Dlg3, Shank1, Epha7, Cnih2, Ptch1, Dlg2, Rgs9, Mapk8ip2, Kcnd2, Mpp2, Flrt3, Map2k1, Adcy1, Pak3, Eef2k, Bnip3, Erc2, Efnb2, Slc6a9, Homer1, Dlg1, Nck2, Dgki, Ptpro, Ptk2b, Baiap2, Iqsec3, Gng3, Ncoa2, Plekha5, Neurl1, Gap43, Dgkz, Rpl10a, Cpeb1, Dbnl, Rps27, Adra2a, Vps35, Synj2bp, Stat3, Lzts1, Dlg4, Nsmf, Arrb1, Efnb3, Rnf10, Cacna1c, Ctnnd1, Prnp, Lyn, …
GO:0098686	hippocampal mossy fiber to CA3 synapse	http://amigo.geneontology.org/amigo/term/GO:0098686	30	14	4.17821	3.35072	0.000956749	geneontology_Cellular_Component	Lrrtm2, Epha7, Adcy1, Syt9, Slc6a9, Syt7, Bace1, Efnb3, Ctnnd1, Mal2, Nectin1, Grin1, Calb1, Sh3gl2
GO:0004672	protein kinase activity	http://amigo.geneontology.org/amigo/term/GO:0004672	466	103	64.9015	1.58702	0.000112398	geneontology_Molecular_Function	Ret, Fgfr3, Gucy2c, Rps6ka1, Ntrk3, Pdk2, Grk3, Camk1g, Ulk2, Frk, Epha7, Pxk, Ntrk1, Mknk2, Jak1, Stk32c, Fgfr4, Stk32a, Irak3, Hipk2, Map2k1, Peak1, Cab39, Pak3, Eef2k, Prkce, Riok3, Ccnd3, Ros1, Dclk3, Ern1, Dapk1, Phkg1, Mmd2, Tyk2, Bmpr1a, Fam20c, Ptk2b, Wnk2, Taok2, Prkag1, Nuak1, Pomk, Csnk2a2, Pdk3, Irak4, Dyrk3, Limk2, Tlk1, Ercc3, Prkcd, Stradb, Epha5, Cdk19, Pkdcc, Ccng1, Brsk1, Igf2r,…
GO:0005509	calcium ion binding	http://amigo.geneontology.org/amigo/term/GO:0005509	476	103	66.2943	1.55368	0.000247438	geneontology_Molecular_Function	Ret, Cabp1, Casr, Aif1l, Plcb1, Cdh1, Cadps, Nucb2, Efhd1, Tubb4a, Clstn2, Syt4, Hpcal1, Micu1, Rcn1, Fbln2, Pcdhb8, Lpcat1, Pcdhb10, Doc2b, Ehd4, Syt10, Fat4, S100a5, S100a4, Pcdhb20, Enpp1, Pcdh17, Fstl4, Enpp3, Smoc1, Syt9, Eef2k, Cdh22, Pcp4, Actn1, Chp1, Gch1, Ccdc47, Syt7, Pcdhb9, Calm1, Cdhr2, Syt3, Lcp1, Fam20c, Man1b1, Prkcsh, Necab1, Mctp1, Tesc, Tenm2, Fbn1, Padi2, Capsl, Egfl8, Hpca, …
GO:0008134	transcription factor binding	http://amigo.geneontology.org/amigo/term/GO:0008134	478	102	66.5728	1.53216	0.000385031	geneontology_Molecular_Function	Rara, Csdc2, Nab1, Rps6ka1, Ctbp2, Jup, Tle4, Id3, Nr4a1, Ptprn, Hdac9, Cxxc5, Jarid2, Hipk2, Hyal1, Gata4, Foxa1, Dact2, Myc, Cry1, Arnt2, Gata6, Cebpb, Hes1, Sub1, Hspa4, Nop58, Mybbp1a, Bcl2l1, Lmo2, Junb, Mlx, Jun, Atf4, Tle1, Nfyb, Bbs10, Ppargc1a, Baiap2, Mettl23, Taf6l, Mef2a, Apbb1, Mta1, Fhl2, Ncoa2, Creg1, Med25, Ercc3, Id1, Slc26a5, Camta2, Ifrd1, Nrip1, Wipi1, Hdac8, Znhit6, Ruvbl2, P…
