# Supplementary material for: Type 2 diabetes candidate genes, including PAX5, cause impaired insulin secretion in human pancreatic islets
Source: J Clin Invest. 2023 Jan 19;133(4):e163612. doi: 10.1172/JCI163612 (PMC9927941; doi:10.1172/JCI163612)
Supplement: Supplemental table 11 [file jci-133-163612-s012.xlsx]

## Sheet: Sheet1
Table S11. DEGs with a PAX5 binding motif, as identified by Pscan.
Gene	Score	Position relative to transcription start site	Sequence	Role in β-cells and assocation between genetic variant and T2D or metabolic traits	Reference (PMID)*
RAMP3	0.987113	9	GAGCGTGACCCA	Protects against ER-stress induced apoptosis	31989791
CA5B	0.971194	-118	GGGCGTGACCGG
FAM124A	0.968166	-339	GTGCGTGACCGC
STBD1	0.965228	-24	GTGCGTGACCTG
PTTG1IP	0.95973	-320	AGGCGTGACCGA
RRAGD	0.937251	-10	CTGCGTGACCCG
CTDSP1	0.93646	-66	CGGCGTGACCTG
FOXJ3	0.928425	-105	GACCGTGACCGC
TFCP2L1	0.923782	-440	GAGCGAGACCCC
CST2	0.921265	-416	GACCGTGACCAA
SELPLG	0.91828	-325	AAGCGAGACCAT
SMAD9	0.912362	-163	GAGCGAGACCGG
AASS	0.906542	-57	AGGCGTGACGTC
DACH2	0.904454	16	GAGCGTGAGCCG
RBBP8	0.903077	-24	GGGCGTGACGCA
PLIN3	0.897389	-416	GGGCGTGGCCCC
CLMP	0.895032	-160	AAGCGTGAGCTG
PPP1R1A	0.893876	-138	GGGCGTGGCCCG	PPP1R1A knockdown in β-cells perturbs insulin secretion	33631146
PRKCH	0.893876	-51	GGGCGTGGCCCG
SERPINF1	0.89299	-383	AAGCGTGAGCCA	Genetic variant in SERPIN1 associates with adiposity and insulin resistance	22457810
TSPO	0.892956	27	GAGCGTGCCCTC
SLC38A8	0.892465	-438	AAGCGTGGCCTA
JOSD2	0.890709	-375	CAGCGTGACGTC
THSD7A	0.890581	-125	GGGCGTGAGCCC
ETNK1	0.89012	-39	GCGCGTGACGCC
CLDN3	0.889482	-436	GGGCGTGGCCGC
ACVR1B	0.888491	-210	AGGCGTGAGCCC
SMTN	0.88825	-131	GGGCGTGGCCGT
GPX3	0.886358	-49	GGGTGTGACCAA	Knockdown of Gpx3 in β-cells increases insulin secretion	34780071
RNF2	0.885969	-254	GGGCGTGGCCGG	RNF2 marks genes for repression in β-cell development	23271347
KLC3	0.885969	-73	GGGCGTGGCCGG
PDLIM5	0.883879	-109	AGGCGTGGCCGG	Genetic variants in PDLIM5 associate with T2D	28473845, 27693979
RPL39L	0.883484	-240	CAGCGTGACTTA
CHST15	0.882804	-14	CGGCGTGACTCG
PDZD8	0.882788	-75	GCGCGTGACGTC
PDHX	0.882323	-46	GGGCGTGGCCAA
FAM20A	0.880429	-420	GAGCTTGACCTT
IL2RG	0.8792	-382	AAGGGTGACCAA
SBK3	0.878149	-42	GGGCGGGACCCC
MZT1	0.876922	-11	GGGCCTGACCCG
SYBU	0.87688	-265	AGGGGTGACCCC	Knockdown of Sybu β-cells perturbs insulin secretion	22975310
SYT13	0.876169	-219	CAGTGTGACCTC	Knockdown of Syt13 β-cells perturbs insulin secretion	22939844
HSD3B7	0.876169	-226	CAGTGTGACCTC
FNDC5	0.875711	-238	GAGAGTGACCGC	Encodes the precursor of Irisin which is produced in islets and regulates islet blood flow. Variants in FNDC5 associate with obesity, lipid levels and fasting insulin	35203466, 26968837
KPNA7	0.875604	-428	AGGCGTGAGCCA
WDR13	0.875604	-289	AGGCGTGAGCCA	WDR13 knockout mice have increased β-cell mass due to enhanced proliferation	22715406
TMEM92	0.875604	-222	AGGCGTGAGCCA
FBXO45	0.874743	-407	GGGCCTGACCAG
ACP2	0.874737	-312	GGGCGGGACCAT
GPAA1	0.872659	-430	CAGCGTGAGCCC
NUF2	0.872444	-234	CTGCGTGACTTC
CPXM2	0.871801	-306	AAACGTGACCTG
SPIRE1	0.871096	-190	GGGCGTCACCGC
PHLDA2	0.870816	-267	GGGCGGGACCTC
PTCHD1	0.869855	-105	CGGCGAGACCCT
TGM2	0.869855	28	CGGCGAGACCCT	Mutation in TGM2 causes early onset T2D in humans. Knockout mice exhibit impaired insulin secretion and glucose intolerance	12205028, 17939176
G0S2	0.869366	-172	GCGCGTGGCCAC
SULF2	0.868047	-165	CAGCGTGGCCGG	Genetic variant in SULF2 associates with lower plasma triglyceride leves in obese individuals with T2D	24339435
ZMYM5	0.867836	-100	GGGCGTGCCCAA
COL4A4	0.867303	-313	GGGCGGGACCTG
ARPC1B	0.867303	-122	GGGCGGGACCTG
TYMP	0.866729	-197	GGGCGGGACCGG
RHOT1	0.866324	-80	GCGCGTGTCCCT	Rhot1 redistribution after glucolipotoxic treatment causes mitochondrial dysfunction in β-cells	26427885
GAD1	0.865987	-151	GTGCCTGACCGC
ROR2	0.865262	-111	GGGCGGGACCCA
ABAT	0.865262	-203	GGGCGGGACCCA
F12	0.862793	-415	GAGCGAGACTCC
DDX19A	0.862793	-312	GAGCGAGACTCC
CTSZ	0.862512	-206	CAGCCTGACCCC
SEC14L6	0.861584	12	GTGGGTGACCTG
STC2	0.861548	-224	ACGCGTGGCCGC	Circulating STC2 levels negativley correlates with HbA1c in individuals with T2D. Knockout mice on high fat diet exhibit impaired glucose homeostasis, lack a proliferative reponse to high fat diet in islets, and have increased glucagon in circulation	28990324
ITGB5	0.861466	-323	CAGCGTGCCCCG
TTYH3	0.861466	-205	CAGCGTGCCCCG
GRIN1	0.861224	-147	GCGCGTGAGCCG	β-cell knockout mice exhibit impaired insulin secretion glucose intolerance. Genetic variant associated with eating behaviour in T2D	33430405, 32037472
KAZN	0.860113	-73	GACCGAGACCCC
SRL	0.859574	-79	CTGTGTGACCCC
WAC	0.859381	-238	GAGCGAGACTAT
CCN5	0.858899	-56	GGGAGTGACCTC	Treating β-cells and islets with CCN5 increases proliferation and upregulation of β-cell genes such as Glut2 and Gck. Knockout mice are mildly obese and glucose intolerant	31437074, 30485307
CIB1	0.858567	-247	CGGCGTGGCCCG
PTPN3	0.858443	10	CGGCGCGACCTG
CAPS	0.858341	-295	CTGTGTGACCCT
COL8A2	0.857928	-378	AGACGTGACCTC
PLEKHA4	0.85518	-99	CAGCCTGACCTC
ARL4C	0.854591	-104	GCGCCTGACCCC
UNC5D	0.854174	-269	CGGCGTGGCCGC
TGFBR3	0.85356	-301	CAGCGTGCCCGG
FAM20C	0.852353	-101	AGCCGTGACTCG	Involved in phosphorylation of many protein substrates in the secretory pathway in β-cells	31317746
SLC47A1	0.852353	-364	AGCCGTGACTCG	Genetic variant in SLC47A1 associate with HbA1c in diabetic patients under treatment, and with pharmacokinetics of metformin	34265779
S100A10	0.852092	-324	CAGCGTGCCCCA
PERP	0.851072	-215	GCGCGGGACCCT	Perp knockdown prevents β-cell impairement caused by glucolipotoxicity. Perp overexpression perturbs insulin secretion in β-cells	30131392
GRAMD2B	0.850997	-352	AAGCGCGACTGC
AC129492.3	0.849646	-46	GCGCGTCACCCG
SYNDIG1	0.849641	-204	GAGCGCGACGAG
TBC1D4	0.849628	-78	CAGGGTGACCGG	Knockdown of TBC1D4 perturbs insulin secretion. Gentic variants associate with blood glucose and T2D	28580277, 18276765, 25043022
STXBP5L	0.849269	-319	GAGCACGACCCC	Negative regulator of insulin secretion	21998599
EPHA8	0.848748	-353	CCGCATGACCCC
DIXDC1	0.848317	-65	AACCGCGACCGC
SLC39A4	0.847446	-442	CAGCCTGACCAA	Knockout mice exhibit improved glucose homeostasis without changes in secretion during a OGTT. In vitro, overexpression increased Zinc levels and insulin secretion in clonal β-cells	25806541
TOGARAM1	0.847266	11	GGGCGTAACCAA
ADRA2C	0.84588	31	GAGCGTGGCTGC
WIPF3	0.845405	-272	TGGCGTGTCCCC
CACNG5	0.843199	-12	GACCGTGGCCGC
HDHD5	0.84284	-177	CGGCGGGACCCC
CYS1	0.840928	19	GGCCGCGACCCC
PAX5	0.840928	-384	GGCCGCGACCCC	PAX5 is a negative regulator of β-cell function	This study
ZNF451	0.840825	-55	CTGCGTGAGCGC
OPRD1	0.840792	-179	GAGTGCGACCCC	Knockdown of OPRD1 in human islets impairs insulin secretion	This study
ALKBH7	0.840451	-353	AACCGTGGCCTT
RPRD1A	0.840299	-303	TTGCATGACCAA
NT5E	0.840243	38	GCGCGTGAACTG	Knockdown of Nt5e perturbs insulin secretion	25201977
BARX1	0.839319	-187	GACCGAGACCGA
AC118549.1	0.838454	-319	CGGCGTGCCCGT
MIS18BP1	0.836839	-236	GCGCGTGCCCTA
NOTUM	0.836757	-118	GAGCGCGGCCCC
MYOM1	0.836406	2	CTGCCTGACCAC
BTBD10	0.836112	-213	CCGCGCGACCTC	Knockdown of Btbd10 increases apoptosis in clonal β-cells, while overexpression increases proliferation in islets and clonal β-cells	21267538
SCYL2	0.835919	-30	GGGCATGACGTC
NR1H2	0.835259	-375	GAGTGAGACCTC	Genetic variants in NR1H2 associate with T2D, as well as insulin secretion in subjecs at risk for T2D. Activation results in reduced viability and proliferation in clonal β-cells	34178836, 21042792, 18949453
IL6	0.835039	-328	GTGCATGACTTC	IL6 enhances insulin secretion	22037645
ASCL2	0.834615	-112	AAGCGTGGCGGG
SLAIN2	0.833987	-416	GGGCGAGACTGG
C1R	0.833197	-24	GTGCATGACGCG
CHL1	0.832113	-133	AAGCACGACCAA	Knockdown in clonal β-cells perturbs insulin secretion, while the effect in human islets is less pronounced	31614370, this study
PTP4A3	0.832024	-156	CCGCGCGACCGG
GABRA1	0.831964	-434	AGGCGAGACGAG
BEST3	0.831863	-71	GAGTGTGACAAG
IBA57	0.831393	-231	GAGCGTGCCTGC
NAB1	0.831033	-359	GAGCGGGACTCG
CAPN13	0.830642	35	GAGCATGGCCGG
ZNF697	0.83017	-217	GGGCAAGACCCG
IER5L	0.82995	25	GAGCGCGAGCCC
RPLP2	0.82885	-358	GAGCGCGGCCGC
SPON1	0.828712	33	GACCGTGCCCGC
SH2D3A	0.828618	-208	AGGCGTGGCTAG
FXYD1	0.828556	-342	CTGGGTGACCTT
WFIKKN2	0.828019	-186	TTGCGTGTCCTG	Genetic variant associated with circulating levels of WFIKKN2 as well as fasting lucose, HbA1c and HOMA-IR	33591955
TSKU	0.827946	14	GAGCGTGCCGAG
ADRB1	0.827658	-91	GAGCCTGACGCG	Genetic variant in ADRB1 associate with lipid metabolism	24972470
TMEM150C	0.82691	35	GGCTGTGACCTG	TMEM150C contributes to glucose-stimulated insulin secretion by mediating cation influx. Knockout mice exhibit impaired glucose tolerance and decreased insulin secretion	34852221
IFIT5	0.825571	-144	AGCCGAGACCAA
SLC2A5	0.825413	-211	GAGCCTGACTGG
VPS37A	0.824853	-37	TTGCGTGCCCCG
FAIM2	0.824453	-202	CAGCGCGACTCT	Genetic variant associates with BMI and T2D in obese individuals	32228543
CD5	0.824266	-83	CTGCGTCACCCA
PTGIS	0.82387	27	GAGCGCGGCCCA
PTH2R	0.823412	-123	CTGCGGGACCCA
SELENOO	0.823005	-92	CACCGCGACCCC
NTN1	0.822699	-342	GGGCGTGAGGCT	NTN1 treatment stimulates insulin secretion and inhibits hyperglycemia-induced β-cell apoptosis in vitro, and reduces glycemia in vivo.	27520508, 21212933
CCL14	0.822578	-250	AAGTGTGACACA
N4BP1	0.822523	-277	AGGCGAGACTGA
SFRP4	0.822379	-23	TTGCGGGACCCT	Elevated systemic SFRP4 causes impaired glucose tolerance due to surpressed insulin exocytosis	23140642
FSTL4	0.822374	-33	GAGGGTGACGTC
RASGRP1	0.82227	-6	GAGCGCGCCCCC	Genetic variant associates with T2D, and higher HbA1c and lower HOMA-B. Knockdown of Rasgrp1 in clonal β-cells improves insulin secretion.	22961080, 22768844
PDZRN3	0.822043	-80	GAGCGCGAGCGC
CABLES1	0.822043	-56	GAGCGCGAGCGC
PTEN	0.821883	-283	GAGCATGCCCAG	Genetic variants associate with T2D. Pten knockout mice have increased β-cell mass and are protected against T2D after high fat diet feeding.	14623110, 20852026
VASH2	0.821814	-348	AAGTGTGTCCAG
CLTRN	0.821657	-414	AAACGTGACTCC	Overexpression of Cltrn enhances insulin secrtion in vitro, as well as β-cell proliferation in vitro and in vivo	20386877, 16330324
JCHAIN	0.820864	-393	AGGCATGACAAG
PDZD2	0.820557	-135	GAGCGAGCCCCG	Stimulates β-cell maturation. Knockout mice ehhibit increased basal insulin secretion and improved glycemia.	19046020, 19932150
LIF	0.820372	-4	GAGCATGAACCT	Activation of the LIF pathway induces replication of human β-cells. Stimulates β-cell differentiation.	31928884, 22237687
COLEC12	0.820329	-33	GAGCGAGAGCGG
CBLC	0.820277	-160	AAGCATGAGCCA
ATP6V1A	0.819797	-247	TGGCGTGAACGT
SV2B	0.819644	-363	CAGCGAGACGAC
MNS1	0.819553	-136	TGGCCTGACCCA
SSTR5	0.819455	-211	GGGCATGTCCCT	SSTR5 signaling downregulated PDX1 and inhibits insulin secretion	25009500, 11230804
HHATL	0.819449	-376	GGGCGAGACAAG
GABRA2	0.819371	-387	GGGCGCGGCCCC
AGO3	0.819319	-404	GGGCGTGGCGGG
RAB39A	0.819319	-209	GGGCGTGGCGGG
SYT12	0.819259	-16	AAGCGCGTCCGG
SIGMAR1	0.819006	22	GGCCGTGAGCGC
ASIC2	0.819006	-31	GGCCGTGAGCGC
SCARA5	0.818921	-362	ATCCGTGTCCAC
TENT4B	0.81831	-39	CAGCGAGACGCG
SMOC2	0.818239	-387	GGGCGTGAGGAG
MT1H	0.818236	-311	CCGCGTGCCCCG
REEP1	0.817465	-158	GAGCGGGACGGG
REX1BD	0.816898	9	CACCGAGACCGC
COMP	0.816813	-301	GTGTGTGACGGG
CCDC85B	0.816057	-46	CCGCGTGCCCAG
CEMIP	0.815927	-247	GGGCGGGACTCT
CYBA	0.815891	-382	AGGGGTGACTCC	Genetic variant in CYBA associates with HbA1c	24647736
CORO2B	0.81572	-126	GGCCGTGCCCCG
DIO2	0.815686	-203	GAGTGTGCCCAT	Knockout zebrafish exhibit hyperglycemia. Genetic variant associates with T2D	31504428, 20566590
ENTR1	0.815253	-394	AGGCATGGCCTC
NSG1	0.815102	-145	AGGCGCGGCCAC
PLCXD2	0.815098	-300	CACCGCGACCGC
METRNL	0.814793	-312	ACCCGAGACCCC	Metrnl-treatment ameliorates defect in insulin secretion and β-survival and prolifereation induced by hyperglycemia in vivo and in vitro	33815109
RIPOR2	0.814606	-1	CAGTGTGACTGC
MYRIP	0.814523	-373	AAGCCTGACTTA	Knockdown oy Myrip perturbs insulin secretion	22993210
LRRC37B	0.814457	-24	GGGCATGAGCAT
PKIB	0.81428	-114	GAGCGGGACACC	β-cell knockout mice exhibit improved glycemia after high fat diet feeding,	25704817
TUBB2B	0.814073	-196	GGGCGTGCCGAC
GPR137C	0.814007	-36	GGGCGTGCCTGC
*This is not a complete table, for some genes there are several papers with similar findings
