# Supplementary material for: Type 2 diabetes candidate genes, including PAX5, cause impaired insulin secretion in human pancreatic islets
Source: J Clin Invest. 2023 Jan 19;133(4):e163612. doi: 10.1172/JCI163612 (PMC9927941; doi:10.1172/JCI163612)
Supplement: Supplemental table 12 [file jci-133-163612-s013.xlsx]

## Sheet: Sheet1
Table S12. PAX5 expression correlates (p<0.05) with expression of 126 of the other T2D DEGs.
Gene name	Spearman correlation coefficient	p-value
GAD1	0.454	4.32362e-10
SLC24A2	0.438	2.12486e-09
NXPH3	0.436	2.50225e-09
NHLH2	0.408	3.12326e-08
KCNAB2	0.404	4.34502e-08
CACNG5	0.367	7.99216e-07
SIX6	0.357	1.59287e-06
SSTR5	0.353	2.17947e-06
FSTL4	0.347	3.23943e-06
CLDN12	-0.343	4.37963e-06
HS6ST2	-0.337	6.39873e-06
TMEM59L	0.336	6.9016e-06
CLTRN	-0.332	8.93819e-06
SULF2	0.327	1.29885e-05
RASGRP1	-0.326	1.36438e-05
ELFN1	0.326	1.38715e-05
BTBD10	-0.323	1.66088e-05
FAM20A	0.315	2.76487e-05
ATP8A2	0.304	5.16113e-05
CST2	0.296	8.6418e-05
ROR2	0.293	9.96769e-05
GNAL	0.293	0.000101153
SYT1	0.291	0.000111231
RAMP3	0.279	0.000219717
COMP	0.276	0.000252154
NEFL	0.276	0.000254869
NMD3	-0.272	0.000315449
SYNDIG1	0.271	0.00033422
PTP4A3	0.271	0.000334643
SOX18	0.257	0.000677703
CISD2	-0.253	0.000847843
HSD17B13	0.252	0.00088215
RGS8	0.248	0.00108296
GABRA2	-0.246	0.00115715
SCYL2	-0.243	0.00137534
ST8SIA1	0.242	0.00141713
CPXM2	0.24	0.00153373
CAPRIN1	-0.24	0.0015989
PTGDS	0.238	0.00172901
SERPINE2	0.236	0.00190922
CAVIN3	0.235	0.00194371
PAQR5	-0.235	0.00196579
NEFM	0.234	0.00207855
SOD3	0.231	0.00231585
CD5	0.231	0.00241789
OLIG3	0.229	0.00254669
SYT12	-0.221	0.00359989
C11orf87	0.221	0.00363506
KCNA1	0.217	0.00432179
F12	0.215	0.00479211
BARX1	0.211	0.00560739
GPAA1	0.211	0.00570066
ERICH5	-0.208	0.0062894
PDHX	-0.208	0.00631898
RAB33B	-0.208	0.00641158
IGFBP2	0.206	0.00680213
PRELP	0.205	0.00705071
AGTR1	-0.205	0.00729612
GLB1L2	0.204	0.00738716
RBBP8	-0.203	0.00760498
REX1BD	0.2	0.00863901
RPRD1A	-0.2	0.00877035
CAPS	0.199	0.00897067
ISX	-0.197	0.00967468
GPX3	0.197	0.00979298
PCDH20	-0.195	0.010488
CDKN1C	0.193	0.0112931
F11	-0.191	0.0124235
FBLN1	0.187	0.0141479
ASB9	-0.187	0.0143531
SFRP1	0.186	0.0151173
MRGPRF	0.184	0.0157468
KCNK9	0.184	0.0158159
AOC1	0.183	0.016883
FXR1	-0.181	0.0177402
AASS	-0.18	0.018265
TTC7B	0.179	0.0193173
TAFA4	-0.178	0.0197204
GPM6A	-0.178	0.019754
ALKBH7	0.177	0.0206847
CCDC85B	0.176	0.021114
SELENOO	0.176	0.0214281
PDZRN3	0.176	0.0215203
ATP6V1A	-0.176	0.0215294
CHL1	-0.175	0.0217552
SLC47A1	-0.175	0.0217664
RIPOR2	0.175	0.0217991
SOCS1	0.174	0.0228886
EPHA8	0.174	0.022968
MTUS2	0.173	0.0238436
NUF2	-0.172	0.0243736
RASD2	0.171	0.024987
STBD1	-0.171	0.0252208
CMTR2	-0.17	0.0258146
ACBD3	-0.17	0.0262071
CFD	0.17	0.0266536
DKK3	0.169	0.02712
NDUFS7	0.168	0.0277812
ASTN1	0.167	0.02885
PCOLCE2	0.167	0.0290337
ADAMTS5	0.166	0.0299729
PTCHD1	0.164	0.0326174
ASIC2	0.162	0.0344783
SLC2A5	0.162	0.0345894
TENT4B	-0.162	0.0348034
CH25H	0.161	0.035182
AC129492.3	0.16	0.0365956
NIPAL4	0.16	0.0370632
SBK3	0.159	0.0371994
NKX6-2	0.159	0.0379448
CA5B	-0.159	0.0382024
PPP1R15B	-0.159	0.0382675
SLC2A2	-0.158	0.03852
FERMT3	0.157	0.0401751
NUCB1	0.157	0.0407025
CST7	0.156	0.0422068
KCNG3	0.155	0.0428056
NR1H2	0.155	0.0428805
SEC14L6	-0.155	0.0429685
MYRIP	-0.155	0.0433026
ACAN	0.154	0.0442537
STC2	0.153	0.0455959
SERPINF1	0.152	0.0466698
TUBB2B	-0.152	0.0467538
PDE7B	0.151	0.0491067
TNFSF11	-0.15	0.0494549
