# Supplementary material for: Type 2 diabetes candidate genes, including PAX5, cause impaired insulin secretion in human pancreatic islets
Source: J Clin Invest. 2023 Jan 19;133(4):e163612. doi: 10.1172/JCI163612 (PMC9927941; doi:10.1172/JCI163612)
Supplement: Supplemental table 13 [file jci-133-163612-s014.xlsx]

## Sheet: Sheet1
Table S13. Co-expression analysis on the 395 T2D DEGs showed that PAX5 is part of a gene network containing 87 genes.
Genes
AC129492.3
ACAN
ADRB1
ALKBH7
AOC1
ARPC1B
ASIC2
BARX1
CAPS
CAVIN3
CBLC
CCDC85B
CDKN1C
CFD
CLDN3
CYBA
CYS1
ELFN1
ENTR1
EPHA8
EVA1B
F12
FAM20C
FERMT3
FXYD2
G0S2
GAD1
GNLY
GPAA1
GPX1P1
HDHD5
HSPG2
IBA57
IER5L
IGFBP2
JOSD2
KCNAB2
KCNH8
KLC3
KRTAP4-4
MAN2B1
METRNL
MT1H
MTCO1P12
MTND5P11
NDUFS7
NHLH2
NKX6-2
NMB
NOTUM
NPAS2
NR1H2
NXPH3
ODF3B
OLIG3
PAX5
PDLIM4
PFKP
PHLDA2
PNMT
PTCHD1
PTP4A3
RBM14-RBM4
REX1BD
ROR2
RPL39L
RPLP2
SBK3
SELENOO
SIGIRR
SIX6
SLC2A5
SLC39A4
SMTN
SOCS1
SOD3
SOX18
SSTR5
ST8SIA1
STC2
SYNDIG1
TAFA5
TMEM59L
TSPO
TTYH3
VMO1
WDR13
