# Supplementary material for: Type 2 diabetes candidate genes, including PAX5, cause impaired insulin secretion in human pancreatic islets
Source: J Clin Invest. 2023 Jan 19;133(4):e163612. doi: 10.1172/JCI163612 (PMC9927941; doi:10.1172/JCI163612)
Supplement: Supplemental table 14 [file jci-133-163612-s015.xlsx]

## Sheet: Sheet1
Table S14. Purity, as determined by dithizone staining, of the 171 islet preparations of the LUDC islet case-control cohort included in the analysis
*Islets were handpicked before RNA extraction and the purity was set to 85% in the bioinformatic analysis
Donor ID	ND or T2D	Islet purity (%)
1	ND	75
3	ND	70
4	ND	80
6	ND	95
8	ND	75
10	ND	75
11	T2D	70
13	ND	60
14	ND	70
19	ND	80
21	ND	90
22	ND	60
25	ND	60
26	ND	60
30	ND	75
32	ND	75
34	ND	70
36	ND	90
37	ND	55
39	ND	85
41	T2D	65
42	T2D	65
44	ND	80
46	ND	70
47	ND	65
50	T2D	65
51	T2D	75
53	ND	60
55	ND	70
57	ND	65
58	ND	80
60	ND	75
66	ND	75
67	ND	90
68	ND	60
69	ND	77
70	ND	95
73	ND	90
74	T2D	85
75	ND	90
76	ND	90
78	ND	50
80	ND	76
81	ND	50
82	ND	60
83	ND	65
85	ND	90
86	ND	95
88	ND	80
93	T2D	70
94	ND	55
95	T2D	85
97	ND	95
98	ND	55
100	ND	73
101	ND	65
102	ND	85
103	T2D	90
106	ND	65
107	ND	67
112	ND	83
113	ND	95
121	ND	75
122	ND	75
124	ND	70
126	ND	76
129	ND	70
132	T2D	75
136	T2D	81
138	ND	86
139	ND	67
142	ND	86
147	ND	65
148	ND	55
149	ND	58
150	ND	68
152	ND	83
154	ND	89
156	T2D	76
157	ND	95
158	ND	53
159	ND	57
160	T2D	82
161	ND	85
163	ND	85
164	ND	92
165	T2D	94
166	T2D	70
168	T2D	85
170	ND	73
172	T2D	80
173	ND	82
174	ND	96
175	T2D	97
176	ND	94
177	ND	75
178	ND	78
181	ND	73
182	T2D	77
183	T2D	82
184	ND	94
185	T2D	53
186	ND	96
187	ND	67
189	ND	81
191	T2D	71
192	ND	53
194	T2D	72
195	ND	85
196	ND	77
197	ND	72
198	ND	66
199	ND	67
200	T2D	86
201	ND	51
202	ND	83
203	ND	91
204	ND	95
207	ND	75
208	ND	58
209	T2D	84
210	T2D	92
213	ND	54
214	T2D	84
215	ND	76
217	T2D	74
218	ND	83
219	ND	86
220	ND	96
221	T2D	91
225	ND	84
226	ND	89
227	ND	80
228	T2D	93
229	ND	55
230	ND	65
231	ND	87
234	ND	56
239	ND	86
240	ND	91
242	ND	55
243	ND	82
244	ND	81
245	ND	65
247	ND	60
248	ND	94
253	ND	70
254	T2D	61
259	ND	63
260	ND	92
261	ND	56
263	T2D	89
264	ND	85*
265	ND	85*
268	ND	85*
269	ND	85*
270	ND	85*
271	ND	85*
272	ND	85*
273	T2D	85*
274	ND	86
275	ND	85*
276	ND	85*
277	ND	85*
278	ND	98
279	ND	81
280	ND	85*
281	ND	85*
282	ND	89
283	ND	85*
285	ND	94
